# Supplementary material for: Identification of universal grass genes and estimates of their monocot-/commelinid-/grass-specificity
Source: Bioinform Adv. 2025 Apr 7;5(1):vbaf079. doi: 10.1093/bioadv/vbaf079 (PMC12098945; doi:10.1093/bioadv/vbaf079)
Supplement: vbaf079_Supplementary_Data [file vbaf079_supplementary_data.zip]

Archive with 10 entries (10 files):
- Figure S1.emf
- Table S1 Ensembl Plants genomes.xlsx
- Table S2 nonspecific gene set.xlsx
- Table S3 specific gene set.xlsx
- Table S4 OrthoFinder.xlsx
- Table S5 Osgenblast-IC4R.xlsx
- Table S6 new_grass_genomes_hits.xlsx
- Table S7 supergrps.xlsx
- Table S8 specific groups in universal_grass_peps.xlsx
- Table S9 GO terms.xlsx
