# Supplementary material for: Identification of universal grass genes and estimates of their monocot-/commelinid-/grass-specificity
Source: Bioinform Adv. 2025 Apr 7;5(1):vbaf079. doi: 10.1093/bioadv/vbaf079 (PMC12098945; doi:10.1093/bioadv/vbaf079)
Supplement: vbaf079_Supplementary_Data [file vbaf079_supplementary_data.zip › Table S1 Ensembl Plants genomes.xlsx]

## Sheet: Ensembl rel56
Table S1. Ensembl Plants release 56 sequence files used in universal_grass_peps. All files downloaded from from /ensemblgenomes/pub/release-56/plants [Apr-2023]
Part 1 . Grass species
species	taxon	all gene models pep sequence file	genome sequence file	genome annotation file
Oryza_rufipogon	Monocot/Commelinid/Grass/BOP/Oryzoideae	Oryza_rufipogon.OR_W1943.pep.all.fa	Oryza_rufipogon.OR_W1943.dna_rm.toplevel.fa	Oryza_rufipogon.OR_W1943.56.gff3
Oryza_sativa	Monocot/Commelinid/Grass/BOP/Oryzoideae	Oryza_sativa.IRGSP-1.0.pep.all.fa	Oryza_sativa.IRGSP-1.0.dna_rm.toplevel.fa	Oryza_sativa.IRGSP-1.0.56.gff3
Leersia_perrieri	Monocot/Commelinid/Grass/BOP/Oryzoideae	Leersia_perrieri.Lperr_V1.4.pep.all.fa	Leersia_perrieri.Lperr_V1.4.dna_rm.toplevel.fa	Leersia_perrieri.Lperr_V1.4.56.gff3
Brachypodium_distachyon	Monocot/Commelinid/Grass/BOP/Pooideae	Brachypodium_distachyon.Brachypodium_distachyon_v3.0.pep.all.fa	Brachypodium_distachyon.Brachypodium_distachyon_v3.0.dna_rm.toplevel.fa	Brachypodium_distachyon.Brachypodium_distachyon_v3.0.56.chr.gff3
Hordeum_vulgare	Monocot/Commelinid/Grass/BOP/Pooideae	Hordeum_vulgare.MorexV3_pseudomolecules_assembly.pep.all.fa	Hordeum_vulgare.MorexV3_pseudomolecules_assembly.dna_rm.primary_assembly.toplevel.fa	Hordeum_vulgare.MorexV3_pseudomolecules_assembly.56.gff3
Lolium_perenne	Monocot/Commelinid/Grass/BOP/Pooideae	Lolium_perenne.MPB_Lper_Kyuss_1697.pep.all.fa	Lolium_perenne.MPB_Lper_Kyuss_1697.dna_rm.toplevel.fa	Lolium_perenne.MPB_Lper_Kyuss_1697.56.gff3
Secale_cereale	Monocot/Commelinid/Grass/BOP/Pooideae	Secale_cereale.Rye_Lo7_2018_v1p1p1.pep.all.fa	Secale_cereale.Rye_Lo7_2018_v1p1p1.dna_rm.primary_assembly.toplevel.fa	Secale_cereale.Rye_Lo7_2018_v1p1p1.56.gff3
Triticum_aestivum	Monocot/Commelinid/Grass/BOP/Pooideae	Triticum_aestivum.IWGSC.pep.all.fa	Triticum_aestivum.IWGSC.dna_rm.chromosome.toplevel.fa	Triticum_aestivum.IWGSC.56.gff3
Eragrostis_curvula	Monocot/Commelinid/Grass/PACMAD/Chloridoideae	Eragrostis_curvula.CERZOS_E.curvula1.0.pep.all.fa	Eragrostis_curvula.CERZOS_E.curvula1.0.dna_rm.toplevel.fa	Eragrostis_curvula.CERZOS_E.curvula1.0.56.gff3
Echinochloa_crus-galli	Monocot/Commelinid/Grass/PACMAD/Panicoideae	Echinochloa_crusgalli.ec_v3.pep.all.fa	Echinochloa_crusgalli.ec_v3.dna_rm.toplevel.fa	Echinochloa_crusgalli.ec_v3.56.gff3
Panicum_hallii_HAL2	Monocot/Commelinid/Grass/PACMAD/Panicoideae	Panicum_hallii.PhalliiHAL_v2.1.pep.all.fa	Panicum_hallii.PhalliiHAL_v2.1.dna_rm.toplevel.fa	Panicum_hallii.PhalliiHAL_v2.1.56.gff3
Saccharum_spontaneum	Monocot/Commelinid/Grass/PACMAD/Panicoideae	Saccharum_spontaneum.Sspon.HiC_chr_asm.pep.all.fa	Saccharum_spontaneum.Sspon.HiC_chr_asm.dna_rm.toplevel.fa	Saccharum_spontaneum.Sspon.HiC_chr_asm.56.gff3
Setaria_italica	Monocot/Commelinid/Grass/PACMAD/Panicoideae	Setaria_italica.Setaria_italica_v2.0.pep.all.fa	Setaria_italica.Setaria_italica_v2.0.dna_rm.toplevel.fa	Setaria_italica.Setaria_italica_v2.0.56.gff3
Setaria_viridis	Monocot/Commelinid/Grass/PACMAD/Panicoideae	Setaria_viridis.Setaria_viridis_v2.0.pep.all.fa	Setaria_viridis.Setaria_viridis_v2.0.dna_rm.toplevel.fa	Setaria_viridis.Setaria_viridis_v2.0.56.gff3
Sorghum_bicolor	Monocot/Commelinid/Grass/PACMAD/Panicoideae	Sorghum_bicolor.Sorghum_bicolor_NCBIv3.pep.all.fa	Sorghum_bicolor.Sorghum_bicolor_NCBIv3.dna_rm.toplevel.fa	Sorghum_bicolor.Sorghum_bicolor_NCBIv3.56.gff3
Zea_mays	Monocot/Commelinid/Grass/PACMAD/Panicoideae	Zea_mays.Zm-B73-REFERENCE-NAM-5.0.pep.all.fa	Zea_mays.Zm-B73-REFERENCE-NAM-5.0.dna_rm.toplevel.fa	Zea_mays.Zm-B73-REFERENCE-NAM-5.0.56.gff3
Part 2 . Non-grass species used for testing specificity
species	taxon	all gene models pep sequence file
Actinidia_chinensis	Dicots	Actinidia_chinensis.Red5_PS1_1.69.0.pep.all.fa
Beta_vulgaris	Dicots	Beta_vulgaris.RefBeet-1.2.2.pep.all.fa
Cannabis_sativa_female	Dicots	Cannabis_sativa_female.cs10.pep.all.fa
Citrullus_lanatus	Dicots	Citrullus_lanatus.Cla97_v1.pep.all.fa
Citrus_clementina	Dicots	Citrus_clementina.Citrus_clementina_v1.0.pep.all.fa
Coffea_canephora	Dicots	Coffea_canephora.AUK_PRJEB4211_v1.pep.all.fa
Corchorus_capsularis	Dicots	Corchorus_capsularis.CCACVL1_1.0.pep.all.fa
Cucumis_melo	Dicots	Cucumis_melo.Melonv4.pep.all.fa
Cucumis_sativus	Dicots	Cucumis_sativus.ASM407v2.pep.all.fa
Cynara_cardunculus	Dicots	Cynara_cardunculus.CcrdV1.pep.all.fa
Daucus_carota	Dicots	Daucus_carota.ASM162521v1.pep.all.fa
Gossypium_raimondii	Dicots	Gossypium_raimondii.Graimondii2_0.pep.all.fa
Helianthus_annuus	Dicots	Helianthus_annuus.HanXRQr1.0.pep.all.fa
Ipomoea_triloba	Dicots	Ipomoea_triloba.ASM357664v1.pep.all.fa
Malus_domestica_golden	Dicots	Malus_domestica_golden.ASM211411v1.pep.all.fa
Manihot_esculenta	Dicots	Manihot_esculenta.Manihot_esculenta_v6.pep.all.fa
Olea_europaea_sylvestris	Dicots	Olea_europaea_sylvestris.O_europaea_v1.pep.all.fa
Pistacia_vera	Dicots	Pistacia_vera.PisVer_v2.pep.all.fa
Populus_trichocarpa	Dicots	Populus_trichocarpa.Pop_tri_v3.pep.all.fa
Prunus_avium	Dicots	Prunus_avium.PAV_r1.0.pep.all.fa
Prunus_dulcis	Dicots	Prunus_dulcis.ALMONDv2.pep.all.fa
Prunus_persica	Dicots	Prunus_persica.Prunus_persica_NCBIv2.pep.all.fa
Rosa_chinensis	Dicots	Rosa_chinensis.RchiOBHm-V2.pep.all.fa
Theobroma_cacao_matina	Dicots	Theobroma_cacao_matina.Theobroma_cacao_20110822.pep.all.fa
Vitis_vinifera	Dicots	Vitis_vinifera.12X.pep.all.fa
Arabidopsis_halleri	Dicots / Brassicaceae	Arabidopsis_halleri.Ahal2.2.pep.all.fa
Arabidopsis_lyrata	Dicots / Brassicaceae	Arabidopsis_lyrata.v.1.0.pep.all.fa
Arabidopsis_thaliana	Dicots / Brassicaceae	Arabidopsis_thaliana.TAIR10.pep.all.fa
Arabis_alpina	Dicots / Brassicaceae	Arabis_alpina.A_alpina_V4.pep.all.fa
Brassica_napus	Dicots / Brassicaceae	Brassica_napus.AST_PRJEB5043_v1.pep.all.fa
Brassica_oleracea	Dicots / Brassicaceae	Brassica_oleracea.BOL.pep.all.fa
Brassica_rapa	Dicots / Brassicaceae	Brassica_rapa.Brapa_1.0.pep.all.fa
Camelina_sativa	Dicots / Brassicaceae	Camelina_sativa.Cs.pep.all.fa
Glycine_max	Dicots/Fabaceae	Glycine_max.Glycine_max_v2.1.pep.all.fa
Lupinus_angustifolius	Dicots/Fabaceae	Lupinus_angustifolius.LupAngTanjil_v1.0.pep.all.fa
Medicago_truncatula	Dicots/Fabaceae	Medicago_truncatula.MedtrA17_4.0.pep.all.fa
Phaseolus_vulgaris	Dicots/Fabaceae	Phaseolus_vulgaris.PhaVulg1_0.pep.all.fa
Trifolium_pratense	Dicots/Fabaceae	Trifolium_pratense.Trpr.pep.all.fa
Vigna_angularis	Dicots/Fabaceae	Vigna_angularis.Vigan1.1.pep.all.fa
Vigna_radiata	Dicots/Fabaceae	Vigna_radiata.Vradiata_ver6.pep.all.fa
Capsicum_annuum	Dicots/Solanaceae	Capsicum_annuum.ASM51225v2.pep.all.fa
Nicotiana_attenuata	Dicots/Solanaceae	Nicotiana_attenuata.NIATTr2.pep.all.fa
Solanum_lycopersicum	Dicots/Solanaceae	Solanum_lycopersicum.SL3.0.pep.all.fa
Solanum_tuberosum	Dicots/Solanaceae	Solanum_tuberosum.SolTub_3.0.pep.all.fa
Dioscorea_rotundata	Monocot	Dioscorea_rotundata.TDr96_F1_Pseudo_Chromosome_v1.0.pep.all.fa
Musa_acuminata	Monocot/Commelinid	Musa_acuminata.ASM31385v1.pep.all.fa
Ananas_comosus	Monocot/Commelinid	Ananas_comosus.F153.pep.all.fa
Amborella_trichopoda	other	Amborella_trichopoda.AMTR1.0.pep.all.fa
Chara_braunii	other	Chara_braunii.Cbr_1.0.pep.all.fa
Chlamydomonas_reinhardtii	other	Chlamydomonas_reinhardtii.Chlamydomonas_reinhardtii_v5.5.pep.all.fa
Chondrus_crispus	other	Chondrus_crispus.ASM35022v2.pep.all.fa
Cyanidioschyzon_merolae	other	Cyanidioschyzon_merolae.ASM9120v1.pep.all.fa
Galdieria_sulphuraria	other	Galdieria_sulphuraria.ASM34128v1.pep.all.fa
Marchantia_polymorpha	other	Marchantia_polymorpha.Marchanta_polymorpha_v1.pep.all.fa
Nymphaea_colorata	other	Nymphaea_colorata.ASM883128v1.pep.all.fa
Ostreococcus_lucimarinus	other	Ostreococcus_lucimarinus.ASM9206v1.pep.all.fa
Physcomitrella_patens	other	Physcomitrella_patens.Phypa_V3.pep.all.fa
Selaginella_moellendorffii	other	Selaginella_moellendorffii.v1.0.pep.all.fa
