# Supplementary material for: Identification of universal grass genes and estimates of their monocot-/commelinid-/grass-specificity
Source: Bioinform Adv. 2025 Apr 7;5(1):vbaf079. doi: 10.1093/bioadv/vbaf079 (PMC12098945; doi:10.1093/bioadv/vbaf079)
Supplement: vbaf079_Supplementary_Data [file vbaf079_supplementary_data.zip › Table S2 nonspecific gene set.xlsx]

## Sheet: predef non-spec grass genes
Table S2. Pre-defined non-specific gene set expected to be universal in grasses but of non-specific function.
source	source_type	trait / takes_part_in	source gene(s)	gene_name / component_name	corresponding Os gene(s)
RPG dbase http://ribosome.med.miyazaki-u.ac.jp & Yamaguchi & Subramanian (2000) DOI 10.1074/jbc.M005012200 plastid ribosomal proteins	ribosomal protein	60S	Os03g0598800 Os05g0274900 Os06g0308200 Os08g0310100	RPL15	Os03g0598800 Os05g0274900 Os06g0308200 Os08g0310100
RPG dbase http://ribosome.med.miyazaki-u.ac.jp & Yamaguchi & Subramanian (2000) DOI 10.1074/jbc.M005012200 plastid ribosomal proteins	ribosomal protein	plastid50S; plastid70S	Os01g0278900	PSRP5	Os01g0278900
RPG dbase http://ribosome.med.miyazaki-u.ac.jp & Yamaguchi & Subramanian (2000) DOI 10.1074/jbc.M005012200 plastid ribosomal proteins	ribosomal protein	plastid50S; plastid70S	Os06g0647100	PRPL35	Os06g0647100
RPG dbase http://ribosome.med.miyazaki-u.ac.jp & Yamaguchi & Subramanian (2000) DOI 10.1074/jbc.M005012200 plastid ribosomal proteins	ribosomal protein	60S	Os02g0652600 Os03g0579300	RPL19	Os02g0652600 Os03g0579300
RPG dbase http://ribosome.med.miyazaki-u.ac.jp & Yamaguchi & Subramanian (2000) DOI 10.1074/jbc.M005012200 plastid ribosomal proteins	ribosomal protein	plastid50S; plastid70S	Os02g0822600	PRPL9	Os02g0822600
RPG dbase http://ribosome.med.miyazaki-u.ac.jp & Yamaguchi & Subramanian (2000) DOI 10.1074/jbc.M005012200 plastid ribosomal proteins	ribosomal protein	plastid30S	Os01g0678600	PRPS20	Os01g0678600
RPG dbase http://ribosome.med.miyazaki-u.ac.jp & Yamaguchi & Subramanian (2000) DOI 10.1074/jbc.M005012200 plastid ribosomal proteins	ribosomal protein	60S	Os02g0103700 Os05g0528900 Os09g0485900 Os11g0105400	RPL9	Os02g0103700 Os05g0528900 Os09g0485900 Os11g0105400
OryzaCyc (PMN)	primary metabolism	superpathway of L-lysine, L-threonine and L-methionine biosynthesis II	Os02g0436400 Os03g0117000 Os03g0118600 Os03g0245100	RXN-14014	Os02g0436400 Os03g0117000 Os03g0118600 Os03g0245100
OryzaCyc (PMN)	primary metabolism	superpathway of purine nucleotides <i>de novo</i> biosynthesis I	Os08g0326600	GMP-SYN-GLUT-RXN	Os08g0326600
RPG dbase http://ribosome.med.miyazaki-u.ac.jp & Yamaguchi & Subramanian (2000) DOI 10.1074/jbc.M005012200 plastid ribosomal proteins	ribosomal protein	40S	Os08g0559200 Os09g0568800 Os11g0153800	RPS25	Os08g0559200 Os09g0568800 Os11g0153800
OryzaCyc (PMN)	primary metabolism	superpathway of purine nucleotides <i>de novo</i> biosynthesis I	Os02g0804900 Os06g0127900 Os06g0168600 Os06g0257450	ADPREDUCT-RXN	Os02g0804900 Os06g0127900 Os06g0168600 Os06g0257450
RPG dbase http://ribosome.med.miyazaki-u.ac.jp & Yamaguchi & Subramanian (2000) DOI 10.1074/jbc.M005012200 plastid ribosomal proteins	ribosomal protein	60S	Os02g0284600 Os10g0564300	RPL27	Os02g0284600 Os10g0564300
RPG dbase http://ribosome.med.miyazaki-u.ac.jp & Yamaguchi & Subramanian (2000) DOI 10.1074/jbc.M005012200 plastid ribosomal proteins	ribosomal protein	plastid30S	Os02g0803200	PRPS15	Os02g0803200
RPG dbase http://ribosome.med.miyazaki-u.ac.jp & Yamaguchi & Subramanian (2000) DOI 10.1074/jbc.M005012200 plastid ribosomal proteins	ribosomal protein	40S	Os02g0287000 Os03g0200500 Os12g0406200	RPS3A	Os02g0287000 Os03g0200500 Os12g0406200
OryzaCyc (PMN)	primary metabolism	superpathway of purine nucleotides <i>de novo</i> biosynthesis I	Os02g0565100 Os05g0595400 Os06g0109600 Os07g0492000 Os10g0563700 Os12g0548300	DADPKIN-RXN	Os02g0565100 Os05g0595400 Os06g0109600 Os07g0492000 Os10g0563700 Os12g0548300
RPG dbase http://ribosome.med.miyazaki-u.ac.jp & Yamaguchi & Subramanian (2000) DOI 10.1074/jbc.M005012200 plastid ribosomal proteins	ribosomal protein	60S	Os08g0116500	RPLP1	Os08g0116500
RPG dbase http://ribosome.med.miyazaki-u.ac.jp & Yamaguchi & Subramanian (2000) DOI 10.1074/jbc.M005012200 plastid ribosomal proteins	ribosomal protein	40S	Os01g0328400 Os02g0161900 Os04g0628100 Os05g0160200	RPS27A	Os01g0328400 Os02g0161900 Os04g0628100 Os05g0160200
OryzaCyc (PMN)	primary metabolism	superpathway of L-isoleucine biosynthesis I; superpathway of L-lysine, L-threonine and L-methionine biosynthesis II; superpathway of L-threonine biosynthesis	Os02g0831800	HOMOSERKIN-RXN	Os02g0831800
RPG dbase http://ribosome.med.miyazaki-u.ac.jp & Yamaguchi & Subramanian (2000) DOI 10.1074/jbc.M005012200 plastid ribosomal proteins	ribosomal protein	60S	Os05g0488500 Os08g0156800 Os08g0436800 Os09g0413500	RPL34	Os05g0488500 Os08g0156800 Os08g0436800 Os09g0413500
OryzaCyc (PMN)	primary metabolism	superpathway of L-phenylalanine and L-tyrosine biosynthesis	Os01g0528300 Os04g0406600 Os07g0512000 Os08g0411000 Os09g0565700 Os09g0566050 Os10g0523700	CARBOXYCYCLOHEXADIENYL-DEHYDRATASE-RXN	Os04g0406600 Os07g0512000 Os08g0411000 Os09g0565700 Os09g0566050 Os10g0523700
OryzaCyc (PMN)	primary metabolism	phosphatidylcholine biosynthesis I; superpathway of choline biosynthesis	Os02g0119800 Os06g0204400 Os06g0607100	RXN-5781	Os02g0119800 Os06g0204400 Os06g0607100
OryzaCyc (PMN)	primary metabolism	L-serine biosynthesis II	Os02g0101500 Os04g0106400 Os04g0107200 Os04g0107300 Os04g0107500 Os07g0597500 Os08g0445500 Os11g0229100	HYDROXYPYRUVATE-REDUCTASE-RXN	Os02g0101500 Os04g0106400 Os04g0107200 Os04g0107300 Os04g0107500 Os07g0597500 Os08g0445500 Os11g0229100
RPG dbase http://ribosome.med.miyazaki-u.ac.jp & Yamaguchi & Subramanian (2000) DOI 10.1074/jbc.M005012200 plastid ribosomal proteins	ribosomal protein	plastid50S; plastid70S	Os01g0734100 Os05g0528200	PRPL20	Os01g0734100 Os05g0528200
RPG dbase http://ribosome.med.miyazaki-u.ac.jp & Yamaguchi & Subramanian (2000) DOI 10.1074/jbc.M005012200 plastid ribosomal proteins	ribosomal protein	60S	Os01g0896700 Os01g0896800	RPL5	Os01g0896700 Os01g0896800
OryzaCyc (PMN)	primary metabolism	photosynthesis	Os01g0542000 Os03g0781400 Os04g0306400 Os07g0176900	RIB5PISOM-RXN	Os01g0542000 Os03g0781400 Os04g0306400 Os07g0176900
OryzaCyc (PMN)	primary metabolism	respiration; superpathway of anaerobic sucrose degradation; superpathway of cytosolic glycolysis (plants), pyruvate dehydrogenase and TCA cycle	Os03g0248600 Os03g0266200 Os06g0136600 Os09g0375000 Os10g0167300	2PGADEHYDRAT-RXN	Os03g0266200 Os06g0136600 Os09g0375000 Os10g0167300
OryzaCyc (PMN)	primary metabolism	superpathway of branched chain amino acid biosynthesis	Os11g0142500 Os12g0138900 Os12g0589898	2-ISOPROPYLMALATESYN-RXN	Os11g0142500 Os12g0138900 Os12g0589898
OryzaCyc (PMN)	primary metabolism	respiration	Os01g0101150 Os01g0176300 Os01g0197450 Os01g0205200 Os01g0260000 Os01g0299200 Os01g0355100 Os01g0357800 Os01g0374200 Os01g0390600 Os01g0514450 Os01g0545900 Os01g0589900 Os01g0600400 Os01g0607800 Os01g0612200 Os01g0646000 Os01g0651100 Os01g0715700 Os01g0715900 Os01g0737900 Os01g0754700 Os01g0764950 Os01g0800400 Os01g0814300 Os01g0815900 Os01g0818200 Os01g0819800 Os01g0839400 Os01g0848300 Os01g0880…	CYTOCHROME-C-OXIDASE-RXN	Os01g0101150 Os01g0176300 Os01g0197450 Os01g0205200 Os01g0260000 Os01g0299200 Os01g0355100 Os01g0357800 Os01g0374200 Os01g0390600 Os01g0514450 Os01g0545900 Os01g0589900 Os01g0600400 Os01g0607800 Os01g0612200 Os01g0646000 Os01g0651100 Os01g0715700 Os01g0715900 Os01g0737900 Os01g0754700 Os01g0764950 Os01g0800400 Os01g0814300 Os01g0815900 Os01g0818200 Os01g0819800 Os01g0839400 Os01g0848300 Os01g0880…
RPG dbase http://ribosome.med.miyazaki-u.ac.jp & Yamaguchi & Subramanian (2000) DOI 10.1074/jbc.M005012200 plastid ribosomal proteins	ribosomal protein	plastid30S	Os10g0500500	PRPS18	Os10g0500500
RPG dbase http://ribosome.med.miyazaki-u.ac.jp & Yamaguchi & Subramanian (2000) DOI 10.1074/jbc.M005012200 plastid ribosomal proteins	ribosomal protein	40S	Os07g0150200 Os07g0229900	RPS12	Os07g0150200 Os07g0229900
OryzaCyc (PMN)	primary metabolism	pentose phosphate pathway (oxidative branch) I	Os03g0416500 Os07g0604000 Os08g0547100 Os09g0529100	6PGLUCONOLACT-RXN	Os03g0416500 Os07g0604000 Os08g0547100 Os09g0529100
RPG dbase http://ribosome.med.miyazaki-u.ac.jp & Yamaguchi & Subramanian (2000) DOI 10.1074/jbc.M005012200 plastid ribosomal proteins	ribosomal protein	plastid50S; plastid70S	Os02g0754300	PRPL29	Os02g0754300
RPG dbase http://ribosome.med.miyazaki-u.ac.jp & Yamaguchi & Subramanian (2000) DOI 10.1074/jbc.M005012200 plastid ribosomal proteins	ribosomal protein	plastid30S	Os07g0658200	PRPS9	Os07g0658200
RPG dbase http://ribosome.med.miyazaki-u.ac.jp & Yamaguchi & Subramanian (2000) DOI 10.1074/jbc.M005012200 plastid ribosomal proteins	ribosomal protein	40S	Os03g0390000 Os07g0622100	RPS6	Os07g0622100
RPG dbase http://ribosome.med.miyazaki-u.ac.jp & Yamaguchi & Subramanian (2000) DOI 10.1074/jbc.M005012200 plastid ribosomal proteins	ribosomal protein	plastid30S	Os05g0186000	PSRP4	Os05g0186000
RPG dbase http://ribosome.med.miyazaki-u.ac.jp & Yamaguchi & Subramanian (2000) DOI 10.1074/jbc.M005012200 plastid ribosomal proteins	ribosomal protein	plastid50S; plastid70S	Os01g0805000	PRPL34	Os01g0805000
RPG dbase http://ribosome.med.miyazaki-u.ac.jp & Yamaguchi & Subramanian (2000) DOI 10.1074/jbc.M005012200 plastid ribosomal proteins	ribosomal protein	60S	Os02g0785800 Os05g0555800 Os05g0556900	RPL35A	Os02g0785800 Os05g0555800 Os05g0556900
RPG dbase http://ribosome.med.miyazaki-u.ac.jp & Yamaguchi & Subramanian (2000) DOI 10.1074/jbc.M005012200 plastid ribosomal proteins	ribosomal protein	plastid50S; plastid70S	Os01g0616500	PRPL22	Os01g0616500
RPG dbase http://ribosome.med.miyazaki-u.ac.jp & Yamaguchi & Subramanian (2000) DOI 10.1074/jbc.M005012200 plastid ribosomal proteins	ribosomal protein	plastid50S; plastid70S	Os05g0388500 Os06g0546400	PRPL1	Os05g0388500 Os06g0546400
RPG dbase http://ribosome.med.miyazaki-u.ac.jp & Yamaguchi & Subramanian (2000) DOI 10.1074/jbc.M005012200 plastid ribosomal proteins	ribosomal protein	plastid50S; plastid70S	Os03g0265400 Os11g0585700	PRPL4	Os03g0265400 Os11g0585700
RPG dbase http://ribosome.med.miyazaki-u.ac.jp & Yamaguchi & Subramanian (2000) DOI 10.1074/jbc.M005012200 plastid ribosomal proteins	ribosomal protein	plastid50S; plastid70S	Os01g0662300 Os02g0198900 Os05g0568300 Os07g0626100	PRPL12	Os02g0198900 Os01g0662300 Os05g0568300 Os07g0626100
OryzaCyc (PMN)	primary metabolism	pyrimidine salvage pathway; superpathway of pyrimidine nucleobases salvage	Os02g0273000 Os05g0455700 Os08g0530000 Os09g0505800 Os11g0265000	URACIL-PRIBOSYLTRANS-RXN	Os05g0455700 Os08g0530000 Os09g0505800 Os11g0265000
RPG dbase http://ribosome.med.miyazaki-u.ac.jp & Yamaguchi & Subramanian (2000) DOI 10.1074/jbc.M005012200 plastid ribosomal proteins	ribosomal protein	60S	Os03g0815400 Os05g0460700 Os08g0530200 Os09g0258600	RPL17	Os03g0815400 Os05g0460700 Os08g0530200 Os09g0258600
RPG dbase http://ribosome.med.miyazaki-u.ac.jp & Yamaguchi & Subramanian (2000) DOI 10.1074/jbc.M005012200 plastid ribosomal proteins	ribosomal protein	40S	Os02g0478700 Os04g0346100 Os04g0399000	RPS27	Os02g0478700 Os04g0346100 Os04g0399000
RPG dbase http://ribosome.med.miyazaki-u.ac.jp & Yamaguchi & Subramanian (2000) DOI 10.1074/jbc.M005012200 plastid ribosomal proteins	ribosomal protein	plastid50S; plastid70S	Os03g0219900	PRPL15	Os03g0219900
RPG dbase http://ribosome.med.miyazaki-u.ac.jp & Yamaguchi & Subramanian (2000) DOI 10.1074/jbc.M005012200 plastid ribosomal proteins	ribosomal protein	plastid50S; plastid70S	Os06g0683200 Os11g0139100 Os12g0135900	PRPL24	Os06g0683200 Os11g0139100 Os12g0135900
OryzaCyc (PMN)	primary metabolism	L-tyrosine biosynthesis II; superpathway of L-phenylalanine and L-tyrosine biosynthesis	Os06g0542200	RXN-5682	Os06g0542200
RPG dbase http://ribosome.med.miyazaki-u.ac.jp & Yamaguchi & Subramanian (2000) DOI 10.1074/jbc.M005012200 plastid ribosomal proteins	ribosomal protein	plastid50S; plastid70S	Os03g0769100	PRPL36	Os03g0769100
RPG dbase http://ribosome.med.miyazaki-u.ac.jp & Yamaguchi & Subramanian (2000) DOI 10.1074/jbc.M005012200 plastid ribosomal proteins	ribosomal protein	60S	Os01g0205500 Os02g0235600 Os05g0207300 Os06g0550000 Os10g0466200	RPL11	Os10g0466200
OryzaCyc (PMN)	primary metabolism	superpathway of pyrimidine deoxyribonucleotides <i>de novo</i> biosynthesis	Os03g0130750 Os03g0328400 Os03g0378000 Os07g0572075 Os07g0682800 Os08g0436100 Os10g0350500 Os10g0475400 Os11g0125900 Os11g0126400 Os11g0126800 Os11g0439600 Os11g0440200 Os12g0123500 Os12g0123600	RXN-12195	Os03g0130750 Os03g0328400 Os03g0378000 Os07g0572075 Os07g0682800 Os08g0436100 Os10g0350500 Os10g0475400 Os11g0125900 Os11g0126400 Os11g0126800 Os11g0439600 Os11g0440200 Os12g0123500 Os12g0123600
RPG dbase http://ribosome.med.miyazaki-u.ac.jp & Yamaguchi & Subramanian (2000) DOI 10.1074/jbc.M005012200 plastid ribosomal proteins	ribosomal protein	40S	Os03g0154700 Os03g0379500 Os07g0628400 Os11g0602500 Os11g0602600	RPS9	Os03g0154700 Os03g0379500 Os07g0628400 Os11g0602500 Os11g0602600
OryzaCyc (PMN)	primary metabolism	superpathway of pyrimidine deoxyribonucleotides <i>de novo</i> biosynthesis; superpathway of pyrimidine nucleobases salvage; superpathway of pyrimidine ribonucleotides <i>de novo</i> biosynthesis	Os01g0965400 Os02g0778400 Os04g0105500 Os04g0405800 Os06g0109600 Os06g0203500 Os07g0624700	RXN-12002	Os01g0965400 Os02g0778400 Os04g0105500 Os04g0405800 Os06g0109600 Os06g0203500 Os07g0624700
OryzaCyc (PMN)	primary metabolism	superpathway of purine nucleotides <i>de novo</i> biosynthesis I	Os03g0320900 Os12g0515600	GUANYL-KIN-RXN	Os03g0320900 Os12g0515600
RPG dbase http://ribosome.med.miyazaki-u.ac.jp & Yamaguchi & Subramanian (2000) DOI 10.1074/jbc.M005012200 plastid ribosomal proteins	ribosomal protein	plastid30S	Os04g0461100	PSRP3	Os04g0461100
OryzaCyc (PMN)	primary metabolism	superpathway of purine nucleotides <i>de novo</i> biosynthesis I	Os01g0199900	AIRCARBOXY-RXN	Os01g0199900
OryzaCyc (PMN)	primary metabolism	L-methionine salvage cycle II (plants)	Os01g0101200 Os11g0484000	R145-RXN	Os01g0101200 Os11g0484000
RPG dbase http://ribosome.med.miyazaki-u.ac.jp & Yamaguchi & Subramanian (2000) DOI 10.1074/jbc.M005012200 plastid ribosomal proteins	ribosomal protein	plastid30S	Os03g0704000	PRPS13	Os03g0704000
OryzaCyc (PMN)	primary metabolism	superpathway of acetyl-CoA biosynthesis	Os01g0300200 Os11g0693800 Os11g0696200 Os12g0566300	ATP-CITRATE-PRO-S--LYASE-RXN	Os01g0300200 Os11g0693800 Os11g0696200 Os12g0566300
OryzaCyc (PMN)	primary metabolism	chorismate biosynthesis I	Os01g0375200 Os01g0375500 Os12g0534000	SHIKIMATE-5-DEHYDROGENASE-RXN	Os01g0375200 Os01g0375500 Os12g0534000
OryzaCyc (PMN)	primary metabolism	superpathway of pyrimidine deoxyribonucleotides <i>de novo</i> biosynthesis; superpathway of pyrimidine ribonucleotides <i>de novo</i> biosynthesis	Os01g0951200 Os01g0951400	OROPRIBTRANS-RXN	Os01g0951200 Os01g0951400
RPG dbase http://ribosome.med.miyazaki-u.ac.jp & Yamaguchi & Subramanian (2000) DOI 10.1074/jbc.M005012200 plastid ribosomal proteins	ribosomal protein	40S	Os03g0182600 Os03g0402400 Os07g0616600	RPSA	Os03g0182600 Os03g0402400 Os07g0616600
RPG dbase http://ribosome.med.miyazaki-u.ac.jp & Yamaguchi & Subramanian (2000) DOI 10.1074/jbc.M005012200 plastid ribosomal proteins	ribosomal protein	plastid70S	Os04g0490400 Os07g0570700	RRF	Os04g0490400 Os07g0570700
OryzaCyc (PMN)	primary metabolism	photosynthesis	Os03g0731100 Os03g0778100 Os04g0414700 Os07g0469100 Os09g0250300 Os09g0485201 Os10g0536500	RXN-15479	Os03g0731100 Os03g0778100 Os04g0414700 Os07g0469100 Os09g0250300 Os09g0485201 Os10g0536500
RPG dbase http://ribosome.med.miyazaki-u.ac.jp & Yamaguchi & Subramanian (2000) DOI 10.1074/jbc.M005012200 plastid ribosomal proteins	ribosomal protein	40S	Os03g0345200 Os03g0667800 Os08g0121800	RPS21	Os03g0345200 Os03g0667800 Os08g0121800
RPG dbase http://ribosome.med.miyazaki-u.ac.jp & Yamaguchi & Subramanian (2000) DOI 10.1074/jbc.M005012200 plastid ribosomal proteins	ribosomal protein	plastid30S	Os03g0856500	PSRP1	Os03g0856500
RPG dbase http://ribosome.med.miyazaki-u.ac.jp & Yamaguchi & Subramanian (2000) DOI 10.1074/jbc.M005012200 plastid ribosomal proteins	ribosomal protein	40S	Os06g0134000	RPS20	Os06g0134000
RPG dbase http://ribosome.med.miyazaki-u.ac.jp & Yamaguchi & Subramanian (2000) DOI 10.1074/jbc.M005012200 plastid ribosomal proteins	ribosomal protein	plastid50S; plastid70S	Os05g0101400	PRPL28	Os05g0101400
RPG dbase http://ribosome.med.miyazaki-u.ac.jp & Yamaguchi & Subramanian (2000) DOI 10.1074/jbc.M005012200 plastid ribosomal proteins	ribosomal protein	40S	Os01g0823300 Os03g0816200 Os05g0477300	RPS26	Os01g0823300 Os03g0816200 Os05g0477300
OryzaCyc (PMN)	primary metabolism	L-methionine salvage cycle II (plants)	Os09g0453800 Os10g0484700	RXN-15650	Os09g0453800 Os10g0484700
OryzaCyc (PMN)	primary metabolism	superpathway of L-lysine, L-threonine and L-methionine biosynthesis II	Os03g0195100 Os03g0299900	RXN-7737	Os03g0195100 Os03g0299900
OryzaCyc (PMN)	primary metabolism	superpathway of purine nucleotides <i>de novo</i> biosynthesis I	Os02g0818000 Os03g0780500	IMP-DEHYDROG-RXN	Os02g0818000 Os03g0780500
RPG dbase http://ribosome.med.miyazaki-u.ac.jp & Yamaguchi & Subramanian (2000) DOI 10.1074/jbc.M005012200 plastid ribosomal proteins	ribosomal protein	60S	Os02g0699600 Os03g0734400 Os04g0598200 Os05g0554100	RPL12	Os03g0734400 Os02g0699600 Os04g0598200 Os05g0554100
RPG dbase http://ribosome.med.miyazaki-u.ac.jp & Yamaguchi & Subramanian (2000) DOI 10.1074/jbc.M005012200 plastid ribosomal proteins	ribosomal protein	60S	Os02g0796900 Os02g0797200 Os06g0181566	RPL39	Os02g0797200 Os06g0181566
OryzaCyc (PMN)	primary metabolism	respiration; superpathway of cytosolic glycolysis (plants), pyruvate dehydrogenase and TCA cycle	Os06g0124900 Os06g0125132 Os07g0134800 Os07g0521000 Os08g0120000 Os09g0370300	RXN-14971	Os06g0124900 Os06g0125132 Os07g0134800 Os07g0521000 Os08g0120000 Os09g0370300
OryzaCyc (PMN)	primary metabolism	superpathway of branched chain amino acid biosynthesis	Os01g0652600 Os02g0151600 Os05g0573700 Os10g0446800	ACETOLACTREDUCTOISOM-RXN	Os01g0652600 Os02g0151600 Os05g0573700 Os10g0446800
OryzaCyc (PMN)	primary metabolism	superpathway of guanosine nucleotides degradation (plants)	Os03g0321900 Os03g0833900 Os07g0245100	GUANINE-DEAMINASE-RXN	Os03g0321900 Os03g0833900 Os07g0245100
RPG dbase http://ribosome.med.miyazaki-u.ac.jp & Yamaguchi & Subramanian (2000) DOI 10.1074/jbc.M005012200 plastid ribosomal proteins	ribosomal protein	60S	Os01g0667100 Os01g0752300 Os05g0564800 Os05g0565000	RPL18A	Os01g0667100 Os01g0752300 Os05g0564800 Os05g0565000
RPG dbase http://ribosome.med.miyazaki-u.ac.jp & Yamaguchi & Subramanian (2000) DOI 10.1074/jbc.M005012200 plastid ribosomal proteins	ribosomal protein	plastid50S; plastid70S	Os01g0749200 Os05g0243100 Os05g0243300 Os08g0162033	PRPL13	Os01g0749200 Os05g0243100 Os05g0243300 Os08g0162033
RPG dbase http://ribosome.med.miyazaki-u.ac.jp & Yamaguchi & Subramanian (2000) DOI 10.1074/jbc.M005012200 plastid ribosomal proteins	ribosomal protein	plastid50S; plastid70S	Os03g0125000	PRPL5	Os03g0125000
OryzaCyc (PMN)	primary metabolism	superpathway of L-isoleucine biosynthesis I; superpathway of L-lysine, L-threonine and L-methionine biosynthesis II; superpathway of L-threonine biosynthesis	Os01g0927900 Os03g0850400 Os07g0300900 Os08g0342400 Os09g0294000	ASPARTATEKIN-RXN	Os01g0927900 Os03g0850400 Os07g0300900 Os08g0342400 Os09g0294000
RPG dbase http://ribosome.med.miyazaki-u.ac.jp & Yamaguchi & Subramanian (2000) DOI 10.1074/jbc.M005012200 plastid ribosomal proteins	ribosomal protein	40S	Os02g0677800 Os07g0572900 Os08g0117300	RPS13	Os08g0117300 Os02g0677800 Os07g0572900
RPG dbase http://ribosome.med.miyazaki-u.ac.jp & Yamaguchi & Subramanian (2000) DOI 10.1074/jbc.M005012200 plastid ribosomal proteins	ribosomal protein	40S	Os02g0324500 Os03g0297100 Os03g0297300 Os05g0346300 Os09g0519601 Os12g0538550	RPS7	Os03g0297100 Os03g0297300 Os05g0346300 Os09g0519601 Os12g0538550
RPG dbase http://ribosome.med.miyazaki-u.ac.jp & Yamaguchi & Subramanian (2000) DOI 10.1074/jbc.M005012200 plastid ribosomal proteins	ribosomal protein	plastid30S	Os03g0452300	PRPS5	Os03g0452300
OryzaCyc (PMN)	primary metabolism	homocysteine and cysteine interconversion	Os03g0376100 Os06g0242600 Os10g0399100 Os10g0399200 Os10g0399700	O-SUCCHOMOSERLYASE-RXN	Os03g0376100 Os06g0242600 Os10g0399100 Os10g0399200 Os10g0399700
RPG dbase http://ribosome.med.miyazaki-u.ac.jp & Yamaguchi & Subramanian (2000) DOI 10.1074/jbc.M005012200 plastid ribosomal proteins	ribosomal protein	plastid50S; plastid70S	Os03g0122200	PRPL11	Os03g0122200
RPG dbase http://ribosome.med.miyazaki-u.ac.jp & Yamaguchi & Subramanian (2000) DOI 10.1074/jbc.M005012200 plastid ribosomal proteins	ribosomal protein	plastid50S; plastid70S	Os02g0259600 Os05g0557800	PRPL21	Os02g0259600 Os05g0557800
OryzaCyc (PMN)	primary metabolism	L-methionine salvage cycle II (plants)	Os01g0192900 Os03g0727600 Os04g0578000 Os05g0196600 Os05g0319200 Os06g0130400	4.4.1.14-RXN	Os01g0192900 Os03g0727600 Os04g0578000 Os05g0196600 Os05g0319200 Os06g0130400
OryzaCyc (PMN)	primary metabolism	superpathway of pyrimidine deoxyribonucleotides <i>de novo</i> biosynthesis; superpathway of pyrimidine ribonucleotides <i>de novo</i> biosynthesis	Os08g0248800	ASPCARBTRANS-RXN	Os08g0248800
OryzaCyc (PMN)	primary metabolism	pyrimidine salvage pathway	Os01g0250900 Os01g0709400 Os03g0648900 Os03g0774300 Os07g0204500 Os09g0424600 Os12g0180600	RXNQT-4150	Os01g0250900 Os01g0709400 Os03g0648900 Os03g0774300 Os07g0204500 Os09g0424600 Os12g0180600
OryzaCyc (PMN)	primary metabolism	superpathway of purine nucleotides <i>de novo</i> biosynthesis I	Os03g0831500	AIRS-RXN	Os03g0831500
OryzaCyc (PMN)	primary metabolism	respiration; superpathway of acetyl-CoA biosynthesis; superpathway of cytosolic glycolysis (plants), pyruvate dehydrogenase and TCA cycle	Os02g0739600 Os03g0645100 Os04g0119400 Os06g0246500 Os08g0536000 Os09g0509200 Os12g0616900	RXN0-1134	Os02g0739600 Os03g0645100 Os04g0119400 Os06g0246500 Os08g0536000 Os09g0509200 Os12g0616900
OryzaCyc (PMN)	primary metabolism	superpathway of anaerobic sucrose degradation	Os02g0831500 Os03g0340500 Os03g0401300 Os04g0249500 Os04g0309600 Os06g0194900 Os07g0616800	SUCROSE-SYNTHASE-RXN	Os02g0831500 Os03g0340500 Os03g0401300 Os04g0249500 Os04g0309600 Os06g0194900 Os07g0616800
RPG dbase http://ribosome.med.miyazaki-u.ac.jp & Yamaguchi & Subramanian (2000) DOI 10.1074/jbc.M005012200 plastid ribosomal proteins	ribosomal protein	plastid30S	Os09g0279500	PSRP2	Os09g0279500
OryzaCyc (PMN)	primary metabolism	respiration	Os01g0181033 Os01g0283100 Os01g0720300 Os01g0732100 Os01g0750800 Os01g0953600 Os01g0954000 Os02g0508000 Os02g0533800 Os02g0800500 Os02g0801200 Os02g0801300 Os02g0816800 Os03g0129900 Os03g0192400 Os03g0313000 Os03g0685900 Os03g0713400 Os03g0774200 Os04g0309100 Os04g0473025 Os05g0481600 Os05g0509200 Os05g0533700 Os05g0538900 Os07g0498300 Os07g0585800 Os07g0640100 Os07g0642900 Os07g0645400 Os08g0431…	NADH-DEHYDROG-A-RXN	Os01g0283100 Os01g0720300 Os01g0732100 Os01g0750800 Os01g0953600 Os01g0954000 Os02g0508000 Os02g0533800 Os02g0800500 Os02g0801200 Os02g0801300 Os02g0816800 Os03g0129900 Os03g0192400 Os03g0313000 Os03g0685900 Os03g0713400 Os03g0774200 Os04g0309100 Os04g0473025 Os05g0481600 Os05g0509200 Os05g0533700 Os05g0538900 Os07g0498300 Os07g0585800 Os07g0640100 Os07g0642900 Os07g0645400 Os08g0431500 Os08g0505…
OryzaCyc (PMN)	primary metabolism	superpathway of branched chain amino acid biosynthesis	Os02g0125100 Os02g0655300	3-ISOPROPYLMALISOM-RXN	Os02g0125100 Os02g0655300
OryzaCyc (PMN)	primary metabolism	L-asparagine biosynthesis II; superpathway of L-asparagine biosynthesis	Os03g0291500 Os06g0265000	ASNSYNA-RXN	Os03g0291500 Os06g0265000
OryzaCyc (PMN)	primary metabolism	superpathway of L-isoleucine biosynthesis I; superpathway of L-lysine, L-threonine and L-methionine biosynthesis II; superpathway of L-threonine biosynthesis	Os03g0760700	ASPARTATE-SEMIALDEHYDE-DEHYDROGENASE-RXN	Os03g0760700
OryzaCyc (PMN)	primary metabolism	photosynthesis	Os01g0151200 Os01g0617900 Os01g0805300 Os03g0343900 Os04g0473150 Os04g0523000 Os05g0313100 Os07g0105600 Os07g0275100 Os07g0275801 Os07g0275901 Os07g0673550 Os08g0512500 Os09g0296800 Os12g0190200 Os12g0564400	PSII-RXN	Os01g0151200 Os01g0617900 Os01g0805300 Os03g0343900 Os04g0473150 Os04g0523000 Os05g0313100 Os07g0105600 Os07g0275100 Os07g0275801 Os07g0275901 Os07g0673550 Os08g0512500 Os09g0296800 Os12g0190200 Os12g0564400
OryzaCyc (PMN)	primary metabolism	respiration; superpathway of cytosolic glycolysis (plants), pyruvate dehydrogenase and TCA cycle	Os02g0194100 Os02g0232400 Os11g0538900 Os11g0623601	CITSYN-RXN	Os02g0232400 Os11g0538900 Os11g0623601
RPG dbase http://ribosome.med.miyazaki-u.ac.jp & Yamaguchi & Subramanian (2000) DOI 10.1074/jbc.M005012200 plastid ribosomal proteins	ribosomal protein	plastid50S; plastid70S	Os03g0284400	PRPL10	Os03g0284400
OryzaCyc (PMN)	primary metabolism	superpathway of purine nucleotides <i>de novo</i> biosynthesis I	Os03g0130400 Os04g0671100 Os07g0412400 Os08g0109300 Os08g0118900 Os08g0288200 Os11g0312220 Os11g0312400 Os12g0236400	ADENYL-KIN-RXN	Os03g0130400 Os04g0671100 Os07g0412400 Os08g0109300 Os08g0118900 Os08g0288200 Os11g0312220 Os11g0312400 Os12g0236400
RPG dbase http://ribosome.med.miyazaki-u.ac.jp & Yamaguchi & Subramanian (2000) DOI 10.1074/jbc.M005012200 plastid ribosomal proteins	ribosomal protein	plastid30S	Os12g0563200	PRPS6	Os12g0563200
OryzaCyc (PMN)	primary metabolism	photosynthesis	Os07g0556200	PLASTOQUINOL--PLASTOCYANIN-REDUCTASE-RXN	Os07g0556200
OryzaCyc (PMN)	primary metabolism	respiration; superpathway of anaerobic sucrose degradation; superpathway of cytosolic glycolysis (plants), pyruvate dehydrogenase and TCA cycle	Os01g0817700 Os02g0781600 Os03g0330200 Os05g0482700 Os12g0536000	3PGAREARR-RXN	Os01g0817700 Os02g0781600 Os03g0330200 Os05g0482700 Os12g0536000
OryzaCyc (PMN)	primary metabolism	chorismate biosynthesis I	Os03g0389700 Os07g0622200 Os08g0484500 Os10g0564400	DAHPSYN-RXN	Os03g0389700 Os07g0622200 Os08g0484500 Os10g0564400
OryzaCyc (PMN)	primary metabolism	superpathway of pyrimidine deoxyribonucleotides <i>de novo</i> biosynthesis	Os01g0328700 Os03g0662000 Os07g0639900	DTMPKI-RXN	Os01g0328700 Os03g0662000 Os07g0639900
OryzaCyc (PMN)	primary metabolism	superpathway of L-lysine, L-threonine and L-methionine biosynthesis II	Os07g0516200	RXN-15127	Os07g0516200
OryzaCyc (PMN)	primary metabolism	photosynthesis	Os04g0266900 Os06g0133800	1TRANSKETO-RXN	Os04g0266900 Os06g0133800
OryzaCyc (PMN)	primary metabolism	superpathway of pyrimidine deoxyribonucleotides <i>de novo</i> biosynthesis	Os01g0196600 Os03g0669100 Os07g0111600 Os08g0531000 Os09g0505900 Os09g0506000 Os10g0457500 Os12g0576600 Os12g0576700 Os12g0576750	DUTP-PYROP-RXN	Os01g0196600 Os03g0669100 Os07g0111600 Os08g0531000 Os09g0505900 Os09g0506000 Os10g0457500 Os12g0576600 Os12g0576700 Os12g0576750
RPG dbase http://ribosome.med.miyazaki-u.ac.jp & Yamaguchi & Subramanian (2000) DOI 10.1074/jbc.M005012200 plastid ribosomal proteins	ribosomal protein	60S	Os03g0796501 Os07g0180900	RPL4	Os03g0796501 Os07g0180900
RPG dbase http://ribosome.med.miyazaki-u.ac.jp & Yamaguchi & Subramanian (2000) DOI 10.1074/jbc.M005012200 plastid ribosomal proteins	ribosomal protein	60S	Os01g0276000 Os05g0490100 Os08g0110100	RPL30	Os01g0276000 Os05g0490100 Os08g0110100
OryzaCyc (PMN)	primary metabolism	L-methionine salvage cycle II (plants)	Os06g0112100 Os06g0112200	METHYLTHIOADENOSINE-NUCLEOSIDASE-RXN	Os06g0112100 Os06g0112200
OryzaCyc (PMN)	primary metabolism	superpathway of branched chain amino acid biosynthesis	Os03g0655700	3-ISOPROPYLMALDEHYDROG-RXN	Os03g0655700
OryzaCyc (PMN)	primary metabolism	L-arginine degradation I (arginase pathway); L-arginine degradation VI (arginase 2 pathway)	Os03g0643300	ORNITHINE-GLU-AMINOTRANSFERASE-RXN	Os03g0643300
RPG dbase http://ribosome.med.miyazaki-u.ac.jp & Yamaguchi & Subramanian (2000) DOI 10.1074/jbc.M005012200 plastid ribosomal proteins	ribosomal protein	60S	Os03g0343500 Os07g0273150 Os07g0674200 Os12g0488300	RPL22	Os03g0343500 Os07g0273150 Os07g0674200 Os12g0488300
RPG dbase http://ribosome.med.miyazaki-u.ac.jp & Yamaguchi & Subramanian (2000) DOI 10.1074/jbc.M005012200 plastid ribosomal proteins	ribosomal protein	40S	Os01g0962600 Os02g0549600 Os04g0430100	RPS10	Os01g0962600 Os02g0549600 Os04g0430100
OryzaCyc (PMN)	primary metabolism	photosynthesis	Os03g0169100 Os09g0505700	RIBULP3EPIM-RXN	Os03g0169100 Os09g0505700
OryzaCyc (PMN)	primary metabolism	superpathway of purine nucleotides <i>de novo</i> biosynthesis I	Os05g0270800 Os08g0500900 Os08g0501132	GART-RXN	Os08g0500900 Os08g0501132
RPG dbase http://ribosome.med.miyazaki-u.ac.jp & Yamaguchi & Subramanian (2000) DOI 10.1074/jbc.M005012200 plastid ribosomal proteins	ribosomal protein	60S	Os08g0326400 Os08g0542100 Os09g0507800	RPL7A	Os08g0326400 Os08g0542100 Os09g0507800
OryzaCyc (PMN)	primary metabolism	superpathway of sucrose and starch metabolism I (non-photosynthetic tissue)	Os01g0658700 Os02g0176900 Os04g0603000 Os04g0658000 Os08g0241600 Os09g0327400	GLUCOSE-6-PHOSPHATE-1-EPIMERASE-RXN	Os08g0241600 Os01g0658700 Os02g0176900 Os04g0603000 Os04g0658000 Os09g0327400
OryzaCyc (PMN)	primary metabolism	respiration; superpathway of cytosolic glycolysis (plants), pyruvate dehydrogenase and TCA cycle	Os02g0714200 Os06g0247500 Os06g0326400 Os08g0345700 Os09g0298100	2.7.1.90-RXN	Os02g0714200 Os06g0247500 Os06g0326400 Os08g0345700 Os09g0298100
OryzaCyc (PMN)	primary metabolism	respiration; superpathway of anaerobic sucrose degradation; superpathway of cytosolic glycolysis (plants), pyruvate dehydrogenase and TCA cycle	Os02g0171100 Os02g0601300 Os04g0459500 Os04g0486600 Os06g0666600 Os08g0126300	GAPOXNPHOSPHN-RXN	Os02g0171100 Os02g0601300 Os04g0459500 Os04g0486600 Os06g0666600 Os08g0126300
OryzaCyc (PMN)	primary metabolism	L-arginine degradation I (arginase pathway)	Os01g0848200 Os05g0455500 Os05g0536400	RXN-14116	Os01g0848200 Os05g0455500 Os05g0536400
OryzaCyc (PMN)	primary metabolism	L-tyrosine biosynthesis II; superpathway of L-phenylalanine and L-tyrosine biosynthesis	Os01g0764400 Os02g0180500 Os08g0441600 Os12g0578200	CHORISMATEMUT-RXN	Os01g0764400 Os02g0180500 Os08g0441600 Os12g0578200
OryzaCyc (PMN)	primary metabolism	superpathway of sucrose and starch metabolism I (non-photosynthetic tissue)	Os05g0187100 Os07g0446800	GLUCOKIN-RXN	Os05g0187100 Os07g0446800
RPG dbase http://ribosome.med.miyazaki-u.ac.jp & Yamaguchi & Subramanian (2000) DOI 10.1074/jbc.M005012200 plastid ribosomal proteins	ribosomal protein	40S	Os03g0773150 Os11g0634500 Os12g0508300	RPS29	Os03g0773150 Os11g0634500 Os12g0508300
RPG dbase http://ribosome.med.miyazaki-u.ac.jp & Yamaguchi & Subramanian (2000) DOI 10.1074/jbc.M005012200 plastid ribosomal proteins	ribosomal protein	plastid50S; plastid70S	Os01g0251100 Os02g0137200	PRPL3	Os01g0251100 Os02g0137200
OryzaCyc (PMN)	primary metabolism	superpathway of anaerobic sucrose degradation	Os02g0751800 Os04g0224600 Os06g0223200 Os11g0522000	RXN-15513	Os02g0751800 Os04g0224600 Os06g0223200 Os11g0522000
RPG dbase http://ribosome.med.miyazaki-u.ac.jp & Yamaguchi & Subramanian (2000) DOI 10.1074/jbc.M005012200 plastid ribosomal proteins	ribosomal protein	60S	Os01g0514000 Os01g0815800 Os05g0486700 Os07g0224000 Os07g0292800	RPL24	Os01g0514000 Os01g0815800 Os05g0486700 Os07g0224000 Os07g0292800
OryzaCyc (PMN)	primary metabolism	superpathway of purine nucleotides <i>de novo</i> biosynthesis I	Os01g0873100 Os05g0430800	PRPPAMIDOTRANS-RXN	Os01g0873100 Os05g0430800
OryzaCyc (PMN)	primary metabolism	superpathway of purine nucleotides <i>de novo</i> biosynthesis I	Os08g0206600	AICARTRANSFORM-RXN	Os08g0206600
OryzaCyc (PMN)	primary metabolism	superpathway of anaerobic sucrose degradation; superpathway of sucrose and starch metabolism I (non-photosynthetic tissue)	Os03g0776000 Os06g0256500 Os08g0478800 Os09g0465600	PGLUCISOM-RXN	Os09g0465600 Os03g0776000 Os06g0256500 Os08g0478800
RPG dbase http://ribosome.med.miyazaki-u.ac.jp & Yamaguchi & Subramanian (2000) DOI 10.1074/jbc.M005012200 plastid ribosomal proteins	ribosomal protein	40S	Os02g0489400 Os04g0349500	RPS8	Os04g0349500
OryzaCyc (PMN)	primary metabolism	superpathway of branched chain amino acid biosynthesis	Os08g0559600	DIHYDROXYISOVALDEHYDRAT-RXN	Os08g0559600
OryzaCyc (PMN)	primary metabolism	respiration	Os01g0191500 Os01g0711100 Os01g0739000 Os01g0935700 Os01g0966300 Os02g0520800 Os02g0814400 Os03g0212700 Os04g0398500 Os05g0301700 Os05g0524300	1.10.2.2-RXN	Os01g0191500 Os01g0711100 Os01g0739000 Os01g0935700 Os01g0966300 Os02g0520800 Os02g0814400 Os03g0212700 Os04g0398500 Os05g0301700 Os05g0524300
OryzaCyc (PMN)	primary metabolism	superpathway of L-lysine, L-threonine and L-methionine biosynthesis II	Os02g0440000	DIAMINOPIMDECARB-RXN	Os02g0440000
OryzaCyc (PMN)	primary metabolism	superpathway of sucrose and starch metabolism I (non-photosynthetic tissue)	Os01g0720600 Os02g0744700 Os02g0807100 Os04g0624600 Os05g0533600 Os06g0133000 Os06g0160700 Os06g0229800 Os07g0412100 Os08g0191433 Os10g0437600	GLYCOGENSYN-RXN	Os06g0133000 Os01g0720600 Os02g0744700 Os02g0807100 Os04g0624600 Os05g0533600 Os06g0160700 Os06g0229800 Os07g0412100 Os08g0191433 Os10g0437600
OryzaCyc (PMN)	primary metabolism	superpathway of L-lysine, L-threonine and L-methionine biosynthesis II	Os04g0254000 Os04g0574800	DIHYDRODIPICSYN-RXN	Os04g0574800
RPG dbase http://ribosome.med.miyazaki-u.ac.jp & Yamaguchi & Subramanian (2000) DOI 10.1074/jbc.M005012200 plastid ribosomal proteins	ribosomal protein	60S	Os05g0121500 Os05g0169100 Os11g0220800	RPL10	Os05g0121500 Os05g0169100 Os11g0220800
OryzaCyc (PMN)	primary metabolism	long-chain fatty acid activation	Os01g0655800 Os01g0681200 Os01g0761300 Os04g0310800 Os04g0683700 Os05g0132100 Os05g0317200 Os06g0158000 Os08g0448000 Os11g0147000 Os11g0169800 Os11g0558300 Os12g0143900 Os12g0168700	RXN-7904	Os01g0655800 Os01g0681200 Os01g0761300 Os04g0310800 Os04g0683700 Os05g0132100 Os05g0317200 Os06g0158000 Os08g0448000 Os11g0147000 Os11g0169800 Os11g0558300 Os12g0143900 Os12g0168700
OryzaCyc (PMN)	primary metabolism	phosphatidylcholine biosynthesis I; superpathway of choline biosynthesis	Os02g0173500 Os08g0161800 Os10g0578900	2.7.7.15-RXN	Os02g0173500 Os08g0161800 Os10g0578900
OryzaCyc (PMN)	primary metabolism	L-glutamine biosynthesis I; superpathway of ammonia assimilation (plants)	Os02g0735200 Os03g0223400 Os03g0712800 Os04g0659100 Os10g0456500	GLUTAMINESYN-RXN	Os02g0735200 Os03g0223400 Os03g0712800 Os04g0659100 Os10g0456500
RPG dbase http://ribosome.med.miyazaki-u.ac.jp & Yamaguchi & Subramanian (2000) DOI 10.1074/jbc.M005012200 plastid ribosomal proteins	ribosomal protein	60S	Os01g0304000 Os05g0355500	RPL29	Os01g0304000 Os05g0355500
RPG dbase http://ribosome.med.miyazaki-u.ac.jp & Yamaguchi & Subramanian (2000) DOI 10.1074/jbc.M005012200 plastid ribosomal proteins	ribosomal protein	40S	Os03g0577000 Os07g0608500	RPS3	Os03g0577000 Os07g0608500
OryzaCyc (PMN)	primary metabolism	pyrimidine salvage pathway	Os08g0557900	URIDINE-NUCLEOSIDASE-RXN	Os08g0557900
OryzaCyc (PMN)	primary metabolism	photosynthesis; respiration; superpathway of anaerobic sucrose degradation; superpathway of cytosolic glycolysis (plants), pyruvate dehydrogenase and TCA cycle	Os01g0118000 Os01g0905800 Os05g0402700 Os06g0258900 Os06g0608700 Os08g0120600 Os10g0163340 Os11g0171300 Os12g0169600	F16ALDOLASE-RXN	Os01g0118000 Os01g0905800 Os05g0402700 Os06g0258900 Os06g0608700 Os08g0120600 Os10g0163340 Os11g0171300 Os12g0169600
RPG dbase http://ribosome.med.miyazaki-u.ac.jp & Yamaguchi & Subramanian (2000) DOI 10.1074/jbc.M005012200 plastid ribosomal proteins	ribosomal protein	60S	Os01g0860300 Os02g0321900 Os08g0558000 Os08g0558800	RPL10A	Os01g0860300 Os02g0321900 Os08g0558000 Os08g0558800
OryzaCyc (PMN)	primary metabolism	L-methionine salvage cycle II (plants)	Os11g0216900	5.3.1.23-RXN	Os11g0216900
OryzaCyc (PMN)	primary metabolism	superpathway of pyrimidine deoxyribonucleotides <i>de novo</i> biosynthesis	Os11g0484400 Os11g0615250 Os12g0446900	THYMIDYLATESYN-RXN	Os11g0484400 Os11g0615250 Os12g0446900
OryzaCyc (PMN)	primary metabolism	superpathway of guanosine nucleotides degradation (plants)	Os09g0567900	RXN0-366	Os09g0567900
RPG dbase http://ribosome.med.miyazaki-u.ac.jp & Yamaguchi & Subramanian (2000) DOI 10.1074/jbc.M005012200 plastid ribosomal proteins	ribosomal protein	plastid30S	Os03g0315800	PRPS1	Os03g0315800
OryzaCyc (PMN)	primary metabolism	chorismate biosynthesis I	Os09g0539100	3-DEHYDROQUINATE-SYNTHASE-RXN	Os09g0539100
OryzaCyc (PMN)	primary metabolism	superpathway of anaerobic sucrose degradation; superpathway of sucrose and starch metabolism I (non-photosynthetic tissue)	Os03g0712700 Os06g0476200 Os07g0447800 Os10g0189100	PHOSPHOGLUCMUT-RXN	Os03g0712700 Os06g0476200 Os07g0447800 Os10g0189100
OryzaCyc (PMN)	primary metabolism	superpathway of anaerobic sucrose degradation; superpathway of sucrose and starch metabolism I (non-photosynthetic tissue)	Os01g0851000 Os01g0894300 Os03g0602600 Os06g0232200 Os08g0113100 Os08g0566400	FRUCTOKINASE-RXN	Os01g0851000 Os01g0894300 Os03g0602600 Os06g0232200 Os08g0113100 Os08g0566400
RPG dbase http://ribosome.med.miyazaki-u.ac.jp & Yamaguchi & Subramanian (2000) DOI 10.1074/jbc.M005012200 plastid ribosomal proteins	ribosomal protein	plastid50S; plastid70S	Os04g0321500	PRPL27	Os04g0321500
OryzaCyc (PMN)	primary metabolism	photosynthesis; respiration; superpathway of anaerobic sucrose degradation; superpathway of cytosolic glycolysis (plants), pyruvate dehydrogenase and TCA cycle	Os01g0147900 Os01g0841600 Os03g0754200 Os09g0535000	TRIOSEPISOMERIZATION-RXN	Os01g0147900 Os01g0841600 Os03g0754200 Os09g0535000
OryzaCyc (PMN)	primary metabolism	superpathway of ammonia assimilation (plants)	Os07g0658400	GLUTAMATE-SYNTHASE-FERREDOXIN-RXN	Os07g0658400
RPG dbase http://ribosome.med.miyazaki-u.ac.jp & Yamaguchi & Subramanian (2000) DOI 10.1074/jbc.M005012200 plastid ribosomal proteins	ribosomal protein	60S	Os07g0546700 Os11g0433900	RPL38	Os07g0546700 Os11g0433900
OryzaCyc (PMN)	primary metabolism	chorismate biosynthesis I	Os02g0749300 Os04g0640600 Os06g0225800	SHIKIMATE-KINASE-RXN	Os02g0749300 Os04g0640600 Os06g0225800
OryzaCyc (PMN)	primary metabolism	photosynthesis	Os01g0791033 Os01g0899425 Os02g0152400 Os05g0427800 Os10g0356000 Os12g0207600 Os12g0274700 Os12g0291100 Os12g0291200 Os12g0291400 Os12g0292400	RIBULOSE-BISPHOSPHATE-CARBOXYLASE-RXN	Os12g0274700 Os01g0791033 Os01g0899425 Os02g0152400 Os05g0427800 Os10g0356000 Os12g0207600 Os12g0291100 Os12g0291200 Os12g0291400 Os12g0292400
RPG dbase http://ribosome.med.miyazaki-u.ac.jp & Yamaguchi & Subramanian (2000) DOI 10.1074/jbc.M005012200 plastid ribosomal proteins	ribosomal protein	plastid30S	Os04g0691600 Os08g0359600	PRPS17	Os08g0359600
OryzaCyc (PMN)	primary metabolism	respiration; superpathway of cytosolic glycolysis (plants), pyruvate dehydrogenase and TCA cycle	Os08g0440800	1.2.1.9-RXN	Os08g0440800
OryzaCyc (PMN)	primary metabolism	L-serine biosynthesis II	Os08g0502700	SERINE--PYRUVATE-AMINOTRANSFERASE-RXN	Os08g0502700
OryzaCyc (PMN)	primary metabolism	superpathway of guanosine nucleotides degradation (plants)	Os03g0429800	RXN0-901	Os03g0429800
OryzaCyc (PMN)	primary metabolism	phosphatidylcholine biosynthesis I	Os01g0183000 Os01g0717000	CHOLINE-KINASE-RXN	Os01g0183000 Os01g0717000
OryzaCyc (PMN)	primary metabolism	photosynthesis; superpathway of anaerobic sucrose degradation	Os01g0866400 Os03g0267300 Os05g0438600 Os06g0664200	F16BDEPHOS-RXN	Os03g0267300 Os05g0438600 Os06g0664200
OryzaCyc (PMN)	primary metabolism	L-glutamine degradation I	Os01g0570700 Os01g0616900 Os01g0654100 Os01g0682001 Os02g0130100 Os02g0708100 Os03g0256400 Os03g0291500 Os03g0651000 Os04g0182875 Os04g0183300 Os04g0183500 Os04g0184100 Os04g0184500 Os04g0643200 Os05g0555600 Os05g0569700 Os05g0570400 Os05g0573300 Os06g0265000 Os06g0271300 Os07g0100200 Os07g0658400 Os08g0326600 Os10g0100700 Os10g0155400 Os10g0191600 Os11g0123033 Os11g0536800 Os11g0544800 Os11g0708…	GLUTAMIN-RXN	Os01g0570700 Os01g0616900 Os01g0654100 Os01g0682001 Os02g0130100 Os02g0708100 Os03g0256400 Os03g0291500 Os03g0651000 Os04g0182875 Os04g0183300 Os04g0183500 Os04g0184100 Os04g0184500 Os04g0643200 Os05g0555600 Os05g0569700 Os05g0570400 Os05g0573300 Os06g0265000 Os06g0271300 Os07g0100200 Os07g0658400 Os08g0326600 Os10g0100700 Os10g0155400 Os10g0191600 Os11g0123033 Os11g0536800 Os11g0544800 Os11g0708…
OryzaCyc (PMN)	primary metabolism	respiration; superpathway of acetyl-CoA biosynthesis; superpathway of cytosolic glycolysis (plants), pyruvate dehydrogenase and TCA cycle	Os02g0105200 Os06g0105400 Os06g0499900 Os07g0410100 Os08g0431300 Os09g0408600 Os12g0182200	RXN0-1133	Os08g0431300 Os02g0105200 Os06g0105400 Os06g0499900 Os07g0410100 Os09g0408600 Os12g0182200
OryzaCyc (PMN)	primary metabolism	superpathway of purine nucleotides <i>de novo</i> biosynthesis I	Os09g0467100	SAICARSYN-RXN	Os09g0467100
OryzaCyc (PMN)	primary metabolism	superpathway of purine nucleotides <i>de novo</i> biosynthesis I	Os08g0191200 Os12g0197100	GLYRIBONUCSYN-RXN	Os08g0191200 Os12g0197100
OryzaCyc (PMN)	primary metabolism	L-aspartate degradation II; superpathway of L-isoleucine biosynthesis I; superpathway of L-threonine biosynthesis	Os01g0760600 Os01g0871300 Os02g0236000 Os02g0797500 Os06g0548000	ASPAMINOTRANS-RXN	Os01g0760600 Os01g0871300 Os02g0236000 Os02g0797500 Os06g0548000
OryzaCyc (PMN)	primary metabolism	superpathway of L-isoleucine biosynthesis I; superpathway of branched chain amino acid biosynthesis	Os03g0713000	RXN-15122	Os03g0713000
OryzaCyc (PMN)	primary metabolism	L-methionine salvage cycle II (plants)	Os04g0669800 Os04g0669900	5-METHYLTHIORIBOSE-KINASE-RXN	Os04g0669800 Os04g0669900
RPG dbase http://ribosome.med.miyazaki-u.ac.jp & Yamaguchi & Subramanian (2000) DOI 10.1074/jbc.M005012200 plastid ribosomal proteins	ribosomal protein	plastid50S; plastid70S	Os03g0828100	PRPL18	Os03g0828100
RPG dbase http://ribosome.med.miyazaki-u.ac.jp & Yamaguchi & Subramanian (2000) DOI 10.1074/jbc.M005012200 plastid ribosomal proteins	ribosomal protein	plastid50S; plastid70S	Os01g0633000	PRPL31	Os01g0633000
RPG dbase http://ribosome.med.miyazaki-u.ac.jp & Yamaguchi & Subramanian (2000) DOI 10.1074/jbc.M005012200 plastid ribosomal proteins	ribosomal protein	60S	Os03g0408300 Os07g0613200	RPL27A	Os03g0408300 Os07g0613200
RPG dbase http://ribosome.med.miyazaki-u.ac.jp & Yamaguchi & Subramanian (2000) DOI 10.1074/jbc.M005012200 plastid ribosomal proteins	ribosomal protein	60S	Os03g0356300 Os03g0725000 Os04g0473400	RPL6	Os03g0356300 Os03g0725000 Os04g0473400
OryzaCyc (PMN)	primary metabolism	respiration; superpathway of cytosolic glycolysis (plants), pyruvate dehydrogenase and TCA cycle	Os03g0136900 Os06g0303400 Os08g0191100	ACONITATEDEHYDR-RXN	Os03g0136900 Os06g0303400 Os08g0191100
RPG dbase http://ribosome.med.miyazaki-u.ac.jp & Yamaguchi & Subramanian (2000) DOI 10.1074/jbc.M005012200 plastid ribosomal proteins	ribosomal protein	40S	Os04g0502300 Os04g0613500 Os04g0613600 Os07g0565000 Os07g0565100 Os08g0207000	RPS11	Os04g0613600 Os07g0565000 Os07g0565100 Os08g0207000
OryzaCyc (PMN)	primary metabolism	chorismate biosynthesis I	Os06g0133900	2.5.1.19-RXN	Os06g0133900
OryzaCyc (PMN)	primary metabolism	superpathway of branched chain amino acid biosynthesis	Os03g0106400 Os03g0231600 Os04g0559400 Os05g0558400 Os10g0549500	BRANCHED-CHAINAMINOTRANSFERLEU-RXN	Os03g0106400 Os03g0231600 Os04g0559400 Os05g0558400 Os10g0549500
RPG dbase http://ribosome.med.miyazaki-u.ac.jp & Yamaguchi & Subramanian (2000) DOI 10.1074/jbc.M005012200 plastid ribosomal proteins	ribosomal protein	40S	Os03g0109500 Os10g0411800	RPS17	Os10g0411800
OryzaCyc (PMN)	primary metabolism	homocysteine and cysteine interconversion	Os01g0290100 Os01g0290600	RXN-15130	Os01g0290100 Os01g0290600
OryzaCyc (PMN)	primary metabolism	superpathway of purine nucleotides <i>de novo</i> biosynthesis I	Os01g0888500 Os05g0104650	FGAMSYN-RXN	Os01g0888500 Os05g0104650
OryzaCyc (PMN)	primary metabolism	L-methionine salvage cycle II (plants)	ARD1 Os03g0161800 Os04g0345800 Os10g0419400 Os10g0419500	R147-RXN	Os03g0161800 Os04g0345800 Os10g0419400 Os10g0419500
OryzaCyc (PMN)	primary metabolism	superpathway of L-isoleucine biosynthesis I; superpathway of L-lysine, L-threonine and L-methionine biosynthesis II; superpathway of L-threonine biosynthesis	Os01g0693800 Os05g0549700	THRESYN-RXN	Os01g0693800 Os05g0549700
RPG dbase http://ribosome.med.miyazaki-u.ac.jp & Yamaguchi & Subramanian (2000) DOI 10.1074/jbc.M005012200 plastid ribosomal proteins	ribosomal protein	40S	Os01g0723200 Os03g0424500 Os03g0424800 Os06g0555400	RPS19	Os01g0723200 Os03g0424500 Os03g0424800 Os06g0555400
OryzaCyc (PMN)	primary metabolism	superpathway of anaerobic sucrose degradation	Os02g0637700 Os02g0815500 Os03g0189400 Os03g0189600 Os07g0621800 Os10g0159800 Os11g0210300 Os11g0210500 Os11g0210600	ALCOHOL-DEHYDROG-RXN	Os02g0637700 Os02g0815500 Os03g0189400 Os03g0189600 Os07g0621800 Os10g0159800 Os11g0210300 Os11g0210500 Os11g0210600
OryzaCyc (PMN)	primary metabolism	L-aspartate degradation II; respiration; superpathway of cytosolic glycolysis (plants), pyruvate dehydrogenase and TCA cycle	Os01g0649100 Os01g0829800 Os03g0773800 Os04g0551200 Os05g0574400 Os07g0496200 Os07g0630800 Os08g0434300 Os10g0478200 Os10g0503500 Os12g0632700	MALATE-DEH-RXN	Os01g0649100 Os01g0829800 Os03g0773800 Os04g0551200 Os05g0574400 Os07g0496200 Os07g0630800 Os08g0434300 Os10g0478200 Os10g0503500 Os12g0632700
RPG dbase http://ribosome.med.miyazaki-u.ac.jp & Yamaguchi & Subramanian (2000) DOI 10.1074/jbc.M005012200 plastid ribosomal proteins	ribosomal protein	60S	Os01g0840700 Os03g0811800 Os05g0459900	RPL36	Os05g0459900 Os01g0840700 Os03g0811800
OryzaCyc (PMN)	primary metabolism	superpathway of anaerobic sucrose degradation; superpathway of sucrose and starch metabolism I (non-photosynthetic tissue)	Os01g0264100 Os02g0117700 Os05g0468600 Os06g0701200 Os09g0553200	GLUC1PURIDYLTRANS-RXN	Os06g0701200 Os01g0264100 Os02g0117700 Os05g0468600 Os09g0553200
RPG dbase http://ribosome.med.miyazaki-u.ac.jp & Yamaguchi & Subramanian (2000) DOI 10.1074/jbc.M005012200 plastid ribosomal proteins	ribosomal protein	60S	Os03g0576700 Os06g0115500	RPL13	Os03g0576700 Os06g0115500
RPG dbase http://ribosome.med.miyazaki-u.ac.jp & Yamaguchi & Subramanian (2000) DOI 10.1074/jbc.M005012200 plastid ribosomal proteins	ribosomal protein	60S	Os01g0706500 Os02g0821200 Os05g0541900 Os07g0544900	RPL28	Os01g0706500 Os02g0821200 Os05g0541900 Os07g0544900
RPG dbase http://ribosome.med.miyazaki-u.ac.jp & Yamaguchi & Subramanian (2000) DOI 10.1074/jbc.M005012200 plastid ribosomal proteins	ribosomal protein	60S	Os03g0341100 Os05g0155100 Os07g0674700	RPL18	Os05g0155100 Os07g0674700
OryzaCyc (PMN)	primary metabolism	L-arginine degradation I (arginase pathway); L-arginine degradation VI (arginase 2 pathway)	Os04g0106300	ARGINASE-RXN	Os04g0106300
RPG dbase http://ribosome.med.miyazaki-u.ac.jp & Yamaguchi & Subramanian (2000) DOI 10.1074/jbc.M005012200 plastid ribosomal proteins	ribosomal protein	60S	Os08g0130500 Os11g0135400 Os12g0133050	RPLP0	Os11g0135400 Os12g0133050
OryzaCyc (PMN)	primary metabolism	pentose phosphate pathway (oxidative branch) I	Os02g0600400 Os03g0318500 Os03g0412800 Os04g0485300 Os07g0406300	GLU6PDEHYDROG-RXN	Os02g0600400 Os03g0318500 Os03g0412800 Os04g0485300 Os07g0406300
OryzaCyc (PMN)	primary metabolism	L-arginine degradation VI (arginase 2 pathway)	Os01g0948400	PYRROLINECARBREDUCT-RXN	Os01g0948400
OryzaCyc (PMN)	primary metabolism	superpathway of pyrimidine deoxyribonucleotides <i>de novo</i> biosynthesis; superpathway of pyrimidine ribonucleotides <i>de novo</i> biosynthesis	Os01g0747500	DIHYDROOROT-RXN	Os01g0747500
OryzaCyc (PMN)	primary metabolism	superpathway of branched chain amino acid biosynthesis	Os02g0510200 Os02g0608550 Os02g0608600 Os04g0389100 Os04g0389800 Os11g0256000 Os11g0256050	ACETOLACTSYN-RXN	Os02g0510200 Os02g0608550 Os02g0608600 Os04g0389100 Os04g0389800 Os11g0256000 Os11g0256050
OryzaCyc (PMN)	primary metabolism	superpathway of anaerobic sucrose degradation	Os02g0105400 Os06g0104900 Os08g0186200	L-LACTATE-DEHYDROGENASE-RXN	Os02g0105400 Os06g0104900 Os08g0186200
OryzaCyc (PMN)	primary metabolism	chorismate biosynthesis I	Os03g0254800	CHORISMATE-SYNTHASE-RXN	Os03g0254800
RPG dbase http://ribosome.med.miyazaki-u.ac.jp & Yamaguchi & Subramanian (2000) DOI 10.1074/jbc.M005012200 plastid ribosomal proteins	ribosomal protein	plastid30S	Os08g0517900 Os09g0498100	PRPS16	Os09g0498100
OryzaCyc (PMN)	primary metabolism	superpathway of sucrose and starch metabolism I (non-photosynthetic tissue)	Os01g0633100 Os03g0334250 Os03g0735000 Os05g0580000 Os07g0243200 Os08g0345800 Os09g0298200 Os11g0204600	GLUC1PADENYLTRANS-RXN	Os08g0345800 Os01g0633100 Os03g0334250 Os03g0735000 Os05g0580000 Os07g0243200 Os09g0298200 Os11g0204600
OryzaCyc (PMN)	primary metabolism	superpathway of anaerobic sucrose degradation	Os01g0160100 Os03g0293500 Os05g0469600 Os05g0469800 Os07g0693100 Os10g0480900	RXN-6161	Os01g0160100 Os03g0293500 Os05g0469600 Os05g0469800 Os07g0693100 Os10g0480900
OryzaCyc (PMN)	primary metabolism	photosynthesis	Os02g0698000 Os04g0596900	PHOSPHORIBULOKINASE-RXN	Os02g0698000 Os04g0596900
OryzaCyc (PMN)	primary metabolism	superpathway of purine nucleotides <i>de novo</i> biosynthesis I	Os03g0174500 Os03g0699300	ADENYLOSUCCINATE-SYNTHASE-RXN	Os03g0174500 Os03g0699300
RPG dbase http://ribosome.med.miyazaki-u.ac.jp & Yamaguchi & Subramanian (2000) DOI 10.1074/jbc.M005012200 plastid ribosomal proteins	ribosomal protein	40S	Os02g0255200 Os02g0478600 Os07g0208000	RPS15A	Os02g0255200 Os02g0478600 Os07g0208000
OryzaCyc (PMN)	primary metabolism	superpathway of choline biosynthesis	Os01g0172400 Os01g0310100 Os02g0120200 Os03g0119100 Os03g0391400 Os03g0840800 Os05g0171000 Os05g0358700 Os06g0604200 Os06g0604300 Os06g0604400 Os06g0649900 Os07g0260400 Os08g0401800 Os09g0421300 Os09g0543100 Os10g0524400	PHOSCHOL-RXN	Os01g0172400 Os01g0310100 Os02g0120200 Os03g0119100 Os03g0391400 Os03g0840800 Os05g0171000 Os05g0358700 Os06g0604200 Os06g0604300 Os06g0604400 Os06g0649900 Os07g0260400 Os08g0401800 Os09g0421300 Os09g0543100 Os10g0524400
OryzaCyc (PMN)	primary metabolism	superpathway of pyrimidine deoxyribonucleotides <i>de novo</i> biosynthesis; superpathway of pyrimidine nucleobases salvage; superpathway of pyrimidine ribonucleotides <i>de novo</i> biosynthesis	Os01g0616900 Os01g0654100 Os05g0569700 Os05g0570400 Os05g0573300 Os12g0556600	CTPSYN-RXN	Os01g0616900 Os01g0654100 Os05g0569700 Os05g0570400 Os05g0573300 Os12g0556600
OryzaCyc (PMN)	primary metabolism	respiration; superpathway of anaerobic sucrose degradation; superpathway of cytosolic glycolysis (plants), pyruvate dehydrogenase and TCA cycle	Os01g0191700 Os04g0469500 Os05g0194900 Os05g0524400 Os06g0151900 Os08g0439000 Os09g0415800 Os09g0479800 Os10g0405600	6PFRUCTPHOS-RXN	Os01g0191700 Os04g0469500 Os05g0194900 Os05g0524400 Os06g0151900 Os08g0439000 Os09g0415800 Os09g0479800 Os10g0405600
RPG dbase http://ribosome.med.miyazaki-u.ac.jp & Yamaguchi & Subramanian (2000) DOI 10.1074/jbc.M005012200 plastid ribosomal proteins	ribosomal protein	60S	Os06g0319700 Os08g0505300 Os11g0516100	RPL31	Os11g0516100 Os08g0505300
OryzaCyc (PMN)	primary metabolism	photosynthesis	Os03g0129300 Os04g0459500	1.2.1.13-RXN	Os03g0129300 Os04g0459500
OryzaCyc (PMN)	primary metabolism	photosynthesis	Os04g0234600	SEDOHEPTULOSE-BISPHOSPHATASE-RXN	Os04g0234600
RPG dbase http://ribosome.med.miyazaki-u.ac.jp & Yamaguchi & Subramanian (2000) DOI 10.1074/jbc.M005012200 plastid ribosomal proteins	ribosomal protein	40S	Os01g0523401 Os03g0794700 Os07g0173501 Os07g0173700 Os07g0174200	RPS18	Os03g0794700 Os07g0173501 Os07g0173700 Os07g0174200
RPG dbase http://ribosome.med.miyazaki-u.ac.jp & Yamaguchi & Subramanian (2000) DOI 10.1074/jbc.M005012200 plastid ribosomal proteins	ribosomal protein	60S	Os02g0503400 Os04g0376000	RPL35	Os02g0503400 Os04g0376000
RPG dbase http://ribosome.med.miyazaki-u.ac.jp & Yamaguchi & Subramanian (2000) DOI 10.1074/jbc.M005012200 plastid ribosomal proteins	ribosomal protein	40S	Os11g0127900 Os12g0124200	RPS16	Os11g0127900 Os12g0124200
RPG dbase http://ribosome.med.miyazaki-u.ac.jp & Yamaguchi & Subramanian (2000) DOI 10.1074/jbc.M005012200 plastid ribosomal proteins	ribosomal protein	60S	Os03g0141000 Os10g0465800	RPL21	Os03g0141000 Os10g0465800
OryzaCyc (PMN)	primary metabolism	respiration; superpathway of cytosolic glycolysis (plants), pyruvate dehydrogenase and TCA cycle	Os03g0337900	FUMHYDR-RXN	Os03g0337900
RPG dbase http://ribosome.med.miyazaki-u.ac.jp & Yamaguchi & Subramanian (2000) DOI 10.1074/jbc.M005012200 plastid ribosomal proteins	ribosomal protein	40S	Os01g0100700 Os02g0102400 Os11g0482000	RPS5	Os01g0100700 Os02g0102400 Os11g0482000
RPG dbase http://ribosome.med.miyazaki-u.ac.jp & Yamaguchi & Subramanian (2000) DOI 10.1074/jbc.M005012200 plastid ribosomal proteins	ribosomal protein	60S	Os02g0111700 Os02g0815000	RPL37	Os02g0111700 Os02g0815000
OryzaCyc (PMN)	primary metabolism	superpathway of choline biosynthesis	Os01g0695100 Os05g0378800 Os05g0548900 Os06g0687450 Os10g0477100	2.1.1.103-RXN	Os10g0477100 Os05g0378800 Os05g0548900 Os06g0687450
RPG dbase http://ribosome.med.miyazaki-u.ac.jp & Yamaguchi & Subramanian (2000) DOI 10.1074/jbc.M005012200 plastid ribosomal proteins	ribosomal protein	plastid50S; plastid70S	Os01g0839300	PRPL17	Os01g0839300
OryzaCyc (PMN)	primary metabolism	photosynthesis; respiration; superpathway of anaerobic sucrose degradation; superpathway of cytosolic glycolysis (plants), pyruvate dehydrogenase and TCA cycle	Os01g0800266 Os02g0169300 Os05g0496200 Os06g0668200 Os10g0442100	PHOSGLYPHOS-RXN	Os02g0169300 Os05g0496200 Os06g0668200 Os10g0442100
OryzaCyc (PMN)	primary metabolism	respiration; superpathway of anaerobic sucrose degradation; superpathway of cytosolic glycolysis (plants), pyruvate dehydrogenase and TCA cycle	Os01g0276700 Os01g0660300 Os03g0325000 Os03g0672300 Os04g0677500 Os07g0181000 Os10g0571200 Os11g0148500 Os11g0216000 Os12g0145700	PEPDEPHOS-RXN	Os01g0276700 Os01g0660300 Os03g0325000 Os03g0672300 Os04g0677500 Os07g0181000 Os10g0571200 Os11g0148500 Os11g0216000 Os12g0145700
OryzaCyc (PMN)	primary metabolism	superpathway of L-lysine, L-threonine and L-methionine biosynthesis II	Os12g0623900 Os12g0624000	HOMOCYSMET-RXN	Os12g0623900 Os12g0624000
OryzaCyc (PMN)	primary metabolism	respiration; superpathway of cytosolic glycolysis (plants), pyruvate dehydrogenase and TCA cycle	Os01g0276100 Os02g0595500 Os04g0479200	ISOCITRATE-DEHYDROGENASE-NAD+-RXN	Os01g0276100 Os02g0595500 Os04g0479200
RPG dbase http://ribosome.med.miyazaki-u.ac.jp & Yamaguchi & Subramanian (2000) DOI 10.1074/jbc.M005012200 plastid ribosomal proteins	ribosomal protein	60S	Os08g0524600 Os09g0501200 Os09g0501700 Os09g0502000	RPL32	Os09g0501200 Os09g0501700 Os09g0502000
OryzaCyc (PMN)	primary metabolism	L-methionine salvage cycle II (plants)	Os01g0207300 Os01g0293000 Os01g0323600 Os05g0135700 Os07g0477250	S-ADENMETSYN-RXN	Os01g0293000 Os01g0323600 Os05g0135700 Os07g0477250
RPG dbase http://ribosome.med.miyazaki-u.ac.jp & Yamaguchi & Subramanian (2000) DOI 10.1074/jbc.M005012200 plastid ribosomal proteins	ribosomal protein	60S	Os11g0168200 Os12g0167900	RPL3	Os11g0168200 Os12g0167900
RPG dbase http://ribosome.med.miyazaki-u.ac.jp & Yamaguchi & Subramanian (2000) DOI 10.1074/jbc.M005012200 plastid ribosomal proteins	ribosomal protein	60S	Os02g0622300 Os04g0515300	RPL14	Os02g0622300 Os04g0515300
OryzaCyc (PMN)	primary metabolism	respiration; superpathway of cytosolic glycolysis (plants), pyruvate dehydrogenase and TCA cycle	Os02g0621700 Os07g0577700	SUCCCOASYN-RXN	Os02g0621700 Os07g0577700
RPG dbase http://ribosome.med.miyazaki-u.ac.jp & Yamaguchi & Subramanian (2000) DOI 10.1074/jbc.M005012200 plastid ribosomal proteins	ribosomal protein	40S	Os01g0358400 Os02g0105900 Os05g0368300	RPS4	Os01g0358400 Os02g0105900 Os05g0368300
RPG dbase http://ribosome.med.miyazaki-u.ac.jp & Yamaguchi & Subramanian (2000) DOI 10.1074/jbc.M005012200 plastid ribosomal proteins	ribosomal protein	40S	Os02g0162500 Os02g0534800 Os04g0413600	RPS14	Os02g0534800 Os04g0413600
RPG dbase http://ribosome.med.miyazaki-u.ac.jp & Yamaguchi & Subramanian (2000) DOI 10.1074/jbc.M005012200 plastid ribosomal proteins	ribosomal protein	60S	Os01g0679700 Os05g0557000	RPL37A	Os01g0679700 Os05g0557000
RPG dbase http://ribosome.med.miyazaki-u.ac.jp & Yamaguchi & Subramanian (2000) DOI 10.1074/jbc.M005012200 plastid ribosomal proteins	ribosomal protein	60S	Os07g0450000 Os07g0523100 Os07g0523150 Os07g0523300 Os07g0523500 Os07g0523700	RPL36A	Os07g0450000 Os07g0523100 Os07g0523150 Os07g0523300 Os07g0523500 Os07g0523700
RPG dbase http://ribosome.med.miyazaki-u.ac.jp & Yamaguchi & Subramanian (2000) DOI 10.1074/jbc.M005012200 plastid ribosomal proteins	ribosomal protein	60S	Os03g0755700 Os03g0756000 Os07g0109500 Os11g0425800	RPL13A	Os03g0756000 Os07g0109500 Os11g0425800
OryzaCyc (PMN)	primary metabolism	pentose phosphate pathway (oxidative branch) I	Os06g0111500 Os11g0484500	RXN-9952	Os06g0111500 Os11g0484500
RPG dbase http://ribosome.med.miyazaki-u.ac.jp & Yamaguchi & Subramanian (2000) DOI 10.1074/jbc.M005012200 plastid ribosomal proteins	ribosomal protein	40S	Os01g0834500 Os01g0834600 Os03g0818400 Os10g0350001 Os10g0350450	RPS23	Os01g0834500 Os01g0834600 Os03g0818400 Os10g0350001 Os10g0350450
RPG dbase http://ribosome.med.miyazaki-u.ac.jp & Yamaguchi & Subramanian (2000) DOI 10.1074/jbc.M005012200 plastid ribosomal proteins	ribosomal protein	60S	Os10g0214132 Os12g0567700	RPL8	Os12g0567700
