# Supplementary material for: Identification of universal grass genes and estimates of their monocot-/commelinid-/grass-specificity
Source: Bioinform Adv. 2025 Apr 7;5(1):vbaf079. doi: 10.1093/bioadv/vbaf079 (PMC12098945; doi:10.1093/bioadv/vbaf079)
Supplement: vbaf079_Supplementary_Data [file vbaf079_supplementary_data.zip › Table S3 specific gene set.xlsx]

## Sheet: Table S3
Table S3. Specific gene set expected to be universal in grasses and of function not found outside of commelinid or grass species.
evidence for specificity	main publication	found by	search term	gene symbols	Ensembl pep ID
1. responsible for commelinid/grass specific feature of cell wall	Anders, N., Wilkinson, M. D., Lovegrove, A., Freeman, J., Tryfona, T., Pellny, T. K., . . . Mitchell, R. A. C. (2012). Glycosyl transferases in family 61 mediate arabinofuranosyl transfer onto xylan in grasses. Proceedings of the National Academy of Sciences of the United States of America, 109(3), 989-993. doi:10.1073/pnas.1115858109	prior knowledge		OsXAT2	Os02t0330200-01
1. responsible for commelinid/grass specific feature of cell wall	Anders, N., Wilkinson, M. D., Lovegrove, A., Freeman, J., Tryfona, T., Pellny, T. K., . . . Mitchell, R. A. C. (2012). Glycosyl transferases in family 61 mediate arabinofuranosyl transfer onto xylan in grasses. Proceedings of the National Academy of Sciences of the United States of America, 109(3), 989-993. doi:10.1073/pnas.1115858109	prior knowledge		OsXAT3	Os03t0567600-01
1. responsible for commelinid/grass specific feature of cell wall	Bartley, L. E., Peck, M. L., Kim, S. R., Ebert, B., Manisseri, C., Chiniquy, D. M., . . . Ronald, P. C. (2013). Overexpression of a BAHD acyltransferase, OsAt10, alters rice cell wall hydroxycinnamic acid content and saccharification. Plant Physiology, 161(4), 1615-1633. doi:10.1104/pp.112.208694	prior knowledge		OsAT10	Os06t0594600-01
1. responsible for commelinid/grass specific feature of cell wall	Burton, R. A., Wilson, S. M., Hrmova, M., Harvey, A. J., Shirley, N. J., Stone, B. A., . . . Fincher, G. B. (2006). Cellulose synthase-like CslF genes mediate the synthesis of cell wall (1,3;1,4)-beta-D-glucans. Science, 311(5769), 1940-1942. Retrieved from <Go to ISI>://000236387800049	prior knowledge		OsCslF2	Os07t0552800-01
1. responsible for commelinid/grass specific feature of cell wall	Feijao, C., Morreel, K., Anders, N., Tryfona, T., Busse-Wicher, M., Kotake, T., . . . Dupree, P. (2022). Hydroxycinnamic acid-modified xylan side chains and their cross-linking products in rice cell walls are reduced in the Xylosyl arabinosyl substitution of xylan 1 mutant. The Plant lournal, 109(5), 1152-1167. doi:https://doi.org/10.1111/tpj.15620	prior knowledge		XAX1	Os02t0329800-01
1. responsible for commelinid/grass specific feature of cell wall	Karlen, S. D., Peck, M. L., Zhang, C., Smith, R. A., Padmakshan, D., Helmich, K. E., . . . Ralph, J. (2016). Monolignol ferulate conjugates are naturally incorporated into plant lignins. Science Advances, 2(10), 1-9.	prior knowledge		FMT	Os05t0278500-01
1. responsible for commelinid/grass specific feature of cell wall	Nemeth, C., Freeman, J., Jones, H. D., Sparks, C., Pellny, T. K., Wilkinson, M. D., . . . Shewry, P. R. (2010). Down-Regulation of the CSLF6 Gene Results in Decreased (1,3;1,4)-beta-D-Glucan in Endosperm of Wheat. Plant Physiology, 152(3), 1209-1218. doi:DOI 10.1104/pp.109.151712	prior knowledge		CSLF6 [Ta] CSLF6	Os08t0160500-01
1. responsible for commelinid/grass specific feature of cell wall	Petrik, D. L., Karlen, S. D., Cass, C. L., Padmakshan, D., Lu, F., Liu, S., . . . Wilkerson, C. G. (2014). p‐Coumaroyl‐CoA: monolignol transferase (PMT) acts specifically in the lignin biosynthetic pathway in Brachypodium distachyon. The Plant Journal, 77(5), 713-726.	prior knowledge		[Bd, Zm] PMT1	Os05t0136900-01
1. responsible for commelinid/grass specific feature of cell wall	Sampedro, J., Guttman, M., Li, L.-C., & Cosgrove, D. J. (2015). Evolutionary divergence of β–expansin structure and function in grasses parallels emergence of distinctive primary cell wall traits. The Plant lournal, 81(1), 108-120. doi:https://doi.org/10.1111/tpj.12715	prior knowledge		[Zm] EXPB9	Zm00001eb391800_P001
1. responsible for commelinid/grass specific feature of cell wall	Yang, D., Liu, H., Li, X., Zhang, Y., Zhang, X., Yang, H., . . . Tan, B.-C. (2024). A sucrose ferulate cycle linchpin for ferulyolation of arabinoxylans in plant commelinids. Nature Plants. doi:10.1038/s41477-024-01781-1	prior knowledge		[Zm] FSFT [Bd, Os, Sv, Sc] BAHD01/AT9	KQK03085
1. responsible for commelinid/grass specific feature of cell wall	Yang, D., Liu, H., Li, X., Zhang, Y., Zhang, X., Yang, H., . . . Tan, B.-C. (2024). A sucrose ferulate cycle linchpin for ferulyolation of arabinoxylans in plant commelinids. Nature Plants. doi:10.1038/s41477-024-01781-1	prior knowledge		[Zm] SFT1	Zm00001eb122300_P001
1. responsible for commelinid/grass specific feature of cell wall	Yang, D., Liu, H., Li, X., Zhang, Y., Zhang, X., Yang, H., . . . Tan, B.-C. (2024). A sucrose ferulate cycle linchpin for ferulyolation of arabinoxylans in plant commelinids. Nature Plants. doi:10.1038/s41477-024-01781-1	prior knowledge		[Zm] SFT2	Zm00001eb282950_P002
1. responsible for commelinid/grass specific feature of cell wall	Yang, D., Liu, H., Li, X., Zhang, Y., Zhang, X., Yang, H., . . . Tan, B.-C. (2024). A sucrose ferulate cycle linchpin for ferulyolation of arabinoxylans in plant commelinids. Nature Plants. doi:10.1038/s41477-024-01781-1	prior knowledge		[Zm] SFT4	Zm00001eb385970_P002
2. control of grass-specific reproductive morphology	Toriba, T., & Hirano, H.-Y. (2014). The DROOPING LEAF and OsETTIN2 genes promote awn development in rice. The Plant Journal, 77(4), 616-626. doi:https://doi.org/10.1111/tpj.12411	search of rice gene descriptors in RAP-DB	awn development	OsETT2	Os01t0670800-02
2. control of grass-specific reproductive morphology	Ishii, T., Numaguchi, K., Miura, K., Yoshida, K., Thanh, P. T., Htun, T. M., . . . Ashikari, M. (2013). OsLG1 regulates a closed panicle trait in domesticated rice. Nature Genetics, 45(4), 462-465. doi:10.1038/ng.2567	search of rice gene descriptors in RAP-DB	ligule	OsLG1	Os04t0656500-01
2. control of grass-specific reproductive morphology	Bortiri, E., Chuck, G., Vollbrecht, E., Rocheford, T., Martienssen, R., & Hake, S. (2006). ramosa2 encodes a LATERAL ORGAN BOUNDARY domain protein that determines the fate of stem cells in branch meristems of maize. Plant Cell, 18(3), 574-585. doi:10.1105/tpc.105.039032	literature search	monocot-specific/grass-specific	LOB; [Zm] RA2	Zm00001eb123060_P001
2. control of grass-specific reproductive morphology	Sang, X., Li, Y., Luo, Z., Ren, D., Fang, L., Wang, N., . . . He, G. (2012). CHIMERIC FLORAL ORGANS1, Encoding a Monocot-Specific MADS Box Protein, Regulates Floral Organ Identity in Rice Plant Physiology, 160(2), 788-807. doi:10.1104/pp.112.200980	literature search	monocot-specific/grass-specific	CFO1	Os01t0726400-01
2. control of grass-specific reproductive morphology	Zou, T., Xiong, P., Zhou, F., Zhou, D., Chen, H., Li, G., . . . Li, S. (2022). Grass-specific ABERRANT MICROSPORE DEVELOPMENT 1 is required for maintaining pollen fertility in rice. The Plant lournal, 111(6), 1509-1526. doi //doi.org/10.1111/tpj.15921	literature search	monocot-specific/grass-specific	AMD1	Os01t0755100-01
2. control of grass-specific reproductive morphology	Bai, X., Huang, Y., Hu, Y., Liu, H., Zhang, B., Smaczniak, C., . . . Xing, Y. (2017). Duplication of an upstream silencer of FZP increases grain yield in rice. Nature Plants, 3(11), 885-893. doi:10.1038/s41477-017-0042-4	search of rice gene descriptors in RAP-DB	panicle branching	FZP	Os07t0669500-01
2. control of grass-specific reproductive morphology	Zhang, X., Zhao, G., Tan, Q., Yuan, H., Betts, N., Zhu, L., . . . Liang, W. (2020). Rice pollen aperture formation is regulated by the interplay between OsINP1 and OsDAF1. Nature Plants, 6(4), 394-403. doi:10.1038/s41477-020-0630-6	search of rice gene descriptors in RAP-DB	pollen development	OsDAF1	Os02t0459600-00
2. control of grass-specific reproductive morphology	Zhang, X., Zhao, G., Tan, Q., Yuan, H., Betts, N., Zhu, L., . . . Liang, W. (2020). Rice pollen aperture formation is regulated by the interplay between OsINP1 and OsDAF1. Nature Plants, 6(4), 394-403. doi:10.1038/s41477-020-0630-6	search of rice gene descriptors in RAP-DB	pollen development	OsINP1	Os02t0661300-01
2. control of grass-specific reproductive morphology	Ren, D., Rao, Y., Yu, H., Xu, Q., Cui, Y., Xia, S., . . . Qian, Q. (2020). MORE FLORET1 Encodes a MYB Transcription Factor That Regulates Spikelet Development in Rice. Plant Physiology, 184(1), 251-265. doi:10.1104/pp.20.00658	search of rice gene descriptors in RAP-DB	spikelet determinacy	MOF1	Os04t0566600-01
2. control of grass-specific reproductive morphology	Zhuang, H., Wang, H.-L., Zhang, T., Zeng, X.-Q., Chen, H., Wang, Z.-W., . . . Li, Y.-F. (2019). NONSTOP GLUMES1 Encodes a C2H2 Zinc Finger Protein That Regulates Spikelet Development in Rice[OPEN]. The Plant Cell, 32(2), 392-413. doi:10.1105/tpc.19.00682	search of rice gene descriptors in RAP-DB	spikelet development	NSG1	Os04t0444100-00
3. control of grass-specific vegetative morphology	Wang, R., Liu, C., Chen, Z., Sun, S., & Wang, X. (2021). Oryza sativa LIGULELESS 2s determine lamina joint positioning and differentiation by inhibiting auxin signaling. New Phytologist, 229(4), 1832-1839. doi:https://doi.org/10.1111/nph.16970	search of rice gene descriptors in RAP-DB	ligule	OsLG2	Os01t0859500-01
3. control of grass-specific vegetative morphology	Wang, R., Liu, C., Chen, Z., Sun, S., & Wang, X. (2021). Oryza sativa LIGULELESS 2s determine lamina joint positioning and differentiation by inhibiting auxin signaling. New Phytologist, 229(4), 1832-1839. doi:https://doi.org/10.1111/nph.16970	search of rice gene descriptors in RAP-DB	ligule	OsLG2L	Os05t0443900-01
3. control of grass-specific vegetative morphology	Yamaguchi, T., Nagasawa, N., Kawasaki, S., Matsuoka, M., Nagato, Y., & Hirano, H.-Y. (2004). The YABBY Gene DROOPING LEAF Regulates Carpel Specification and Midrib Development in Oryza sativa [W]. The Plant Cell, 16(2), 500-509. doi:10.1105/tpc.018044	search of rice gene descriptors in RAP-DB	midrib	DL	Os03t0215200-01
4. transporter for commelinid/grass specific Si uptake	Ma, J. F., & Yamaji, N. (2006). Silicon uptake and accumulation in higher plants. Trends in Plant Science, 11(8), 392-397. doi:10.1016/j.tplants.2006.06.007	prior knowledge		Lsi1	Os02t0745100-01
4. transporter for commelinid/grass specific Si uptake/distribution	Mitani-Ueno, N., & Ma, J. F. (2021). Linking transport system of silicon with its accumulation in different plant species. Soil Science and Plant Nutrition, 67(1), 10-17. doi:10.1080/00380768.2020.1845972	prior knowledge		LSi6	Os06t0228200-01
5. involved in commelinid/grass specific stomata development/opening	Schäfer, N., Maierhofer, T., Herrmann, J., Jørgensen, M. E., Lind, C., von Meyer, K., . . . Hedrich, R. (2018). A Tandem Amino Acid Residue Motif in Guard Cell SLAC1 Anion Channel of Grasses Allows for the Control of Stomatal Aperture by Nitrate. Current Biology, 28(9), 1370-1379.e1375. doi:https://doi.org/10.1016/j.cub.2018.03.027	literature search	monocot-specific/grass-specific	[Hv] SLAC1	HORVU.MOREX.r3.2HG0186720.1
6. component of grass-specific strategy for Fe uptake	Aoyama, T., Kobayashi, T., Takahashi, M., Nagasaka, S., Usuda, K., Kakei, Y., . . . Nishizawa, N. K. (2009). OsYSL18 is a rice iron(III)–deoxymugineic acid transporter specifically expressed in reproductive organs and phloem of lamina joints. Plant Molecular Biology, 70(6), 681-692. doi:10.1007/s11103-009-9500-3	literature search	monocot-specific/grass-specific	OsYSL18	Os01t0829900-01
6. component of grass-specific strategy for Fe uptake	Bashir, K., Inoue, H., Nagasaka, S., Takahashi, M., Nakanishi, H., Mori, S., & Nishizawa, N. K. (2006). Cloning and Characterization of Deoxymugineic Acid Synthase Genes from Graminaceous Plants*. Journal of Biological Chemistry, 281(43), 32395-32402. doi:https://doi.org/10.1074/jbc.M604133200	literature search	monocot-specific/grass-specific	[Hv, Os, Ta, Zm] DMAS1	HORVU.MOREX.r3.4HG0393620.1
