# Supplementary material for: Identification of universal grass genes and estimates of their monocot-/commelinid-/grass-specificity
Source: Bioinform Adv. 2025 Apr 7;5(1):vbaf079. doi: 10.1093/bioadv/vbaf079 (PMC12098945; doi:10.1093/bioadv/vbaf079)
Supplement: vbaf079_Supplementary_Data [file vbaf079_supplementary_data.zip › Table S4 OrthoFinder.xlsx]

## Sheet: ugp_orthogrps
Table S4. Mapping of universal_grass_peps to OrthoFinder orthogroups. Note that many orthogroups have diverged in function so expected mapping is for many ugp groups to map to same orthogroup.
universal_grass_peps group_id	number non-genblast members	OrthoFinder orthogroups	max number members in one OrthoFinder orthogroup	all non-genblast members in one orthogroup
Os01t0100100-01	14	OG0011749	14	TRUE
Os01t0100400-01	16	OG0000707 OG0011749	15	FALSE
Os01t0100500-01	15	OG0005506	15	TRUE
Os01t0100600-01	15	OG0010208	15	TRUE
Os01t0100700-01	15	OG0005648	15	TRUE
Os01t0100800-01	16	OG0011403	16	TRUE
Os01t0100900-01	16	OG0011071	16	TRUE
Os01t0101150-00	14	OG0015831	14	TRUE
Os01t0101200-01	15	OG0006707	15	TRUE
Os01t0101300-01	15	OG0005636	15	TRUE
Os01t0101600-01	15	OG0006997	15	TRUE
Os01t0101700-00	14	OG0013324	14	TRUE
Os01t0101900-00	14	OG0000140	13	FALSE
Os01t0102000-01	16	OG0012540	16	TRUE
Os01t0102300-01	15	OG0010856	15	TRUE
Os01t0102500-01	15	OG0012098	15	TRUE
Os01t0102600-01	13	OG0011762	13	TRUE
Os01t0102700-01Zm00001eb028940_P001	16	OG0004379	16	TRUE
Os01t0102800-01	14	OG0008335	14	TRUE
Os01t0102900-01	15	OG0010068	15	TRUE
Os01t0103000-01	15	OG0003850	15	TRUE
Os01t0103900-01	15	OG0008298 OG0003841	14	FALSE
Os01t0104000-01	16	OG0006254	16	TRUE
Os01t0104400-01	14	OG0009647	14	TRUE
Os01t0104500-01	15	OG0001247 OG0009101	12	FALSE
Os01t0104600-01	15	OG0002777	15	TRUE
Os01t0104900-01	16	OG0007397	16	TRUE
Os01t0105800-01	14	OG0011799	14	TRUE
Os01t0105900-01	16	OG0009370	16	TRUE
Os01t0106200-01	15	OG0002017 OG0034879	14	FALSE
Os01t0106400-01	14	OG0004705	14	TRUE
Os01t0106800-01	15	OG0004135	15	TRUE
Os01t0106900-01	16	OG0012652	16	TRUE
Os01t0107000-02	14	OG0009123	14	TRUE
Os01t0107700-01	14	OG0003291	14	TRUE
Os01t0107900-01	14	OG0008743	13	FALSE
Os01t0108000-01	14	OG0000599	14	TRUE
Os01t0108200-01	15	OG0002462	15	TRUE
Os01t0108400-00	16	OG0000507	16	TRUE
Os01t0108800-01	14	OG0011551	14	TRUE
Os01t0109300-01	16	OG0005092	16	TRUE
Os01t0109700-01	16	OG0001866	16	TRUE
Os01t0109750-01	16	OG0011926	16	TRUE
Os01t0110400-01	14	OG0001339	14	TRUE
Os01t0110500-01	16	OG0001455	15	FALSE
Os01t0110700-01	15	OG0010456	15	TRUE
Os01t0111100-01	15	OG0013535	15	TRUE
Os01t0111200-01	16	OG0005702	16	TRUE
Os01t0111500-01	16	OG0012748	16	TRUE
Os01t0111600-01	14	OG0003833	14	TRUE
Os01t0113650-00	14	OG0000752	14	TRUE
Os01t0114900-00	16	OG0000165	16	TRUE
Os01t0117900-02	16	OG0010977	16	TRUE
Os01t0118000-01	15	OG0016204	15	TRUE
Os01t0118100-01	14	OG0002148	14	TRUE
Os01t0118300-02	13	OG0002317 OG0028904	12	FALSE
Os01t0118400-01	16	OG0003556	16	TRUE
Os01t0118700-01	16	OG0012190	16	TRUE
Os01t0119000-01	15	OG0000629 OG0016380	14	FALSE
Os01t0119100-00	16	OG0003287	16	TRUE
Os01t0120300-00	15	OG0013780	15	TRUE
Os01t0120500-01Zm00001eb334810_P001	16	OG0010928	16	TRUE
Os01t0120800-01	16	OG0005818	16	TRUE
Os01t0121100-02	15	OG0012940	15	TRUE
Os01t0121200-01	15	OG0005049	15	TRUE
Os01t0121300-01	16	OG0005670	16	TRUE
Os01t0121700-01	15	OG0010944	14	FALSE
Os01t0121800-01	15	OG0010757	15	TRUE
Os01t0125800-01	16	OG0014617	16	TRUE
Os01t0125900-01Zm00001eb334990_P002	15	OG0004485	15	TRUE
Os01t0126600-01	16	OG0000550	16	TRUE
Os01t0127300-01	15	OG0012210	15	TRUE
Os01t0127400-00	16	OG0007971	16	TRUE
Os01t0127500-01	15	OG0015231	15	TRUE
Os01t0127900-01	16	OG0003370	15	FALSE
Os01t0128100-01	15	OG0011896	15	TRUE
Os01t0128200-01	15	OG0004940	15	TRUE
Os01t0128300-00	16	OG0007613	16	TRUE
Os01t0128400-01	16	OG0010385	16	TRUE
Os01t0129200-01	15	OG0012204	15	TRUE
Os01t0129500-02	16	OG0008872	16	TRUE
Os01t0130000-01	16	OG0006508	16	TRUE
Os01t0130400-01	16	OG0015116	16	TRUE
Os01t0132200-01	15	OG0015452	15	TRUE
Os01t0132700-01	15	OG0009542	15	TRUE
Os01t0132800-01	15	OG0009714	15	TRUE
Os01t0133400-01	16	OG0007132	16	TRUE
Os01t0133900-00	15	OG0015054	15	TRUE
Os01t0134500-01	16	OG0014454	16	TRUE
Os01t0134700-01	16	OG0008548	16	TRUE
Os01t0134800-01	14	OG0000644	14	TRUE
Os01t0134900-01	14	OG0000644	14	TRUE
Os01t0136100-01	16	OG0000215	16	TRUE
Os01t0136500-00	16	OG0000395 OG0026219	15	FALSE
Os01t0137950-01	16	OG0000162	16	TRUE
Os01t0138900-01	16	OG0008215	16	TRUE
Os01t0139600-01	14	OG0008962	14	TRUE
Os01t0140700-00	14	OG0001508	14	TRUE
Os01t0141600-01	13	OG0005911	13	TRUE
Os01t0141700-01	15	OG0011017	15	TRUE
Os01t0142100-01	16	OG0003541	16	TRUE
Os01t0142200-01	15	OG0010128	15	TRUE
Os01t0142300-03	16	OG0001119	16	TRUE
Os01t0142500-01	15	OG0013194	15	TRUE
Os01t0143100-01	16	OG0013895	16	TRUE
Os01t0143300-01	16	OG0007752	16	TRUE
Os01t0143800-01	16	OG0013769	16	TRUE
Os01t0144000-01	16	OG0007753	16	TRUE
Os01t0144100-01	13	OG0016281	13	TRUE
Os01t0144300-01	15	OG0008251	15	TRUE
Os01t0144500-00	16	OG0006555	16	TRUE
Os01t0144600-01	15	OG0011359	15	TRUE
Os01t0144700-01	15	OG0009317	15	TRUE
Os01t0147200-01	15	OG0012809	15	TRUE
Os01t0147700-01	16	OG0010951	16	TRUE
Os01t0147900-01	16	OG0003634 OG0006639	15	FALSE
Os01t0148000-00	15	OG0005063	15	TRUE
Os01t0150000-02	15	OG0011671	15	TRUE
Os01t0150100-01	14	OG0007331	14	TRUE
Os01t0150200-01Zm00001eb124340_P001	14	OG0001560	14	TRUE
Os01t0150800-01	13	OG0001560 OG0020217 OG0036036	9	FALSE
Os01t0151100-01	15	OG0003710	15	TRUE
Os01t0151200-01	15	OG0005817	15	TRUE
Os01t0151500-00	16	OG0008522	16	TRUE
Os01t0151600-01	16	OG0008062	16	TRUE
Os01t0151700-01	16	OG0009963	16	TRUE
Os01t0151900-01	16	OG0008821	16	TRUE
Os01t0152000-01	13	OG0000010	13	TRUE
Os01t0152800-01	15	OG0000010	15	TRUE
Os01t0153400-01	15	OG0008016	15	TRUE
Os01t0153500-00	16	OG0000449 OG0000900	14	FALSE
Os01t0153800-00	16	OG0000900	16	TRUE
Os01t0155400-01	15	OG0001559	15	TRUE
Os01t0155500-01	14	OG0000712	14	TRUE
Os01t0156000-01	15	OG0008658	15	TRUE
Os01t0157800-01	15	OG0002963 OG0035121	13	FALSE
Os01t0158000-01	16	OG0011351	16	TRUE
Os01t0158200-01	16	OG0001004	16	TRUE
Os01t0158400-01	15	OG0005222	15	TRUE
Os01t0158900-01	16	OG0007301	15	FALSE
Os01t0159000-01Zm00001eb123660_P001	14	OG0014236	14	TRUE
Os01t0159200-01	13	OG0014510	13	TRUE
Os01t0159800-02	15	OG0003075	15	TRUE
Os01t0160100-01	16	OG0000547	16	TRUE
Os01t0164300-00	16	OG0006441	16	TRUE
Os01t0164400-01	14	OG0012885	14	TRUE
Os01t0164500-01	16	OG0014280	16	TRUE
Os01t0164600-01	14	OG0009496	14	TRUE
Os01t0164700-01	15	OG0007361	15	TRUE
Os01t0165100-02	15	OG0015626	15	TRUE
Os01t0165200-01Zm00001eb336280_P003	14	OG0001205	14	TRUE
Os01t0165600-00	14	OG0003755	14	TRUE
Os01t0166100-01	16	OG0012922	16	TRUE
Os01t0166400-02	13	OG0001599	13	TRUE
Os01t0166500-02	16	OG0013593	16	TRUE
Os01t0166700-01	16	OG0008382 OG0036697	15	FALSE
Os01t0166800-01	16	OG0011435	16	TRUE
Os01t0167400-01	16	OG0002034	16	TRUE
Os01t0167500-01	15	OG0001871	15	TRUE
Os01t0167900-01	16	OG0015265	16	TRUE
Os01t0168100-01	16	OG0002894	16	TRUE
Os01t0168300-01	15	OG0013838	15	TRUE
Os01t0168400-01	16	OG0001767	16	TRUE
Os01t0168500-01	15	OG0004181	15	TRUE
Os01t0168600-01	15	OG0006841	15	TRUE
Os01t0168800-01	16	OG0010439	16	TRUE
Os01t0169400-01Zm00001eb123060_P001	16	OG0014627	16	TRUE
Os01t0169500-01	15	OG0005016	15	TRUE
Os01t0169800-01	16	OG0001980	16	TRUE
Os01t0170000-01	15	OG0014323	15	TRUE
Os01t0170100-01	15	OG0005044	15	TRUE
Os01t0170500-01	16	OG0000852	16	TRUE
Os01t0171000-01	16	OG0001709	16	TRUE
Os01t0171800-01	15	OG0004319	15	TRUE
Os01t0172000-01	15	OG0012440	15	TRUE
Os01t0172100-01	14	OG0002775	14	TRUE
Os01t0172200-01	15	OG0000445	15	TRUE
Os01t0172300-01	16	OG0013372	16	TRUE
Os01t0172400-02	16	OG0000310	16	TRUE
Os01t0172600-01	13	OG0014117	13	TRUE
Os01t0172900-00	13	OG0005056	13	TRUE
Os01t0173000-01	15	OG0011626	15	TRUE
Os01t0173100-01	15	OG0000920	14	FALSE
Os01t0173900-01	15	OG0000669	15	TRUE
Os01t0174100-01	15	OG0007203	15	TRUE
Os01t0174300-01	15	OG0015204	15	TRUE
Os01t0174700-01	13	OG0015690	13	TRUE
Os01t0175000-02	16	OG0010058	16	TRUE
Os01t0175600-01	15	OG0001144	15	TRUE
Os01t0176200-01	16	OG0002285	16	TRUE
Os01t0176300-00	14	OG0013376	14	TRUE
Os01t0176500-01Zm00001eb122560_P002	15	OG0009456	15	TRUE
Os01t0176700-01	16	OG0011378	16	TRUE
Os01t0176900-00	13	OG0016487	13	TRUE
Os01t0177100-02	16	OG0000401	16	TRUE
Os01t0177200-01	16	OG0009136	16	TRUE
Os01t0177400-01	15	OG0001759	15	TRUE
Os01t0177900-01	15	OG0000013	15	TRUE
Os01t0178000-01	15	OG0008974	15	TRUE
Os01t0178100-01	15	OG0007729	15	TRUE
Os01t0178200-00	16	OG0015092	16	TRUE
Os01t0178700-01	16	OG0014062	16	TRUE
Os01t0179000-01	14	OG0001741	14	TRUE
Os01t0179200-01	16	OG0009858	16	TRUE
Os01t0179300-01	14	OG0002541	14	TRUE
Os01t0179400-01	14	OG0008165	14	TRUE
Os01t0179700-01	15	OG0000688 OG0029964 OG0009334	13	FALSE
Os01t0179800-01	14	OG0008667	14	TRUE
Os01t0180000-01	14	OG0005776 OG0013418	10	FALSE
Os01t0180300-01	16	OG0005033	16	TRUE
Os01t0180600-01	15	OG0009183	15	TRUE
Os01t0180700-01	16	OG0010960	16	TRUE
Os01t0180800-01Zm00001eb283640_P002	16	OG0001928	16	TRUE
Os01t0182200-02	16	OG0006040	16	TRUE
Os01t0182400-01Zm00001eb122120_P001	15	OG0005400	15	TRUE
Os01t0182600-01	15	OG0009423	15	TRUE
Os01t0182832-00	13	OG0004775	13	TRUE
Os01t0183000-01	14	OG0010015	14	TRUE
Os01t0183100-01	15	OG0004411	15	TRUE
Os01t0183300-01	16	OG0009190	16	TRUE
Os01t0183500-01	13	OG0004335	13	TRUE
Os01t0183800-01	14	OG0013235	14	TRUE
Os01t0184000-01	15	OG0002243	15	TRUE
Os01t0184100-01	16	OG0001679	16	TRUE
Os01t0184800-01	15	OG0007522	15	TRUE
Os01t0184900-01	15	OG0002465	15	TRUE
Os01t0185100-00	12	OG0019074 OG0004815	7	FALSE
Os01t0185200-03	16	OG0003981	16	TRUE
Os01t0185300-01	16	OG0013886 OG0036531	15	FALSE
Os01t0186200-01	16	OG0002173	16	TRUE
Os01t0186700-01	16	OG0002526	16	TRUE
Os01t0187400-01	15	OG0001977	15	TRUE
Os01t0187600-01	15	OG0014783	15	TRUE
Os01t0187900-01	16	OG0014267	16	TRUE
Os01t0188100-01	15	OG0005187	15	TRUE
Os01t0188200-01Zm00001eb126950_P001	14	OG0003841	14	TRUE
Os01t0188400-01	15	OG0000382	15	TRUE
Os01t0190000-01	15	OG0013745	15	TRUE
Os01t0190300-01	16	OG0001860	16	TRUE
Os01t0190400-01	15	OG0001649	15	TRUE
Os01t0191300-01	16	OG0002806	16	TRUE
Os01t0191500-01	16	OG0010064	15	FALSE
Os01t0191700-01	16	OG0001178	16	TRUE
Os01t0191800-01	16	OG0010634	16	TRUE
Os01t0192000-01	16	OG0004373	16	TRUE
Os01t0192300-01Zm00001eb337410_P002	16	OG0005066	16	TRUE
Os01t0192600-01	15	OG0000431	15	TRUE
Os01t0192900-00Zm00001eb121190_P001	16	OG0005522	16	TRUE
Os01t0193500-00	15	OG0006186	15	TRUE
Os01t0193600-01	15	OG0015178	15	TRUE
Os01t0193900-01	15	OG0002756	15	TRUE
Os01t0194000-01	15	OG0004866	15	TRUE
Os01t0194200-01	16	OG0009365	16	TRUE
Os01t0194300-01	16	OG0015443	16	TRUE
Os01t0194600-02	16	OG0007776	16	TRUE
Os01t0195000-01	16	OG0012401	16	TRUE
Os01t0195200-01	14	OG0003972	14	TRUE
Os01t0195400-00	16	OG0004082	16	TRUE
Os01t0195500-01	16	OG0011631	16	TRUE
Os01t0196500-01	15	OG0004588	15	TRUE
Os01t0196600-01	15	OG0016710	15	TRUE
Os01t0197100-01	15	OG0004277	14	FALSE
Os01t0197200-01	15	OG0010597	15	TRUE
Os01t0197700-01	15	OG0009054	15	TRUE
Os01t0198200-01	15	OG0000186	15	TRUE
Os01t0199400-01	16	OG0012772	16	TRUE
Os01t0199900-01	15	OG0007278	14	FALSE
Os01t0200000-01Zm00001eb391210_P001	14	OG0007407	14	TRUE
Os01t0200200-00	16	OG0006583	16	TRUE
Os01t0200300-01	15	OG0000336	15	TRUE
Os01t0200400-01	15	OG0012693	15	TRUE
Os01t0200500-01	16	OG0015108	16	TRUE
Os01t0201100-01	16	OG0009682	16	TRUE
Os01t0201200-01	16	OG0012054	16	TRUE
Os01t0202500-01	16	OG0003890	16	TRUE
Os01t0203000-01	15	OG0011687	15	TRUE
Os01t0203300-01	13	OG0009291	13	TRUE
Os01t0203800-01	16	OG0003537	16	TRUE
Os01t0204000-01	16	OG0008147	16	TRUE
Os01t0205200-01	15	OG0010930	15	TRUE
Os01t0205600-01	15	OG0003292	15	TRUE
Os01t0206300-00	16	OG0013326	16	TRUE
Os01t0206600-01	13	OG0016876	13	TRUE
Os01t0207200-01	15	OG0009635	15	TRUE
Os01t0208400-01	16	OG0003746	16	TRUE
Os01t0209000-01	16	OG0012969	16	TRUE
Os01t0209400-01	16	OG0008198	16	TRUE
Os01t0209700-01	16	OG0002584	16	TRUE
Os01t0209800-01	16	OG0007174	16	TRUE
Os01t0210300-01	16	OG0013756	16	TRUE
Os01t0210400-00	14	OG0013518	14	TRUE
Os01t0210500-01Zm00001eb120200_P001	16	OG0014421	16	TRUE
Os01t0210700-02	14	OG0005993	14	TRUE
Os01t0211800-01Zm00001eb120150_P003	16	OG0008302	16	TRUE
Os01t0212400-01	16	OG0001978	16	TRUE
Os01t0212500-01	14	OG0004264	14	TRUE
Os01t0213100-00Zm00001eb120060_P001	15	OG0009716	15	TRUE
Os01t0214200-01	16	OG0012717	16	TRUE
Os01t0214500-01	16	OG0005474	16	TRUE
Os01t0214600-01	15	OG0001919	15	TRUE
Os01t0214800-01	14	OG0003681	14	TRUE
Os01t0215000-01	14	OG0000423 OG0006205 OG0025755	10	FALSE
Os01t0215700-01	15	OG0016294	15	TRUE
Os01t0217000-01	16	OG0007769 OG0019056	9	FALSE
Os01t0217500-01Zm00001eb119920_P003	14	OG0015656	14	TRUE
Os01t0217800-01	15	OG0013325	15	TRUE
Os01t0218100-01Zm00001eb119900_P001	16	OG0014162	16	TRUE
Os01t0218500-02	14	OG0002453	14	TRUE
Os01t0218700-01	14	OG0009543	13	FALSE
Os01t0218800-01	15	OG0003427	15	TRUE
Os01t0219200-01	14	OG0008046	14	TRUE
Os01t0219500-01	15	OG0015810	15	TRUE
Os01t0220300-01	13	OG0010743	13	TRUE
Os01t0221700-00	13	OG0011169	13	TRUE
Os01t0222500-01	15	OG0012409	15	TRUE
Os01t0223000-01Zm00001eb119580_P002	14	OG0000423	14	TRUE
Os01t0223200-01Zm00001eb119580_P001	12	OG0000423	12	TRUE
Os01t0223600-01	15	OG0012100	15	TRUE
Os01t0223800-00Zm00001eb119590_P002	12	OG0000338	12	TRUE
Os01t0224000-00	14	OG0000338	14	TRUE
Os01t0224200-00	16	OG0013635	16	TRUE
Os01t0224500-01	15	OG0012316	15	TRUE
Os01t0224700-01	14	OG0009830	14	TRUE
Os01t0225300-01	14	OG0011881	14	TRUE
Os01t0225600-00	15	OG0001873	15	TRUE
Os01t0226200-00	16	OG0011817	16	TRUE
Os01t0226300-01	15	OG0009461	15	TRUE
Os01t0226500-01	15	OG0009500	15	TRUE
Os01t0226600-02	16	OG0001224	16	TRUE
Os01t0227100-01	15	OG0011648	15	TRUE
Os01t0227300-01	16	OG0001539	16	TRUE
Os01t0227500-01	15	OG0000540	15	TRUE
Os01t0228300-01	15	OG0013746	15	TRUE
Os01t0228400-01	16	OG0009558	16	TRUE
Os01t0228500-01	14	OG0003142	14	TRUE
Os01t0228600-01	16	OG0006150	16	TRUE
Os01t0228800-01	15	OG0011167	15	TRUE
Os01t0229100-02	16	OG0006523	16	TRUE
Os01t0229200-01	16	OG0005304	16	TRUE
Os01t0229400-02	12	OG0004646	11	FALSE
Os01t0229500-01	16	OG0003043	16	TRUE
Os01t0230200-01	14	OG0005233	14	TRUE
Os01t0231500-01	16	OG0000954 OG0030679	15	FALSE
Os01t0231700-01	15	OG0011604	15	TRUE
Os01t0231900-01Zm00001eb119210_P005	14	OG0003684	14	TRUE
Os01t0232000-00	15	OG0003316	15	TRUE
Os01t0232100-01	15	OG0003316	15	TRUE
Os01t0232200-00	16	OG0010880	16	TRUE
Os01t0232300-01	15	OG0009197	15	TRUE
Os01t0232400-01	16	OG0009833	16	TRUE
Os01t0232500-01	15	OG0001437	15	TRUE
Os01t0232700-01	16	OG0009750	16	TRUE
Os01t0232800-01	14	OG0002579	13	FALSE
Os01t0233000-01	16	OG0006457	16	TRUE
Os01t0233800-01	14	OG0002749	14	TRUE
Os01t0233900-01	15	OG0002911	15	TRUE
Os01t0234800-01	12	OG0002809	12	TRUE
Os01t0234900-01	14	OG0001204	14	TRUE
Os01t0235100-01	15	OG0012170	15	TRUE
Os01t0235300-01	15	OG0016173	15	TRUE
Os01t0235350-00	15	OG0003984	15	TRUE
Os01t0235400-02	14	OG0012488	14	TRUE
Os01t0235700-01	16	OG0005171	16	TRUE
Os01t0235800-01	14	OG0010226	14	TRUE
Os01t0236400-01	14	OG0012109	14	TRUE
Os01t0236700-01	16	OG0002808	16	TRUE
Os01t0236800-01	15	OG0010664	15	TRUE
Os01t0238500-01	15	OG0005191	15	TRUE
Os01t0238600-01	16	OG0001580	16	TRUE
Os01t0238700-01	16	OG0015515 OG0007154	15	FALSE
Os01t0238900-01	14	OG0007154	14	TRUE
Os01t0239100-01	16	OG0004352	16	TRUE
Os01t0239200-01	16	OG0002961	16	TRUE
Os01t0239700-01	15	OG0001348	15	TRUE
Os01t0241100-01	14	OG0004906	14	TRUE
Os01t0242300-01	16	OG0016031	16	TRUE
Os01t0242400-01	14	OG0017510	14	TRUE
Os01t0242500-01	14	OG0016084	14	TRUE
Os01t0242600-01	15	OG0006759	15	TRUE
Os01t0243000-01	13	OG0017194	13	TRUE
Os01t0243200-02	15	OG0005492	15	TRUE
Os01t0243700-01	16	OG0005887	16	TRUE
Os01t0246100-01	15	OG0001680	15	TRUE
Os01t0246500-01	16	OG0007863	16	TRUE
Os01t0247700-01	15	OG0012832	15	TRUE
Os01t0247900-01Zm00001eb346830_P001	15	OG0014825	15	TRUE
Os01t0248000-01	15	OG0001663	15	TRUE
Os01t0248300-00	16	OG0004159	16	TRUE
Os01t0248600-01	15	OG0014691	15	TRUE
Os01t0248701-00	15	OG0005988	15	TRUE
Os01t0248900-01	15	OG0000800	15	TRUE
Os01t0249100-00	14	OG0000800	14	TRUE
Os01t0249200-01	14	OG0000549	14	TRUE
Os01t0249300-01	15	OG0006781	15	TRUE
Os01t0250600-01	15	OG0007321	15	TRUE
Os01t0250900-01	15	OG0005920	15	TRUE
Os01t0251000-01	15	OG0009200	15	TRUE
Os01t0251100-01	15	OG0013603	15	TRUE
Os01t0252100-01	16	OG0001068	16	TRUE
Os01t0252600-00	15	OG0011174	15	TRUE
Os01t0253000-01	13	OG0005126 OG0006818	11	FALSE
Os01t0253200-00	16	OG0005768	16	TRUE
Os01t0253300-01	16	OG0002187	16	TRUE
Os01t0253600-01	15	OG0007004	15	TRUE
Os01t0253900-01	16	OG0009763	16	TRUE
Os01t0254000-01	16	OG0000947	16	TRUE
Os01t0254100-01	15	OG0000585	14	FALSE
Os01t0254200-01	15	OG0008883	15	TRUE
Os01t0254900-01	16	OG0013412	16	TRUE
Os01t0255100-01Zm00001eb127750_P001	16	OG0010185	16	TRUE
Os01t0256300-00	12	OG0013976 OG0000019 OG0027958	7	FALSE
Os01t0256400-01	12	OG0012145	12	TRUE
Os01t0256600-01	12	OG0005786	12	TRUE
Os01t0256800-01	16	OG0003435	16	TRUE
Os01t0256900-01	15	OG0010932	15	TRUE
Os01t0257300-01	16	OG0003716	16	TRUE
Os01t0257400-01	15	OG0006647	15	TRUE
Os01t0258600-00	13	OG0008319	13	TRUE
Os01t0258700-01	15	OG0005582	15	TRUE
Os01t0259200-02	15	OG0005480	15	TRUE
Os01t0259400-01	15	OG0011175	15	TRUE
Os01t0259600-01	14	OG0006537	14	TRUE
Os01t0259900-00	13	OG0007189	13	TRUE
Os01t0260100-01	15	OG0007637	15	TRUE
Os01t0260700-01	16	OG0013137	16	TRUE
Os01t0261100-01	15	OG0003725	15	TRUE
Os01t0261200-01	15	OG0005514	15	TRUE
Os01t0261500-02	15	OG0005467	15	TRUE
Os01t0262500-01	16	OG0006089	16	TRUE
Os01t0262600-01	15	OG0008627	15	TRUE
Os01t0262700-01	13	OG0009397	13	TRUE
Os01t0263500-01	14	OG0013622	14	TRUE
Os01t0264000-01	15	OG0010650	15	TRUE
Os01t0264700-01	15	OG0010776	15	TRUE
Os01t0265000-01	15	OG0013924	15	TRUE
Os01t0265200-01	15	OG0012081	15	TRUE
Os01t0265700-01	15	OG0015434	15	TRUE
Os01t0265800-01	15	OG0012910	15	TRUE
Os01t0265900-00	15	OG0010267	15	TRUE
Os01t0266500-01	16	OG0001395	16	TRUE
Os01t0267100-01	15	OG0003999	15	TRUE
Os01t0267300-00	15	OG0001312	15	TRUE
Os01t0267400-01	14	OG0015541 OG0014846	13	FALSE
Os01t0267600-01	15	OG0014846	15	TRUE
Os01t0267900-01	16	OG0000182	16	TRUE
Os01t0268100-01	12	OG0000051	12	TRUE
Os01t0268300-01	15	OG0011494	15	TRUE
Os01t0268600-01	16	OG0010947	16	TRUE
Os01t0268800-01	16	OG0014383	16	TRUE
Os01t0268900-01	15	OG0008065	15	TRUE
Os01t0269000-01	14	OG0007119 OG0005382	13	FALSE
Os01t0269100-01	14	OG0005382	14	TRUE
Os01t0269900-01	15	OG0007000	15	TRUE
Os01t0270100-01	15	OG0012275	15	TRUE
Os01t0270300-01	15	OG0013486	15	TRUE
Os01t0270700-00	15	OG0015079	15	TRUE
Os01t0271000-01	15	OG0010072	15	TRUE
Os01t0271200-01	16	OG0002886	16	TRUE
Os01t0271400-00	14	OG0011337	14	TRUE
Os01t0271500-01	16	OG0012187	16	TRUE
Os01t0272600-01	15	OG0011714	15	TRUE
Os01t0272700-00	15	OG0006786	15	TRUE
Os01t0272800-01	15	OG0009293	15	TRUE
Os01t0273000-01	16	OG0007027	16	TRUE
Os01t0273100-01	16	OG0008574	16	TRUE
Os01t0273300-01	15	OG0015568	15	TRUE
Os01t0273500-01	13	OG0004070	13	TRUE
Os01t0273800-01	15	OG0003840	15	TRUE
Os01t0274500-00	16	OG0001412	16	TRUE
Os01t0274800-01	15	OG0004878	14	FALSE
Os01t0275600-01	15	OG0000518	15	TRUE
Os01t0275900-00	14	OG0005000	14	TRUE
Os01t0276000-01	15	OG0003074	15	TRUE
Os01t0276100-01	16	OG0013651	16	TRUE
Os01t0276200-00	15	OG0003149	15	TRUE
Os01t0276400-01	16	OG0013930	16	TRUE
Os01t0276500-01	15	OG0013383	15	TRUE
Os01t0276700-01	16	OG0001277	16	TRUE
Os01t0276800-01	15	OG0004245	15	TRUE
Os01t0277600-00	15	OG0000837	15	TRUE
Os01t0277700-01	15	OG0015857	15	TRUE
Os01t0278950-00	16	OG0007716	16	TRUE
Os01t0279100-01	16	OG0009904	16	TRUE
Os01t0279200-02	16	OG0012292	16	TRUE
Os01t0279400-01	14	OG0001289	14	TRUE
Os01t0279900-01	14	OG0000312	14	TRUE
Os01t0280000-01	15	OG0010467	15	TRUE
Os01t0280400-00	15	OG0009339	15	TRUE
Os01t0280500-01	13	OG0005459	13	TRUE
Os01t0281200-01	15	OG0008002	15	TRUE
Os01t0282800-02	16	OG0000228	16	TRUE
Os01t0283000-01	14	OG0010594	14	TRUE
Os01t0283100-01	16	OG0009891	16	TRUE
Os01t0283500-02	15	OG0008609	15	TRUE
Os01t0284500-01	16	OG0000549	16	TRUE
Os01t0284700-01	15	OG0012592	15	TRUE
Os01t0285300-01	13	OG0011396	12	FALSE
Os01t0286000-01	16	OG0008115	16	TRUE
Os01t0286600-01	15	OG0008071	15	TRUE
Os01t0288200-01	16	OG0006100	16	TRUE
Os01t0289100-00	16	OG0004414	16	TRUE
Os01t0290000-01	16	OG0002121	15	FALSE
Os01t0290100-01	16	OG0004247 OG0002121	15	FALSE
Os01t0292200-01	12	OG0001104	12	TRUE
Os01t0293000-01Zm00001eb417370_P001	16	OG0001467	16	TRUE
Os01t0293100-01	16	OG0012980	16	TRUE
Os01t0295700-01	16	OG0003449	16	TRUE
Os01t0296100-01	12	OG0001068	12	TRUE
Os01t0296700-01	15	OG0003600	15	TRUE
Os01t0297200-01	16	OG0002388	16	TRUE
Os01t0297700-01	16	OG0002634	16	TRUE
Os01t0299300-00	15	OG0013855	15	TRUE
Os01t0300000-01	15	OG0008245	15	TRUE
Os01t0300200-01	16	OG0009754	16	TRUE
Os01t0301000-01	16	OG0007924	16	TRUE
Os01t0303000-02	16	OG0003922	16	TRUE
Os01t0303100-01	12	OG0001954	12	TRUE
Os01t0303200-01	14	OG0001496	14	TRUE
Os01t0304000-01	14	OG0010803	14	TRUE
Os01t0304100-00	13	OG0001349	13	TRUE
Os01t0304300-01	15	OG0006140	15	TRUE
Os01t0306400-01	15	OG0015293	15	TRUE
Os01t0307500-01	16	OG0008405	16	TRUE
Os01t0309900-01	16	OG0010618	16	TRUE
Os01t0311500-01	14	OG0006617	14	TRUE
Os01t0311700-01	13	OG0008466	13	TRUE
Os01t0312500-01	14	OG0003056	14	TRUE
Os01t0312800-01	16	OG0014301	15	FALSE
Os01t0314100-01	15	OG0012490	15	TRUE
Os01t0314300-01	15	OG0012524	15	TRUE
Os01t0315800-01	15	OG0001053	15	TRUE
Os01t0316100-00	15	OG0000924	15	TRUE
Os01t0316500-01	15	OG0013914	15	TRUE
Os01t0318700-01	15	OG0007404	15	TRUE
Os01t0319000-01	15	OG0002642	15	TRUE
Os01t0321300-00	15	OG0004976	15	TRUE
Os01t0321700-01	16	OG0015187	16	TRUE
Os01t0321800-01	16	OG0013476	16	TRUE
Os01t0323000-01	14	OG0008223	14	TRUE
Os01t0323100-01Zm00001eb130850_P001	15	OG0013664	15	TRUE
Os01t0323300-00	13	OG0015481	13	TRUE
Os01t0327600-02	15	OG0007621	15	TRUE
Os01t0328500-01	15	OG0009198	15	TRUE
Os01t0328700-01	15	OG0004530	15	TRUE
Os01t0328900-01	15	OG0010940	15	TRUE
Os01t0329000-01	15	OG0009006	15	TRUE
Os01t0329400-01	16	OG0009113	16	TRUE
Os01t0329800-01	16	OG0008221	16	TRUE
Os01t0329900-01Zm00001eb131130_P001	15	OG0012525	15	TRUE
Os01t0331100-01	15	OG0002122	15	TRUE
Os01t0331900-01	12	OG0006326	12	TRUE
Os01t0332100-01	16	OG0000759	16	TRUE
Os01t0332200-01Zm00001eb131180_P001	14	OG0003374	14	TRUE
Os01t0332500-01	16	OG0003323	16	TRUE
Os01t0332800-01	12	OG0006407	12	TRUE
Os01t0335700-01	15	OG0000001	15	TRUE
Os01t0337500-00	14	OG0000331	14	TRUE
Os01t0337600-02	15	OG0001261	15	TRUE
Os01t0338100-00	16	OG0009225	16	TRUE
Os01t0338200-01	14	OG0001789	14	TRUE
Os01t0338600-01	15	OG0004645	15	TRUE
Os01t0339900-01	12	OG0005091	12	TRUE
Os01t0342800-01	16	OG0014837	16	TRUE
Os01t0347000-01	15	OG0010706	15	TRUE
Os01t0347100-01	13	OG0003238	13	TRUE
Os01t0348600-01	16	OG0001100	16	TRUE
Os01t0349400-01	16	OG0004370	16	TRUE
Os01t0349800-01	14	OG0000840 OG0018609 OG0004228	9	FALSE
Os01t0351200-00	15	OG0005504	15	TRUE
Os01t0351300-01	16	OG0016132	16	TRUE
Os01t0351800-01	15	OG0002280	15	TRUE
Os01t0353600-00	14	OG0008235	14	TRUE
Os01t0355100-01	15	OG0012480	15	TRUE
Os01t0355600-01	15	OG0007727	15	TRUE
Os01t0355900-01	15	OG0007283	15	TRUE
Os01t0356400-01	15	OG0000704	15	TRUE
Os01t0356500-01	15	OG0004773	15	TRUE
Os01t0356900-01	15	OG0018107 OG0008607	13	FALSE
Os01t0358400-01Zm00001eb211010_P002	15	OG0003945	15	TRUE
Os01t0360200-01	16	OG0000694	16	TRUE
Os01t0360600-01	16	OG0005421	16	TRUE
Os01t0361700-01	14	OG0005959	14	TRUE
Os01t0362000-01Zm00001eb031680_P001	15	OG0006263	15	TRUE
Os01t0362100-01	15	OG0003021	15	TRUE
Os01t0363600-01	13	OG0009032	13	TRUE
Os01t0363900-01	14	OG0001875	14	TRUE
Os01t0367100-01	14	OG0001881 OG0034260	13	FALSE
Os01t0367700-01	12	OG0000848	12	TRUE
Os01t0367900-01	15	OG0004372	14	FALSE
Os01t0368900-01	15	OG0000077	15	TRUE
Os01t0369000-01Zm00001eb354170_P002	16	OG0001193	16	TRUE
Os01t0369200-01	15	OG0001193	15	TRUE
Os01t0369300-02	15	OG0001250	15	TRUE
Os01t0369500-01	14	OG0015128	14	TRUE
Os01t0369700-01	15	OG0000823	15	TRUE
Os01t0370200-00	12	OG0000576 OG0017661	10	FALSE
Os01t0371200-01	14	OG0000576	14	TRUE
Os01t0372500-00	12	OG0010517	12	TRUE
Os01t0372700-01	16	OG0006192	16	TRUE
Os01t0373500-01	16	OG0016178	16	TRUE
Os01t0374200-00	14	OG0016678	14	TRUE
Os01t0375000-01	16	OG0005892	16	TRUE
Os01t0375100-01	13	OG0000936	13	TRUE
Os01t0375200-01	14	OG0005679	14	TRUE
Os01t0376700-01Zm00001eb351280_P003	16	OG0001107	16	TRUE
Os01t0377700-02	14	OG0013100	14	TRUE
Os01t0382000-01Zm00001eb299340_P001	16	OG0000227	16	TRUE
Os01t0382700-01	14	OG0006847	14	TRUE
Os01t0384300-00	15	OG0016809	15	TRUE
Os01t0385400-01	16	OG0001224	16	TRUE
Os01t0388000-01	14	OG0001520	14	TRUE
Os01t0388500-00	13	OG0004677	13	TRUE
Os01t0388700-01	16	OG0007878	16	TRUE
Os01t0389700-01	16	OG0000766	16	TRUE
Os01t0390600-01	15	OG0010298	15	TRUE
Os01t0390900-01	16	OG0005433	16	TRUE
Os01t0497400-00	12	OG0013236	12	TRUE
Os01t0498300-01	15	OG0014263	15	TRUE
Os01t0499300-01	14	OG0001789	14	TRUE
Os01t0500900-01	15	OG0015898	15	TRUE
Os01t0501700-01	15	OG0009153	15	TRUE
Os01t0501800-01	16	OG0010458	16	TRUE
Os01t0502300-00	15	OG0013072	15	TRUE
Os01t0503400-03	13	OG0002996	13	TRUE
Os01t0504500-02	15	OG0007705	15	TRUE
Os01t0505400-01	14	OG0014160	13	FALSE
Os01t0505500-00	15	OG0016221	15	TRUE
Os01t0505600-01	16	OG0013553	16	TRUE
Os01t0505700-01	15	OG0007180	15	TRUE
Os01t0506100-01Zm00001eb226800_P001	16	OG0012363	16	TRUE
Os01t0506200-01	14	OG0007021	14	TRUE
Os01t0507300-01	15	OG0010302	15	TRUE
Os01t0507700-01	16	OG0004091	16	TRUE
Os01t0510100-01	16	OG0003957	16	TRUE
Os01t0510200-01	16	OG0001876	16	TRUE
Os01t0510600-01	15	OG0006677	15	TRUE
Os01t0510800-01	16	OG0003333	16	TRUE
Os01t0511000-01	15	OG0001597	15	TRUE
Os01t0511200-01	16	OG0010826	16	TRUE
Os01t0511300-01	14	OG0005186	14	TRUE
Os01t0512100-01	14	OG0010704	14	TRUE
Os01t0513100-01	13	OG0009836	13	TRUE
Os01t0513700-02	15	OG0012924	15	TRUE
Os01t0513800-01	16	OG0004557	16	TRUE
Os01t0513900-01Zm00001eb379030_P002	15	OG0006916	15	TRUE
Os01t0514000-01	14	OG0012298	14	TRUE
Os01t0514300-01	15	OG0003447	15	TRUE
Os01t0514600-01	15	OG0014466	15	TRUE
Os01t0514700-01	16	OG0015548	16	TRUE
Os01t0516600-01	15	OG0004894	15	TRUE
Os01t0517500-01	16	OG0000685	16	TRUE
Os01t0518500-01	14	OG0002249	14	TRUE
Os01t0519100-01	15	OG0013623	15	TRUE
Os01t0521400-01	14	OG0011317	13	FALSE
Os01t0521500-01	16	OG0009332	16	TRUE
Os01t0524500-02	15	OG0012617	15	TRUE
Os01t0526100-01	16	OG0013772	16	TRUE
Os01t0526200-01	15	OG0004478	15	TRUE
Os01t0527400-01Zm00001eb341940_P003	14	OG0006133	14	TRUE
Os01t0527600-01	15	OG0003863	15	TRUE
Os01t0527700-01	16	OG0005333	16	TRUE
Os01t0528000-01	12	OG0003682	12	TRUE
Os01t0528800-01	15	OG0002843	15	TRUE
Os01t0529800-01	16	OG0004353	16	TRUE
Os01t0530366-01	12	OG0006061	12	TRUE
Os01t0530400-01Zm00001eb336840_P001	15	OG0004829	15	TRUE
Os01t0531500-01	16	OG0007632	16	TRUE
Os01t0532200-01	14	OG0004427	14	TRUE
Os01t0532600-00	14	OG0002339	14	TRUE
Os01t0532800-01	15	OG0005498	15	TRUE
Os01t0533000-00	15	OG0000099	15	TRUE
Os01t0533500-01	14	OG0000099 OG0004048	13	FALSE
Os01t0534700-00	15	OG0000068	15	TRUE
Os01t0534800-01	15	OG0012466	15	TRUE
Os01t0534900-01	16	OG0000583	16	TRUE
Os01t0536000-01	15	OG0006792	15	TRUE
Os01t0541600-01	14	OG0005167	14	TRUE
Os01t0541800-01	15	OG0014135	15	TRUE
Os01t0541900-01Zm00001eb342010_P001	13	OG0007733	13	TRUE
Os01t0544450-01	15	OG0011327	15	TRUE
Os01t0546000-01	13	OG0014186	13	TRUE
Os01t0546400-01	15	OG0001533	15	TRUE
Os01t0546800-01	15	OG0003953	15	TRUE
Os01t0546900-01	15	OG0008267	15	TRUE
Os01t0547133-00	15	OG0012456	15	TRUE
Os01t0547600-01	16	OG0015021	16	TRUE
Os01t0549400-01	15	OG0000445	15	TRUE
Os01t0549500-01	15	OG0006346	15	TRUE
Os01t0549700-01	15	OG0003236 OG0037592	14	FALSE
Os01t0550200-00	16	OG0007627	16	TRUE
Os01t0550300-02	16	OG0004451	16	TRUE
Os01t0550800-01	14	OG0001227	14	TRUE
Os01t0551800-01	15	OG0003779	15	TRUE
Os01t0551900-01Zm00001eb356500_P001	13	OG0012110	13	TRUE
Os01t0552300-01	15	OG0006031	15	TRUE
Os01t0555100-01	16	OG0011162	16	TRUE
Os01t0555300-01	16	OG0003918	16	TRUE
Os01t0556400-01	16	OG0012684	16	TRUE
Os01t0556700-00	15	OG0013191	15	TRUE
Os01t0557500-01	13	OG0002490	13	TRUE
Os01t0558200-01	16	OG0004214	16	TRUE
Os01t0558300-01	16	OG0008243	16	TRUE
Os01t0558500-01	16	OG0007074	16	TRUE
Os01t0558600-01	16	OG0000688 OG0042387	15	FALSE
Os01t0558850-00	15	OG0009849	15	TRUE
Os01t0559200-01	16	OG0014569	16	TRUE
Os01t0559300-01	15	OG0009305	15	TRUE
Os01t0559500-01	14	OG0006470	14	TRUE
Os01t0559600-01	16	OG0001983	16	TRUE
Os01t0560000-01	16	OG0011007	16	TRUE
Os01t0560200-01	15	OG0001434	15	TRUE
Os01t0565600-03	16	OG0008285	16	TRUE
Os01t0565800-00	13	OG0001553	13	TRUE
Os01t0565900-01	14	OG0006389	14	TRUE
Os01t0566800-00	16	OG0008474	16	TRUE
Os01t0566900-01	16	OG0010028	16	TRUE
Os01t0567400-00	16	OG0014371	16	TRUE
Os01t0567500-01	16	OG0000368	16	TRUE
Os01t0570500-01	12	OG0000793	12	TRUE
Os01t0570700-01	15	OG0010911	15	TRUE
Os01t0571000-02	15	OG0012394	15	TRUE
Os01t0572100-01Zm00001eb160100_P001	15	OG0010476	15	TRUE
Os01t0572300-01	16	OG0009991	16	TRUE
Os01t0574500-01	16	OG0000611	16	TRUE
Os01t0574600-01	15	OG0009416	15	TRUE
Os01t0575000-01	15	OG0000748	15	TRUE
Os01t0575200-01	16	OG0012071	16	TRUE
Os01t0575500-01	15	OG0002367	15	TRUE
Os01t0578000-01	15	OG0004729	15	TRUE
Os01t0579800-01	15	OG0004392	15	TRUE
Os01t0579900-01	15	OG0001133 OG0018352	14	FALSE
Os01t0580100-01	13	OG0005046	13	TRUE
Os01t0580200-01	15	OG0000614	15	TRUE
Os01t0580500-01	16	OG0011791	16	TRUE
Os01t0581300-01	13	OG0017418 OG0008661	12	FALSE
Os01t0581400-01	15	OG0008661	15	TRUE
Os01t0582400-01Zm00001eb160460_P002	15	OG0013573	15	TRUE
Os01t0583100-01	15	OG0002340	15	TRUE
Os01t0583200-01	14	OG0011141	14	TRUE
Os01t0584200-00	14	OG0005517	14	TRUE
Os01t0585100-01	16	OG0012397	16	TRUE
Os01t0585300-01	15	OG0013371	15	TRUE
Os01t0585600-01	16	OG0011202	16	TRUE
Os01t0585700-01	15	OG0000913	15	TRUE
Os01t0587000-01	16	OG0012408	16	TRUE
Os01t0587300-00	16	OG0015394	16	TRUE
Os01t0588000-01Zm00001eb160630_P001	15	OG0013245	15	TRUE
Os01t0588200-01	16	OG0013801	16	TRUE
Os01t0588500-01	16	OG0002601	16	TRUE
Os01t0588700-01	16	OG0007953	16	TRUE
Os01t0588800-01	15	OG0011534	15	TRUE
Os01t0589000-01	15	OG0009179	15	TRUE
Os01t0589500-01	16	OG0015206	16	TRUE
Os01t0589700-01	16	OG0006151	16	TRUE
Os01t0590900-01	14	OG0005678	14	TRUE
Os01t0591000-01	16	OG0000847	16	TRUE
Os01t0591300-01	16	OG0000847	16	TRUE
Os01t0592900-02	14	OG0007662	14	TRUE
Os01t0593000-00Zm00001eb161040_P001	14	OG0008137	14	TRUE
Os01t0593100-00Zm00001eb325900_P001	15	OG0006323	15	TRUE
Os01t0593200-01	16	OG0012214	16	TRUE
Os01t0593600-01	14	OG0012340	14	TRUE
Os01t0595100-01	15	OG0007866	15	TRUE
Os01t0595201-00	14	OG0016473	14	TRUE
Os01t0595600-01	12	OG0016198	12	TRUE
Os01t0596300-01	13	OG0000519 OG0019178	12	FALSE
Os01t0597600-01	14	OG0002695	14	TRUE
Os01t0598600-01	15	OG0006167	15	TRUE
Os01t0599900-00	15	OG0010605	15	TRUE
Os01t0600000-01	16	OG0002410	15	FALSE
Os01t0600200-01	15	OG0000746	15	TRUE
Os01t0600300-02	16	OG0010765	16	TRUE
Os01t0600500-01	14	OG0009655	14	TRUE
Os01t0601200-01	13	OG0003490	13	TRUE
Os01t0601675-01Zm00001eb261230_P001	16	OG0000036	16	TRUE
Os01t0602200-01	13	OG0000128 OG0023947	12	FALSE
Os01t0602400-01Zm00001eb159290_P003	14	OG0000128	14	TRUE
Os01t0602800-01	15	OG0002771	15	TRUE
Os01t0603300-01	16	OG0008440	16	TRUE
Os01t0604500-01	16	OG0015351	16	TRUE
Os01t0604700-01	15	OG0000719	15	TRUE
Os01t0605100-01	16	OG0000477	16	TRUE
Os01t0605500-00	15	OG0014071	15	TRUE
Os01t0605650-01	16	OG0009498	16	TRUE
Os01t0606000-00	16	OG0000600	16	TRUE
Os01t0606050-00	16	OG0008131	16	TRUE
Os01t0607200-01	16	OG0000282	16	TRUE
Os01t0607300-01	15	OG0010331	15	TRUE
Os01t0607400-01	16	OG0000401	16	TRUE
Os01t0607900-01	16	OG0002288	16	TRUE
Os01t0609000-00Zm00001eb205480_P001	15	OG0000013	15	TRUE
Os01t0609300-01	16	OG0000013	16	TRUE
Os01t0609900-02	14	OG0000013	14	TRUE
Os01t0610100-01	16	OG0015839	16	TRUE
Os01t0610300-01	15	OG0006284	15	TRUE
Os01t0610400-01	15	OG0014151	15	TRUE
Os01t0610500-01	15	OG0011069	15	TRUE
Os01t0610600-01	14	OG0006235	14	TRUE
Os01t0611000-01	15	OG0000276	15	TRUE
Os01t0612000-01	15	OG0011622	15	TRUE
Os01t0612200-01	14	OG0002365	14	TRUE
Os01t0612500-01	15	OG0003012	15	TRUE
Os01t0612600-01	15	OG0013428	15	TRUE
Os01t0612900-01	15	OG0011003	15	TRUE
Os01t0613100-00	15	OG0009641	15	TRUE
Os01t0613300-01	15	OG0010732	15	TRUE
Os01t0613900-03	15	OG0009182	15	TRUE
Os01t0614500-01	16	OG0010957	16	TRUE
Os01t0614700-01	16	OG0011793	16	TRUE
Os01t0614900-01	16	OG0006761	16	TRUE
Os01t0615200-01	16	OG0004416	15	FALSE
Os01t0615300-01	16	OG0004416	15	FALSE
Os01t0616100-01	15	OG0006530	15	TRUE
Os01t0616400-02	14	OG0002811	14	TRUE
Os01t0616500-01	14	OG0008213	14	TRUE
Os01t0616900-00	15	OG0000259	15	TRUE
Os01t0617500-01	15	OG0008664	15	TRUE
Os01t0617600-00	15	OG0015050	15	TRUE
Os01t0617800-01	14	OG0015851	14	TRUE
Os01t0617900-01	13	OG0005530	13	TRUE
Os01t0618000-01	14	OG0001182	14	TRUE
Os01t0618100-01	16	OG0004116	16	TRUE
Os01t0618400-01	16	OG0000999	16	TRUE
Os01t0618700-01	15	OG0013690	15	TRUE
Os01t0618800-01	15	OG0008291	15	TRUE
Os01t0618900-01	16	OG0004623	16	TRUE
Os01t0619000-02	16	OG0007703	16	TRUE
Os01t0620100-01	16	OG0012489	16	TRUE
Os01t0621300-01	16	OG0001812	16	TRUE
Os01t0621500-00Zm00001eb174940_P001	14	OG0014975	14	TRUE
Os01t0621600-01	15	OG0004363	15	TRUE
Os01t0621700-01	16	OG0014714	16	TRUE
Os01t0621900-01	14	OG0011843	14	TRUE
Os01t0622300-01	16	OG0004929	16	TRUE
Os01t0622600-01	16	OG0003965	16	TRUE
Os01t0622700-01	16	OG0010432	16	TRUE
Os01t0623200-01	16	OG0000717	16	TRUE
Os01t0623500-01	15	OG0000578	15	TRUE
Os01t0623600-01Zm00001eb145110_P001	15	OG0004142	15	TRUE
Os01t0624000-01	16	OG0006170	16	TRUE
Os01t0624400-00	15	OG0001873	15	TRUE
Os01t0625300-01	16	OG0007854	16	TRUE
Os01t0626100-01	15	OG0005455	15	TRUE
Os01t0627400-01	15	OG0000128	15	TRUE
Os01t0627800-01	14	OG0000128	14	TRUE
Os01t0628700-01	15	OG0003220	15	TRUE
Os01t0628900-01Zm00001eb159210_P002	14	OG0001735	14	TRUE
Os01t0629400-01	15	OG0003130	15	TRUE
Os01t0629900-01	16	OG0000328	16	TRUE
Os01t0631100-01Zm00001eb068840_P001	15	OG0000737	15	TRUE
Os01t0631200-01	15	OG0009159	15	TRUE
Os01t0631400-01	13	OG0007324	13	TRUE
Os01t0631700-01	16	OG0011150	16	TRUE
Os01t0631800-01	14	OG0004490	14	TRUE
Os01t0631900-00	14	OG0012344	14	TRUE
Os01t0633000-01	15	OG0017028	15	TRUE
Os01t0633200-01	16	OG0000550	16	TRUE
Os01t0633400-01	15	OG0009350	15	TRUE
Os01t0633500-01	14	OG0009501	14	TRUE
Os01t0634600-00	15	OG0010848	15	TRUE
Os01t0634900-00	15	OG0014690	15	TRUE
Os01t0635200-01	13	OG0000891 OG0000199	12	FALSE
Os01t0635400-01	15	OG0003807	15	TRUE
Os01t0636400-01	15	OG0008886	15	TRUE
Os01t0637600-01	16	OG0013588	16	TRUE
Os01t0637800-00	16	OG0009304 OG0018186	15	FALSE
Os01t0638600-01	14	OG0000411	14	TRUE
Os01t0638800-00	15	OG0015369	15	TRUE
Os01t0639200-01	14	OG0001489	14	TRUE
Os01t0639900-01	16	OG0000971	16	TRUE
Os01t0640200-00Zm00001eb418460_P001	16	OG0000944 OG0019486	15	FALSE
Os01t0640600-01	15	OG0011744	15	TRUE
Os01t0640800-01	16	OG0012411	16	TRUE
Os01t0641000-01	14	OG0003209	13	FALSE
Os01t0641100-01	15	OG0012697	15	TRUE
Os01t0641800-00	16	OG0015272	16	TRUE
Os01t0642000-01	14	OG0002382	14	TRUE
Os01t0642900-01	15	OG0013748	15	TRUE
Os01t0643300-01	16	OG0000538	16	TRUE
Os01t0643800-01	14	OG0000442	14	TRUE
Os01t0645000-01	15	OG0001551	15	TRUE
Os01t0645400-02	16	OG0015210	15	FALSE
Os01t0645900-01	16	OG0016243	16	TRUE
Os01t0646300-01	14	OG0002371	14	TRUE
Os01t0647000-01	16	OG0013820	16	TRUE
Os01t0647100-01	15	OG0004175	15	TRUE
Os01t0647700-01	16	OG0012863	16	TRUE
Os01t0648000-01	16	OG0002308	16	TRUE
Os01t0649000-01Zm00001eb294740_P002	16	OG0009381 OG0018878	12	FALSE
Os01t0649100-01	16	OG0002498	16	TRUE
Os01t0649200-01	15	OG0001203	15	TRUE
Os01t0651100-01	13	OG0017091	13	TRUE
Os01t0651500-00	13	OG0017547	13	TRUE
Os01t0652100-01Zm00001eb158210_P002	15	OG0012973	15	TRUE
Os01t0652600-01	13	OG0004378	13	TRUE
Os01t0652700-00	15	OG0008818	15	TRUE
Os01t0652800-01	16	OG0015235	16	TRUE
Os01t0653800-02	16	OG0008516	16	TRUE
Os01t0654100-01	15	OG0000259	15	TRUE
Os01t0654300-01	15	OG0006034	15	TRUE
Os01t0654400-01	13	OG0003241	13	TRUE
Os01t0654500-01	16	OG0001162	16	TRUE
Os01t0655400-01	16	OG0005439	16	TRUE
Os01t0655500-01	16	OG0006236	16	TRUE
Os01t0655800-01	15	OG0000849	15	TRUE
Os01t0656200-01	12	OG0003061 OG0034395	11	FALSE
Os01t0657000-01	15	OG0000794	15	TRUE
Os01t0657100-01	15	OG0012030	15	TRUE
Os01t0659200-01	15	OG0003432	15	TRUE
Os01t0659900-01	15	OG0015017	15	TRUE
Os01t0660200-01	16	OG0014805	16	TRUE
Os01t0660800-01	16	OG0001778	16	TRUE
Os01t0660900-00	13	OG0014032	13	TRUE
Os01t0661000-01	12	OG0015871 OG0014032	11	FALSE
Os01t0662700-01	16	OG0009627	16	TRUE
Os01t0663300-01	15	OG0011391	15	TRUE
Os01t0663400-01	14	OG0002259	14	TRUE
Os01t0663800-01	15	OG0001213	15	TRUE
Os01t0664000-00	16	OG0013836	16	TRUE
Os01t0664100-01	16	OG0003445	16	TRUE
Os01t0664200-01	16	OG0012915	16	TRUE
Os01t0664500-01	15	OG0005460	15	TRUE
Os01t0665200-01Zm00001eb359720_P001	16	OG0000328	16	TRUE
Os01t0665300-02	16	OG0008919	16	TRUE
Os01t0665400-01	15	OG0014187	15	TRUE
Os01t0666000-01	14	OG0000489	14	TRUE
Os01t0666200-01	15	OG0014070	15	TRUE
Os01t0666400-01	15	OG0007551	15	TRUE
Os01t0666800-01	14	OG0014555	14	TRUE
Os01t0667100-01	13	OG0016531	13	TRUE
Os01t0667600-01	16	OG0001387	16	TRUE
Os01t0667800-01	12	OG0001364	12	TRUE
Os01t0667900-01	16	OG0002105	16	TRUE
Os01t0668000-01	16	OG0006245	16	TRUE
Os01t0668901-00	12	OG0000041 OG0023798	11	FALSE
Os01t0670100-01	15	OG0000041	15	TRUE
Os01t0670800-02	16	OG0001588	16	TRUE
Os01t0672400-01	15	OG0004636	15	TRUE
Os01t0672500-01	14	OG0004611	14	TRUE
Os01t0672700-02	16	OG0011632	16	TRUE
Os01t0672800-01	15	OG0007388	15	TRUE
Os01t0673500-01	16	OG0002731	16	TRUE
Os01t0673600-01	16	OG0001799	16	TRUE
Os01t0673800-01	15	OG0006347	15	TRUE
Os01t0674100-02	15	OG0001829	15	TRUE
Os01t0674500-01	15	OG0004571	15	TRUE
Os01t0674700-00	15	OG0009424	15	TRUE
Os01t0674800-01	15	OG0010891	15	TRUE
Os01t0675000-01	14	OG0002363	14	TRUE
Os01t0675100-01	13	OG0017222	13	TRUE
Os01t0675500-01	15	OG0002345	15	TRUE
Os01t0676900-01	14	OG0001926	14	TRUE
Os01t0677000-01	15	OG0003860	15	TRUE
Os01t0678600-01	14	OG0011109	14	TRUE
Os01t0679000-01	14	OG0003547	14	TRUE
Os01t0679600-01	14	OG0014463	14	TRUE
Os01t0679700-02	15	OG0006497	15	TRUE
Os01t0679900-01	15	OG0006965	15	TRUE
Os01t0680400-01	13	OG0012690	13	TRUE
Os01t0680900-01	15	OG0003176	15	TRUE
Os01t0681000-01	15	OG0001644	15	TRUE
Os01t0681200-01	16	OG0000849	16	TRUE
Os01t0682001-01	15	OG0002914	15	TRUE
Os01t0682200-00	15	OG0007664	15	TRUE
Os01t0682500-01	16	OG0004494	16	TRUE
Os01t0683400-01	14	OG0005929	14	TRUE
Os01t0683700-01	15	OG0010067	15	TRUE
Os01t0684800-01	13	OG0004471	13	TRUE
Os01t0684900-01	16	OG0001643	16	TRUE
Os01t0685800-01	16	OG0002157 OG0004757	15	FALSE
Os01t0685900-01	15	OG0004757	15	TRUE
Os01t0686700-00	16	OG0006672 OG0008922	12	FALSE
Os01t0686800-01Zm00001eb294990_P001	16	OG0004317	16	TRUE
Os01t0687300-01Zm00001eb295010_P001	15	OG0002896	15	TRUE
Os01t0687500-01	16	OG0004518	16	TRUE
Os01t0687600-01	15	OG0009222	15	TRUE
Os01t0687700-01	13	OG0017109	13	TRUE
Os01t0688200-01	14	OG0008602	14	TRUE
Os01t0688600-01	16	OG0002676	16	TRUE
Os01t0689451-02	16	OG0001904	16	TRUE
Os01t0689600-01	14	OG0008998	14	TRUE
Os01t0689800-01	16	OG0009699	15	FALSE
Os01t0690200-00	13	OG0006385	13	TRUE
Os01t0690900-00	12	OG0010149 OG0001727	11	FALSE
Os01t0691400-00	16	OG0003910	16	TRUE
Os01t0691500-01	15	OG0004631	15	TRUE
Os01t0691600-01	15	OG0006179	14	FALSE
Os01t0691700-01	16	OG0006973	16	TRUE
Os01t0692100-01	16	OG0005430	16	TRUE
Os01t0692300-01	15	OG0015421	15	TRUE
Os01t0692600-01	16	OG0006098	16	TRUE
Os01t0693100-00Zm00001eb360730_P001	14	OG0003940	14	TRUE
Os01t0693300-01	15	OG0000489 OG0037303	14	FALSE
Os01t0693800-01	16	OG0004407	16	TRUE
Os01t0693900-01	15	OG0002608	15	TRUE
Os01t0694900-01	16	OG0001142	16	TRUE
Os01t0695200-01	14	OG0011357	14	TRUE
Os01t0695600-00	14	OG0007227	14	TRUE
Os01t0695700-00Zm00001eb155890_P001	16	OG0000068	15	FALSE
Os01t0695900-01	16	OG0014558	16	TRUE
Os01t0696000-02	15	OG0010116	15	TRUE
Os01t0696100-00	15	OG0010737	15	TRUE
Os01t0698100-01	13	OG0006718	13	TRUE
Os01t0698200-00	13	OG0000523	13	TRUE
Os01t0699600-01	14	OG0000253 OG0026201	13	FALSE
Os01t0699900-01	16	OG0012533	16	TRUE
Os01t0700000-01	16	OG0006490	16	TRUE
Os01t0700100-01	15	OG0011353	15	TRUE
Os01t0701500-01	13	OG0001692	13	TRUE
Os01t0701700-01	16	OG0007380	16	TRUE
Os01t0701900-01	15	OG0000802	14	FALSE
Os01t0702000-01	13	OG0013233	13	TRUE
Os01t0702400-01Zm00001eb062490_P003	14	OG0002275	14	TRUE
Os01t0702450-00	14	OG0002878	14	TRUE
Os01t0702700-01	15	OG0001895	15	TRUE
Os01t0703300-01	13	OG0010820	13	TRUE
Os01t0703400-01	16	OG0003122	16	TRUE
Os01t0704100-02	16	OG0010199	15	FALSE
Os01t0704200-01	14	OG0010831	14	TRUE
Os01t0704300-01	15	OG0012178	15	TRUE
Os01t0704700-01	13	OG0008904	13	TRUE
Os01t0705100-00	14	OG0015501	14	TRUE
Os01t0705300-01	16	OG0006342	16	TRUE
Os01t0705700-01	16	OG0011492	16	TRUE
Os01t0706000-01	15	OG0013547	15	TRUE
Os01t0706400-01	14	OG0008005	14	TRUE
Os01t0706500-00Zm00001eb342400_P001	15	OG0005054	15	TRUE
Os01t0706700-01	16	OG0004994	15	FALSE
Os01t0706900-01	14	OG0008672	14	TRUE
Os01t0707300-01	14	OG0001434	14	TRUE
Os01t0708000-00	15	OG0005095	15	TRUE
Os01t0708100-01	16	OG0014337	16	TRUE
Os01t0708300-02	14	OG0006176	14	TRUE
Os01t0708500-01	15	OG0004266	15	TRUE
Os01t0708600-01	15	OG0008434	15	TRUE
Os01t0708700-01	15	OG0003897	15	TRUE
Os01t0708900-01	15	OG0013525	15	TRUE
Os01t0709400-01	16	OG0010071	16	TRUE
Os01t0709500-03	15	OG0001381	15	TRUE
Os01t0711000-01Zm00001eb277330_P001	16	OG0002116	16	TRUE
Os01t0711200-01	16	OG0013642	16	TRUE
Os01t0711500-01Zm00001eb160330_P001	14	OG0002366	14	TRUE
Os01t0711600-01	15	OG0001806	15	TRUE
Os01t0712600-00	15	OG0013868	15	TRUE
Os01t0712800-00	14	OG0013304	14	TRUE
Os01t0713600-01	14	OG0010998	14	TRUE
Os01t0714800-01	16	OG0002385	16	TRUE
Os01t0714900-01	15	OG0004171	15	TRUE
Os01t0715500-00	15	OG0002203 OG0022431	11	FALSE
Os01t0715600-00	14	OG0013401	14	TRUE
Os01t0715900-01	16	OG0015370	16	TRUE
Os01t0716200-01	15	OG0004912	15	TRUE
Os01t0716400-01	14	OG0016753	14	TRUE
Os01t0716500-01	15	OG0005903	15	TRUE
Os01t0716800-01	15	OG0002657	15	TRUE
Os01t0717000-01	16	OG0002532	16	TRUE
Os01t0717700-01	15	OG0001937	15	TRUE
Os01t0719000-01	15	OG0011196	15	TRUE
Os01t0719100-02	14	OG0004567	14	TRUE
Os01t0719300-01	15	OG0007788	15	TRUE
Os01t0719600-01	15	OG0003103	15	TRUE
Os01t0719900-00	14	OG0014549	14	TRUE
Os01t0720300-00	16	OG0005193 OG0034113	15	FALSE
Os01t0720400-01	14	OG0006454	14	TRUE
Os01t0720800-01Zm00001eb298880_P001	15	OG0000019 OG0023986	14	FALSE
Os01t0721000-01Zm00001eb154680_P001	15	OG0000019 OG0026237 OG0022664	13	FALSE
Os01t0721900-01	15	OG0003249	15	TRUE
Os01t0722100-01	14	OG0009916	14	TRUE
Os01t0722700-01	13	OG0003421	13	TRUE
Os01t0722800-00	16	OG0002426	16	TRUE
Os01t0723100-01	16	OG0011117	16	TRUE
Os01t0723200-01	14	OG0001999	14	TRUE
Os01t0723400-04	15	OG0000382	15	TRUE
Os01t0723600-01	13	OG0016730	13	TRUE
Os01t0723800-01	15	OG0008641	15	TRUE
Os01t0724500-01	13	OG0000013	13	TRUE
Os01t0725600-01	15	OG0007531	15	TRUE
Os01t0725800-01	13	OG0007412	13	TRUE
Os01t0725900-01	14	OG0006968	14	TRUE
Os01t0726100-01	16	OG0013641	16	TRUE
Os01t0726400-01	16	OG0012663	16	TRUE
Os01t0727100-01	15	OG0007739	15	TRUE
Os01t0727400-01	14	OG0009951	14	TRUE
Os01t0727500-02	15	OG0004970	15	TRUE
Os01t0728100-01	15	OG0016070	15	TRUE
Os01t0728150-00	13	OG0014529	13	TRUE
Os01t0728700-01	15	OG0013392	15	TRUE
Os01t0729100-01	15	OG0010182	15	TRUE
Os01t0729400-01	16	OG0004701	16	TRUE
Os01t0729900-01	14	OG0002773	14	TRUE
Os01t0730300-02	15	OG0000415	15	TRUE
Os01t0730500-01	16	OG0002140	16	TRUE
Os01t0730700-01	16	OG0013743	16	TRUE
Os01t0730800-01	15	OG0007561	15	TRUE
Os01t0730900-01	14	OG0002316	14	TRUE
Os01t0731100-01	16	OG0010866	16	TRUE
Os01t0731800-02	14	OG0008853	14	TRUE
Os01t0732200-01	16	OG0014566	16	TRUE
Os01t0732700-01	14	OG0010769	14	TRUE
Os01t0733200-01	15	OG0016621	15	TRUE
Os01t0733500-01	16	OG0006964	16	TRUE
Os01t0733600-01	16	OG0006939	16	TRUE
Os01t0734466-01	15	OG0002369	14	FALSE
Os01t0734600-01Zm00001eb135190_P002	14	OG0001488	14	TRUE
Os01t0734800-01	14	OG0001527	14	TRUE
Os01t0735300-01	13	OG0000839	13	TRUE
Os01t0735900-01	13	OG0010264	13	TRUE
Os01t0736100-01	14	OG0001525 OG0010264	12	FALSE
Os01t0736400-02	15	OG0005270	15	TRUE
Os01t0736500-01	15	OG0004508	15	TRUE
Os01t0736600-01	15	OG0004062	15	TRUE
Os01t0736900-01	16	OG0002651	16	TRUE
Os01t0737300-00	14	OG0003563	14	TRUE
Os01t0737800-02	14	OG0010606	14	TRUE
Os01t0737900-01	15	OG0016658	15	TRUE
Os01t0738000-01	14	OG0015513	14	TRUE
Os01t0738300-01	14	OG0013765	14	TRUE
Os01t0739000-01Zm00001eb293540_P001	14	OG0006333	14	TRUE
Os01t0739200-01	15	OG0015904	15	TRUE
Os01t0739500-01	16	OG0008673	16	TRUE
Os01t0739700-01	15	OG0010557	15	TRUE
Os01t0740400-01	15	OG0011332	15	TRUE
Os01t0740500-00	15	OG0000897	15	TRUE
Os01t0740600-01	13	OG0000897	13	TRUE
Os01t0741200-01	15	OG0011472	15	TRUE
Os01t0742000-01	15	OG0015408	15	TRUE
Os01t0742300-01	16	OG0015466	16	TRUE
Os01t0742500-01	15	OG0003216	15	TRUE
Os01t0743200-01Zm00001eb153600_P001	15	OG0001863	15	TRUE
Os01t0743400-02	15	OG0006628	15	TRUE
Os01t0743500-01	15	OG0000382	14	FALSE
Os01t0743600-01	15	OG0001130	15	TRUE
Os01t0743800-00	14	OG0000742	14	TRUE
Os01t0744000-01	13	OG0001929	13	TRUE
Os01t0744200-01	15	OG0012267	15	TRUE
Os01t0744300-01	16	OG0000186 OG0021269	15	FALSE
Os01t0745700-01Zm00001eb371070_P001	16	OG0003469	16	TRUE
Os01t0746200-01	16	OG0011834	16	TRUE
Os01t0746400-01	14	OG0001192	14	TRUE
Os01t0746700-00	14	OG0013237	14	TRUE
Os01t0747400-01	15	OG0002103	15	TRUE
Os01t0747500-01	15	OG0006725	15	TRUE
Os01t0747700-01	14	OG0010727	14	TRUE
Os01t0748000-00	16	OG0009156	16	TRUE
Os01t0748150-01	16	OG0015386 OG0002013	15	FALSE
Os01t0748600-02	16	OG0010630	16	TRUE
Os01t0748900-01	15	OG0006336 OG0016771	14	FALSE
Os01t0749000-01	13	OG0016609	13	TRUE
Os01t0749100-01	14	OG0008357	14	TRUE
Os01t0749200-01	14	OG0015429	14	TRUE
Os01t0749300-01	16	OG0013232	16	TRUE
Os01t0749400-02	16	OG0000415	16	TRUE
Os01t0750300-01	16	OG0000089	16	TRUE
Os01t0750500-01	16	OG0008800	16	TRUE
Os01t0750800-02	13	OG0014296	13	TRUE
Os01t0751600-01	16	OG0012746	16	TRUE
Os01t0752200-01	15	OG0011568	15	TRUE
Os01t0752300-01Zm00001eb157400_P001	15	OG0002546	15	TRUE
Os01t0752400-00	14	OG0015160	14	TRUE
Os01t0752600-01	13	OG0008248	13	TRUE
Os01t0752700-01	14	OG0014119	14	TRUE
Os01t0753000-01	16	OG0002224	16	TRUE
Os01t0753100-01	16	OG0009385	16	TRUE
Os01t0753150-00	14	OG0009924	14	TRUE
Os01t0753200-01Zm00001eb370820_P001	15	OG0016208	15	TRUE
Os01t0753500-01	16	OG0001324	16	TRUE
Os01t0754000-01	14	OG0003817	14	TRUE
Os01t0754100-01	15	OG0001580	15	TRUE
Os01t0754200-01	14	OG0004611	14	TRUE
Os01t0755100-01	14	OG0005952	14	TRUE
Os01t0756200-01	16	OG0011171	16	TRUE
Os01t0756400-01	14	OG0011214	14	TRUE
Os01t0756700-01	15	OG0014104	15	TRUE
Os01t0757200-01Zm00001eb152710_P001	16	OG0004202	16	TRUE
Os01t0757400-01	16	OG0002731	16	TRUE
Os01t0757500-01	16	OG0014654	16	TRUE
Os01t0757700-01	15	OG0005995	15	TRUE
Os01t0757800-01	15	OG0003899	15	TRUE
Os01t0757900-01Zm00001eb370610_P003	15	OG0005447	15	TRUE
Os01t0758000-00	15	OG0016756	15	TRUE
Os01t0758300-01	16	OG0000437	16	TRUE
Os01t0758400-01	15	OG0001718	15	TRUE
Os01t0759000-01	16	OG0011372	16	TRUE
Os01t0759200-01	15	OG0014716	15	TRUE
Os01t0759400-02	15	OG0004376	15	TRUE
Os01t0759900-01	15	OG0001280	14	FALSE
Os01t0760300-01	16	OG0012836	16	TRUE
Os01t0760400-01	14	OG0015250	14	TRUE
Os01t0760600-01	16	OG0009658	16	TRUE
Os01t0761300-01	14	OG0002780	14	TRUE
Os01t0761400-01	14	OG0014305	14	TRUE
Os01t0761500-01	14	OG0016188	14	TRUE
Os01t0762000-01	16	OG0003201	16	TRUE
Os01t0762400-00	15	OG0001731	15	TRUE
Os01t0763000-01	16	OG0011739	16	TRUE
Os01t0763300-01	15	OG0014327	15	TRUE
Os01t0763600-01	15	OG0001849	15	TRUE
Os01t0763900-01	15	OG0004741	15	TRUE
Os01t0764000-01	16	OG0006476	16	TRUE
Os01t0764300-01	16	OG0011488	16	TRUE
Os01t0764400-01	16	OG0008134	16	TRUE
Os01t0764700-01	15	OG0007137	15	TRUE
Os01t0764800-01	16	OG0000462	16	TRUE
Os01t0764900-01	16	OG0003124	16	TRUE
Os01t0765000-01	14	OG0008608	14	TRUE
Os01t0765300-01	15	OG0005013	15	TRUE
Os01t0765400-01	14	OG0008860	14	TRUE
Os01t0765500-01	16	OG0009117	16	TRUE
Os01t0766000-00	16	OG0010862 OG0000412	15	FALSE
Os01t0766200-01	13	OG0015111	13	TRUE
Os01t0766600-01	16	OG0012083	16	TRUE
Os01t0767600-01	15	OG0015397	15	TRUE
Os01t0767700-01	15	OG0003607	15	TRUE
Os01t0767900-01	16	OG0010690	16	TRUE
Os01t0768200-01	14	OG0003097	14	TRUE
Os01t0768300-00	13	OG0010617 OG0003097	12	FALSE
Os01t0769000-01Zm00001eb292520_P001	15	OG0002470	15	TRUE
Os01t0769200-01	15	OG0012726	15	TRUE
Os01t0770000-01	15	OG0000743	15	TRUE
Os01t0770200-01	16	OG0001255	16	TRUE
Os01t0770400-01	14	OG0003587	14	TRUE
Os01t0771000-01	13	OG0005806	13	TRUE
Os01t0771100-01	14	OG0013425	14	TRUE
Os01t0771200-01	16	OG0012751	16	TRUE
Os01t0771400-00	14	OG0000267	14	TRUE
Os01t0771900-01	14	OG0000177	13	FALSE
Os01t0772150-00	13	OG0014656	13	TRUE
Os01t0772200-02	12	OG0003132	12	TRUE
Os01t0772400-00	15	OG0009715	15	TRUE
Os01t0772500-01	15	OG0014290	15	TRUE
Os01t0772600-01	15	OG0000186	15	TRUE
Os01t0772700-00	12	OG0002551	12	TRUE
Os01t0772800-01	16	OG0002737	16	TRUE
Os01t0772900-01	12	OG0009173	12	TRUE
Os01t0773100-01	14	OG0004374	14	TRUE
Os01t0774500-01	15	OG0000983	15	TRUE
Os01t0775400-01	16	OG0009839	16	TRUE
Os01t0775600-01	15	OG0012328 OG0003133	12	FALSE
Os01t0776400-01	15	OG0005909	15	TRUE
Os01t0776600-01	15	OG0010022	15	TRUE
Os01t0777000-00	16	OG0009354	16	TRUE
Os01t0777200-01	15	OG0007524	15	TRUE
Os01t0777300-00	13	OG0007692	13	TRUE
Os01t0777700-00	14	OG0001933	14	TRUE
Os01t0778100-01	16	OG0008322	16	TRUE
Os01t0778500-01	16	OG0002585	16	TRUE
Os01t0778700-01	15	OG0006300	15	TRUE
Os01t0778800-01	15	OG0001209	15	TRUE
Os01t0779400-02	16	OG0005971	16	TRUE
Os01t0780400-02	15	OG0006312	15	TRUE
Os01t0780500-01Zm00001eb151480_P003	15	OG0004107	15	TRUE
Os01t0780600-01	14	OG0016196	14	TRUE
Os01t0782200-02Zm00001eb324260_P001	16	OG0008704 OG0012415	14	FALSE
Os01t0782800-00	16	OG0002066	16	TRUE
Os01t0783100-01	16	OG0016073	16	TRUE
Os01t0783200-01	15	OG0016247	14	FALSE
Os01t0783400-01	14	OG0011664	14	TRUE
Os01t0783600-01	14	OG0009865	14	TRUE
Os01t0783700-01	14	OG0012715	14	TRUE
Os01t0784600-01	15	OG0006870 OG0000006	14	FALSE
Os01t0784700-00	15	OG0001210	15	TRUE
Os01t0784800-01	14	OG0001922	14	TRUE
Os01t0784900-00Zm00001eb151270_P003	14	OG0006846	14	TRUE
Os01t0785400-01	15	OG0003696	15	TRUE
Os01t0785600-01	13	OG0003360	13	TRUE
Os01t0785900-01	16	OG0010314	16	TRUE
Os01t0786500-00	15	OG0014588	15	TRUE
Os01t0786700-00	13	OG0003217	13	TRUE
Os01t0786900-01	16	OG0012315	16	TRUE
Os01t0787600-01	16	OG0004560	16	TRUE
Os01t0788200-01	14	OG0016568	14	TRUE
Os01t0788400-01	13	OG0016602	13	TRUE
Os01t0788700-00	16	OG0012904	16	TRUE
Os01t0788800-01	13	OG0013646	13	TRUE
Os01t0789100-01	14	OG0013410	14	TRUE
Os01t0793500-01	16	OG0007164	16	TRUE
Os01t0793800-01	16	OG0001207	16	TRUE
Os01t0794100-01	16	OG0001207	16	TRUE
Os01t0794400-01	16	OG0009471	16	TRUE
Os01t0794500-00	16	OG0001552	16	TRUE
Os01t0794800-01	15	OG0000065	15	TRUE
Os01t0796400-01	14	OG0013628	14	TRUE
Os01t0796700-01	15	OG0001716	15	TRUE
Os01t0798500-02	14	OG0009060	14	TRUE
Os01t0799500-01	15	OG0008122	15	TRUE
Os01t0799900-01	16	OG0002147	16	TRUE
Os01t0800500-01	15	OG0004833	15	TRUE
Os01t0800600-00	14	OG0000592	14	TRUE
Os01t0801000-01	15	OG0005188	15	TRUE
Os01t0801500-01	16	OG0002507	16	TRUE
Os01t0801600-01	16	OG0001501	16	TRUE
Os01t0801700-01	16	OG0013849 OG0001501	15	FALSE
Os01t0801901-00Zm00001eb352500_P001	16	OG0004572	16	TRUE
Os01t0802100-01	14	OG0014692	14	TRUE
Os01t0802600-00	16	OG0004680	16	TRUE
Os01t0802700-01	16	OG0005645	16	TRUE
Os01t0802850-00	16	OG0001232	16	TRUE
Os01t0803200-01	16	OG0002057	16	TRUE
Os01t0803300-01	14	OG0003771	14	TRUE
Os01t0804900-01	15	OG0002897	15	TRUE
Os01t0805000-01	13	OG0015785 OG0018491	12	FALSE
Os01t0805100-01	13	OG0017248	13	TRUE
Os01t0805200-01	16	OG0012432	16	TRUE
Os01t0805300-01	13	OG0016137	13	TRUE
Os01t0805400-01Zm00001eb150470_P002	16	OG0006107 OG0008745	15	FALSE
Os01t0805500-00	14	OG0008745	14	TRUE
Os01t0805600-01	15	OG0001196 OG0011131	14	FALSE
Os01t0805700-01	14	OG0011131	14	TRUE
Os01t0805800-01	15	OG0001948	15	TRUE
Os01t0806000-00	15	OG0007491	15	TRUE
Os01t0806200-01	15	OG0007628	15	TRUE
Os01t0806400-01	14	OG0015332	14	TRUE
Os01t0807900-01	15	OG0006073	15	TRUE
Os01t0808100-01	14	OG0009729	14	TRUE
Os01t0808400-01	15	OG0000969	15	TRUE
Os01t0809300-01	16	OG0004409	16	TRUE
Os01t0809900-01	14	OG0009435	14	TRUE
Os01t0810000-01	13	OG0015950	13	TRUE
Os01t0810100-01	14	OG0015285	14	TRUE
Os01t0810200-01	13	OG0016027	13	TRUE
Os01t0810300-01Zm00001eb150260_P001	16	OG0000182	16	TRUE
Os01t0811300-01	13	OG0000869	13	TRUE
Os01t0811400-01	15	OG0011322	15	TRUE
Os01t0812000-01	16	OG0005077	16	TRUE
Os01t0812050-00	15	OG0004300	15	TRUE
Os01t0812100-01	16	OG0013848	16	TRUE
Os01t0812200-01	16	OG0003887	16	TRUE
Os01t0812900-01	14	OG0014884	14	TRUE
Os01t0813100-01	15	OG0002883	15	TRUE
Os01t0813500-01	15	OG0012874	15	TRUE
Os01t0814200-01	14	OG0001432	14	TRUE
Os01t0814300-01	16	OG0016005	16	TRUE
Os01t0814400-01	14	OG0007869	14	TRUE
Os01t0814700-01	14	OG0007631	14	TRUE
Os01t0814800-01	15	OG0009036 OG0007869	14	FALSE
Os01t0814900-01	14	OG0005190	14	TRUE
Os01t0815800-01	13	OG0012500	13	TRUE
Os01t0816000-00	16	OG0013878	16	TRUE
Os01t0816100-01	16	OG0011173	16	TRUE
Os01t0816400-02	15	OG0007409	15	TRUE
Os01t0816700-01	15	OG0004608	15	TRUE
Os01t0817100-01	14	OG0007467	14	TRUE
Os01t0817400-00	16	OG0003024	16	TRUE
Os01t0817650-00	15	OG0002520	15	TRUE
Os01t0817700-01	15	OG0002242	15	TRUE
Os01t0818000-01	16	OG0015920	16	TRUE
Os01t0818100-00	16	OG0012512	16	TRUE
Os01t0818400-01	16	OG0006712	16	TRUE
Os01t0819000-02	13	OG0003941	13	TRUE
Os01t0819100-01	15	OG0003126	15	TRUE
Os01t0819400-00	16	OG0000251	16	TRUE
Os01t0819800-01	15	OG0009491	15	TRUE
Os01t0819900-01	16	OG0007720	16	TRUE
Os01t0820700-00	15	OG0015232	15	TRUE
Os01t0821600-01Zm00001eb368850_P001	15	OG0006308	15	TRUE
Os01t0821800-01Zm00001eb368820_P001	14	OG0008227	14	TRUE
Os01t0821900-01	16	OG0001750	16	TRUE
Os01t0822200-01	15	OG0008310	15	TRUE
Os01t0822900-03	16	OG0003749	16	TRUE
Os01t0823100-01	16	OG0001412	16	TRUE
Os01t0823300-00Zm00001eb062250_P001	15	OG0003701	15	TRUE
Os01t0823400-01	16	OG0010074	16	TRUE
Os01t0823600-01	16	OG0014220	16	TRUE
Os01t0824600-01	13	OG0000496	13	TRUE
Os01t0825000-01	16	OG0011660	16	TRUE
Os01t0825500-01	15	OG0003559	15	TRUE
Os01t0825700-01	15	OG0002109	15	TRUE
Os01t0825800-01	16	OG0005609	16	TRUE
Os01t0826000-00	13	OG0017118	13	TRUE
Os01t0826400-01	16	OG0003131	16	TRUE
Os01t0826900-01	16	OG0002983	16	TRUE
Os01t0827200-01	12	OG0004413	12	TRUE
Os01t0827300-01	16	OG0002699	16	TRUE
Os01t0827500-01	14	OG0005152	14	TRUE
Os01t0827700-00	15	OG0009567	15	TRUE
Os01t0828200-00	15	OG0010338	15	TRUE
Os01t0828300-01	14	OG0003013	14	TRUE
Os01t0829000-01	15	OG0012806	15	TRUE
Os01t0829100-01Zm00001eb368510_P001	15	OG0010457	15	TRUE
Os01t0829600-01	14	OG0017530	14	TRUE
Os01t0829900-01	15	OG0013561	15	TRUE
Os01t0830000-01	14	OG0014726	14	TRUE
Os01t0830100-01	14	OG0011106	14	TRUE
Os01t0830200-01	14	OG0004838	14	TRUE
Os01t0830500-01	16	OG0012682	16	TRUE
Os01t0830700-01	15	OG0008813	15	TRUE
Os01t0831000-01	13	OG0017192	13	TRUE
Os01t0831200-01	15	OG0008699	15	TRUE
Os01t0832000-01	15	OG0009664	15	TRUE
Os01t0832200-01	16	OG0002435	16	TRUE
Os01t0832300-00	15	OG0004125	15	TRUE
Os01t0832600-01	16	OG0010655	16	TRUE
Os01t0832900-01	15	OG0001115	15	TRUE
Os01t0833000-01	16	OG0016616	16	TRUE
Os01t0833100-01	16	OG0002916	16	TRUE
Os01t0833200-01	16	OG0006922	16	TRUE
Os01t0833400-01	15	OG0003797	15	TRUE
Os01t0833500-01	15	OG0008719	15	TRUE
Os01t0833700-01	15	OG0001397	15	TRUE
Os01t0833800-01	15	OG0009690	15	TRUE
Os01t0834100-01	14	OG0005293	14	TRUE
Os01t0834400-02	15	OG0000744	15	TRUE
Os01t0834500-01	15	OG0005807	15	TRUE
Os01t0834700-01	16	OG0008862	16	TRUE
Os01t0835000-01	15	OG0002351	14	FALSE
Os01t0835500-01	15	OG0002537	15	TRUE
Os01t0835600-01	13	OG0009645	13	TRUE
Os01t0835700-01	15	OG0013260	15	TRUE
Os01t0835900-00	16	OG0000973	16	TRUE
Os01t0836800-01	14	OG0005165	14	TRUE
Os01t0837000-01	16	OG0014781	16	TRUE
Os01t0837100-00	15	OG0003953	15	TRUE
Os01t0837300-01	13	OG0006222	13	TRUE
Os01t0837600-01	14	OG0004278	13	FALSE
Os01t0837800-01	15	OG0003799	15	TRUE
Os01t0837900-01	15	OG0013306	15	TRUE
Os01t0838600-00	16	OG0004573	16	TRUE
Os01t0839200-01	16	OG0009861	16	TRUE
Os01t0839400-00	16	OG0013523	16	TRUE
Os01t0839700-01	16	OG0002618	16	TRUE
Os01t0840200-01	14	OG0003710	14	TRUE
Os01t0841000-01	15	OG0013363	15	TRUE
Os01t0841200-01	15	OG0002036	15	TRUE
Os01t0841600-01	12	OG0003634	12	TRUE
Os01t0841700-01	16	OG0004779	16	TRUE
Os01t0841800-01	15	OG0007559 OG0042052	14	FALSE
Os01t0842200-01	16	OG0012434	16	TRUE
Os01t0842400-01	16	OG0000250	15	FALSE
Os01t0842500-01	15	OG0000250	15	TRUE
Os01t0842600-01	14	OG0002232	14	TRUE
Os01t0843800-00	15	OG0000250	15	TRUE
Os01t0844400-02	15	OG0002690	15	TRUE
Os01t0844500-00	15	OG0016277	15	TRUE
Os01t0845100-01	15	OG0015937	15	TRUE
Os01t0846300-01	15	OG0003896	15	TRUE
Os01t0846450-02	15	OG0002327	15	TRUE
Os01t0846600-01	15	OG0007104	15	TRUE
Os01t0847200-01	15	OG0002313	15	TRUE
Os01t0847300-01	13	OG0000417	13	TRUE
Os01t0847700-01Zm00001eb148000_P001	15	OG0000332	15	TRUE
Os01t0848200-01	16	OG0001441	16	TRUE
Os01t0848300-01	16	OG0016184	16	TRUE
Os01t0848700-01	14	OG0004147	14	TRUE
Os01t0848900-01	16	OG0008693	16	TRUE
Os01t0849000-02	15	OG0000806	15	TRUE
Os01t0849500-01	14	OG0015751	14	TRUE
Os01t0850000-01	15	OG0002161	15	TRUE
Os01t0850100-01	15	OG0001517	15	TRUE
Os01t0850200-00	14	OG0002841	14	TRUE
Os01t0850400-01	15	OG0014099	15	TRUE
Os01t0850700-02	16	OG0008094 OG0010894	15	FALSE
Os01t0851000-01	15	OG0015258	15	TRUE
Os01t0851100-02	15	OG0002797	15	TRUE
Os01t0851400-01	16	OG0010965	16	TRUE
Os01t0851700-01	16	OG0011910	16	TRUE
Os01t0852200-03	14	OG0009452	14	TRUE
Os01t0852400-00	15	OG0004425	15	TRUE
Os01t0852500-01	14	OG0008721	14	TRUE
Os01t0852900-01	16	OG0008254	16	TRUE
Os01t0853000-01	16	OG0014802	16	TRUE
Os01t0853400-01	16	OG0003759	16	TRUE
Os01t0853700-01	16	OG0012358	16	TRUE
Os01t0853800-01	14	OG0017219	14	TRUE
Os01t0854500-01	16	OG0014704	16	TRUE
Os01t0855000-01	16	OG0006029	16	TRUE
Os01t0855200-01	16	OG0003010	16	TRUE
Os01t0856000-02	16	OG0007016	16	TRUE
Os01t0856500-01	16	OG0000444	16	TRUE
Os01t0856800-01	14	OG0004648	14	TRUE
Os01t0857200-01	16	OG0015922	16	TRUE
Os01t0857400-01	15	OG0014206	15	TRUE
Os01t0857500-01	15	OG0008385	15	TRUE
Os01t0858350-01	15	OG0006854 OG0004000	14	FALSE
Os01t0858500-01	14	OG0006430	14	TRUE
Os01t0858700-01	14	OG0011770	14	TRUE
Os01t0859300-01	16	OG0004220	16	TRUE
Os01t0859400-01	14	OG0001700	14	TRUE
Os01t0859500-01	14	OG0000422	14	TRUE
Os01t0860300-01	16	OG0001447	15	FALSE
Os01t0860400-01	15	OG0001321	15	TRUE
Os01t0860500-02	15	OG0012506 OG0001321	14	FALSE
Os01t0860601-01	16	OG0003564	16	TRUE
Os01t0860800-01	15	OG0002476	15	TRUE
Os01t0861700-00	14	OG0015262	14	TRUE
Os01t0861900-01	16	OG0015227	16	TRUE
Os01t0862200-02	16	OG0011785	16	TRUE
Os01t0862300-01	15	OG0007141	15	TRUE
Os01t0862600-01	14	OG0014118	14	TRUE
Os01t0863400-01	15	OG0010569	15	TRUE
Os01t0865100-01	16	OG0011538	16	TRUE
Os01t0865400-01	14	OG0003659	14	TRUE
Os01t0866300-01	16	OG0003517	16	TRUE
Os01t0866700-01	15	OG0008806 OG0010473	14	FALSE
Os01t0866800-01	15	OG0000357	15	TRUE
Os01t0867200-01	14	OG0009393	14	TRUE
Os01t0867600-01	16	OG0009059	16	TRUE
Os01t0867700-01	13	OG0004358	13	TRUE
Os01t0867900-02	15	OG0002956	15	TRUE
Os01t0869000-01Zm00001eb146600_P001	15	OG0005695	15	TRUE
Os01t0869200-01	14	OG0008528	14	TRUE
Os01t0869500-01	16	OG0012113	16	TRUE
Os01t0869600-01Zm00001eb146520_P001	14	OG0011469	14	TRUE
Os01t0869800-01	15	OG0012598	15	TRUE
Os01t0869900-01	16	OG0000508	16	TRUE
Os01t0870100-01	16	OG0001627	15	FALSE
Os01t0870300-02	15	OG0001598	15	TRUE
Os01t0871100-01	13	OG0001775	13	TRUE
Os01t0871350-01Zm00001eb289250_P001	15	OG0006642	15	TRUE
Os01t0871500-01	16	OG0000553	16	TRUE
Os01t0871600-01	13	OG0000553	13	TRUE
Os01t0872500-01	13	OG0002528	13	TRUE
Os01t0872700-01	15	OG0003178	15	TRUE
Os01t0872800-01	15	OG0006381	15	TRUE
Os01t0873100-01	14	OG0004090	14	TRUE
Os01t0873700-01	14	OG0005733	14	TRUE
Os01t0873900-00	14	OG0002643	14	TRUE
Os01t0874100-01	15	OG0002201	15	TRUE
Os01t0874700-01	15	OG0001878	15	TRUE
Os01t0874800-03	15	OG0008559	15	TRUE
Os01t0874900-01	16	OG0008338	16	TRUE
Os01t0875000-01	15	OG0014341	15	TRUE
Os01t0875300-00	15	OG0003664	15	TRUE
Os01t0875400-01	16	OG0010651	16	TRUE
Os01t0875500-01	14	OG0007383	14	TRUE
Os01t0875700-01	16	OG0003557	16	TRUE
Os01t0875800-01	15	OG0016784	15	TRUE
Os01t0876100-00	15	OG0001293	15	TRUE
Os01t0876400-02	15	OG0006711	15	TRUE
Os01t0876800-00	16	OG0007750	16	TRUE
Os01t0877400-01	15	OG0004023 OG0007540	11	FALSE
Os01t0877500-01	16	OG0011514	16	TRUE
Os01t0878000-01	15	OG0003558	15	TRUE
Os01t0878300-01	15	OG0003036	15	TRUE
Os01t0878400-01	15	OG0009721	15	TRUE
Os01t0878700-02	16	OG0014175 OG0009721	15	FALSE
Os01t0879400-01	14	OG0002443 OG0007216	13	FALSE
Os01t0879500-01	13	OG0008072	13	TRUE
Os01t0879600-00Zm00001eb145840_P001	14	OG0015842	14	TRUE
Os01t0880200-01	15	OG0001632	15	TRUE
Os01t0880400-01	14	OG0001965 OG0014299	13	FALSE
Os01t0880800-01Zm00001eb366200_P001	16	OG0015847	16	TRUE
Os01t0881300-02	12	OG0003016	12	TRUE
Os01t0881400-00	13	OG0013571	13	TRUE
Os01t0881500-01	15	OG0009174	15	TRUE
Os01t0881900-01	15	OG0003889 OG0000070	14	FALSE
Os01t0882300-01Zm00001eb145690_P001	14	OG0001287	14	TRUE
Os01t0882500-00	16	OG0016124	16	TRUE
Os01t0882800-01	12	OG0000168 OG0024301	11	FALSE
Os01t0883100-01	16	OG0004128	16	TRUE
Os01t0883200-01	14	OG0002333	14	TRUE
Os01t0883900-01	15	OG0000466	15	TRUE
Os01t0884300-01	16	OG0002502	16	TRUE
Os01t0884800-00	14	OG0013429	14	TRUE
Os01t0885300-01	15	OG0006871	15	TRUE
Os01t0885600-01Zm00001eb145490_P001	14	OG0010218	14	TRUE
Os01t0886000-01	15	OG0011722	15	TRUE
Os01t0886200-01	16	OG0014560	16	TRUE
Os01t0886300-01	16	OG0005446 OG0019180	15	FALSE
Os01t0886500-01	15	OG0008210	15	TRUE
Os01t0886600-01	14	OG0007955	14	TRUE
Os01t0886900-00	14	OG0002061	14	TRUE
Os01t0887100-01	13	OG0012548	13	TRUE
Os01t0887700-01	16	OG0001788 OG0026220	13	FALSE
Os01t0888500-01	16	OG0002999	16	TRUE
Os01t0888600-01	16	OG0001156	16	TRUE
Os01t0888700-01	16	OG0006553	16	TRUE
Os01t0889000-01	16	OG0009131	16	TRUE
Os01t0889800-01	14	OG0011342	14	TRUE
Os01t0889900-01	16	OG0000419	16	TRUE
Os01t0890900-00	15	OG0008420	15	TRUE
Os01t0891000-01	15	OG0002869	15	TRUE
Os01t0891300-01Zm00001eb145100_P001	16	OG0008642	16	TRUE
Os01t0892800-02	15	OG0006496	15	TRUE
Os01t0893400-01	15	OG0008293	15	TRUE
Os01t0894000-01	14	OG0013902	14	TRUE
Os01t0894300-01	16	OG0009052	16	TRUE
Os01t0894500-01	15	OG0013673	15	TRUE
Os01t0894600-01	16	OG0006309	16	TRUE
Os01t0894700-01	15	OG0009294	15	TRUE
Os01t0895100-01	14	OG0006783	14	TRUE
Os01t0895600-01	15	OG0002519	15	TRUE
Os01t0896200-01	15	OG0012626	15	TRUE
Os01t0896300-00	13	OG0009024	13	TRUE
Os01t0896400-01	15	OG0004617	15	TRUE
Os01t0897000-01	16	OG0004118	16	TRUE
Os01t0897100-01	16	OG0005934	16	TRUE
Os01t0897300-01Zm00001eb144670_P002	15	OG0008931 OG0015114	14	FALSE
Os01t0897600-01	16	OG0008603	16	TRUE
Os01t0898800-00	15	OG0001026	15	TRUE
Os01t0899000-01	13	OG0000808	13	TRUE
Os01t0899200-01	14	OG0011420	14	TRUE
Os01t0899700-01	12	OG0016862	12	TRUE
Os01t0899800-01	16	OG0013877	16	TRUE
Os01t0900400-01Zm00001eb365620_P001	15	OG0001087	15	TRUE
Os01t0900800-01	14	OG0008944	14	TRUE
Os01t0900900-01	14	OG0013124	14	TRUE
Os01t0901000-01	15	OG0011934	15	TRUE
Os01t0901200-01	16	OG0009883	16	TRUE
Os01t0901300-01	15	OG0006950	15	TRUE
Os01t0901600-01Zm00001eb365590_P001	15	OG0005859	15	TRUE
Os01t0901700-01	15	OG0007686	15	TRUE
Os01t0901800-02	14	OG0003159	14	TRUE
Os01t0901900-01	15	OG0015385	15	TRUE
Os01t0902200-01	16	OG0012042	16	TRUE
Os01t0902300-01	15	OG0004299	15	TRUE
Os01t0902700-01	16	OG0006487	16	TRUE
Os01t0904200-01	16	OG0006564	16	TRUE
Os01t0904500-01	15	OG0006930	15	TRUE
Os01t0904700-01	16	OG0009840	16	TRUE
Os01t0905700-01	16	OG0014079 OG0017353 OG0016969	14	FALSE
Os01t0906000-01Zm00001eb365210_P001	15	OG0012061	15	TRUE
Os01t0906200-01	15	OG0011338	15	TRUE
Os01t0906600-01	15	OG0010031	15	TRUE
Os01t0907200-00Zm00001eb365220_P001	16	OG0005744	16	TRUE
Os01t0907300-02	15	OG0010945	15	TRUE
Os01t0907400-01	13	OG0010286	13	TRUE
Os01t0907600-01	14	OG0008856	14	TRUE
Os01t0908100-01	16	OG0006581	16	TRUE
Os01t0908200-01	16	OG0007815	16	TRUE
Os01t0908400-01Zm00001eb365410_P001	12	OG0017700	12	TRUE
Os01t0908500-01	15	OG0007986	15	TRUE
Os01t0908600-01	14	OG0013996	14	TRUE
Os01t0908700-01	16	OG0011123	16	TRUE
Os01t0909200-01	13	OG0004143	13	TRUE
Os01t0909400-01	14	OG0015781	14	TRUE
Os01t0911000-01	15	OG0009392	15	TRUE
Os01t0911100-01	15	OG0005633	15	TRUE
Os01t0911200-01	14	OG0008280	14	TRUE
Os01t0911300-01	15	OG0006129	15	TRUE
Os01t0911900-01	16	OG0007198	16	TRUE
Os01t0912600-01Zm00001eb365000_P003	14	OG0005001	14	TRUE
Os01t0912700-01	15	OG0016726 OG0005001	14	FALSE
Os01t0913000-01	15	OG0008943	15	TRUE
Os01t0913100-01Zm00001eb143640_P001	16	OG0010063	16	TRUE
Os01t0913300-01	14	OG0009955 OG0014912	13	FALSE
Os01t0913400-01	12	OG0014381	12	TRUE
Os01t0913600-01	16	OG0007408	16	TRUE
Os01t0914000-01	14	OG0011716	14	TRUE
Os01t0914400-01	14	OG0004252	14	TRUE
Os01t0914600-01	15	OG0009980	15	TRUE
Os01t0914700-01	14	OG0013423	14	TRUE
Os01t0914800-01	15	OG0008039	15	TRUE
Os01t0915000-01	15	OG0016195	15	TRUE
Os01t0915600-01	15	OG0008189	15	TRUE
Os01t0915800-01	15	OG0002323	15	TRUE
Os01t0916200-02	15	OG0010326	15	TRUE
Os01t0916400-01	16	OG0009455	16	TRUE
Os01t0916800-00	15	OG0002515	15	TRUE
Os01t0917200-01	16	OG0014991	16	TRUE
Os01t0917400-01	14	OG0000713	14	TRUE
Os01t0917500-01	15	OG0003880	15	TRUE
Os01t0918100-01	16	OG0011180	16	TRUE
Os01t0919400-01	16	OG0012219	16	TRUE
Os01t0919500-01	16	OG0008159	16	TRUE
Os01t0919600-01	16	OG0007584	16	TRUE
Os01t0919700-01	14	OG0008864	14	TRUE
Os01t0919800-01	15	OG0008794	15	TRUE
Os01t0919900-01	15	OG0001326	15	TRUE
Os01t0920000-01	15	OG0013740	15	TRUE
Os01t0920100-01	16	OG0012102	16	TRUE
Os01t0920200-01	14	OG0013850	14	TRUE
Os01t0920300-01	14	OG0015430	14	TRUE
Os01t0920400-01	16	OG0001159	16	TRUE
Os01t0921100-01	15	OG0014504	15	TRUE
Os01t0921200-01	15	OG0006772	15	TRUE
Os01t0921300-01	15	OG0005103	15	TRUE
Os01t0921600-01	15	OG0011093	15	TRUE
Os01t0921800-00	16	OG0010638	16	TRUE
Os01t0922600-01Zm00001eb143110_P001	15	OG0008152	15	TRUE
Os01t0923000-01	15	OG0012429	15	TRUE
Os01t0923200-01	12	OG0000140	12	TRUE
Os01t0923600-02	16	OG0004316	16	TRUE
Os01t0923700-04	16	OG0007184	16	TRUE
Os01t0923900-01	16	OG0011702	16	TRUE
Os01t0924000-01	14	OG0012364	14	TRUE
Os01t0924300-01	15	OG0007918	15	TRUE
Os01t0924966-00	16	OG0004538	16	TRUE
Os01t0925000-01	15	OG0011067	15	TRUE
Os01t0925200-01	16	OG0006546	16	TRUE
Os01t0925300-01	16	OG0012565	16	TRUE
Os01t0925700-01	15	OG0010807	15	TRUE
Os01t0926200-01	15	OG0012917	15	TRUE
Os01t0926300-01	16	OG0007574	16	TRUE
Os01t0926400-01	15	OG0000257	15	TRUE
Os01t0926600-01	16	OG0000257	16	TRUE
Os01t0926700-00	15	OG0000257 OG0022513	13	FALSE
Os01t0926800-01	15	OG0000756	15	TRUE
Os01t0927000-01	14	OG0002733	14	TRUE
Os01t0927300-01	14	OG0007247	14	TRUE
Os01t0927500-01	16	OG0012713	16	TRUE
Os01t0927600-01	15	OG0006327	15	TRUE
Os01t0927900-01	15	OG0001022	15	TRUE
Os01t0928000-01	16	OG0008477	16	TRUE
Os01t0928100-01	16	OG0007521	16	TRUE
Os01t0928300-01	14	OG0006165	14	TRUE
Os01t0928800-01	16	OG0004127 OG0026276	15	FALSE
Os01t0929000-01	15	OG0001266	15	TRUE
Os01t0929200-01	13	OG0013381	13	TRUE
Os01t0930000-01	16	OG0012859	16	TRUE
Os01t0930400-01	16	OG0010675	16	TRUE
Os01t0930500-01	14	OG0016770	14	TRUE
Os01t0930800-01	15	OG0000671	15	TRUE
Os01t0930900-00	15	OG0000149	15	TRUE
Os01t0931100-02	16	OG0013293	15	FALSE
Os01t0931400-02	16	OG0003479	16	TRUE
Os01t0932500-01	12	OG0005144	11	FALSE
Os01t0932600-01	14	OG0008045	14	TRUE
Os01t0933500-00	15	OG0003716	15	TRUE
Os01t0933900-01	16	OG0009233	16	TRUE
Os01t0934000-01	15	OG0014283	15	TRUE
Os01t0934200-01	16	OG0004884	16	TRUE
Os01t0934300-02	15	OG0009615	15	TRUE
Os01t0934400-01	15	OG0013485	15	TRUE
Os01t0934900-00	14	OG0001003	14	TRUE
Os01t0935000-01	16	OG0016193	16	TRUE
Os01t0935300-02	15	OG0013426	15	TRUE
Os01t0935400-00	15	OG0015395	15	TRUE
Os01t0935500-01	16	OG0001250 OG0016896	15	FALSE
Os01t0935600-02	14	OG0006850	14	TRUE
Os01t0935700-02Zm00001eb039620_P001	14	OG0006768	14	TRUE
Os01t0935800-01	12	OG0001453	12	TRUE
Os01t0936000-00	14	OG0000077	14	TRUE
Os01t0936100-01	15	OG0001798 OG0005373	14	FALSE
Os01t0936800-01	15	OG0005778	15	TRUE
Os01t0936900-00	14	OG0002400	14	TRUE
Os01t0937050-01	16	OG0003353 OG0037538	14	FALSE
Os01t0937100-01	16	OG0001920	16	TRUE
Os01t0938600-01	14	OG0002484	14	TRUE
Os01t0938900-01Zm00001eb175220_P001	16	OG0000961	16	TRUE
Os01t0939000-01	15	OG0003937	15	TRUE
Os01t0939100-01	15	OG0000153	15	TRUE
Os01t0939300-01	15	OG0009118	15	TRUE
Os01t0939600-01	16	OG0001501	16	TRUE
Os01t0939700-01	13	OG0008253	13	TRUE
Os01t0940000-01	14	OG0002693	14	TRUE
Os01t0940100-01	15	OG0002938	15	TRUE
Os01t0940700-02	15	OG0006104	15	TRUE
Os01t0941200-01	16	OG0000206	16	TRUE
Os01t0941800-01	16	OG0008204	16	TRUE
Os01t0942300-01	12	OG0001147	12	TRUE
Os01t0944800-00	15	OG0000206	15	TRUE
Os01t0945001-01	14	OG0006026	14	TRUE
Os01t0945600-01	16	OG0000282 OG0002421	15	FALSE
Os01t0948100-01	15	OG0000660	15	TRUE
Os01t0948300-01	16	OG0013524	16	TRUE
Os01t0948400-01	16	OG0010171	16	TRUE
Os01t0948500-01	16	OG0012230	16	TRUE
Os01t0948900-01	15	OG0009941	15	TRUE
Os01t0949060-01	16	OG0008956	16	TRUE
Os01t0949400-01	14	OG0007673 OG0003545	13	FALSE
Os01t0949500-01	15	OG0003545	15	TRUE
Os01t0949800-01	16	OG0000238 OG0019555	15	FALSE
Os01t0950800-01	14	OG0004044	14	TRUE
Os01t0950866-00	16	OG0013589	16	TRUE
Os01t0950900-01	15	OG0010693	15	TRUE
Os01t0951100-01	15	OG0002837	15	TRUE
Os01t0952000-02	15	OG0001158	15	TRUE
Os01t0952100-00	16	OG0001158	16	TRUE
Os01t0952500-01	15	OG0011709	15	TRUE
Os01t0952600-01	15	OG0012179	15	TRUE
Os01t0952700-01	15	OG0011428	15	TRUE
Os01t0952800-01	16	OG0003463	16	TRUE
Os01t0953600-01	14	OG0000872	14	TRUE
Os01t0954000-01	14	OG0000872	14	TRUE
Os01t0954500-01	15	OG0003636	15	TRUE
Os01t0954900-01	15	OG0015987	15	TRUE
Os01t0955000-02	16	OG0014724	16	TRUE
Os01t0955100-01	16	OG0000308 OG0041168	15	FALSE
Os01t0955400-00	12	OG0000308	12	TRUE
Os01t0955500-00	13	OG0000308	13	TRUE
Os01t0955600-00Zm00001eb362710_P001	16	OG0005043	16	TRUE
Os01t0955700-01	14	OG0007334	14	TRUE
Os01t0956200-01	16	OG0004679	16	TRUE
Os01t0957000-01	16	OG0001838	16	TRUE
Os01t0957100-01	15	OG0012679	15	TRUE
Os01t0957200-01	12	OG0004662	12	TRUE
Os01t0957800-01Zm00001eb140520_P001	14	OG0005342	14	TRUE
Os01t0957900-01	14	OG0012554	14	TRUE
Os01t0958000-01	15	OG0002644	15	TRUE
Os01t0958100-01	15	OG0008190	15	TRUE
Os01t0958400-02	15	OG0007019 OG0034353	14	FALSE
Os01t0958800-02	15	OG0005074	15	TRUE
Os01t0958900-01	14	OG0003832	14	TRUE
Os01t0959600-00	16	OG0014554	16	TRUE
Os01t0959800-01	15	OG0008722	15	TRUE
Os01t0959900-02	15	OG0009684	15	TRUE
Os01t0960000-01Zm00001eb362550_P001	16	OG0013205	16	TRUE
Os01t0960300-01	16	OG0011940	16	TRUE
Os01t0960400-01	15	OG0000460	15	TRUE
Os01t0960800-01	13	OG0004559 OG0025391	12	FALSE
Os01t0962100-01	15	OG0009057	15	TRUE
Os01t0962200-01	15	OG0002131	15	TRUE
Os01t0962400-01	16	OG0012314	16	TRUE
Os01t0962600-01	14	OG0004593 OG0035862	13	FALSE
Os01t0963300-01	15	OG0003397	15	TRUE
Os01t0963400-01	15	OG0015229	15	TRUE
Os01t0964000-01	14	OG0003517 OG0000361	13	FALSE
Os01t0964800-01	15	OG0003640	15	TRUE
Os01t0965600-01Zm00001eb282230_P001	15	OG0010183	15	TRUE
Os01t0965900-01	16	OG0012866	16	TRUE
Os01t0966000-01	15	OG0014191	15	TRUE
Os01t0966200-01	14	OG0016358	14	TRUE
Os01t0966400-01	16	OG0009949	16	TRUE
Os01t0966500-02	14	OG0013493	14	TRUE
Os01t0966700-01	15	OG0000858	15	TRUE
Os01t0967200-01	13	OG0016590	13	TRUE
Os01t0967900-02	14	OG0012034	14	TRUE
Os01t0968300-01	15	OG0000438	15	TRUE
Os01t0968400-00	16	OG0002483 OG0021012	11	FALSE
Os01t0968600-00	13	OG0006132	13	TRUE
Os01t0969000-01	16	OG0013497	16	TRUE
Os01t0969100-01	16	OG0014317	16	TRUE
Os01t0970400-01	16	OG0012890	16	TRUE
Os01t0970500-01	15	OG0004052 OG0023924 OG0016969	11	FALSE
Os01t0971100-01	16	OG0005694	16	TRUE
Os01t0971200-01	15	OG0000613	15	TRUE
Os01t0971500-01	15	OG0004500	15	TRUE
Os01t0971600-01	15	OG0007233	15	TRUE
Os01t0971700-01	15	OG0009572	15	TRUE
Os01t0971800-01	15	OG0004547	15	TRUE
Os01t0972200-00	14	OG0016638	14	TRUE
Os01t0972800-01	16	OG0014579	16	TRUE
Os01t0972900-01	16	OG0012091	16	TRUE
Os01t0973000-01	15	OG0015266	15	TRUE
Os01t0973200-00	14	OG0001626	14	TRUE
Os01t0973300-01	15	OG0007259	15	TRUE
Os01t0973400-01	16	OG0014436	16	TRUE
Os01t0974500-01	15	OG0002875	15	TRUE
Os01t0975900-01	15	OG0013647	15	TRUE
Os01t0976000-01	15	OG0004501	15	TRUE
Os01t0976100-01	15	OG0002727	15	TRUE
Os01t0976200-01	14	OG0001346	14	TRUE
Os01t0976500-01	15	OG0002587	15	TRUE
Os01t0976600-01	16	OG0009736	16	TRUE
Os01t0977100-00	15	OG0003305 OG0022412	10	FALSE
Os01t0977600-02	15	OG0003775	15	TRUE
Os01t0978000-01	14	OG0005797	14	TRUE
Os01t0978100-01	16	OG0010138	16	TRUE
Os02t0100200-01	16	OG0008191	16	TRUE
Os02t0100300-01	15	OG0007169	15	TRUE
Os02t0100700-01	14	OG0010100	14	TRUE
Os02t0101000-01	14	OG0001253	14	TRUE
Os02t0101100-01	16	OG0008101	16	TRUE
Os02t0101400-01	16	OG0013676 OG0016901	15	FALSE
Os02t0101800-01	14	OG0011025	14	TRUE
Os02t0102000-00	14	OG0014169	14	TRUE
Os02t0102400-01	15	OG0012916	15	TRUE
Os02t0102600-01	15	OG0013879	15	TRUE
Os02t0102700-01	15	OG0006848	15	TRUE
Os02t0102800-01	16	OG0000584	16	TRUE
Os02t0102900-01	15	OG0002648 OG0002757	14	FALSE
Os02t0103200-00	16	OG0015356	16	TRUE
Os02t0103300-01	14	OG0005121	14	TRUE
Os02t0103500-00	16	OG0002931 OG0019782	15	FALSE
Os02t0103700-01	15	OG0004122	15	TRUE
Os02t0103800-01	15	OG0003045	15	TRUE
Os02t0103900-01	15	OG0011571	15	TRUE
Os02t0104200-01	14	OG0005599	14	TRUE
Os02t0104800-01	13	OG0017457 OG0008228	12	FALSE
Os02t0105000-01	15	OG0004123	15	TRUE
Os02t0105400-01	16	OG0002728	16	TRUE
Os02t0106100-01	15	OG0000470	15	TRUE
Os02t0106300-01	13	OG0011562	13	TRUE
Os02t0106700-01	16	OG0009739	16	TRUE
Os02t0106800-01	15	OG0002039	15	TRUE
Os02t0107900-00	14	OG0000180	14	TRUE
Os02t0109501-00	12	OG0000560	12	TRUE
Os02t0109800-01	13	OG0014925	13	TRUE
Os02t0109900-01	16	OG0008427	16	TRUE
Os02t0110000-01Zm00001eb268440_P002	16	OG0007602	15	FALSE
Os02t0110400-01	16	OG0013781	15	FALSE
Os02t0111700-01Zm00001eb019230_P001	16	OG0004654	16	TRUE
Os02t0111800-02	16	OG0003081	16	TRUE
Os02t0111900-01Zm00001eb327130_P001	13	OG0002235	13	TRUE
Os02t0112100-01	16	OG0000453	16	TRUE
Os02t0114033-00	15	OG0007208	15	TRUE
Os02t0114200-01	14	OG0003165	14	TRUE
Os02t0114400-00	15	OG0011232	15	TRUE
Os02t0114600-01	15	OG0011052	15	TRUE
Os02t0114700-01	16	OG0009483	15	FALSE
Os02t0115600-01	15	OG0009909	15	TRUE
Os02t0115700-01	16	OG0001042	16	TRUE
Os02t0116400-01	14	OG0016814 OG0003312	13	FALSE
Os02t0116500-01	16	OG0011184	16	TRUE
Os02t0116600-01	15	OG0010255	15	TRUE
Os02t0116800-01	15	OG0007507	15	TRUE
Os02t0116900-01	16	OG0010469	16	TRUE
Os02t0117100-01	15	OG0010126 OG0001960	14	FALSE
Os02t0117400-01	16	OG0001960	16	TRUE
Os02t0117500-01	15	OG0002111	14	FALSE
Os02t0117600-01	15	OG0010645	15	TRUE
Os02t0117700-01	14	OG0002712	14	TRUE
Os02t0117800-01	13	OG0012337	13	TRUE
Os02t0117900-01	15	OG0004921	15	TRUE
Os02t0118200-01	16	OG0000394	16	TRUE
Os02t0118400-01	16	OG0009216	16	TRUE
Os02t0119100-01Zm00001eb230170_P001	14	OG0009145	14	TRUE
Os02t0119200-01	16	OG0000868	16	TRUE
Os02t0119300-01	14	OG0007067	14	TRUE
Os02t0119800-01	12	OG0003426	12	TRUE
Os02t0120000-01	15	OG0012868	15	TRUE
Os02t0120100-01	14	OG0002020	14	TRUE
Os02t0120200-01Zm00001eb230290_P001	12	OG0000990	12	TRUE
Os02t0120300-01	14	OG0010636	14	TRUE
Os02t0120400-01	14	OG0009952	14	TRUE
Os02t0120500-01	15	OG0005042	15	TRUE
Os02t0120600-01	16	OG0000251	16	TRUE
Os02t0120800-01Zm00001eb208230_P002	16	OG0000582	16	TRUE
Os02t0120900-01	15	OG0014710 OG0041199	14	FALSE
Os02t0121000-01	15	OG0009712	15	TRUE
Os02t0121200-01	15	OG0006775	15	TRUE
Os02t0121300-01	15	OG0001914	14	FALSE
Os02t0121700-01Zm00001eb230410_P001	16	OG0000662	16	TRUE
Os02t0121800-01	16	OG0005123	16	TRUE
Os02t0121900-01	15	OG0016046	15	TRUE
Os02t0122000-01	15	OG0009824	15	TRUE
Os02t0122100-00	16	OG0010710 OG0007533	14	FALSE
Os02t0122200-00	15	OG0007908	15	TRUE
Os02t0122300-01	14	OG0015523	14	TRUE
Os02t0122400-01	16	OG0011888	15	FALSE
Os02t0122700-00	15	OG0015207	15	TRUE
Os02t0122800-02	15	OG0005710 OG0008294	13	FALSE
Os02t0122900-01	14	OG0008294	14	TRUE
Os02t0123100-01	15	OG0002076	15	TRUE
Os02t0123200-01	14	OG0006552	14	TRUE
Os02t0123400-01	15	OG0010560	15	TRUE
Os02t0123500-01	16	OG0005830	16	TRUE
Os02t0123700-01	15	OG0003053	15	TRUE
Os02t0124700-01	14	OG0004250	14	TRUE
Os02t0125000-01	14	OG0013453	14	TRUE
Os02t0125200-00	16	OG0002942	16	TRUE
Os02t0125300-01	15	OG0012117	15	TRUE
Os02t0125400-01	14	OG0001739	14	TRUE
Os02t0125500-00	12	OG0011610	12	TRUE
Os02t0125600-00	15	OG0000700	15	TRUE
Os02t0125700-01	14	OG0013182	14	TRUE
Os02t0125800-01	12	OG0010778	12	TRUE
Os02t0126300-01	14	OG0007802	14	TRUE
Os02t0126400-01	14	OG0002557	14	TRUE
Os02t0126500-01	16	OG0015625	16	TRUE
Os02t0127000-01	16	OG0010551	16	TRUE
Os02t0127600-00	14	OG0016030	14	TRUE
Os02t0127700-02	15	OG0004307	15	TRUE
Os02t0127800-01	16	OG0012777	16	TRUE
Os02t0127900-01	15	OG0009654	15	TRUE
Os02t0128100-00	16	OG0014121	16	TRUE
Os02t0128400-01	15	OG0011316	15	TRUE
Os02t0128600-01	16	OG0001587	16	TRUE
Os02t0128800-01	15	OG0014815	15	TRUE
Os02t0129600-01	15	OG0003688	15	TRUE
Os02t0129900-01	14	OG0008524	14	TRUE
Os02t0130000-01Zm00001eb208960_P002	15	OG0014461	15	TRUE
Os02t0130100-01	15	OG0007076	15	TRUE
Os02t0130200-01	16	OG0010079	16	TRUE
Os02t0130300-02	15	OG0013527	15	TRUE
Os02t0130600-01	16	OG0009390	16	TRUE
Os02t0130900-01	14	OG0010400	14	TRUE
Os02t0131200-01	15	OG0010837	15	TRUE
Os02t0131300-01	16	OG0013388	16	TRUE
Os02t0131400-00	14	OG0000177	14	TRUE
Os02t0131700-00	14	OG0010140	14	TRUE
Os02t0131800-01	13	OG0013984	13	TRUE
Os02t0132100-00	15	OG0015375	15	TRUE
Os02t0132200-00	16	OG0008273	16	TRUE
Os02t0132600-02	14	OG0009022	14	TRUE
Os02t0133100-01	15	OG0002406	15	TRUE
Os02t0133200-01	15	OG0009856	15	TRUE
Os02t0133300-01	14	OG0002920	14	TRUE
Os02t0133800-01	16	OG0010823	16	TRUE
Os02t0133900-01	16	OG0008598	16	TRUE
Os02t0134000-00	12	OG0015668 OG0008598	11	FALSE
Os02t0135200-00	13	OG0000442	13	TRUE
Os02t0135300-00	15	OG0013284	15	TRUE
Os02t0135500-02	16	OG0010118	16	TRUE
Os02t0135600-01	16	OG0011861	16	TRUE
Os02t0135700-01	16	OG0009166	16	TRUE
Os02t0135800-01	16	OG0006077	16	TRUE
Os02t0135850-00	14	OG0014986	14	TRUE
Os02t0135900-01	14	OG0007303	14	TRUE
Os02t0137000-01	14	OG0009016	14	TRUE
Os02t0137100-01	15	OG0001037	15	TRUE
Os02t0137200-01	14	OG0014388	14	TRUE
Os02t0137400-01	14	OG0013876	14	TRUE
Os02t0137500-01	15	OG0001556	15	TRUE
Os02t0137600-01	15	OG0010979	15	TRUE
Os02t0138200-01	14	OG0010939	14	TRUE
Os02t0138500-00	15	OG0000945	15	TRUE
Os02t0139000-01	14	OG0002637	14	TRUE
Os02t0139100-01	16	OG0005232	16	TRUE
Os02t0139200-01	14	OG0007182	14	TRUE
Os02t0139300-01	16	OG0002683	16	TRUE
Os02t0139400-01	15	OG0002505	15	TRUE
Os02t0139700-01Zm00001eb208140_P003	16	OG0000824	16	TRUE
Os02t0140800-00	16	OG0011623 OG0023545	15	FALSE
Os02t0141000-01	15	OG0002831	15	TRUE
Os02t0141100-00	15	OG0000525	15	TRUE
Os02t0141300-01	16	OG0002689 OG0023945	15	FALSE
Os02t0141500-01	14	OG0013484	14	TRUE
[truncated: 11,314 more rows]
