# Supplementary material for: Identification of universal grass genes and estimates of their monocot-/commelinid-/grass-specificity
Source: Bioinform Adv. 2025 Apr 7;5(1):vbaf079. doi: 10.1093/bioadv/vbaf079 (PMC12098945; doi:10.1093/bioadv/vbaf079)
Supplement: vbaf079_Supplementary_Data [file vbaf079_supplementary_data.zip › Table S5 Osgenblast-IC4R.xlsx]

## Sheet: IC4R.tophit
Table S5. Validation of rice genBlastG gene models generated in universal_grass_peps pipeline using IC4R rice genome.
# matches of rice genblast gene models in universal_grass_peps to the new high quality rice gene models from IC4R genome available at https://ngdc.cncb.ac.cn/ic4r
# out of 1932 genblast gene models, 1477 (76%) have matches in IC4R gene models with >90% coverage of gene model on correct chromosome; these matches average 93% peptide sequence identity.
# The genblast gene models were necessitated in universal_grass_peps by a lack of IGSP1 gene models matching the group profiles. Confirming this, when IGSP1 genome is searched in same way as IC4R with these genblast gene models, only 246 (13%) have matches in the original IGSP1 rice genome assembly gene models with >90% coverage of gene model on correct chromosome; these matches average78% peptid…
IGSP1 rice genblast gene model ID	IGSP1 rice genblast gene model chromosome	IC4R gene model hit	IC4R gene model chromosome	% identity	% coverage	same chromsome?
genblast_Os01t0102800-01_Oryza_sativa_1	1	IC4R-OSJ01P003200.1	1	99.6068	100	TRUE
genblast_Os01t0120300-00_Oryza_sativa_1	1	IC4R-OSJ01P019700.1	1	97.584	100	TRUE
genblast_Os01t0133900-00_Oryza_sativa_1	1	IC4R-OSJ01P031000.1	1	96.126	100	TRUE
genblast_Os01t0134800-01_Oryza_sativa_1	1	IC4R-OSJ01P031500.1	1	93.961	97	TRUE
genblast_Os01t0148000-00_Oryza_sativa_1	1	IC4R-OSJ01P043100.1	1	94.9722	100	TRUE
genblast_Os01t0150100-01_Oryza_sativa_1	1	IC4R-OSJ08P369200.1	8	33.233	95	FALSE
genblast_Os01t0155400-01_Oryza_sativa_1	1	IC4R-OSJ05P058200.1	5	69.91	99	FALSE
genblast_Os01t0159000-01Zm00001eb123660_P001_Oryza_sativa_1	1	IC4R-OSJ01P053000.1	1	90.347	96	TRUE
genblast_Os01t0159200-01_Oryza_sativa_1	1	IC4R-OSJ01P053200.1	1	78.947	100	TRUE
genblast_Os01t0164400-01_Oryza_sativa_1	1	IC4R-OSJ01P057700.1	1	84.422	100	TRUE
genblast_Os01t0164700-01_Oryza_sativa_1	1	IC4R-OSJ01P058000.1	1	88.545	91	TRUE
genblast_Os01t0168600-01_Oryza_sativa_6	6	IC4R-OSJ06P157500.8	6	96	95	TRUE
genblast_Os01t0170000-01_Oryza_sativa_1	1	IC4R-OSJ01P062100.1	1	96.935	100	TRUE
genblast_Os01t0172000-01_Oryza_sativa_1	1	IC4R-OSJ01P063900.2	1	96.377	93	TRUE
genblast_Os01t0172900-00_Oryza_sativa_1	1	IC4R-OSJ01P064600.1	1	98.214	97	TRUE
genblast_Os01t0173000-01_Oryza_sativa_1	1	IC4R-OSJ01P064700.2	1	84.466	100	TRUE
genblast_Os01t0182832-00_Oryza_sativa_1	1	IC4R-OSJ01P073800.1	1	94.94	100	TRUE
genblast_Os01t0183500-01_Oryza_sativa_1	1	IC4R-OSJ01P074300.1	1	89.804	100	TRUE
genblast_Os01t0185100-00_Oryza_sativa_5	5	IC4R-OSJ05P077200.2	5	78.189	99	TRUE
genblast_Os01t0187600-01_Oryza_sativa_1	1	IC4R-OSJ01P078600.1	1	87.006	94	TRUE
genblast_Os01t0190000-01_Oryza_sativa_1	1	IC4R-OSJ01P080300.1	1	92.169	100	TRUE
genblast_Os01t0195200-01_Oryza_sativa_1	1	IC4R-OSJ01P084300.1	1	97.313	100	TRUE
genblast_Os01t0200300-01_Oryza_sativa_1	1	IC4R-OSJ03P373000.2	3	59.953	99	FALSE
genblast_Os01t0205200-01_Oryza_sativa_1	1	IC4R-OSJ01P092800.1	1	98.059	100	TRUE
genblast_Os01t0226300-01_Oryza_sativa_1	1	IC4R-OSJ01P109700.2	1	100	100	TRUE
genblast_Os01t0232800-01_Oryza_sativa_1	1	IC4R-OSJ01P114900.1	1	97.86	100	TRUE
genblast_Os01t0234800-01_Oryza_sativa_3	3	IC4R-OSJ03P497700.1	3	100	100	TRUE
genblast_Os01t0235400-02_Oryza_sativa_1	1	IC4R-OSJ01P117000.1	1	99.084	100	TRUE
genblast_Os01t0235800-01_Oryza_sativa_1	1	IC4R-OSJ01P117400.1	1	94.184	100	TRUE
genblast_Os01t0238900-01_Oryza_sativa_1	1	IC4R-OSJ01P119900.1	1	100	100	TRUE
genblast_Os01t0247700-01_Oryza_sativa_1	1	IC4R-OSJ01P127400.1	1	100	98	TRUE
genblast_Os01t0249100-00_Oryza_sativa_5	5	IC4R-OSJ05P170600.1	5	98.387	100	TRUE
genblast_Os01t0253000-01_Oryza_sativa_5	5	IC4R-OSJ05P175600.1	5	96.318	100	TRUE
genblast_Os01t0259600-01_Oryza_sativa_1	1	IC4R-OSJ01P136400.1	1	98.805	100	TRUE
genblast_Os01t0260100-01_Oryza_sativa_1	1	IC4R-OSJ01P136800.1	1	100	100	TRUE
genblast_Os01t0261500-02_Oryza_sativa_1	1	IC4R-OSJ01P138000.2	1	87.222	100	TRUE
genblast_Os01t0264000-01_Oryza_sativa_1	1	IC4R-OSJ01P140000.1	1	100	100	TRUE
genblast_Os01t0272800-01_Oryza_sativa_1	1	IC4R-OSJ01P147200.1	1	95.381	100	TRUE
genblast_Os01t0273500-01_Oryza_sativa_1	1	IC4R-OSJ01P147800.2	1	96.463	99	TRUE
genblast_Os01t0275900-00_Oryza_sativa_1	1	IC4R-OSJ01P149500.1	1	86.7391	100	TRUE
genblast_Os01t0284700-01_Oryza_sativa_1	1	IC4R-OSJ01P157200.2	1	91.371	97	TRUE
genblast_Os01t0296700-01_Oryza_sativa_1	1	IC4R-OSJ01P166400.1	1	95.8386	100	TRUE
genblast_Os01t0312500-01_Oryza_sativa_1	1	IC4R-OSJ01P179100.4	1	90.925	100	TRUE
genblast_Os01t0321300-00_Oryza_sativa_1	1	IC4R-OSJ01P186400.1	1	93.806	99	TRUE
genblast_Os01t0347100-01_Oryza_sativa_1	1	IC4R-OSJ01P209700.2	1	98.278	95	TRUE
genblast_Os01t0355600-01_Oryza_sativa_1	1	IC4R-OSJ01P217800.9	1	99.26	100	TRUE
genblast_Os01t0361700-01_Oryza_sativa_1	1	IC4R-OSJ01P223300.1	1	96.391	100	TRUE
genblast_Os01t0362000-01Zm00001eb031680_P001_Oryza_sativa_1	1	IC4R-OSJ01P223500.1	1	100	100	TRUE
genblast_Os01t0369300-02_Oryza_sativa_1	1	IC4R-OSJ01P229000.1	1	99.357	100	TRUE
genblast_Os01t0388000-01_Oryza_sativa_1	1	IC4R-OSJ01P247100.1	1	89.643	100	TRUE
genblast_Os01t0497400-00_Oryza_sativa_1	1	IC4R-OSJ01P257100.2	1	91.456	100	TRUE
genblast_Os01t0502300-00_Oryza_sativa_1	1	IC4R-OSJ01P261400.2	1	95.792	100	TRUE
genblast_Os01t0505400-01_Oryza_sativa_1	1	IC4R-OSJ01P264400.1	1	100	100	TRUE
genblast_Os01t0505700-01_Oryza_sativa_1	1	IC4R-OSJ01P264900.1	1	98.473	100	TRUE
genblast_Os01t0511000-01_Oryza_sativa_1	1	IC4R-OSJ01P270500.1	1	86.061	100	TRUE
genblast_Os01t0521400-01_Oryza_sativa_1	1	IC4R-OSJ01P279600.1	1	100	92	TRUE
genblast_Os01t0528000-01_Oryza_sativa_1	1	IC4R-OSJ01P284900.1	1	96.545	100	TRUE
genblast_Os01t0532200-01_Oryza_sativa_1	1	IC4R-OSJ01P288300.5	1	93.128	98	TRUE
genblast_Os01t0532800-01_Oryza_sativa_1	1	IC4R-OSJ01P289200.10	1	97.338	93	TRUE
genblast_Os01t0533000-00_Oryza_sativa_1	1	IC4R-OSJ01P289300.1	1	95.411	100	TRUE
genblast_Os01t0533500-01_Oryza_sativa_1	1	IC4R-OSJ01P289600.11	1	99.45	95	TRUE
genblast_Os01t0546000-01_Oryza_sativa_1	1	IC4R-OSJ01P304200.1	1	89.644	100	TRUE
genblast_Os01t0556700-00_Oryza_sativa_1	1	IC4R-OSJ01P313800.2	1	94.692	98	TRUE
genblast_Os01t0558850-00_Oryza_sativa_1	1	IC4R-OSJ01P315900.2	1	100	97	TRUE
genblast_Os01t0570700-01_Oryza_sativa_1	1	IC4R-OSJ01P326300.1	1	100	100	TRUE
genblast_Os01t0572100-01Zm00001eb160100_P001_Oryza_sativa_1	1	IC4R-OSJ01P327600.1	1	92.296	97	TRUE
genblast_Os01t0583100-01_Oryza_sativa_1	1	IC4R-OSJ01P336600.1	1	95.354	100	TRUE
genblast_Os01t0585700-01_Oryza_sativa_1	1	IC4R-OSJ05P453600.2	5	76.913	98	FALSE
genblast_Os01t0593100-00Zm00001eb325900_P001_Oryza_sativa_7	7	IC4R-OSJ07P351400.1	7	82.428	98	TRUE
genblast_Os01t0599900-00_Oryza_sativa_1	1	IC4R-OSJ01P351000.1	1	95.009	100	TRUE
genblast_Os01t0601200-01_Oryza_sativa_10	10	IC4R-OSJ10P283300.3	10	100	100	TRUE
genblast_Os01t0602200-01_Oryza_sativa_1	1	IC4R-OSJ01P371200.1	1	100	100	TRUE
genblast_Os01t0612000-01_Oryza_sativa_1	1	IC4R-OSJ01P360700.1	1	95.393	100	TRUE
genblast_Os01t0618700-01_Oryza_sativa_1	1	IC4R-OSJ01P365400.1	1	89.571	96	TRUE
genblast_Os01t0618800-01_Oryza_sativa_1	1	IC4R-OSJ01P365500.3	1	94.551	100	TRUE
genblast_Os01t0624400-00_Oryza_sativa_1	1	IC4R-OSJ01P369200.1	1	100	100	TRUE
genblast_Os01t0626100-01_Oryza_sativa_1	1	IC4R-OSJ01P370200.3	1	93.624	100	TRUE
genblast_Os01t0629400-01_Oryza_sativa_1	1	IC4R-OSJ01P372200.1	1	99.344	100	TRUE
genblast_Os01t0631200-01_Oryza_sativa_1	1	IC4R-OSJ01P374000.1	1	90.104	100	TRUE
genblast_Os01t0631400-01_Oryza_sativa_1	1	IC4R-OSJ01P374100.1	1	86.397	100	TRUE
genblast_Os01t0649200-01_Oryza_sativa_1	1	IC4R-OSJ01P387800.1	1	98.753	94	TRUE
genblast_Os01t0651100-01_Oryza_sativa_1	1	IC4R-OSJ01P388900.1	1	100	100	TRUE
genblast_Os01t0654300-01_Oryza_sativa_1	1	IC4R-OSJ01P392200.1	1	98.438	94	TRUE
genblast_Os01t0666400-01_Oryza_sativa_1	1	IC4R-OSJ01P470000.1	1	88.078	100	TRUE
genblast_Os01t0667800-01_Oryza_sativa_1	1	IC4R-OSJ01P403700.1	1	87.6	91	TRUE
genblast_Os01t0672500-01_Oryza_sativa_1	1	IC4R-OSJ01P408000.1	1	98.339	99	TRUE
genblast_Os01t0674800-01_Oryza_sativa_1	1	IC4R-OSJ01P409800.1	1	100	100	TRUE
genblast_Os01t0682001-01_Oryza_sativa_1	1	IC4R-OSJ01P415100.1	1	98.569	100	TRUE
genblast_Os01t0683700-01_Oryza_sativa_1	1	IC4R-OSJ08P046300.1	8	43.421	91	FALSE
genblast_Os01t0684800-01_Oryza_sativa_1	1	IC4R-OSJ01P416200.1	1	90.141	93	TRUE
genblast_Os01t0691500-01_Oryza_sativa_1	1	IC4R-OSJ01P421900.2	1	99.217	100	TRUE
genblast_Os01t0691600-01_Oryza_sativa_1	1	IC4R-OSJ01P422000.1	1	100	100	TRUE
genblast_Os01t0702400-01Zm00001eb062490_P003_Oryza_sativa_1	1	IC4R-OSJ01P431300.1	1	92.2902	100	TRUE
genblast_Os01t0712600-00_Oryza_sativa_1	1	IC4R-OSJ01P439500.1	1	91.531	100	TRUE
genblast_Os01t0715500-00_Oryza_sativa_1	1	IC4R-OSJ01P442000.2	1	100	100	TRUE
genblast_Os01t0722700-01_Oryza_sativa_1	1	IC4R-OSJ01P448300.1	1	100	100	TRUE
genblast_Os01t0724500-01_Oryza_sativa_6	6	IC4R-OSJ01P449300.1	1	67.102	91	FALSE
genblast_Os01t0728100-01_Oryza_sativa_5	5	IC4R-OSJ05P385700.2	5	100	100	TRUE
genblast_Os01t0730900-01_Oryza_sativa_1	1	IC4R-OSJ01P453900.1	1	96.455	100	TRUE
genblast_Os01t0734466-01_Oryza_sativa_5	5	IC4R-OSJ05P395800.1	5	93.27	100	TRUE
genblast_Os01t0737300-00_Oryza_sativa_1	1	IC4R-OSJ01P457800.5	1	94.76	100	TRUE
genblast_Os01t0740400-01_Oryza_sativa_1	1	IC4R-OSJ01P460200.1	1	97.982	100	TRUE
genblast_Os01t0741200-01_Oryza_sativa_1	1	IC4R-OSJ01P460700.3	1	92.433	100	TRUE
genblast_Os01t0742000-01_Oryza_sativa_1	1	IC4R-OSJ01P461200.1	1	96.055	98	TRUE
genblast_Os01t0752400-00_Oryza_sativa_1	1	IC4R-OSJ01P470600.1	1	71.946	95	TRUE
genblast_Os01t0756400-01_Oryza_sativa_1	1	IC4R-OSJ01P473500.1	1	91.852	100	TRUE
genblast_Os01t0757700-01_Oryza_sativa_1	1	IC4R-OSJ01P474600.1	1	100	100	TRUE
genblast_Os01t0757900-01Zm00001eb370610_P003_Oryza_sativa_1	1	IC4R-OSJ01P474800.1	1	91.507	100	TRUE
genblast_Os01t0759900-01_Oryza_sativa_1	1	IC4R-OSJ01P476600.3	1	100	91	TRUE
genblast_Os01t0761300-01_Oryza_sativa_1	1	IC4R-OSJ01P477500.1	1	89.698	92	TRUE
genblast_Os01t0765300-01_Oryza_sativa_1	1	IC4R-OSJ01P481300.1	1	92.254	100	TRUE
genblast_Os01t0771400-00_Oryza_sativa_1	1	IC4R-OSJ01P486200.1	1	94.304	99	TRUE
genblast_Os01t0772700-00_Oryza_sativa_1	1	IC4R-OSJ01P487200.1	1	87.054	100	TRUE
genblast_Os01t0783400-01_Oryza_sativa_1	1	IC4R-OSJ01P494900.1	1	91.184	99	TRUE
genblast_Os01t0784600-01_Oryza_sativa_1	1	IC4R-OSJ01P496000.2	1	97.765	100	TRUE
genblast_Os01t0784900-00Zm00001eb151270_P003_Oryza_sativa_1	1	IC4R-OSJ01P496300.1	1	100	100	TRUE
genblast_Os01t0803300-01_Oryza_sativa_1	1	IC4R-OSJ01P509300.1	1	97.99	100	TRUE
genblast_Os01t0805100-01_Oryza_sativa_1	1	IC4R-OSJ01P510800.1	1	83.48	100	TRUE
genblast_Os01t0805500-00_Oryza_sativa_1	1	IC4R-OSJ01P511200.1	1	98.548	100	TRUE
genblast_Os01t0805600-01_Oryza_sativa_1	1	IC4R-OSJ01P511300.1	1	99.777	100	TRUE
genblast_Os01t0811400-01_Oryza_sativa_1	1	IC4R-OSJ01P516100.1	1	91.41	91	TRUE
genblast_Os01t0814200-01_Oryza_sativa_1	1	IC4R-OSJ05P359200.1	5	67.336	97	FALSE
genblast_Os01t0819100-01_Oryza_sativa_1	1	IC4R-OSJ01P522300.1	1	99.529	100	TRUE
genblast_Os01t0830100-01_Oryza_sativa_1	1	IC4R-OSJ01P532500.2	1	99.153	95	TRUE
genblast_Os01t0834100-01_Oryza_sativa_1	1	IC4R-OSJ01P535800.1	1	94.151	100	TRUE
genblast_Os01t0841200-01_Oryza_sativa_1	1	IC4R-OSJ01P541400.3	1	86.432	100	TRUE
genblast_Os01t0841800-01_Oryza_sativa_1	1	IC4R-OSJ01P541900.1	1	98.074	100	TRUE
genblast_Os01t0845100-01_Oryza_sativa_1	1	IC4R-OSJ01P544200.1	1	99.352	97	TRUE
genblast_Os01t0851100-02_Oryza_sativa_1	1	IC4R-OSJ01P549400.2	1	93.902	100	TRUE
genblast_Os01t0872500-01_Oryza_sativa_1	1	IC4R-OSJ01P568200.3	1	100	100	TRUE
genblast_Os01t0873100-01_Oryza_sativa_1	1	IC4R-OSJ01P568700.1	1	96.198	95	TRUE
genblast_Os01t0874100-01_Oryza_sativa_1	1	IC4R-OSJ01P569500.1	1	96.094	100	TRUE
genblast_Os01t0881400-00_Oryza_sativa_1	1	IC4R-OSJ01P574800.1	1	79.656	100	TRUE
genblast_Os01t0883200-01_Oryza_sativa_1	1	IC4R-OSJ05P304300.4	5	49.714	93	FALSE
genblast_Os01t0886600-01_Oryza_sativa_1	1	IC4R-OSJ01P579000.1	1	93.91	100	TRUE
genblast_Os01t0895600-01_Oryza_sativa_5	5	IC4R-OSJ05P376000.1	5	100	99	TRUE
genblast_Os01t0896200-01_Oryza_sativa_1	1	IC4R-OSJ01P585600.1	1	68.561	100	TRUE
genblast_Os01t0899200-01_Oryza_sativa_1	1	IC4R-OSJ01P588300.1	1	91.12	95	TRUE
genblast_Os01t0901300-01_Oryza_sativa_1	1	IC4R-OSJ01P589800.1	1	100	100	TRUE
genblast_Os01t0901600-01Zm00001eb365590_P001_Oryza_sativa_1	1	IC4R-OSJ01P590000.1	1	69.147	99	TRUE
genblast_Os01t0901700-01_Oryza_sativa_1	1	IC4R-OSJ01P590100.1	1	90.0476	100	TRUE
genblast_Os01t0906000-01Zm00001eb365210_P001_Oryza_sativa_1	1	IC4R-OSJ01P593200.1	1	99.796	100	TRUE
genblast_Os01t0907400-01_Oryza_sativa_1	1	IC4R-OSJ01P594200.1	1	89.4023	98	TRUE
genblast_Os01t0911100-01_Oryza_sativa_1	1	IC4R-OSJ01P597200.1	1	100	91	TRUE
genblast_Os01t0912600-01Zm00001eb365000_P003_Oryza_sativa_1	1	IC4R-OSJ01P598500.1	1	89.878	100	TRUE
genblast_Os01t0916200-02_Oryza_sativa_1	1	IC4R-OSJ01P601500.1	1	99.368	100	TRUE
genblast_Os01t0920000-01_Oryza_sativa_1	1	IC4R-OSJ01P604600.1	1	97.772	100	TRUE
genblast_Os01t0922600-01Zm00001eb143110_P001_Oryza_sativa_1	1	IC4R-OSJ01P606900.1	1	74.272	100	TRUE
genblast_Os01t0925700-01_Oryza_sativa_1	1	IC4R-OSJ01P609800.1	1	86.964	100	TRUE
genblast_Os01t0926700-00_Oryza_sativa_1	1	IC4R-OSJ01P610500.1	1	100	100	TRUE
genblast_Os01t0928300-01_Oryza_sativa_1	1	IC4R-OSJ01P611800.1	1	89.706	100	TRUE
genblast_Os01t0934400-01_Oryza_sativa_1	1	IC4R-OSJ01P616300.1	1	89.399	100	TRUE
genblast_Os01t0935800-01_Oryza_sativa_1	1	IC4R-OSJ01P617700.1	1	100	90	TRUE
genblast_Os01t0940100-01_Oryza_sativa_1	1	IC4R-OSJ01P621200.4	1	100	100	TRUE
genblast_Os01t0942300-01_Oryza_sativa_1	1	IC4R-OSJ01P622700.1	1	100	98	TRUE
genblast_Os01t0948900-01_Oryza_sativa_1	1	IC4R-OSJ01P627700.1	1	87.549	100	TRUE
genblast_Os01t0958800-02_Oryza_sativa_1	1	IC4R-OSJ01P635500.1	1	93.16	100	TRUE
genblast_Os01t0959800-01_Oryza_sativa_1	1	IC4R-OSJ01P636200.1	1	72.182	100	TRUE
genblast_Os01t0964800-01_Oryza_sativa_5	5	IC4R-OSJ05P006800.1	5	100	100	TRUE
genblast_Os01t0973300-01_Oryza_sativa_1	1	IC4R-OSJ01P648500.1	1	99.45	100	TRUE
genblast_Os01t0978000-01_Oryza_sativa_1	1	IC4R-OSJ01P652900.2	1	100	96	TRUE
genblast_Os02t0102000-00_Oryza_sativa_2	2	IC4R-OSJ02P002000.1	2	85.374	100	TRUE
genblast_Os02t0107900-00_Oryza_sativa_2	2	IC4R-OSJ02P100700.1	2	98.659	95	TRUE
genblast_Os02t0109501-00_Oryza_sativa_2	2	IC4R-OSJ02P009900.1	2	91.208	99	TRUE
genblast_Os02t0111900-01Zm00001eb327130_P001_Oryza_sativa_7	7	IC4R-OSJ07P368800.1	7	88.751	100	TRUE
genblast_Os02t0114033-00_Oryza_sativa_2	2	IC4R-OSJ02P013300.4	2	98.553	100	TRUE
genblast_Os02t0119100-01Zm00001eb230170_P001_Oryza_sativa_2	2	IC4R-OSJ02P017100.2	2	94.159	100	TRUE
genblast_Os02t0120200-01Zm00001eb230290_P001_Oryza_sativa_2	2	IC4R-OSJ09P310200.1	9	53.311	98	FALSE
genblast_Os02t0120400-01_Oryza_sativa_2	2	IC4R-OSJ02P018200.2	2	100	100	TRUE
genblast_Os02t0124700-01_Oryza_sativa_2	2	IC4R-OSJ02P022200.1	2	98.073	99	TRUE
genblast_Os02t0125600-00_Oryza_sativa_2	2	IC4R-OSJ02P023100.1	2	95.922	100	TRUE
genblast_Os02t0127900-01_Oryza_sativa_2	2	IC4R-OSJ02P025500.1	2	100	100	TRUE
genblast_Os02t0129600-01_Oryza_sativa_2	2	IC4R-OSJ02P026900.1	2	90.137	100	TRUE
genblast_Os02t0132600-02_Oryza_sativa_2	2	IC4R-OSJ02P029700.4	2	98.364	99	TRUE
genblast_Os02t0133100-01_Oryza_sativa_2	2	IC4R-OSJ02P030200.1	2	92.0004	99	TRUE
genblast_Os02t0134000-00_Oryza_sativa_2	2	IC4R-OSJ02P031200.1	2	100	100	TRUE
genblast_Os02t0135200-00_Oryza_sativa_2	2	IC4R-OSJ02P032300.1	2	100	100	TRUE
genblast_Os02t0137000-01_Oryza_sativa_2	2	IC4R-OSJ02P034500.1	2	94.95	100	TRUE
genblast_Os02t0137400-01_Oryza_sativa_2	2	IC4R-OSJ05P453500.2	5	23.3724	95	FALSE
genblast_Os02t0137500-01_Oryza_sativa_2	2	IC4R-OSJ02P035000.1	2	94.19	99	TRUE
genblast_Os02t0138500-00_Oryza_sativa_2	2	IC4R-OSJ02P448100.1	2	95.437	100	TRUE
genblast_Os02t0146400-01_Oryza_sativa_2	2	IC4R-OSJ02P043700.1	2	95.713	100	TRUE
genblast_Os02t0153000-01_Oryza_sativa_2	2	IC4R-OSJ02P049600.1	2	95.197	98	TRUE
genblast_Os02t0164300-02_Oryza_sativa_2	2	IC4R-OSJ02P059200.1	2	100	96	TRUE
genblast_Os02t0164800-01_Oryza_sativa_2	2	IC4R-OSJ02P059700.1	2	100	100	TRUE
genblast_Os02t0167200-01_Oryza_sativa_2	2	IC4R-OSJ02P061300.1	2	95.849	99	TRUE
genblast_Os02t0168400-01_Oryza_sativa_2	2	IC4R-OSJ02P062700.1	2	86.458	99	TRUE
genblast_Os02t0173900-01_Oryza_sativa_2	2	IC4R-OSJ02P068700.1	2	100	100	TRUE
genblast_Os02t0174400-00_Oryza_sativa_2	2	IC4R-OSJ02P069200.1	2	86.875	100	TRUE
genblast_Os02t0177900-01_Oryza_sativa_2	2	IC4R-OSJ02P072600.1	2	90.295	100	TRUE
genblast_Os02t0179000-00_Oryza_sativa_2	2	IC4R-OSJ02P502300.1	2	46.278	93	TRUE
genblast_Os02t0179400-00_Oryza_sativa_2	2	IC4R-OSJ02P074400.1	2	75.534	100	TRUE
genblast_Os02t0179900-01_Oryza_sativa_2	2	IC4R-OSJ02P074900.1	2	97.113	100	TRUE
genblast_Os02t0183500-00_Oryza_sativa_2	2	IC4R-OSJ02P077200.1	2	88.933	99	TRUE
genblast_Os02t0184500-01_Oryza_sativa_2	2	IC4R-OSJ02P078200.6	2	89.964	100	TRUE
genblast_Os02t0192100-01_Oryza_sativa_2	2	IC4R-OSJ02P084900.1	2	87.056	100	TRUE
genblast_Os02t0193800-01_Oryza_sativa_2	2	IC4R-OSJ02P086400.6	2	97.807	100	TRUE
genblast_Os02t0194000-01_Oryza_sativa_2	2	IC4R-OSJ02P086600.1	2	87.77	100	TRUE
genblast_Os02t0196900-01_Oryza_sativa_2	2	IC4R-OSJ04P319300.1	4	37.644	91	FALSE
genblast_Os02t0197900-02_Oryza_sativa_2	2	IC4R-OSJ02P090400.1	2	100	95	TRUE
genblast_Os02t0210800-01_Oryza_sativa_2	2	IC4R-OSJ01P564100.1	1	24.248	98	FALSE
genblast_Os02t0218600-00_Oryza_sativa_2	2	IC4R-OSJ02P107500.1	2	98.532	92	TRUE
genblast_Os02t0219200-01_Oryza_sativa_2	2	IC4R-OSJ02P108000.3	2	100	91	TRUE
genblast_Os02t0220700-01_Oryza_sativa_2	2	IC4R-OSJ02P109000.5	2	92.503	100	TRUE
genblast_Os02t0224300-01_Oryza_sativa_2	2	IC4R-OSJ02P112000.1	2	90.272	100	TRUE
genblast_Os02t0226300-00_Oryza_sativa_2	2	IC4R-OSJ02P113600.1	2	71.3746	100	TRUE
genblast_Os02t0232300-00_Oryza_sativa_2	2	IC4R-OSJ02P119000.1	2	91.892	100	TRUE
genblast_Os02t0234300-01_Oryza_sativa_2	2	IC4R-OSJ02P120300.1	2	100	100	TRUE
genblast_Os02t0235000-01_Oryza_sativa_2	2	IC4R-OSJ02P120800.2	2	100	92	TRUE
genblast_Os02t0247000-01_Oryza_sativa_2	2	IC4R-OSJ03P025500.1	3	51.595	98	FALSE
genblast_Os02t0254700-01_Oryza_sativa_2	2	IC4R-OSJ02P135300.1	2	96.725	100	TRUE
genblast_Os02t0258200-01_Oryza_sativa_2	2	IC4R-OSJ02P137800.1	2	72.088	99	TRUE
genblast_Os02t0280200-00_Oryza_sativa_2	2	IC4R-OSJ02P158300.1	2	97.595	100	TRUE
genblast_Os02t0293800-02_Oryza_sativa_2	2	IC4R-OSJ02P171300.1	2	87.32	100	TRUE
genblast_Os02t0294600-01_Oryza_sativa_2	2	IC4R-OSJ02P171700.2	2	96.721	100	TRUE
genblast_Os02t0296800-01_Oryza_sativa_2	2	IC4R-OSJ02P174100.1	2	100	99	TRUE
genblast_Os02t0307200-01_Oryza_sativa_2	2	IC4R-OSJ02P183100.1	2	67.916	100	TRUE
genblast_Os02t0313400-01_Oryza_sativa_2	2	IC4R-OSJ02P187800.1	2	98.172	100	TRUE
genblast_Os02t0319300-01_Oryza_sativa_2	2	IC4R-OSJ02P192600.1	2	100	100	TRUE
genblast_Os02t0326600-01_Oryza_sativa_2	2	IC4R-OSJ02P198800.1	2	100	100	TRUE
genblast_Os02t0452500-01_Oryza_sativa_2	2	IC4R-OSJ02P223500.2	2	98.496	100	TRUE
genblast_Os02t0456000-01_Oryza_sativa_2	2	IC4R-OSJ02P226200.1	2	89.163	96	TRUE
genblast_Os02t0467700-01_Oryza_sativa_2	2	IC4R-OSJ02P235700.2	2	100	100	TRUE
genblast_Os02t0469200-02_Oryza_sativa_2	2	IC4R-OSJ02P237400.2	2	100	93	TRUE
genblast_Os02t0477700-01_Oryza_sativa_2	2	IC4R-OSJ02P243700.2	2	94.439	91	TRUE
genblast_Os02t0489550-00_Oryza_sativa_2	2	IC4R-OSJ02P254800.1	2	98.46	97	TRUE
genblast_Os02t0497500-02_Oryza_sativa_2	2	IC4R-OSJ02P261000.1	2	97.732	100	TRUE
genblast_Os02t0504800-01_Oryza_sativa_2	2	IC4R-OSJ02P268300.1	2	93.784	100	TRUE
genblast_Os02t0511500-01_Oryza_sativa_2	2	IC4R-OSJ02P273500.1	2	88.93	100	TRUE
genblast_Os02t0514500-01_Oryza_sativa_2	2	IC4R-OSJ02P276500.9	2	100	100	TRUE
genblast_Os02t0515000-02_Oryza_sativa_2	2	IC4R-OSJ02P276900.1	2	100	100	TRUE
genblast_Os02t0537400-01_Oryza_sativa_2	2	IC4R-OSJ02P174200.1	2	89.252	100	TRUE
genblast_Os02t0541325-00_Oryza_sativa_2	2	IC4R-OSJ02P297700.1	2	94.191	100	TRUE
genblast_Os02t0562600-01_Oryza_sativa_2	2	IC4R-OSJ05P300900.1	5	47.046	97	FALSE
genblast_Os02t0567900-01_Oryza_sativa_2	2	IC4R-OSJ02P318000.7	2	100	100	TRUE
genblast_Os02t0581000-00_Oryza_sativa_2	2	IC4R-OSJ02P328400.1	2	85.4683	93	TRUE
genblast_Os02t0602400-01_Oryza_sativa_2	2	IC4R-OSJ02P348300.1	2	100	100	TRUE
genblast_Os02t0606300-00Zm00001eb184100_P002_Oryza_sativa_2	2	IC4R-OSJ02P351800.1	2	78.585	100	TRUE
genblast_Os02t0608600-01_Oryza_sativa_2	2	IC4R-OSJ02P353900.3	2	84.1465	100	TRUE
genblast_Os02t0617100-01_Oryza_sativa_2	2	IC4R-OSJ02P362300.2	2	98.316	97	TRUE
genblast_Os02t0617300-02Zm00001eb077900_P002_Oryza_sativa_2	2	IC4R-OSJ02P362500.11	2	98.387	100	TRUE
genblast_Os02t0627700-00_Oryza_sativa_2	2	IC4R-OSJ02P370300.2	2	98.678	98	TRUE
genblast_Os02t0630300-01_Oryza_sativa_2	2	IC4R-OSJ02P372800.1	2	88.858	100	TRUE
genblast_Os02t0631500-00_Oryza_sativa_2	2	IC4R-OSJ02P373600.3	2	97.731	100	TRUE
genblast_Os02t0634100-00_Oryza_sativa_4	4	IC4R-OSJ04P386600.3	4	87.103	100	TRUE
genblast_Os02t0638900-01_Oryza_sativa_2	2	IC4R-OSJ02P379000.2	2	89.036	98	TRUE
genblast_Os02t0641000-00_Oryza_sativa_2	2	IC4R-OSJ02P381100.2	2	100	100	TRUE
genblast_Os02t0642300-01_Oryza_sativa_2	2	IC4R-OSJ04P393600.1	4	86.58	99	FALSE
genblast_Os02t0644200-01_Oryza_sativa_4	4	IC4R-OSJ04P397600.1	4	100	100	TRUE
genblast_Os02t0648300-01_Oryza_sativa_2	2	IC4R-OSJ02P385800.1	2	83.439	100	TRUE
genblast_Os02t0651000-01_Oryza_sativa_2	2	IC4R-OSJ02P387700.1	2	100	100	TRUE
genblast_Os02t0652100-01_Oryza_sativa_2	2	IC4R-OSJ04P402800.1	4	48.837	100	FALSE
genblast_Os02t0655600-01_Oryza_sativa_2	2	IC4R-OSJ02P391400.2	2	99.074	92	TRUE
genblast_Os02t0658000-01_Oryza_sativa_2	2	IC4R-OSJ02P393500.1	2	88.529	100	TRUE
genblast_Os02t0658100-01_Oryza_sativa_2	2	IC4R-OSJ02P393900.1	2	100	100	TRUE
genblast_Os02t0658500-01_Oryza_sativa_2	2	IC4R-OSJ02P394300.1	2	95.4	100	TRUE
genblast_Os02t0661900-02_Oryza_sativa_2	2	IC4R-OSJ02P397100.1	2	91.139	100	TRUE
genblast_Os02t0665500-01_Oryza_sativa_2	2	IC4R-OSJ10P323800.2	10	43.927	93	FALSE
genblast_Os02t0667500-01_Oryza_sativa_2	2	IC4R-OSJ11P042800.1	11	35.862	96	FALSE
genblast_Os02t0669900-01_Oryza_sativa_2	2	IC4R-OSJ04P416400.1	4	56.944	98	FALSE
genblast_Os02t0684900-01_Oryza_sativa_2	2	IC4R-OSJ02P413300.1	2	99.8954	91	TRUE
genblast_Os02t0686500-01_Oryza_sativa_2	2	IC4R-OSJ02P414900.2	2	100	100	TRUE
genblast_Os02t0694201-01_Oryza_sativa_2	2	IC4R-OSJ02P420200.1	2	83.212	100	TRUE
genblast_Os02t0697500-02_Oryza_sativa_2	2	IC4R-OSJ02P423000.1	2	90.701	100	TRUE
genblast_Os02t0699400-00_Oryza_sativa_2	2	IC4R-OSJ02P424300.1	2	78.1295	98	TRUE
genblast_Os02t0699700-01_Oryza_sativa_2	2	IC4R-OSJ02P424600.1	2	93.512	100	TRUE
genblast_Os02t0704300-01_Oryza_sativa_2	2	IC4R-OSJ09P033700.1	9	72.881	90	FALSE
genblast_Os02t0708300-01_Oryza_sativa_2	2	IC4R-OSJ02P431900.1	2	88.372	100	TRUE
genblast_Os02t0708600-01Zm00001eb188560_P002_Oryza_sativa_2	2	IC4R-OSJ02P432100.1	2	96.08	100	TRUE
genblast_Os02t0710102-01_Oryza_sativa_2	2	IC4R-OSJ02P433200.1	2	91.082	100	TRUE
genblast_Os02t0714500-02_Oryza_sativa_2	2	IC4R-OSJ02P437300.1	2	99.745	100	TRUE
genblast_Os02t0725600-01_Oryza_sativa_2	2	IC4R-OSJ02P447100.1	2	82.878	100	TRUE
genblast_Os02t0729400-01_Oryza_sativa_2	2	IC4R-OSJ02P450400.1	2	90.698	100	TRUE
genblast_Os02t0744650-00_Oryza_sativa_2	2	IC4R-OSJ02P464500.1	2	100	93	TRUE
genblast_Os02t0745000-01_Oryza_sativa_2	2	IC4R-OSJ02P464900.1	2	98.361	100	TRUE
genblast_Os02t0745300-00_Oryza_sativa_2	2	IC4R-OSJ08P308600.1	8	51.031	97	FALSE
genblast_Os02t0749500-01Zm00001eb254950_P001_Oryza_sativa_2	2	IC4R-OSJ02P468600.2	2	98.939	100	TRUE
genblast_Os02t0750400-01_Oryza_sativa_2	2	IC4R-OSJ02P469100.1	2	90.303	100	TRUE
genblast_Os02t0753500-01_Oryza_sativa_2	2	IC4R-OSJ02P471400.1	2	95.748	100	TRUE
genblast_Os02t0754900-01_Oryza_sativa_2	2	IC4R-OSJ02P472600.1	2	100	100	TRUE
genblast_Os02t0767100-01_Oryza_sativa_2	2	IC4R-OSJ02P481900.6	2	100	90	TRUE
genblast_Os02t0768750-00_Oryza_sativa_2	2	IC4R-OSJ02P483400.22	2	100	100	TRUE
genblast_Os02t0772000-00Zm00001eb278890_P002_Oryza_sativa_2	2	IC4R-OSJ02P486100.1	2	95.281	96	TRUE
genblast_Os02t0775400-01_Oryza_sativa_2	2	IC4R-OSJ02P489100.1	2	100	100	TRUE
genblast_Os02t0781000-01_Oryza_sativa_2	2	IC4R-OSJ09P229300.1	9	61.616	99	FALSE
genblast_Os02t0781800-02_Oryza_sativa_2	2	IC4R-OSJ02P494700.2	2	91.411	100	TRUE
genblast_Os02t0782100-01_Oryza_sativa_2	2	IC4R-OSJ02P494900.1	2	95.785	100	TRUE
genblast_Os02t0782600-01_Oryza_sativa_2	2	IC4R-OSJ06P081900.1	6	65.668	99	FALSE
genblast_Os02t0782800-01Zm00001eb192940_P002_Oryza_sativa_2	2	IC4R-OSJ02P494500.12	2	93.059	92	TRUE
genblast_Os02t0783700-01_Oryza_sativa_2	2	IC4R-OSJ02P496200.1	2	99.905	99	TRUE
genblast_Os02t0785900-00_Oryza_sativa_2	2	IC4R-OSJ02P498400.1	2	93.112	96	TRUE
genblast_Os02t0786200-01_Oryza_sativa_2	2	IC4R-OSJ02P498600.1	2	98.892	100	TRUE
genblast_Os02t0788800-01_Oryza_sativa_2	2	IC4R-OSJ02P001000.2	2	41.061	100	TRUE
genblast_Os02t0790500-02_Oryza_sativa_2	2	IC4R-OSJ02P501500.3	2	98.291	97	TRUE
genblast_Os02t0794700-01_Oryza_sativa_2	2	IC4R-OSJ02P504900.1	2	100	97	TRUE
genblast_Os02t0795800-00_Oryza_sativa_2	2	IC4R-OSJ02P506000.1	2	77.805	100	TRUE
genblast_Os02t0796700-01_Oryza_sativa_2	2	IC4R-OSJ02P506900.1	2	95.293	100	TRUE
genblast_Os02t0798600-01_Oryza_sativa_2	2	IC4R-OSJ02P508400.1	2	99.786	93	TRUE
genblast_Os02t0802700-01_Oryza_sativa_2	2	IC4R-OSJ02P511600.2	2	95.556	97	TRUE
genblast_Os02t0803250-00_Oryza_sativa_2	2	IC4R-OSJ02P512100.1	2	98.797	92	TRUE
genblast_Os02t0805000-01_Oryza_sativa_2	2	IC4R-OSJ02P513600.1	2	87.889	100	TRUE
genblast_Os02t0805400-01_Oryza_sativa_2	2	IC4R-OSJ02P514100.1	2	87.531	100	TRUE
genblast_Os02t0814900-00Zm00001eb191530_P001_Oryza_sativa_9	9	IC4R-OSJ02P522200.1	2	88.353	99	FALSE
genblast_Os02t0815700-01_Oryza_sativa_2	2	IC4R-OSJ02P523000.1	2	80.992	98	TRUE
genblast_Os02t0816500-01_Oryza_sativa_2	2	IC4R-OSJ02P523800.1	2	100	100	TRUE
genblast_Os02t0816600-01_Oryza_sativa_2	2	IC4R-OSJ02P523900.1	2	99.483	99	TRUE
genblast_Os02t0827200-01_Oryza_sativa_2	2	IC4R-OSJ02P533200.1	2	99.763	97	TRUE
genblast_Os02t0831100-01_Oryza_sativa_2	2	IC4R-OSJ02P536600.1	2	100	100	TRUE
genblast_Os02t0831400-01_Oryza_sativa_2	2	IC4R-OSJ02P536900.1	2	93.077	100	TRUE
genblast_Os02t0832100-00_Oryza_sativa_11	11	IC4R-OSJ11P240100.1	11	89.0856	96	TRUE
genblast_Os03t0100010-00_Oryza_sativa_3	3	IC4R-OSJSyP010000.12	Sy	95.248	96	FALSE
genblast_Os03t0100500-01_Oryza_sativa_3	3	IC4R-OSJ03P001400.1	3	97.6852	96	TRUE
genblast_Os03t0105800-01_Oryza_sativa_3	3	IC4R-OSJ10P326000.1	10	58.095	98	FALSE
genblast_Os03t0107000-01_Oryza_sativa_3	3	IC4R-OSJ03P006800.1	3	97.361	95	TRUE
genblast_Os03t0107400-01Zm00001eb000590_P001_Oryza_sativa_3	3	IC4R-OSJ03P007200.1	3	98.467	100	TRUE
genblast_Os03t0112101-00_Oryza_sativa_3	3	IC4R-OSJ03P011700.1	3	100	95	TRUE
genblast_Os03t0118400-01_Oryza_sativa_3	3	IC4R-OSJ03P016800.3	3	91.566	100	TRUE
genblast_Os03t0118700-00_Oryza_sativa_3	3	IC4R-OSJ03P017100.1	3	95.667	100	TRUE
genblast_Os03t0126100-01_Oryza_sativa_3	3	IC4R-OSJ10P312300.1	10	79.968	98	FALSE
genblast_Os03t0128100-01_Oryza_sativa_3	3	IC4R-OSJ03P025500.1	3	82.3501	100	TRUE
genblast_Os03t0130750-01_Oryza_sativa_3	3	IC4R-OSJ03P028000.1	3	100	100	TRUE
genblast_Os03t0133300-01_Oryza_sativa_3	3	IC4R-OSJ03P030100.2	3	100	100	TRUE
genblast_Os03t0137300-01_Oryza_sativa_3	3	IC4R-OSJ03P033200.2	3	85.409	100	TRUE
genblast_Os03t0141000-01_Oryza_sativa_3	3	IC4R-OSJ03P036200.1	3	100	100	TRUE
genblast_Os03t0145102-00_Oryza_sativa_3	3	IC4R-OSJ03P040000.1	3	98.544	100	TRUE
genblast_Os03t0145800-01_Oryza_sativa_3	3	IC4R-OSJ03P041100.1	3	93.81	100	TRUE
genblast_Os03t0146600-01Zm00001eb003810_P001_Oryza_sativa_3	3	IC4R-OSJ03P041800.2	3	98.615	92	TRUE
genblast_Os03t0147900-01_Oryza_sativa_3	3	IC4R-OSJ03P042900.1	3	100	100	TRUE
genblast_Os03t0149400-01_Oryza_sativa_3	3	IC4R-OSJ03P044000.1	3	90.647	100	TRUE
genblast_Os03t0152100-01_Oryza_sativa_3	3	IC4R-OSJ03P046200.2	3	90.237	100	TRUE
genblast_Os03t0152800-02_Oryza_sativa_3	3	IC4R-OSJ03P046800.2	3	91.676	100	TRUE
genblast_Os03t0162800-01_Oryza_sativa_3	3	IC4R-OSJ03P054900.1	3	89.6	95	TRUE
genblast_Os03t0165600-01Zm00001eb005070_P001_Oryza_sativa_3	3	IC4R-OSJ03P057400.1	3	93.614	100	TRUE
genblast_Os03t0168400-01_Oryza_sativa_3	3	IC4R-OSJ03P060000.1	3	98.261	99	TRUE
genblast_Os03t0174300-01_Oryza_sativa_3	3	IC4R-OSJ03P065800.1	3	99.616	100	TRUE
genblast_Os03t0174900-01_Oryza_sativa_3	3	IC4R-OSJ03P066200.3	3	100	97	TRUE
genblast_Os03t0175200-01_Oryza_sativa_3	3	IC4R-OSJ03P066300.1	3	86.364	100	TRUE
genblast_Os03t0178300-01_Oryza_sativa_3	3	IC4R-OSJ03P068100.1	3	56.869	97	TRUE
genblast_Os03t0179000-01_Oryza_sativa_3	3	IC4R-OSJ03P068600.2	3	100	95	TRUE
genblast_Os03t0185500-01_Oryza_sativa_3	3	IC4R-OSJ03P074500.1	3	96.346	94	TRUE
genblast_Os03t0187100-00_Oryza_sativa_3	3	IC4R-OSJ03P075500.1	3	95.934	95	TRUE
genblast_Os03t0187300-01_Oryza_sativa_3	3	IC4R-OSJ03P075600.1	3	100	100	TRUE
genblast_Os03t0187500-01_Oryza_sativa_3	3	IC4R-OSJ03P075900.2	3	81.592	100	TRUE
genblast_Os03t0197200-01_Oryza_sativa_7	7	IC4R-OSJ07P347600.1	7	96.078	100	TRUE
genblast_Os03t0205400-00_Oryza_sativa_3	3	IC4R-OSJ03P089600.1	3	95.777	100	TRUE
genblast_Os03t0210500-01_Oryza_sativa_3	3	IC4R-OSJ03P093600.1	3	100	100	TRUE
genblast_Os03t0210800-01_Oryza_sativa_3	3	IC4R-OSJ03P093900.3	3	96.206	100	TRUE
genblast_Os03t0211600-01_Oryza_sativa_3	3	IC4R-OSJ03P094600.2	3	100	100	TRUE
genblast_Os03t0212200-01Zm00001eb008470_P004_Oryza_sativa_3	3	IC4R-OSJ03P095200.2	3	100	100	TRUE
genblast_Os03t0219800-03_Oryza_sativa_3	3	IC4R-OSJ03P101300.1	3	95.595	100	TRUE
genblast_Os03t0221200-01_Oryza_sativa_3	3	IC4R-OSJ03P102200.4	3	100	100	TRUE
genblast_Os03t0224300-01_Oryza_sativa_3	3	IC4R-OSJ03P104800.1	3	96.977	100	TRUE
genblast_Os03t0225600-01_Oryza_sativa_3	3	IC4R-OSJ03P105700.1	3	100	100	TRUE
genblast_Os03t0227400-01_Oryza_sativa_3	3	IC4R-OSJ03P107300.1	3	99.754	100	TRUE
genblast_Os03t0229100-00_Oryza_sativa_3	3	IC4R-OSJ03P108600.2	3	96.285	100	TRUE
genblast_Os03t0246800-02_Oryza_sativa_3	3	IC4R-OSJ03P122900.1	3	99.553	100	TRUE
genblast_Os03t0250000-01_Oryza_sativa_3	3	IC4R-OSJ03P126000.2	3	100	100	TRUE
genblast_Os03t0260100-01_Oryza_sativa_3	3	IC4R-OSJ03P133800.1	3	100	100	TRUE
genblast_Os03t0261900-02_Oryza_sativa_3	3	IC4R-OSJ03P423900.2	3	23.566	92	TRUE
genblast_Os03t0262000-01_Oryza_sativa_3	3	IC4R-OSJ03P135100.1	3	90.577	100	TRUE
genblast_Os03t0266200-01_Oryza_sativa_3	3	IC4R-OSJ03P139100.1	3	94.142	100	TRUE
genblast_Os03t0270500-01_Oryza_sativa_3	3	IC4R-OSJ03P143200.1	3	97.234	100	TRUE
genblast_Os03t0277100-01_Oryza_sativa_3	3	IC4R-OSJ03P148100.1	3	96.475	100	TRUE
genblast_Os03t0279950-01_Oryza_sativa_3	3	IC4R-OSJ03P150600.1	3	100	100	TRUE
genblast_Os03t0290300-01_Oryza_sativa_3	3	IC4R-OSJ03P159100.1	3	82.533	100	TRUE
genblast_Os03t0293400-01_Oryza_sativa_3	3	IC4R-OSJ03P160600.1	3	95.904	91	TRUE
genblast_Os03t0294100-00_Oryza_sativa_3	3	IC4R-OSJ03P161400.1	3	95.673	100	TRUE
genblast_Os03t0294700-01_Oryza_sativa_3	3	IC4R-OSJ03P162000.1	3	95.913	100	TRUE
genblast_Os03t0296000-00_Oryza_sativa_2	2	IC4R-OSJ02P472100.1	2	91.777	100	TRUE
genblast_Os03t0297800-01_Oryza_sativa_3	3	IC4R-OSJ03P164500.1	3	96.782	94	TRUE
genblast_Os03t0301800-01_Oryza_sativa_3	3	IC4R-OSJ03P167900.1	3	89.51	99	TRUE
genblast_Os03t0306200-01_Oryza_sativa_3	3	IC4R-OSJ03P171300.1	3	95.032	91	TRUE
genblast_Os03t0308900-01_Oryza_sativa_3	3	IC4R-OSJ03P173600.1	3	93.094	100	TRUE
genblast_Os03t0310500-01_Oryza_sativa_3	3	IC4R-OSJ03P174800.1	3	98.369	100	TRUE
genblast_Os03t0320100-01_Oryza_sativa_3	3	IC4R-OSJ03P181500.1	3	97.463	99	TRUE
genblast_Os03t0320800-02_Oryza_sativa_3	3	IC4R-OSJ03P181800.1	3	100	100	TRUE
genblast_Os03t0321400-01_Oryza_sativa_3	3	IC4R-OSJ03P182400.1	3	93.798	100	TRUE
genblast_Os03t0323200-02_Oryza_sativa_3	3	IC4R-OSJ03P184200.1	3	98.053	100	TRUE
genblast_Os03t0323350-00_Oryza_sativa_7	7	IC4R-OSJ07P413600.2	7	98.496	100	TRUE
genblast_Os03t0334700-01_Oryza_sativa_3	3	IC4R-OSJ03P193800.1	3	98.764	98	TRUE
genblast_Os03t0336100-01_Oryza_sativa_3	3	IC4R-OSJ03P194900.2	3	76.814	100	TRUE
genblast_Os03t0341200-00_Oryza_sativa_3	3	IC4R-OSJ03P198800.1	3	89.763	98	TRUE
genblast_Os03t0346900-01_Oryza_sativa_3	3	IC4R-OSJ03P202400.1	3	97.1997	99	TRUE
genblast_Os03t0347800-01_Oryza_sativa_3	3	IC4R-OSJ03P202900.4	3	100	100	TRUE
genblast_Os03t0348800-01_Oryza_sativa_3	3	IC4R-OSJ07P423900.12	7	67.846	93	FALSE
genblast_Os03t0351400-01_Oryza_sativa_3	3	IC4R-OSJ03P204600.2	3	92.804	100	TRUE
genblast_Os03t0352200-01_Oryza_sativa_3	3	IC4R-OSJ03P205300.2	3	93.35	92	TRUE
genblast_Os03t0352500-01_Oryza_sativa_3	3	IC4R-OSJ03P205600.1	3	93.201	100	TRUE
genblast_Os03t0359000-01_Oryza_sativa_3	3	IC4R-OSJ03P215400.1	3	98.955	100	TRUE
genblast_Os03t0364500-01_Oryza_sativa_3	3	IC4R-OSJ03P219700.5	3	95.626	100	TRUE
genblast_Os03t0374900-00_Oryza_sativa_3	3	IC4R-OSJ02P425200.1	2	42.572	90	FALSE
genblast_Os03t0375966-00_Oryza_sativa_3	3	IC4R-OSJ03P229100.1	3	88.596	91	TRUE
genblast_Os03t0376100-01_Oryza_sativa_3	3	IC4R-OSJ03P229300.2	3	92.886	100	TRUE
genblast_Os03t0377500-01Zm00001eb017230_P001_Oryza_sativa_3	3	IC4R-OSJ03P230400.1	3	97.02	100	TRUE
genblast_Os03t0387000-01_Oryza_sativa_3	3	IC4R-OSJ03P238000.1	3	98.183	97	TRUE
genblast_Os03t0389100-01_Oryza_sativa_3	3	IC4R-OSJ03P239600.1	3	96.243	94	TRUE
genblast_Os03t0389501-00_Oryza_sativa_3	3	IC4R-OSJ03P239600.1	3	91.618	94	TRUE
genblast_Os03t0391400-01_Oryza_sativa_3	3	IC4R-OSJ03P241600.1	3	90.61	100	TRUE
genblast_Os03t0396200-01Zm00001eb019320_P001_Oryza_sativa_3	3	IC4R-OSJ03P246300.1	3	93.048	100	TRUE
genblast_Os03t0399532-00Zm00001eb019420_P002_Oryza_sativa_3	3	IC4R-OSJ03P248900.3	3	100	98	TRUE
genblast_Os03t0407000-01_Oryza_sativa_3	3	IC4R-OSJ03P256000.2	3	93.076	100	TRUE
genblast_Os03t0421400-01_Oryza_sativa_3	3	IC4R-OSJ03P268300.1	3	100	100	TRUE
genblast_Os03t0423200-01_Oryza_sativa_3	3	IC4R-OSJ03P269600.1	3	99.127	100	TRUE
genblast_Os03t0423800-01_Oryza_sativa_3	3	IC4R-OSJ03P270200.1	3	91.218	95	TRUE
genblast_Os03t0428800-01_Oryza_sativa_3	3	IC4R-OSJ03P273800.1	3	94.495	100	TRUE
genblast_Os03t0432900-01_Oryza_sativa_3	3	IC4R-OSJ03P276800.2	3	94.231	99	TRUE
genblast_Os03t0584400-01_Oryza_sativa_3	3	IC4R-OSJ03P329100.1	3	93.384	100	TRUE
genblast_Os03t0585600-00_Oryza_sativa_3	3	IC4R-OSJ03P330000.1	3	82.21	100	TRUE
genblast_Os03t0599600-01_Oryza_sativa_3	3	IC4R-OSJ03P342200.4	3	100	100	TRUE
genblast_Os03t0604600-01_Oryza_sativa_3	3	IC4R-OSJ03P345900.1	3	74.4854	100	TRUE
genblast_Os03t0607400-01_Oryza_sativa_3	3	IC4R-OSJ12P351400.1	12	78.614	94	FALSE
genblast_Os03t0612600-01_Oryza_sativa_3	3	IC4R-OSJ03P352100.1	3	88.318	90	TRUE
genblast_Os03t0616500-00_Oryza_sativa_3	3	IC4R-OSJ03P355800.2	3	93.419	100	TRUE
genblast_Os03t0616700-01_Oryza_sativa_1	1	IC4R-OSJ03P355900.1	3	97.736	100	FALSE
genblast_Os03t0625300-00_Oryza_sativa_3	3	IC4R-OSJ03P361700.1	3	86.41	100	TRUE
genblast_Os03t0627300-01_Oryza_sativa_3	3	IC4R-OSJ01P445900.1	1	36.029	97	FALSE
genblast_Os03t0632800-01Zm00001eb051090_P001_Oryza_sativa_3	3	IC4R-OSJ03P367800.6	3	90.588	100	TRUE
genblast_Os03t0633400-01_Oryza_sativa_3	3	IC4R-OSJ03P368000.2	3	82.747	100	TRUE
genblast_Os03t0635800-01_Oryza_sativa_3	3	IC4R-OSJ03P369200.1	3	90.717	100	TRUE
genblast_Os03t0637900-01_Oryza_sativa_3	3	IC4R-OSJ03P370600.1	3	100	100	TRUE
genblast_Os03t0641200-00_Oryza_sativa_1	1	IC4R-OSJ01P095900.2	1	94.805	100	TRUE
genblast_Os03t0651100-01_Oryza_sativa_3	3	IC4R-OSJ03P381200.1	3	100	97	TRUE
genblast_Os03t0659800-01_Oryza_sativa_3	3	IC4R-OSJ03P389600.6	3	99.336	91	TRUE
genblast_Os03t0660700-01_Oryza_sativa_3	3	IC4R-OSJ03P390600.1	3	76.824	100	TRUE
genblast_Os03t0663700-01_Oryza_sativa_3	3	IC4R-OSJ03P392500.1	3	94.107	100	TRUE
genblast_Os03t0663800-01_Oryza_sativa_3	3	IC4R-OSJ03P392600.1	3	89.324	91	TRUE
genblast_Os03t0666100-00Zm00001eb217800_P001_Oryza_sativa_3	3	IC4R-OSJ02P198800.1	2	65.297	94	FALSE
genblast_Os03t0669800-01_Oryza_sativa_3	3	IC4R-OSJ03P398500.1	3	98.72	100	TRUE
genblast_Os03t0672700-01_Oryza_sativa_3	3	IC4R-OSJ03P400800.2	3	99.376	92	TRUE
genblast_Os03t0673800-02_Oryza_sativa_3	3	IC4R-OSJ03P401900.1	3	99.228	100	TRUE
genblast_Os03t0674300-01_Oryza_sativa_3	3	IC4R-OSJ03P402300.6	3	97.619	100	TRUE
genblast_Os03t0675300-01_Oryza_sativa_3	3	IC4R-OSJ03P403000.1	3	86.025	100	TRUE
genblast_Os03t0682200-00_Oryza_sativa_3	3	IC4R-OSJ03P409600.1	3	97.4	100	TRUE
genblast_Os03t0683700-02_Oryza_sativa_3	3	IC4R-OSJ03P410900.1	3	98.827	100	TRUE
genblast_Os03t0683866-00_Oryza_sativa_3	3	IC4R-OSJ03P411100.1	3	97.995	100	TRUE
genblast_Os03t0695700-01_Oryza_sativa_3	3	IC4R-OSJSyP004600.12	Sy	49.651	90	FALSE
genblast_Os03t0699100-01_Oryza_sativa_3	3	IC4R-OSJ03P422000.1	3	93.463	100	TRUE
genblast_Os03t0701900-01_Oryza_sativa_3	3	IC4R-OSJ03P424900.1	3	87.469	100	TRUE
genblast_Os03t0702700-02_Oryza_sativa_3	3	IC4R-OSJ03P425500.3	3	99.435	94	TRUE
genblast_Os03t0704200-01_Oryza_sativa_3	3	IC4R-OSJ03P427100.2	3	100	100	TRUE
genblast_Os03t0712400-02_Oryza_sativa_3	3	IC4R-OSJ03P433700.1	3	96.489	100	TRUE
genblast_Os03t0719500-02_Oryza_sativa_3	3	IC4R-OSJ03P438500.1	3	97.758	100	TRUE
genblast_Os03t0725100-01_Oryza_sativa_3	3	IC4R-OSJ03P442900.1	3	89.3678	100	TRUE
genblast_Os03t0728900-00_Oryza_sativa_3	3	IC4R-OSJ03P446400.1	3	95.327	97	TRUE
genblast_Os03t0729100-01_Oryza_sativa_3	3	IC4R-OSJ03P446600.2	3	83.094	100	TRUE
genblast_Os03t0730800-01_Oryza_sativa_3	3	IC4R-OSJ03P448000.2	3	98.375	94	TRUE
genblast_Os03t0735800-00_Oryza_sativa_4	4	IC4R-OSJ04P294000.1	4	95.563	100	TRUE
genblast_Os03t0742400-01_Oryza_sativa_3	3	IC4R-OSJ03P457400.1	3	100	100	TRUE
genblast_Os03t0743800-00Zm00001eb328850_P001_Oryza_sativa_2	2	IC4R-OSJ02P007700.1	2	96.463	100	TRUE
genblast_Os03t0747200-01_Oryza_sativa_3	3	IC4R-OSJ03P461900.1	3	88.844	100	TRUE
genblast_Os03t0747600-02_Oryza_sativa_3	3	IC4R-OSJ03P462300.1	3	94.347	98	TRUE
genblast_Os03t0748400-01_Oryza_sativa_3	3	IC4R-OSJ03P463200.1	3	99.423	100	TRUE
genblast_Os03t0750900-00_Oryza_sativa_3	3	IC4R-OSJ03P465300.1	3	77.419	100	TRUE
genblast_Os03t0758300-01_Oryza_sativa_3	3	IC4R-OSJ03P471300.1	3	91.408	100	TRUE
genblast_Os03t0758700-01_Oryza_sativa_3	3	IC4R-OSJ03P292500.1	3	37.201	97	TRUE
genblast_Os03t0764450-00_Oryza_sativa_3	3	IC4R-OSJ03P475700.1	3	82.319	100	TRUE
genblast_Os03t0772600-01_Oryza_sativa_4	4	IC4R-OSJ04P391600.1	4	100	100	TRUE
genblast_Os03t0777600-01_Oryza_sativa_3	3	IC4R-OSJ03P485900.1	3	93.834	100	TRUE
genblast_Os03t0782900-01_Oryza_sativa_3	3	IC4R-OSJ03P490000.3	3	88.78	100	TRUE
genblast_Os03t0784600-01_Oryza_sativa_3	3	IC4R-OSJ03P491700.1	3	97.606	100	TRUE
genblast_Os03t0787100-01_Oryza_sativa_3	3	IC4R-OSJ03P493800.1	3	100	100	TRUE
genblast_Os03t0799900-01_Oryza_sativa_3	3	IC4R-OSJ03P505100.1	3	100	100	TRUE
genblast_Os03t0802800-01_Oryza_sativa_3	3	IC4R-OSJ07P079400.1	7	58.174	98	FALSE
genblast_Os03t0803600-01_Oryza_sativa_3	3	IC4R-OSJ03P508200.1	3	83.15	100	TRUE
genblast_Os03t0804400-01_Oryza_sativa_7	7	IC4R-OSJ07P084600.1	7	96.954	100	TRUE
genblast_Os03t0807400-01_Oryza_sativa_3	3	IC4R-OSJ03P511600.1	3	100	92	TRUE
genblast_Os03t0809800-01_Oryza_sativa_3	3	IC4R-OSJ03P514200.1	3	94.444	100	TRUE
genblast_Os03t0812000-01Zm00001eb212160_P002_Oryza_sativa_3	3	IC4R-OSJ03P516300.5	3	77.7208	96	TRUE
genblast_Os03t0816100-01_Oryza_sativa_3	3	IC4R-OSJ03P520300.1	3	100	100	TRUE
genblast_Os03t0828600-00_Oryza_sativa_3	3	IC4R-OSJ03P530700.1	3	93.205	100	TRUE
genblast_Os03t0831300-01_Oryza_sativa_3	3	IC4R-OSJ03P533200.1	3	92.3531	96	TRUE
genblast_Os03t0843900-01_Oryza_sativa_3	3	IC4R-OSJ03P544000.1	3	81.925	100	TRUE
genblast_Os03t0848200-01_Oryza_sativa_3	3	IC4R-OSJ03P547500.1	3	99.81	98	TRUE
genblast_Os03t0849800-01_Oryza_sativa_3	3	IC4R-OSJ08P385500.1	8	52.113	95	FALSE
genblast_Os03t0856200-04_Oryza_sativa_3	3	IC4R-OSJ03P555500.1	3	96.46	100	TRUE
genblast_Os03t0859600-01_Oryza_sativa_3	3	IC4R-OSJ03P558000.1	3	100	90	TRUE
genblast_Os03t0860700-00_Oryza_sativa_3	3	IC4R-OSJ03P558700.1	3	94.833	99	TRUE
genblast_Os04t0105000-01_Oryza_sativa_4	4	IC4R-OSJ04P004700.9	4	96.809	100	TRUE
genblast_Os04t0105300-01_Oryza_sativa_4	4	IC4R-OSJ04P005000.1	4	100	100	TRUE
genblast_Os04t0111200-01_Oryza_sativa_4	4	IC4R-OSJ04P010100.1	4	100	95	TRUE
genblast_Os04t0111900-01Zm00001eb349360_P001_Oryza_sativa_5	5	IC4R-OSJ05P297700.1	5	98.854	100	TRUE
genblast_Os04t0115400-01_Oryza_sativa_4	4	IC4R-OSJ04P014300.8	4	97.81	100	TRUE
genblast_Os04t0117300-01_Oryza_sativa_4	4	IC4R-OSJ04P016200.2	4	95.309	100	TRUE
genblast_Os04t0121100-01Zm00001eb103410_P002_Oryza_sativa_9	9	IC4R-OSJ09P300200.1	9	98.665	97	TRUE
genblast_Os04t0164900-01_Oryza_sativa_4	4	IC4R-OSJ04P066900.23	4	100	96	TRUE
genblast_Os04t0182650-00_Oryza_sativa_4	4	IC4R-OSJ04P083100.8	4	97.911	100	TRUE
genblast_Os04t0201200-01_Oryza_sativa_4	4	IC4R-OSJ04P102300.2	4	95.885	91	TRUE
genblast_Os04t0207600-01_Oryza_sativa_12	12	IC4R-OSJ12P156100.1	12	93.429	100	TRUE
genblast_Os04t0209200-01_Oryza_sativa_4	4	IC4R-OSJ04P108600.1	4	92.677	100	TRUE
genblast_Os04t0212200-01_Oryza_sativa_4	4	IC4R-OSJ04P110900.1	4	95.501	100	TRUE
genblast_Os04t0224900-01_Oryza_sativa_4	4	IC4R-OSJ04P123700.2	4	99.823	98	TRUE
genblast_Os04t0270100-01_Oryza_sativa_4	4	IC4R-OSJ04P170600.1	4	96.398	100	TRUE
genblast_Os04t0284100-01Zm00001eb048210_P001_Oryza_sativa_4	4	IC4R-OSJ04P183100.1	4	96.099	96	TRUE
genblast_Os04t0311400-01_Oryza_sativa_4	4	IC4R-OSJ04P210100.2	4	100	100	TRUE
genblast_Os04t0337000-01_Oryza_sativa_4	4	IC4R-OSJ02P241000.2	2	69.913	98	FALSE
genblast_Os04t0337201-00Zm00001eb241000_P002_Oryza_sativa_4	4	IC4R-OSJ04P230800.1	4	94.461	100	TRUE
genblast_Os04t0350300-00_Oryza_sativa_4	4	IC4R-OSJ04P243200.1	4	89.674	100	TRUE
genblast_Os04t0353000-01_Oryza_sativa_4	4	IC4R-OSJ11P215900.3	11	71.586	92	FALSE
genblast_Os04t0361500-00_Oryza_sativa_8	8	IC4R-OSJ08P012200.1	8	94.664	99	TRUE
genblast_Os04t0372700-01_Oryza_sativa_4	4	IC4R-OSJ04P262700.4	4	100	100	TRUE
genblast_Os04t0376300-01_Oryza_sativa_4	4	IC4R-OSJ04P266200.1	4	99.624	99	TRUE
genblast_Os04t0390600-01_Oryza_sativa_4	4	IC4R-OSJ04P400800.3	4	93.7	90	TRUE
genblast_Os04t0394100-00_Oryza_sativa_2	2	IC4R-OSJ02P276500.2	2	98.476	100	TRUE
genblast_Os04t0397100-01_Oryza_sativa_12	12	IC4R-OSJ12P112000.1	12	100	100	TRUE
genblast_Os04t0398300-01_Oryza_sativa_4	4	IC4R-OSJ04P283400.1	4	100	94	TRUE
genblast_Os04t0407900-01_Oryza_sativa_4	4	IC4R-OSJ04P290600.1	4	95.644	100	TRUE
genblast_Os04t0409600-01_Oryza_sativa_4	4	IC4R-OSJ04P291600.1	4	94.898	99	TRUE
genblast_Os04t0413000-00_Oryza_sativa_4	4	IC4R-OSJ04P293800.1	4	91.323	100	TRUE
genblast_Os04t0414000-00_Oryza_sativa_4	4	IC4R-OSJ04P294300.1	4	91.184	94	TRUE
genblast_Os04t0430000-01_Oryza_sativa_4	4	IC4R-OSJ04P306800.1	4	89.163	100	TRUE
genblast_Os04t0430400-01_Oryza_sativa_4	4	IC4R-OSJ04P530200.1	4	49.074	99	TRUE
genblast_Os04t0431200-01_Oryza_sativa_4	4	IC4R-OSJ04P307800.1	4	91.049	99	TRUE
genblast_Os04t0439100-02Zm00001eb082280_P001_Oryza_sativa_4	4	IC4R-OSJ04P314400.1	4	100	100	TRUE
genblast_Os04t0439300-01_Oryza_sativa_4	4	IC4R-OSJ02P310400.1	2	63.766	100	FALSE
genblast_Os04t0445000-01_Oryza_sativa_4	4	IC4R-OSJ04P318700.2	4	98.192	100	TRUE
genblast_Os04t0448000-00_Oryza_sativa_4	4	IC4R-OSJ04P321500.1	4	82.805	100	TRUE
genblast_Os04t0449400-01_Oryza_sativa_4	4	IC4R-OSJ04P322800.1	4	93.282	96	TRUE
genblast_Os04t0450200-01_Oryza_sativa_4	4	IC4R-OSJ04P323500.1	4	90	100	TRUE
genblast_Os04t0453266-00_Oryza_sativa_4	4	IC4R-OSJ04P326100.1	4	61.63	96	TRUE
genblast_Os04t0455900-02_Oryza_sativa_4	4	IC4R-OSJ04P329300.1	4	91.969	100	TRUE
genblast_Os04t0456900-00_Oryza_sativa_4	4	IC4R-OSJ04P329900.1	4	85.714	100	TRUE
genblast_Os04t0464800-00_Oryza_sativa_4	4	IC4R-OSJ04P336700.5	4	93.519	100	TRUE
genblast_Os04t0465900-00_Oryza_sativa_4	4	IC4R-OSJ04P337900.1	4	99.441	99	TRUE
genblast_Os04t0467400-01_Oryza_sativa_4	4	IC4R-OSJ04P338700.2	4	96.802	94	TRUE
genblast_Os04t0467700-01_Oryza_sativa_4	4	IC4R-OSJ04P338800.1	4	100	100	TRUE
genblast_Os04t0469400-01_Oryza_sativa_4	4	IC4R-OSJ04P340200.1	4	99.684	96	TRUE
genblast_Os04t0476100-01_Oryza_sativa_2	2	IC4R-OSJ04P345600.1	4	86.156	97	FALSE
genblast_Os04t0476600-01Zm00001eb079720_P001_Oryza_sativa_4	4	IC4R-OSJ06P171800.1	6	40.956	99	FALSE
genblast_Os04t0476700-01Zm00001eb424850_P002_Oryza_sativa_4	4	IC4R-OSJ02P338400.1	2	62.868	99	FALSE
genblast_Os04t0477300-01_Oryza_sativa_2	2	IC4R-OSJ02P339200.1	2	91.987	99	TRUE
genblast_Os04t0487300-01_Oryza_sativa_4	4	IC4R-OSJ04P355300.1	4	100	100	TRUE
genblast_Os04t0488500-01_Oryza_sativa_4	4	IC4R-OSJ04P356300.1	4	53.3105	93	TRUE
genblast_Os04t0490100-00_Oryza_sativa_4	4	IC4R-OSJ04P357400.2	4	92.885	90	TRUE
genblast_Os04t0490500-01_Oryza_sativa_4	4	IC4R-OSJ04P357800.1	4	89.315	100	TRUE
genblast_Os04t0490600-01_Oryza_sativa_4	4	IC4R-OSJ04P357900.1	4	100	100	TRUE
genblast_Os04t0492100-01_Oryza_sativa_4	4	IC4R-OSJ04P359200.1	4	96.944	100	TRUE
genblast_Os04t0505700-01_Oryza_sativa_4	4	IC4R-OSJ04P370300.1	4	92.337	93	TRUE
genblast_Os04t0506100-01_Oryza_sativa_4	4	IC4R-OSJ04P370600.1	4	98.641	100	TRUE
genblast_Os04t0512200-01_Oryza_sativa_4	4	IC4R-OSJ02P366100.2	2	73.625	98	FALSE
genblast_Os04t0513400-01_Oryza_sativa_4	4	IC4R-OSJ04P377300.2	4	100	100	TRUE
genblast_Os04t0517500-01_Oryza_sativa_2	2	IC4R-OSJ02P369100.1	2	90.753	100	TRUE
genblast_Os04t0519925-00_Oryza_sativa_4	4	IC4R-OSJ04P382300.2	4	99.67	100	TRUE
genblast_Os04t0525900-01_Oryza_sativa_4	4	IC4R-OSJ04P387300.1	4	90.97	100	TRUE
genblast_Os04t0527500-01_Oryza_sativa_4	4	IC4R-OSJ04P388300.1	4	100	100	TRUE
genblast_Os04t0529400-01_Oryza_sativa_4	4	IC4R-OSJ04P389800.4	4	81.877	100	TRUE
genblast_Os04t0530100-01_Oryza_sativa_4	4	IC4R-OSJ02P379600.1	2	75.954	94	FALSE
genblast_Os04t0531700-01_Oryza_sativa_4	4	IC4R-OSJ04P391800.1	4	99.11	100	TRUE
genblast_Os04t0534200-01_Oryza_sativa_4	4	IC4R-OSJ04P524300.1	4	50.155	97	TRUE
genblast_Os04t0538100-01_Oryza_sativa_4	4	IC4R-OSJ04P397300.1	4	100	100	TRUE
genblast_Os04t0543600-01_Oryza_sativa_4	4	IC4R-OSJ04P401700.1	4	95.722	100	TRUE
genblast_Os04t0548400-01_Oryza_sativa_4	4	IC4R-OSJ04P405100.1	4	94.34	100	TRUE
genblast_Os04t0553300-01_Oryza_sativa_4	4	IC4R-OSJ04P409300.2	4	100	100	TRUE
genblast_Os04t0553500-01_Oryza_sativa_4	4	IC4R-OSJ04P409400.3	4	100	100	TRUE
genblast_Os04t0562800-00_Oryza_sativa_4	4	IC4R-OSJ04P416400.1	4	87.013	100	TRUE
genblast_Os04t0563801-00_Oryza_sativa_4	4	IC4R-OSJ04P417500.8	4	100	100	TRUE
genblast_Os04t0568800-01_Oryza_sativa_4	4	IC4R-OSJ03P410900.1	3	33.019	91	FALSE
genblast_Os04t0576900-01_Oryza_sativa_4	4	IC4R-OSJ04P428600.1	4	89.144	99	TRUE
genblast_Os04t0580400-01_Oryza_sativa_4	4	IC4R-OSJ04P432200.2	4	100	100	TRUE
genblast_Os04t0584100-01Zm00001eb072760_P001_Oryza_sativa_4	4	IC4R-OSJ04P435200.1	4	96.455	100	TRUE
genblast_Os04t0584500-01Zm00001eb072830_P001_Oryza_sativa_4	4	IC4R-OSJ04P435500.1	4	93.671	100	TRUE
genblast_Os04t0584700-01_Oryza_sativa_4	4	IC4R-OSJ04P435700.1	4	76.9607	95	TRUE
genblast_Os04t0585200-02_Oryza_sativa_7	7	IC4R-OSJ07P003100.2	7	96.13	100	TRUE
genblast_Os04t0593600-01_Oryza_sativa_4	4	IC4R-OSJ04P444400.1	4	98.728	100	TRUE
genblast_Os04t0600000-01_Oryza_sativa_4	4	IC4R-OSJ04P448500.1	4	95.357	100	TRUE
genblast_Os04t0600500-01_Oryza_sativa_4	4	IC4R-OSJ04P449000.3	4	96.135	100	TRUE
genblast_Os04t0602200-01_Oryza_sativa_4	4	IC4R-OSJ04P450500.1	4	95.312	95	TRUE
genblast_Os04t0602300-01_Oryza_sativa_4	4	IC4R-OSJ04P450600.1	4	100	100	TRUE
genblast_Os04t0609700-01_Oryza_sativa_4	4	IC4R-OSJ08P112600.1	8	69.5813	99	FALSE
genblast_Os04t0610800-01_Oryza_sativa_4	4	IC4R-OSJ04P459100.1	4	93.484	100	TRUE
genblast_Os04t0611500-01_Oryza_sativa_4	4	IC4R-OSJ04P459600.2	4	97.395	100	TRUE
genblast_Os04t0613700-02_Oryza_sativa_4	4	IC4R-OSJ04P461300.1	4	96.755	100	TRUE
genblast_Os04t0616100-00_Oryza_sativa_4	4	IC4R-OSJ04P463200.1	4	63.534	97	TRUE
genblast_Os04t0619900-00_Oryza_sativa_4	4	IC4R-OSJ04P466600.1	4	92.279	100	TRUE
genblast_Os04t0627000-02_Oryza_sativa_4	4	IC4R-OSJ04P473100.2	4	87.5	100	TRUE
genblast_Os04t0630000-01_Oryza_sativa_4	4	IC4R-OSJ04P475500.1	4	99.642	100	TRUE
genblast_Os04t0631100-01_Oryza_sativa_4	4	IC4R-OSJ07P329500.1	7	36.68	96	FALSE
genblast_Os04t0634500-01_Oryza_sativa_4	4	IC4R-OSJ04P480000.1	4	100	100	TRUE
genblast_Os04t0636300-01_Oryza_sativa_4	4	IC4R-OSJ04P481800.1	4	94.335	92	TRUE
genblast_Os04t0637400-01_Oryza_sativa_4	4	IC4R-OSJ04P482900.7	4	99.696	95	TRUE
genblast_Os04t0639300-01_Oryza_sativa_4	4	IC4R-OSJ04P484400.1	4	92.923	100	TRUE
genblast_Os04t0640600-01_Oryza_sativa_4	4	IC4R-OSJ04P485800.2	4	96.528	100	TRUE
genblast_Os04t0642000-01_Oryza_sativa_4	4	IC4R-OSJ04P487100.1	4	100	95	TRUE
genblast_Os04t0643600-01_Oryza_sativa_4	4	IC4R-OSJ04P488400.1	4	98.619	100	TRUE
genblast_Os04t0644300-01Zm00001eb068670_P001_Oryza_sativa_4	4	IC4R-OSJ04P489100.1	4	92.883	97	TRUE
genblast_Os04t0644800-01_Oryza_sativa_4	4	IC4R-OSJ04P489700.1	4	100	100	TRUE
genblast_Os04t0650366-00Zm00001eb068390_P003_Oryza_sativa_4	4	IC4R-OSJ04P494400.1	4	95.516	100	TRUE
genblast_Os04t0650900-01_Oryza_sativa_4	4	IC4R-OSJ04P495000.1	4	93.788	100	TRUE
genblast_Os04t0661900-01_Oryza_sativa_4	4	IC4R-OSJ08P358500.1	8	25.338	90	FALSE
genblast_Os04t0663800-01_Oryza_sativa_4	4	IC4R-OSJ04P505400.1	4	72.038	100	TRUE
genblast_Os04t0667700-01_Oryza_sativa_4	4	IC4R-OSJ04P509600.1	4	94.421	100	TRUE
genblast_Os04t0671100-01_Oryza_sativa_4	4	IC4R-OSJ04P512900.1	4	86.667	100	TRUE
genblast_Os04t0675600-01_Oryza_sativa_4	4	IC4R-OSJ04P516700.1	4	94.325	95	TRUE
genblast_Os04t0675800-00_Oryza_sativa_4	4	IC4R-OSJ04P516900.1	4	93.601	99	TRUE
genblast_Os04t0677100-00_Oryza_sativa_4	4	IC4R-OSJ04P518300.1	4	81.223	100	TRUE
genblast_Os04t0679800-01_Oryza_sativa_4	4	IC4R-OSJ07P418100.3	7	70.417	94	FALSE
genblast_Os04t0680400-01_Oryza_sativa_4	4	IC4R-OSJ01P513400.1	1	25.221	93	FALSE
genblast_Os04t0683600-01_Oryza_sativa_4	4	IC4R-OSJ04P524300.1	4	99.552	100	TRUE
genblast_Os04t0684200-01_Oryza_sativa_10	10	IC4R-OSJ10P319300.1	10	100	95	TRUE
genblast_Os04t0691200-00_Oryza_sativa_4	4	IC4R-OSJ04P531500.5	4	100	94	TRUE
genblast_Os04t0691366-00_Oryza_sativa_4	4	IC4R-OSJ04P531700.1	4	88.039	100	TRUE
genblast_Os05t0104200-01_Oryza_sativa_5	5	IC4R-OSJ05P004900.1	5	100	100	TRUE
genblast_Os05t0104900-01_Oryza_sativa_5	5	IC4R-OSJ05P005300.1	5	100	100	TRUE
genblast_Os05t0105300-01_Oryza_sativa_5	5	IC4R-OSJ05P005700.1	5	97.436	100	TRUE
genblast_Os05t0113000-01_Oryza_sativa_5	5	IC4R-OSJ05P012500.4	5	95.529	99	TRUE
genblast_Os05t0116800-00_Oryza_sativa_3	3	IC4R-OSJ03P410100.1	3	92.208	100	TRUE
genblast_Os05t0123000-00_Oryza_sativa_5	5	IC4R-OSJ05P021800.1	5	75.926	100	TRUE
genblast_Os05t0127300-01_Oryza_sativa_5	5	IC4R-OSJ05P026000.1	5	95.189	96	TRUE
genblast_Os05t0129100-00_Oryza_sativa_5	5	IC4R-OSJ05P028000.1	5	100	100	TRUE
genblast_Os05t0131500-00_Oryza_sativa_5	5	IC4R-OSJ05P030700.1	5	98.816	100	TRUE
genblast_Os05t0132400-01_Oryza_sativa_5	5	IC4R-OSJ05P031300.1	5	68.331	95	TRUE
genblast_Os05t0137200-01_Oryza_sativa_1	1	IC4R-OSJ01P161300.1	1	97.977	100	TRUE
genblast_Os05t0144100-01_Oryza_sativa_5	5	IC4R-OSJ05P040900.1	5	85.867	99	TRUE
genblast_Os05t0144900-01_Oryza_sativa_5	5	IC4R-OSJ05P041500.2	5	100	100	TRUE
genblast_Os05t0147133-00_Oryza_sativa_5	5	IC4R-OSJ05P043200.1	5	94.815	99	TRUE
genblast_Os05t0147200-01_Oryza_sativa_5	5	IC4R-OSJ05P043300.1	5	93.6785	100	TRUE
genblast_Os05t0148500-01_Oryza_sativa_5	5	IC4R-OSJ05P044500.1	5	82.082	100	TRUE
genblast_Os05t0155200-01_Oryza_sativa_5	5	IC4R-OSJ05P051800.2	5	100	100	TRUE
genblast_Os05t0156500-01_Oryza_sativa_5	5	IC4R-OSJ05P053000.1	5	98.271	100	TRUE
genblast_Os05t0162500-01_Oryza_sativa_1	1	IC4R-OSJ01P050200.1	1	90.157	100	TRUE
genblast_Os05t0169600-01_Oryza_sativa_1	1	IC4R-OSJ01P062400.1	1	91.063	100	TRUE
genblast_Os05t0177100-01Zm00001eb202740_P001_Oryza_sativa_8	8	IC4R-OSJ08P402500.1	8	87.692	99	TRUE
genblast_Os05t0178900-02_Oryza_sativa_5	5	IC4R-OSJ05P073500.1	5	94.0124	93	TRUE
genblast_Os05t0183300-00_Oryza_sativa_5	5	IC4R-OSJ05P077900.2	5	92.3078	100	TRUE
genblast_Os05t0190500-02Zm00001eb283450_P001_Oryza_sativa_5	5	IC4R-OSJ05P086100.1	5	55.799	92	TRUE
genblast_Os05t0194900-01_Oryza_sativa_5	5	IC4R-OSJ05P089400.2	5	95.572	100	TRUE
genblast_Os05t0205050-00_Oryza_sativa_5	5	IC4R-OSJ05P098200.3	5	85.13	100	TRUE
genblast_Os05t0214900-01_Oryza_sativa_5	5	IC4R-OSJ05P106200.2	5	94.062	100	TRUE
genblast_Os05t0221400-01_Oryza_sativa_5	5	IC4R-OSJ05P111700.1	5	100	100	TRUE
genblast_Os05t0230900-01_Oryza_sativa_5	5	IC4R-OSJ05P119200.1	5	91.692	93	TRUE
genblast_Os05t0279600-01Zm00001eb086780_P001_Oryza_sativa_5	5	IC4R-OSJ05P174000.1	5	98.377	100	TRUE
genblast_Os05t0290300-00_Oryza_sativa_5	5	IC4R-OSJ05P187500.7	5	100	96	TRUE
genblast_Os05t0295300-01_Oryza_sativa_5	5	IC4R-OSJ05P193100.1	5	99.509	97	TRUE
genblast_Os05t0298200-01_Oryza_sativa_5	5	IC4R-OSJ05P197000.2	5	92.687	100	TRUE
genblast_Os05t0303000-01_Oryza_sativa_5	5	IC4R-OSJ05P200800.1	5	100	100	TRUE
genblast_Os05t0304900-01_Oryza_sativa_5	5	IC4R-OSJ05P202500.2	5	100	90	TRUE
genblast_Os05t0305700-01Zm00001eb078600_P004_Oryza_sativa_4	4	IC4R-OSJ04P362600.1	4	91.057	99	TRUE
genblast_Os05t0319900-00_Oryza_sativa_5	5	IC4R-OSJ05P197300.1	5	91.594	100	TRUE
genblast_Os05t0323800-01_Oryza_sativa_5	5	IC4R-OSJ05P221100.2	5	100	100	TRUE
genblast_Os05t0332600-01_Oryza_sativa_5	5	IC4R-OSJ05P231000.1	5	94.84	100	TRUE
genblast_Os05t0345100-00_Oryza_sativa_5	5	IC4R-OSJ05P239800.3	5	93.204	99	TRUE
genblast_Os05t0349200-01_Oryza_sativa_5	5	IC4R-OSJ05P243500.1	5	92.227	99	TRUE
genblast_Os05t0358200-01_Oryza_sativa_5	5	IC4R-OSJ05P251300.1	5	97.797	100	TRUE
genblast_Os05t0358700-01_Oryza_sativa_5	5	IC4R-OSJ05P251700.1	5	90.965	95	TRUE
genblast_Os05t0363500-01_Oryza_sativa_5	5	IC4R-OSJ05P256400.1	5	90.923	98	TRUE
genblast_Os05t0371500-01_Oryza_sativa_5	5	IC4R-OSJ05P264300.1	5	100	100	TRUE
genblast_Os05t0375600-00_Oryza_sativa_5	5	IC4R-OSJ05P267600.5	5	100	100	TRUE
genblast_Os05t0388400-01_Oryza_sativa_5	5	IC4R-OSJ05P277400.1	5	100	97	TRUE
genblast_Os05t0390100-01_Oryza_sativa_5	5	IC4R-OSJ05P279300.6	5	100	96	TRUE
genblast_Os05t0391200-01_Oryza_sativa_5	5	IC4R-OSJ05P280500.1	5	96.815	100	TRUE
genblast_Os05t0392100-01_Oryza_sativa_5	5	IC4R-OSJ05P281200.1	5	84.31	100	TRUE
genblast_Os05t0392300-01_Oryza_sativa_5	5	IC4R-OSJ05P281400.2	5	99.6962	100	TRUE
genblast_Os05t0392400-01_Oryza_sativa_5	5	IC4R-OSJ05P281500.1	5	87.1909	99	TRUE
genblast_Os05t0398000-01_Oryza_sativa_5	5	IC4R-OSJ05P286100.1	5	100	100	TRUE
genblast_Os05t0402800-01_Oryza_sativa_5	5	IC4R-OSJ05P289500.1	5	95.012	100	TRUE
genblast_Os05t0406000-01_Oryza_sativa_5	5	IC4R-OSJ05P291900.1	5	87.539	98	TRUE
genblast_Os05t0410800-01_Oryza_sativa_5	5	IC4R-OSJ05P295100.2	5	65.505	93	TRUE
genblast_Os05t0418100-01_Oryza_sativa_5	5	IC4R-OSJ05P300900.1	5	99.399	100	TRUE
genblast_Os05t0420800-01_Oryza_sativa_5	5	IC4R-OSJ05P303300.1	5	89.02	95	TRUE
genblast_Os05t0426400-01_Oryza_sativa_5	5	IC4R-OSJ05P307100.2	5	98.718	100	TRUE
genblast_Os05t0427900-01_Oryza_sativa_5	5	IC4R-OSJ01P570600.1	1	64.118	99	FALSE
genblast_Os05t0433100-00_Oryza_sativa_1	1	IC4R-OSJ01P566200.1	1	91.944	100	TRUE
genblast_Os05t0449600-01_Oryza_sativa_5	5	IC4R-OSJ05P326700.2	5	100	100	TRUE
genblast_Os05t0453500-01_Oryza_sativa_5	5	IC4R-OSJ05P329200.1	5	100	100	TRUE
genblast_Os05t0456200-00_Oryza_sativa_5	5	IC4R-OSJ05P331800.2	5	70.035	92	TRUE
genblast_Os05t0464100-01_Oryza_sativa_5	5	IC4R-OSJ05P338100.1	5	89.718	100	TRUE
genblast_Os05t0473500-01_Oryza_sativa_5	5	IC4R-OSJ05P345700.1	5	97.277	100	TRUE
genblast_Os05t0474600-02_Oryza_sativa_5	5	IC4R-OSJ05P346400.1	5	90.848	100	TRUE
genblast_Os05t0475400-01_Oryza_sativa_5	5	IC4R-OSJ05P347300.1	5	93.75	100	TRUE
genblast_Os05t0486300-01_Oryza_sativa_3	3	IC4R-OSJ03P452700.1	3	98.322	95	TRUE
genblast_Os05t0493600-00_Oryza_sativa_5	5	IC4R-OSJ05P363000.1	5	90.351	100	TRUE
genblast_Os05t0494900-01_Oryza_sativa_5	5	IC4R-OSJ05P364100.1	5	86.905	98	TRUE
genblast_Os05t0496400-00_Oryza_sativa_5	5	IC4R-OSJ05P365500.1	5	95.599	100	TRUE
genblast_Os05t0497150-01Zm00001eb291710_P001_Oryza_sativa_5	5	IC4R-OSJ01P592000.1	1	22.018	96	FALSE
genblast_Os05t0509300-01_Oryza_sativa_5	5	IC4R-OSJ01P487500.1	1	67.385	98	FALSE
genblast_Os05t0513300-00_Oryza_sativa_5	5	IC4R-OSJ05P381600.2	5	95.855	100	TRUE
genblast_Os05t0513700-00_Oryza_sativa_5	5	IC4R-OSJ05P381900.1	5	94.2484	100	TRUE
genblast_Os05t0513900-01Zm00001eb292750_P002_Oryza_sativa_5	5	IC4R-OSJ05P382100.2	5	97.953	100	TRUE
genblast_Os05t0515900-01_Oryza_sativa_5	5	IC4R-OSJ01P471000.1	1	67.665	100	FALSE
genblast_Os05t0516300-01_Oryza_sativa_5	5	IC4R-OSJ05P384000.3	5	67.29	97	TRUE
genblast_Os05t0533100-01_Oryza_sativa_5	5	IC4R-OSJ05P400300.1	5	90.957	100	TRUE
genblast_Os05t0534000-01_Oryza_sativa_5	5	IC4R-OSJ05P401300.1	5	85.864	90	TRUE
genblast_Os05t0535600-00_Oryza_sativa_5	5	IC4R-OSJ05P402800.6	5	99.7778	90	TRUE
genblast_Os05t0537200-01_Oryza_sativa_5	5	IC4R-OSJ05P404200.2	5	98.753	95	TRUE
genblast_Os05t0537400-00_Oryza_sativa_5	5	IC4R-OSJ05P404300.1	5	98.23	100	TRUE
genblast_Os05t0539600-01_Oryza_sativa_5	5	IC4R-OSJ05P406100.1	5	100	100	TRUE
genblast_Os05t0539900-01_Oryza_sativa_5	5	IC4R-OSJ05P406400.2	5	88.835	100	TRUE
genblast_Os05t0551000-01_Oryza_sativa_5	5	IC4R-OSJ01P420300.1	1	75.507	99	FALSE
genblast_Os05t0551100-01_Oryza_sativa_5	5	IC4R-OSJ05P416800.4	5	96.491	94	TRUE
genblast_Os05t0557500-01_Oryza_sativa_5	5	IC4R-OSJ01P412100.1	1	42.338	93	FALSE
genblast_Os05t0563050-01_Oryza_sativa_5	5	IC4R-OSJ02P182900.4	2	62.8192	93	FALSE
genblast_Os05t0564000-00_Oryza_sativa_5	5	IC4R-OSJ05P428000.1	5	91.08	100	TRUE
genblast_Os05t0564800-01_Oryza_sativa_5	5	IC4R-OSJ05P428800.1	5	91.667	100	TRUE
genblast_Os05t0569500-01_Oryza_sativa_5	5	IC4R-OSJ05P433000.2	5	100	100	TRUE
genblast_Os05t0573900-01_Oryza_sativa_5	5	IC4R-OSJ05P437100.1	5	88.316	100	TRUE
genblast_Os05t0576500-01_Oryza_sativa_5	5	IC4R-OSJ05P439600.1	5	88.0113	100	TRUE
genblast_Os05t0579900-01_Oryza_sativa_5	5	IC4R-OSJ01P376200.3	1	43.847	96	FALSE
genblast_Os05t0580500-01_Oryza_sativa_5	5	IC4R-OSJ05P442900.2	5	92.799	100	TRUE
genblast_Os05t0586600-01_Oryza_sativa_5	5	IC4R-OSJ05P448100.1	5	92.2	100	TRUE
genblast_Os05t0587200-01Zm00001eb345040_P003_Oryza_sativa_5	5	IC4R-OSJ05P448600.1	5	91.85	91	TRUE
genblast_Os05t0588300-01_Oryza_sativa_1	1	IC4R-OSJ01P357600.1	1	92.105	100	TRUE
genblast_Os05t0589200-01_Oryza_sativa_5	5	IC4R-OSJ05P450400.2	5	99.807	100	TRUE
genblast_Os05t0589700-01_Oryza_sativa_5	5	IC4R-OSJ05P450800.1	5	98.78	100	TRUE
genblast_Os06t0116500-01_Oryza_sativa_6	6	IC4R-OSJ06P014900.1	6	85.226	98	TRUE
genblast_Os06t0127300-01_Oryza_sativa_6	6	IC4R-OSJ06P025300.2	6	100	100	TRUE
genblast_Os06t0128400-01_Oryza_sativa_6	6	IC4R-OSJ06P026200.1	6	100	94	TRUE
genblast_Os06t0132400-01_Oryza_sativa_6	6	IC4R-OSJ06P029600.1	6	90.789	100	TRUE
genblast_Os06t0136500-01_Oryza_sativa_6	6	IC4R-OSJ06P032900.1	6	100	100	TRUE
genblast_Os06t0138000-01_Oryza_sativa_6	6	IC4R-OSJ06P034300.1	6	100	100	TRUE
genblast_Os06t0149100-01_Oryza_sativa_6	6	IC4R-OSJ06P044000.7	6	100	100	TRUE
genblast_Os06t0151900-01_Oryza_sativa_6	6	IC4R-OSJ06P046500.1	6	89.785	100	TRUE
genblast_Os06t0154400-01_Oryza_sativa_6	6	IC4R-OSJ06P048500.2	6	97.354	100	TRUE
genblast_Os06t0156400-00_Oryza_sativa_1	1	IC4R-OSJ01P099300.1	1	100	100	TRUE
genblast_Os06t0157000-01_Oryza_sativa_6	6	IC4R-OSJ06P050700.1	6	94.293	100	TRUE
genblast_Os06t0158200-01_Oryza_sativa_6	6	IC4R-OSJ06P051500.1	6	78.782	100	TRUE
genblast_Os06t0163600-01_Oryza_sativa_6	6	IC4R-OSJ06P055800.1	6	100	92	TRUE
genblast_Os06t0176300-00Zm00001eb281800_P001_Oryza_sativa_6	6	IC4R-OSJ06P067100.1	6	91.193	100	TRUE
genblast_Os06t0181200-01_Oryza_sativa_6	6	IC4R-OSJ06P069500.1	6	93.629	97	TRUE
genblast_Os06t0183800-01_Oryza_sativa_6	6	IC4R-OSJ06P071300.1	6	96.96	92	TRUE
genblast_Os06t0184766-00_Oryza_sativa_6	6	IC4R-OSJ06P072200.4	6	95.941	100	TRUE
genblast_Os06t0186600-02_Oryza_sativa_6	6	IC4R-OSJ06P074100.2	6	99.153	100	TRUE
genblast_Os06t0188000-01_Oryza_sativa_6	6	IC4R-OSJ06P075200.2	6	90.365	100	TRUE
genblast_Os06t0192500-02_Oryza_sativa_6	6	IC4R-OSJ06P079600.1	6	97.278	100	TRUE
genblast_Os06t0206700-01_Oryza_sativa_2	2	IC4R-OSJ02P489100.1	2	98.345	100	TRUE
genblast_Os06t0208100-00_Oryza_sativa_6	6	IC4R-OSJ06P091800.8	6	90.585	100	TRUE
genblast_Os06t0208300-01_Oryza_sativa_6	6	IC4R-OSJ06P092100.8	6	100	100	TRUE
genblast_Os06t0218900-00_Oryza_sativa_6	6	IC4R-OSJ06P100900.3	6	97.343	100	TRUE
genblast_Os06t0223200-00_Oryza_sativa_2	2	IC4R-OSJ02P470200.1	2	100	99	TRUE
genblast_Os06t0225800-01Zm00001eb254940_P001_Oryza_sativa_2	2	IC4R-OSJ02P468300.3	2	100	100	TRUE
genblast_Os06t0225900-01Zm00001eb194420_P002_Oryza_sativa_6	6	IC4R-OSJ06P107400.5	6	97.533	100	TRUE
genblast_Os06t0228900-00Zm00001eb372370_P001_Oryza_sativa_6	6	IC4R-OSJ11P202900.1	11	31.4864	90	FALSE
genblast_Os06t0229000-01_Oryza_sativa_6	6	IC4R-OSJ06P109500.1	6	96.501	100	TRUE
genblast_Os06t0229400-00_Oryza_sativa_6	6	IC4R-OSJ06P109900.1	6	98.343	100	TRUE
genblast_Os06t0232100-02_Oryza_sativa_6	6	IC4R-OSJ06P111700.1	6	92.579	100	TRUE
genblast_Os06t0236900-01_Oryza_sativa_6	6	IC4R-OSJ06P115600.1	6	92.364	100	TRUE
genblast_Os06t0239600-01_Oryza_sativa_6	6	IC4R-OSJ06P117900.1	6	94.934	90	TRUE
genblast_Os06t0244700-01_Oryza_sativa_6	6	IC4R-OSJ06P121400.1	6	86.667	100	TRUE
genblast_Os06t0245800-01_Oryza_sativa_6	6	IC4R-OSJ06P122000.1	6	100	100	TRUE
genblast_Os06t0251000-01Zm00001eb280220_P002_Oryza_sativa_6	6	IC4R-OSJ06P125500.1	6	99.782	100	TRUE
genblast_Os06t0259000-01_Oryza_sativa_6	6	IC4R-OSJ06P132500.3	6	97.766	95	TRUE
genblast_Os06t0260500-00_Oryza_sativa_6	6	IC4R-OSJ06P133000.1	6	100	100	TRUE
genblast_Os06t0267500-01_Oryza_sativa_6	6	IC4R-OSJ06P141400.1	6	98.78	100	TRUE
genblast_Os06t0267600-01Zm00001eb280540_P002_Oryza_sativa_6	6	IC4R-OSJ06P141500.1	6	99.062	100	TRUE
genblast_Os06t0268800-01_Oryza_sativa_6	6	IC4R-OSJ06P142200.1	6	90.034	99	TRUE
genblast_Os06t0271000-00_Oryza_sativa_6	6	IC4R-OSJ06P144300.1	6	100	100	TRUE
genblast_Os06t0281400-01_Oryza_sativa_6	6	IC4R-OSJ06P153600.6	6	98.787	99	TRUE
genblast_Os06t0283200-01_Oryza_sativa_6	6	IC4R-OSJ06P156400.3	6	92.371	100	TRUE
genblast_Os06t0286310-01Zm00001eb380830_P001_Oryza_sativa_6	6	IC4R-OSJ06P161600.1	6	100	100	TRUE
genblast_Os06t0286375-00_Oryza_sativa_6	6	IC4R-OSJ06P162000.1	6	100	100	TRUE
genblast_Os06t0297600-01_Oryza_sativa_6	6	IC4R-OSJ06P171600.5	6	100	97	TRUE
genblast_Os06t0301300-00_Oryza_sativa_6	6	IC4R-OSJ06P175000.1	6	96.908	100	TRUE
genblast_Os06t0303700-00Zm00001eb172100_P001_Oryza_sativa_6	6	IC4R-OSJ06P177300.1	6	81.847	100	TRUE
genblast_Os06t0306500-00_Oryza_sativa_6	6	IC4R-OSJ06P179400.2	6	100	100	TRUE
genblast_Os06t0314000-01Zm00001eb006320_P001_Oryza_sativa_6	6	IC4R-OSJ06P185600.1	6	100	100	TRUE
genblast_Os06t0319600-01_Oryza_sativa_6	6	IC4R-OSJ06P191400.1	6	99.024	99	TRUE
genblast_Os06t0320200-01_Oryza_sativa_6	6	IC4R-OSJ06P192100.1	6	97.817	100	TRUE
genblast_Os06t0332700-00_Oryza_sativa_6	6	IC4R-OSJ06P203000.1	6	94.672	95	TRUE
genblast_Os06t0335975-00_Oryza_sativa_6	6	IC4R-OSJ06P205500.2	6	91.318	100	TRUE
genblast_Os06t0356800-01_Oryza_sativa_6	6	IC4R-OSJ11P412700.1	11	47.508	98	FALSE
genblast_Os06t0472300-01_Oryza_sativa_6	6	IC4R-OSJ06P242100.1	6	64.7759	91	TRUE
genblast_Os06t0499000-01_Oryza_sativa_6	6	IC4R-OSJ06P266000.1	6	98.681	94	TRUE
genblast_Os06t0503100-01_Oryza_sativa_6	6	IC4R-OSJ06P269300.1	6	91.823	94	TRUE
genblast_Os06t0506200-01_Oryza_sativa_6	6	IC4R-OSJ06P271500.1	6	100	100	TRUE
genblast_Os06t0507900-01_Oryza_sativa_6	6	IC4R-OSJ06P273800.4	6	92.396	94	TRUE
genblast_Os06t0530400-01_Oryza_sativa_6	6	IC4R-OSJ06P298900.1	6	83.245	100	TRUE
genblast_Os06t0531000-00_Oryza_sativa_6	6	IC4R-OSJ06P299700.1	6	100	98	TRUE
genblast_Os06t0546400-01_Oryza_sativa_6	6	IC4R-OSJ06P313700.2	6	87.531	100	TRUE
genblast_Os06t0554700-01_Oryza_sativa_6	6	IC4R-OSJ06P319700.1	6	84.48	90	TRUE
genblast_Os06t0558766-00_Oryza_sativa_6	6	IC4R-OSJ06P322200.2	6	96.328	98	TRUE
genblast_Os06t0561800-00_Oryza_sativa_6	6	IC4R-OSJ06P325000.1	6	87.884	96	TRUE
genblast_Os06t0562700-01Zm00001eb277410_P003_Oryza_sativa_6	6	IC4R-OSJ06P325600.3	6	84.906	100	TRUE
genblast_Os06t0563300-01_Oryza_sativa_6	6	IC4R-OSJ06P326200.2	6	99.808	100	TRUE
genblast_Os06t0568000-01_Oryza_sativa_8	8	IC4R-OSJ08P171100.1	8	92.697	100	TRUE
genblast_Os06t0571300-01Zm00001eb195050_P002_Oryza_sativa_6	6	IC4R-OSJ06P332200.1	6	95.183	100	TRUE
genblast_Os06t0571800-02Zm00001eb385190_P001_Oryza_sativa_6	6	IC4R-OSJ06P332400.1	6	85.897	100	TRUE
genblast_Os06t0572300-00_Oryza_sativa_6	6	IC4R-OSJ06P332900.1	6	100	94	TRUE
genblast_Os06t0573900-00_Oryza_sativa_6	6	IC4R-OSJ06P333800.1	6	100	100	TRUE
genblast_Os06t0574400-01_Oryza_sativa_6	6	IC4R-OSJ06P334300.2	6	98.253	100	TRUE
genblast_Os06t0589600-01_Oryza_sativa_6	6	IC4R-OSJ06P346800.1	6	95.805	97	TRUE
genblast_Os06t0592400-01_Oryza_sativa_6	6	IC4R-OSJ06P349500.1	6	100	100	TRUE
genblast_Os06t0595800-01_Oryza_sativa_6	6	IC4R-OSJ06P351700.1	6	84.086	99	TRUE
genblast_Os06t0596300-01_Oryza_sativa_6	6	IC4R-OSJ06P352200.1	6	98.582	100	TRUE
genblast_Os06t0602800-01_Oryza_sativa_6	6	IC4R-OSJ06P358400.1	6	87.162	100	TRUE
genblast_Os06t0605900-01_Oryza_sativa_6	6	IC4R-OSJ06P361200.1	6	96.984	97	TRUE
genblast_Os06t0606900-01_Oryza_sativa_6	6	IC4R-OSJ06P362100.1	6	95.574	94	TRUE
genblast_Os06t0607200-01_Oryza_sativa_6	6	IC4R-OSJ06P362500.1	6	98.675	92	TRUE
genblast_Os06t0607900-01_Oryza_sativa_6	6	IC4R-OSJ06P363200.1	6	92.037	98	TRUE
genblast_Os06t0609400-01_Oryza_sativa_6	6	IC4R-OSJ06P364400.1	6	88.861	100	TRUE
genblast_Os06t0610500-01_Oryza_sativa_6	6	IC4R-OSJ05P300900.1	5	49.787	91	FALSE
genblast_Os06t0611100-01Zm00001eb388430_P003_Oryza_sativa_6	6	IC4R-OSJ06P366100.1	6	76.852	100	TRUE
genblast_Os06t0613500-01_Oryza_sativa_6	6	IC4R-OSJ06P368200.13	6	77.215	97	TRUE
genblast_Os06t0618600-01_Oryza_sativa_6	6	IC4R-OSJ06P371500.1	6	97.496	100	TRUE
genblast_Os06t0622800-01_Oryza_sativa_6	6	IC4R-OSJ02P086400.6	2	74.704	100	FALSE
genblast_Os06t0623200-01_Oryza_sativa_6	6	IC4R-OSJ06P375200.1	6	57.367	94	TRUE
genblast_Os06t0625400-01_Oryza_sativa_6	6	IC4R-OSJ06P376900.13	6	98.091	99	TRUE
genblast_Os06t0631300-01_Oryza_sativa_6	6	IC4R-OSJ06P382200.1	6	99.556	100	TRUE
genblast_Os06t0634500-01_Oryza_sativa_6	6	IC4R-OSJ02P083400.2	2	72.15	99	FALSE
genblast_Os06t0639200-01_Oryza_sativa_6	6	IC4R-OSJ06P389200.1	6	82.801	92	TRUE
genblast_Os06t0645400-01_Oryza_sativa_6	6	IC4R-OSJ06P394300.1	6	87.116	100	TRUE
genblast_Os06t0645800-01_Oryza_sativa_6	6	IC4R-OSJ06P394600.1	6	96.652	99	TRUE
genblast_Os06t0646900-01_Oryza_sativa_6	6	IC4R-OSJ06P395600.1	6	97.45	99	TRUE
genblast_Os06t0652000-01_Oryza_sativa_6	6	IC4R-OSJ06P399100.1	6	95.943	96	TRUE
genblast_Os06t0654900-01_Oryza_sativa_6	6	IC4R-OSJ06P401500.1	6	67.568	100	TRUE
genblast_Os06t0659500-01_Oryza_sativa_6	6	IC4R-OSJ06P405900.1	6	100	100	TRUE
genblast_Os06t0660800-01_Oryza_sativa_6	6	IC4R-OSJ06P407000.1	6	92.473	99	TRUE
genblast_Os06t0661400-01_Oryza_sativa_6	6	IC4R-OSJ06P407300.1	6	94.627	100	TRUE
genblast_Os06t0663100-01Zm00001eb274430_P001_Oryza_sativa_6	6	IC4R-OSJ06P409400.1	6	93	97	TRUE
genblast_Os06t0664800-01_Oryza_sativa_6	6	IC4R-OSJ06P411000.1	6	97.248	100	TRUE
genblast_Os06t0669275-00_Oryza_sativa_6	6	IC4R-OSJ06P414900.1	6	97.598	97	TRUE
genblast_Os06t0669600-01_Oryza_sativa_6	6	IC4R-OSJ06P415100.1	6	92.121	100	TRUE
genblast_Os06t0669700-01_Oryza_sativa_6	6	IC4R-OSJ06P415200.7	6	94.643	100	TRUE
genblast_Os06t0671700-01_Oryza_sativa_6	6	IC4R-OSJ06P416700.1	6	95.712	93	TRUE
genblast_Os06t0674800-01_Oryza_sativa_6	6	IC4R-OSJ06P419200.1	6	92.8103	93	TRUE
genblast_Os06t0679800-00_Oryza_sativa_6	6	IC4R-OSJ06P422900.3	6	96.933	100	TRUE
genblast_Os06t0683300-01_Oryza_sativa_6	6	IC4R-OSJ06P425900.2	6	100	100	TRUE
genblast_Os06t0686400-01_Oryza_sativa_6	6	IC4R-OSJ06P428600.3	6	93.694	100	TRUE
genblast_Os06t0687400-02_Oryza_sativa_6	6	IC4R-OSJ02P054800.1	2	85.658	97	FALSE
genblast_Os06t0687500-01_Oryza_sativa_6	6	IC4R-OSJ06P429600.1	6	95.402	100	TRUE
genblast_Os06t0687700-01_Oryza_sativa_6	6	IC4R-OSJ06P429800.1	6	100	97	TRUE
genblast_Os06t0687900-01_Oryza_sativa_6	6	IC4R-OSJ06P430000.1	6	83.206	100	TRUE
genblast_Os06t0689600-01_Oryza_sativa_6	6	IC4R-OSJ06P431800.3	6	97.213	95	TRUE
genblast_Os06t0696566-01_Oryza_sativa_6	6	IC4R-OSJ06P438400.1	6	92.308	100	TRUE
genblast_Os06t0698500-01_Oryza_sativa_6	6	IC4R-OSJ06P440000.2	6	84.416	100	TRUE
genblast_Os06t0699700-01_Oryza_sativa_6	6	IC4R-OSJ06P443100.1	6	96.241	98	TRUE
genblast_Os06t0699800-00_Oryza_sativa_6	6	IC4R-OSJ06P443200.1	6	86.254	100	TRUE
genblast_Os06t0701300-02_Oryza_sativa_6	6	IC4R-OSJ06P444600.2	6	88.819	100	TRUE
genblast_Os06t0708200-01_Oryza_sativa_6	6	IC4R-OSJ06P451200.1	6	79.736	100	TRUE
genblast_Os06t0712500-01_Oryza_sativa_6	6	IC4R-OSJ06P454800.1	6	100	100	TRUE
genblast_Os06t0712800-01_Oryza_sativa_6	6	IC4R-OSJ06P455300.1	6	87.889	100	TRUE
genblast_Os06t0724700-01_Oryza_sativa_6	6	IC4R-OSJ06P464700.1	6	95.6484	100	TRUE
genblast_Os06t0726900-00_Oryza_sativa_6	6	IC4R-OSJ06P466700.1	6	98.885	99	TRUE
genblast_Os06t0728902-01_Oryza_sativa_6	6	IC4R-OSJ06P468100.1	6	95.1904	91	TRUE
genblast_Os06t0730000-01_Oryza_sativa_6	6	IC4R-OSJ06P469200.1	6	84.2	100	TRUE
genblast_Os06t0731100-00_Oryza_sativa_6	6	IC4R-OSJ06P470000.1	6	86.578	100	TRUE
genblast_Os07t0124700-01_Oryza_sativa_7	7	IC4R-OSJ07P022000.1	7	67.305	97	TRUE
genblast_Os07t0134400-01_Oryza_sativa_7	7	IC4R-OSJ07P030000.5	7	100	100	TRUE
genblast_Os07t0137000-01_Oryza_sativa_7	7	IC4R-OSJ07P034700.3	7	91.935	99	TRUE
genblast_Os07t0137900-01Zm00001eb299670_P002_Oryza_sativa_7	7	IC4R-OSJ07P033300.1	7	97.1043	100	TRUE
genblast_Os07t0153300-01_Oryza_sativa_7	7	IC4R-OSJ07P045700.1	7	78.395	100	TRUE
genblast_Os07t0154400-01_Oryza_sativa_7	7	IC4R-OSJ07P046600.4	7	96.978	100	TRUE
genblast_Os07t0163800-01_Oryza_sativa_7	7	IC4R-OSJ07P055200.1	7	98.08	100	TRUE
genblast_Os07t0164900-01_Oryza_sativa_7	7	IC4R-OSJ07P056200.6	7	99.684	91	TRUE
genblast_Os07t0165000-01_Oryza_sativa_7	7	IC4R-OSJ07P056300.1	7	92.294	100	TRUE
genblast_Os07t0165200-01_Oryza_sativa_7	7	IC4R-OSJ07P056500.1	7	100	100	TRUE
genblast_Os07t0170200-00_Oryza_sativa_7	7	IC4R-OSJ07P059900.1	7	77.66	100	TRUE
genblast_Os07t0171200-01_Oryza_sativa_7	7	IC4R-OSJ07P060600.1	7	84.9	100	TRUE
genblast_Os07t0175400-00_Oryza_sativa_7	7	IC4R-OSJ07P064200.1	7	91.02	100	TRUE
genblast_Os07t0185200-01_Oryza_sativa_7	7	IC4R-OSJ07P071700.1	7	87.104	100	TRUE
genblast_Os07t0187200-01_Oryza_sativa_7	7	IC4R-OSJ07P073600.1	7	96.909	97	TRUE
genblast_Os07t0192900-00_Oryza_sativa_7	7	IC4R-OSJ07P078800.1	7	98.51	100	TRUE
genblast_Os07t0203300-01_Oryza_sativa_7	7	IC4R-OSJ07P087200.3	7	99.266	94	TRUE
genblast_Os07t0203700-01_Oryza_sativa_7	7	IC4R-OSJ07P087600.8	7	98.1758	98	TRUE
genblast_Os07t0211500-01_Oryza_sativa_7	7	IC4R-OSJ04P412700.1	4	29.624	95	FALSE
genblast_Os07t0225100-01_Oryza_sativa_7	7	IC4R-OSJ07P106100.2	7	98.491	92	TRUE
genblast_Os07t0231400-01_Oryza_sativa_7	7	IC4R-OSJ07P110300.3	7	100	93	TRUE
genblast_Os07t0265600-01_Oryza_sativa_7	7	IC4R-OSJ01P149400.1	1	61.194	98	FALSE
genblast_Os07t0272300-01_Oryza_sativa_7	7	IC4R-OSJ07P150900.1	7	100	99	TRUE
genblast_Os07t0281800-01_Oryza_sativa_7	7	IC4R-OSJ07P160900.1	7	100	100	TRUE
genblast_Os07t0287100-01_Oryza_sativa_7	7	IC4R-OSJ07P166600.7	7	100	100	TRUE
genblast_Os07t0293000-00_Oryza_sativa_7	7	IC4R-OSJ12P289000.2	12	44.338	97	FALSE
genblast_Os07t0409200-01Zm00001eb094750_P002_Oryza_sativa_7	7	IC4R-OSJ07P189500.12	7	100	96	TRUE
genblast_Os07t0414800-01_Oryza_sativa_7	7	IC4R-OSJ07P194500.4	7	100	100	TRUE
genblast_Os07t0419200-01_Oryza_sativa_7	7	IC4R-OSJ07P199300.1	7	90.229	95	TRUE
genblast_Os07t0425000-01_Oryza_sativa_7	7	IC4R-OSJ07P204200.1	7	93.798	100	TRUE
genblast_Os07t0434700-01_Oryza_sativa_7	7	IC4R-OSJ04P458800.5	4	70.213	98	FALSE
genblast_Os07t0444000-02_Oryza_sativa_7	7	IC4R-OSJ10P263400.2	10	71.59	100	FALSE
genblast_Os07t0445600-01_Oryza_sativa_7	7	IC4R-OSJ07P225200.1	7	99.544	100	TRUE
genblast_Os07t0467800-01_Oryza_sativa_7	7	IC4R-OSJ07P244400.1	7	94.059	100	TRUE
genblast_Os07t0481200-01_Oryza_sativa_7	7	IC4R-OSJ07P257400.2	7	100	100	TRUE
genblast_Os07t0485400-01_Oryza_sativa_7	7	IC4R-OSJ07P261300.1	7	100	100	TRUE
genblast_Os07t0490500-01_Oryza_sativa_7	7	IC4R-OSJ07P266600.1	7	81.504	100	TRUE
genblast_Os07t0490800-01_Oryza_sativa_7	7	IC4R-OSJ07P266900.2	7	100	100	TRUE
genblast_Os07t0494900-01_Oryza_sativa_7	7	IC4R-OSJ07P271100.1	7	89.046	100	TRUE
genblast_Os07t0495300-00_Oryza_sativa_7	7	IC4R-OSJ07P271600.1	7	100	100	TRUE
genblast_Os07t0497400-01_Oryza_sativa_7	7	IC4R-OSJ07P273100.2	7	91.1055	100	TRUE
genblast_Os07t0501900-01_Oryza_sativa_7	7	IC4R-OSJ07P276500.1	7	100	100	TRUE
genblast_Os07t0507200-01_Oryza_sativa_7	7	IC4R-OSJ07P281700.1	7	90.657	100	TRUE
genblast_Os07t0509200-01_Oryza_sativa_7	7	IC4R-OSJ07P283000.1	7	93.132	100	TRUE
genblast_Os07t0517000-01_Oryza_sativa_7	7	IC4R-OSJ07P290600.1	7	97.6189	96	TRUE
genblast_Os07t0517400-00_Oryza_sativa_7	7	IC4R-OSJ07P290900.2	7	95.041	100	TRUE
genblast_Os07t0520900-02_Oryza_sativa_7	7	IC4R-OSJ07P293800.1	7	92.015	100	TRUE
genblast_Os07t0522900-01_Oryza_sativa_7	7	IC4R-OSJ07P295500.2	7	82.492	100	TRUE
genblast_Os07t0528900-00_Oryza_sativa_7	7	IC4R-OSJ07P301300.1	7	85.312	100	TRUE
genblast_Os07t0534000-01_Oryza_sativa_7	7	IC4R-OSJ07P305600.1	7	96.748	100	TRUE
genblast_Os07t0538400-01_Oryza_sativa_7	7	IC4R-OSJ07P309700.3	7	96.769	100	TRUE
genblast_Os07t0540366-01_Oryza_sativa_7	7	IC4R-OSJ07P311900.4	7	98.623	100	TRUE
genblast_Os07t0545900-01_Oryza_sativa_7	7	IC4R-OSJ07P317000.2	7	100	100	TRUE
genblast_Os07t0549600-01_Oryza_sativa_7	7	IC4R-OSJ07P319600.1	7	94.037	93	TRUE
genblast_Os07t0564700-01_Oryza_sativa_7	7	IC4R-OSJ07P331800.1	7	93.21	100	TRUE
genblast_Os07t0565400-01_Oryza_sativa_7	7	IC4R-OSJ07P332200.2	7	93.47	100	TRUE
genblast_Os07t0575800-01_Oryza_sativa_7	7	IC4R-OSJ07P342600.1	7	100	100	TRUE
genblast_Os07t0584200-01_Oryza_sativa_7	7	IC4R-OSJ07P349400.1	7	86.441	94	TRUE
genblast_Os07t0587200-01Zm00001eb326040_P001_Oryza_sativa_7	7	IC4R-OSJ07P352600.1	7	67.119	100	TRUE
genblast_Os07t0597100-01_Oryza_sativa_7	7	IC4R-OSJ07P359900.1	7	93.379	100	TRUE
genblast_Os07t0603600-01_Oryza_sativa_7	7	IC4R-OSJ07P365400.2	7	83.684	100	TRUE
genblast_Os07t0609766-00_Oryza_sativa_7	7	IC4R-OSJ07P372100.1	7	90.217	100	TRUE
genblast_Os07t0613000-01_Oryza_sativa_7	7	IC4R-OSJ09P231700.1	9	57.769	92	FALSE
genblast_Os07t0614300-01_Oryza_sativa_7	7	IC4R-OSJ07P375400.1	7	100	100	TRUE
genblast_Os07t0615000-01_Oryza_sativa_7	7	IC4R-OSJ07P376000.1	7	68.3589	91	TRUE
genblast_Os07t0623100-01_Oryza_sativa_7	7	IC4R-OSJ07P382600.1	7	90.568	100	TRUE
genblast_Os07t0633500-00_Oryza_sativa_7	7	IC4R-OSJ07P391500.1	7	91.018	100	TRUE
genblast_Os07t0636900-01_Oryza_sativa_7	7	IC4R-OSJ07P394600.1	7	89.189	100	TRUE
genblast_Os07t0637100-01_Oryza_sativa_7	7	IC4R-OSJ07P394700.1	7	93.077	100	TRUE
genblast_Os07t0640000-01_Oryza_sativa_7	7	IC4R-OSJ07P397800.1	7	91.452	100	TRUE
genblast_Os07t0641200-01_Oryza_sativa_3	3	IC4R-OSJ03P220900.1	3	91.833	100	TRUE
genblast_Os07t0648266-00_Oryza_sativa_7	7	IC4R-OSJ07P405000.1	7	95.5	100	TRUE
genblast_Os07t0659700-01_Oryza_sativa_7	7	IC4R-OSJ07P416500.1	7	89.933	100	TRUE
genblast_Os07t0668300-01_Oryza_sativa_7	7	IC4R-OSJ07P423500.4	7	94.01	100	TRUE
genblast_Os07t0669200-00_Oryza_sativa_7	7	IC4R-OSJ07P424400.2	7	89.744	96	TRUE
genblast_Os07t0669650-01_Oryza_sativa_7	7	IC4R-OSJ07P424900.1	7	95.8498	98	TRUE
genblast_Os07t0671400-01_Oryza_sativa_7	7	IC4R-OSJ01P615200.1	1	32.857	100	FALSE
genblast_Os07t0671500-01_Oryza_sativa_5	5	IC4R-OSJ05P370300.1	5	99.341	96	TRUE
genblast_Os07t0680900-01_Oryza_sativa_7	7	IC4R-OSJ07P434000.5	7	100	100	TRUE
genblast_Os07t0686400-00_Oryza_sativa_7	7	IC4R-OSJ07P437900.2	7	97.374	100	TRUE
genblast_Os07t0686800-01_Oryza_sativa_7	7	IC4R-OSJ07P438300.1	7	100	100	TRUE
genblast_Os07t0686900-01_Oryza_sativa_7	7	IC4R-OSJ03P181500.1	3	76.712	99	FALSE
genblast_Os07t0692600-01_Oryza_sativa_7	7	IC4R-OSJ07P443000.1	7	90.6819	98	TRUE
genblast_Os07t0693400-00_Oryza_sativa_7	7	IC4R-OSJ07P443500.1	7	96.169	100	TRUE
genblast_Os08t0100200-00_Oryza_sativa_8	8	IC4R-OSJ08P000400.2	8	94.326	100	TRUE
genblast_Os08t0101600-01_Oryza_sativa_8	8	IC4R-OSJ08P001400.1	8	94.54	100	TRUE
genblast_Os08t0103000-01_Oryza_sativa_8	8	IC4R-OSJ08P002800.1	8	99.065	100	TRUE
genblast_Os08t0116566-00_Oryza_sativa_8	8	IC4R-OSJ08P013400.1	8	95.764	100	TRUE
genblast_Os08t0128300-01_Oryza_sativa_2	2	IC4R-OSJ02P341200.1	2	97.68	100	TRUE
genblast_Os08t0130400-01_Oryza_sativa_8	8	IC4R-OSJ04P209400.2	4	28.391	97	FALSE
genblast_Os08t0135300-01_Oryza_sativa_8	8	IC4R-OSJ08P030900.2	8	98.832	99	TRUE
genblast_Os08t0135600-01Zm00001eb173130_P001_Oryza_sativa_8	8	IC4R-OSJ08P031200.1	8	63.85	100	TRUE
genblast_Os08t0141400-01_Oryza_sativa_8	8	IC4R-OSJ08P035500.8	8	100	100	TRUE
genblast_Os08t0148267-00_Oryza_sativa_8	8	IC4R-OSJ08P041600.1	8	86.461	99	TRUE
genblast_Os08t0163400-01_Oryza_sativa_8	8	IC4R-OSJ08P054900.1	8	89.76	93	TRUE
genblast_Os08t0169700-01_Oryza_sativa_8	8	IC4R-OSJ08P060800.1	8	98.427	100	TRUE
genblast_Os08t0171600-01_Oryza_sativa_8	8	IC4R-OSJ08P062500.1	8	95.257	100	TRUE
genblast_Os08t0174100-00_Oryza_sativa_8	8	IC4R-OSJ08P064800.1	8	76.349	100	TRUE
genblast_Os08t0174300-00_Oryza_sativa_8	8	IC4R-OSJ08P064900.1	8	82.729	100	TRUE
genblast_Os08t0179150-01_Oryza_sativa_4	4	IC4R-OSJ04P479300.1	4	92.336	100	TRUE
genblast_Os08t0205200-01Zm00001eb413700_P002_Oryza_sativa_8	8	IC4R-OSJ08P091400.1	8	100	100	TRUE
genblast_Os08t0223833-00_Oryza_sativa_8	8	IC4R-OSJ08P112600.1	8	85.5204	98	TRUE
genblast_Os08t0240500-00_Oryza_sativa_8	8	IC4R-OSJ08P127300.1	8	100	100	TRUE
genblast_Os08t0242700-01_Oryza_sativa_8	8	IC4R-OSJ08P129700.1	8	100	100	TRUE
genblast_Os08t0253800-01_Oryza_sativa_8	8	IC4R-OSJ08P139600.2	8	91.544	100	TRUE
genblast_Os08t0269800-01_Oryza_sativa_8	8	IC4R-OSJ08P153900.1	8	100	100	TRUE
genblast_Os08t0280600-01Zm00001eb177690_P003_Oryza_sativa_8	8	IC4R-OSJ08P163200.6	8	92.947	100	TRUE
genblast_Os08t0295100-00_Oryza_sativa_8	8	IC4R-OSJ08P177600.1	8	97.667	98	TRUE
genblast_Os08t0320400-01_Oryza_sativa_8	8	IC4R-OSJ08P206600.1	8	100	100	TRUE
genblast_Os08t0323000-01_Oryza_sativa_8	8	IC4R-OSJ08P208700.1	8	95.8	100	TRUE
genblast_Os08t0338600-01_Oryza_sativa_8	8	IC4R-OSJ08P225300.2	8	76.279	100	TRUE
genblast_Os08t0369300-00_Oryza_sativa_8	8	IC4R-OSJ08P254500.1	8	100	100	TRUE
genblast_Os08t0374200-01_Oryza_sativa_8	8	IC4R-OSJ08P259100.1	8	100	100	TRUE
genblast_Os08t0374400-00_Oryza_sativa_8	8	IC4R-OSJ08P259200.1	8	91.86	99	TRUE
genblast_Os08t0386900-01_Oryza_sativa_8	8	IC4R-OSJ08P269200.2	8	100	91	TRUE
genblast_Os08t0390100-01_Oryza_sativa_8	8	IC4R-OSJ09P153200.1	9	67.782	96	FALSE
genblast_Os08t0406400-01_Oryza_sativa_8	8	IC4R-OSJ08P284400.1	8	100	100	TRUE
genblast_Os08t0412600-01_Oryza_sativa_8	8	IC4R-OSJ08P288300.1	8	98.429	100	TRUE
genblast_Os08t0434632-01_Oryza_sativa_8	8	IC4R-OSJ08P306900.1	8	91.754	100	TRUE
genblast_Os08t0439000-01_Oryza_sativa_8	8	IC4R-OSJ08P309800.6	8	96.84	100	TRUE
genblast_Os08t0440200-01_Oryza_sativa_8	8	IC4R-OSJ04P338700.2	4	26.603	93	FALSE
genblast_Os08t0440900-01_Oryza_sativa_8	8	IC4R-OSJ08P311500.1	8	98.529	98	TRUE
genblast_Os08t0441100-01_Oryza_sativa_8	8	IC4R-OSJ08P311700.1	8	93.939	100	TRUE
genblast_Os08t0450700-01_Oryza_sativa_8	8	IC4R-OSJ08P318700.1	8	99.0743	100	TRUE
genblast_Os08t0453700-00_Oryza_sativa_8	8	IC4R-OSJ09P227900.1	9	78.1745	94	FALSE
genblast_Os08t0460600-01_Oryza_sativa_8	8	IC4R-OSJ08P327800.1	8	95.472	98	TRUE
genblast_Os08t0467500-02_Oryza_sativa_8	8	IC4R-OSJ08P333200.1	8	96.46	90	TRUE
genblast_Os08t0477500-01_Oryza_sativa_8	8	IC4R-OSJ08P340700.1	8	100	100	TRUE
genblast_Os08t0481800-01_Oryza_sativa_8	8	IC4R-OSJ08P344100.1	8	89.369	100	TRUE
genblast_Os08t0485400-02_Oryza_sativa_8	8	IC4R-OSJ08P346800.3	8	100	100	TRUE
genblast_Os08t0492400-01_Oryza_sativa_8	8	IC4R-OSJ06P171800.1	6	54.1014	99	FALSE
genblast_Os08t0501600-00_Oryza_sativa_9	9	IC4R-OSJ09P327800.1	9	81.796	100	TRUE
genblast_Os08t0513000-01_Oryza_sativa_8	8	IC4R-OSJ08P369800.1	8	87.468	100	TRUE
genblast_Os08t0513700-01_Oryza_sativa_8	8	IC4R-OSJ08P370400.1	8	95.789	100	TRUE
genblast_Os08t0515900-01_Oryza_sativa_8	8	IC4R-OSJ01P285400.2	1	43.438	96	FALSE
genblast_Os08t0517200-02_Oryza_sativa_8	8	IC4R-OSJ04P453700.8	4	71.05	95	FALSE
genblast_Os08t0526700-00_Oryza_sativa_8	8	IC4R-OSJ08P382600.1	8	100	100	TRUE
genblast_Os08t0530066-00_Oryza_sativa_8	8	IC4R-OSJ08P385500.1	8	93.003	100	TRUE
genblast_Os08t0538200-01_Oryza_sativa_8	8	IC4R-OSJ08P393000.1	8	69.028	100	TRUE
genblast_Os08t0539600-01_Oryza_sativa_8	8	IC4R-OSJ08P394200.3	8	98.107	97	TRUE
genblast_Os08t0544400-01_Oryza_sativa_8	8	IC4R-OSJ08P398500.1	8	95.077	100	TRUE
genblast_Os08t0546900-01_Oryza_sativa_8	8	IC4R-OSJ08P400700.3	8	95.105	100	TRUE
genblast_Os08t0550600-01_Oryza_sativa_8	8	IC4R-OSJ08P403900.2	8	93.88	100	TRUE
genblast_Os08t0556700-01_Oryza_sativa_8	8	IC4R-OSJ08P409100.4	8	97.39	100	TRUE
genblast_Os08t0558000-01_Oryza_sativa_8	8	IC4R-OSJ08P410300.1	8	100	92	TRUE
genblast_Os08t0558400-02_Oryza_sativa_8	8	IC4R-OSJ05P017200.1	5	48.773	99	FALSE
genblast_Os08t0562800-01_Oryza_sativa_8	8	IC4R-OSJ08P415200.1	8	100	97	TRUE
genblast_Os09t0103500-01Zm00001eb307420_P004_Oryza_sativa_9	9	IC4R-OSJ09P006900.1	9	98.065	96	TRUE
genblast_Os09t0129800-00_Oryza_sativa_9	9	IC4R-OSJ09P032700.1	9	98.73	100	TRUE
genblast_Os09t0279100-01_Oryza_sativa_9	9	IC4R-OSJ09P084500.1	9	90.986	100	TRUE
genblast_Os09t0281600-01Zm00001eb325220_P002_Oryza_sativa_9	9	IC4R-OSJ09P086700.1	9	93.039	100	TRUE
genblast_Os09t0322200-01Zm00001eb309830_P001_Oryza_sativa_9	9	IC4R-OSJ09P129600.6	9	100	91	TRUE
genblast_Os09t0343200-01Zm00001eb323050_P002_Oryza_sativa_7	7	IC4R-OSJ07P300100.1	7	82.009	100	TRUE
genblast_Os09t0361500-01_Oryza_sativa_9	9	IC4R-OSJ09P166500.3	9	96.97	92	TRUE
genblast_Os09t0363600-01_Oryza_sativa_9	9	IC4R-OSJ09P168100.1	9	88.268	100	TRUE
genblast_Os09t0371100-00Zm00001eb311270_P001_Oryza_sativa_9	9	IC4R-OSJ09P174600.1	9	87.324	100	TRUE
genblast_Os09t0371300-00_Oryza_sativa_9	9	IC4R-OSJ09P174300.1	9	100	100	TRUE
genblast_Os09t0371700-01_Oryza_sativa_9	9	IC4R-OSJ09P174900.1	9	98.935	100	TRUE
genblast_Os09t0375600-01_Oryza_sativa_9	9	IC4R-OSJ09P178200.1	9	97.778	100	TRUE
genblast_Os09t0376000-01_Oryza_sativa_9	9	IC4R-OSJ09P178500.1	9	89.1082	92	TRUE
genblast_Os09t0380000-02_Oryza_sativa_3	3	IC4R-OSJ03P509800.3	3	100	100	TRUE
genblast_Os09t0383400-01_Oryza_sativa_9	9	IC4R-OSJ09P184300.5	9	96.571	94	TRUE
genblast_Os09t0386600-01_Oryza_sativa_9	9	IC4R-OSJ09P186700.6	9	95.685	100	TRUE
genblast_Os09t0402300-01_Oryza_sativa_9	9	IC4R-OSJ09P201200.3	9	98.618	94	TRUE
genblast_Os09t0403300-00_Oryza_sativa_8	8	IC4R-OSJ08P302600.1	8	96.067	100	TRUE
genblast_Os09t0407600-01_Oryza_sativa_9	9	IC4R-OSJ09P204900.1	9	91.984	100	TRUE
genblast_Os09t0410125-00_Oryza_sativa_9	9	IC4R-OSJ09P206800.1	9	92.8912	100	TRUE
genblast_Os09t0413100-01_Oryza_sativa_9	9	IC4R-OSJ09P208700.1	9	98.072	100	TRUE
genblast_Os09t0413200-01Zm00001eb312490_P001_Oryza_sativa_9	9	IC4R-OSJ09P208800.1	9	94.901	100	TRUE
genblast_Os09t0432300-01_Oryza_sativa_9	9	IC4R-OSJ09P224100.1	9	81.044	95	TRUE
genblast_Os09t0442600-01_Oryza_sativa_9	9	IC4R-OSJ09P231700.1	9	96.751	100	TRUE
genblast_Os09t0448900-01_Oryza_sativa_9	9	IC4R-OSJ09P237100.1	9	91.193	96	TRUE
genblast_Os09t0453700-01_Oryza_sativa_9	9	IC4R-OSJ09P241300.5	9	96.561	100	TRUE
genblast_Os09t0455400-01_Oryza_sativa_9	9	IC4R-OSJ09P242900.1	9	81.996	100	TRUE
genblast_Os09t0465400-00Zm00001eb038410_P001_Oryza_sativa_8	8	IC4R-OSJ08P341900.1	8	91.743	100	TRUE
genblast_Os09t0469400-01_Oryza_sativa_9	9	IC4R-OSJ08P377000.1	8	45.726	95	FALSE
genblast_Os09t0469950-00_Oryza_sativa_9	9	IC4R-OSJ09P253900.1	9	95.818	100	TRUE
genblast_Os09t0474300-01_Oryza_sativa_9	9	IC4R-OSJ09P257700.1	9	94.185	100	TRUE
genblast_Os09t0478600-01_Oryza_sativa_8	8	IC4R-OSJ08P352600.1	8	76.647	100	TRUE
genblast_Os09t0479200-01_Oryza_sativa_9	9	IC4R-OSJ09P261100.1	9	92.322	100	TRUE
genblast_Os09t0482660-01_Oryza_sativa_9	9	IC4R-OSJ09P264300.1	9	93.074	100	TRUE
genblast_Os09t0488700-01_Oryza_sativa_9	9	IC4R-OSJ09P269000.1	9	89.605	100	TRUE
genblast_Os09t0491532-01_Oryza_sativa_9	9	IC4R-OSJ09P269900.1	9	90.186	96	TRUE
genblast_Os09t0499500-01_Oryza_sativa_9	9	IC4R-OSJ09P276500.1	9	94.118	96	TRUE
genblast_Os09t0505300-01_Oryza_sativa_9	9	IC4R-OSJ09P280300.1	9	89.607	100	TRUE
genblast_Os09t0505400-00_Oryza_sativa_9	9	IC4R-OSJ09P280400.1	9	63.568	96	TRUE
genblast_Os09t0506900-01_Oryza_sativa_9	9	IC4R-OSJ09P282000.4	9	100	100	TRUE
genblast_Os09t0508250-00_Oryza_sativa_9	9	IC4R-OSJ08P390800.1	8	60.853	91	FALSE
genblast_Os09t0513100-02_Oryza_sativa_9	9	IC4R-OSJ09P287100.3	9	96.603	100	TRUE
genblast_Os09t0513500-00_Oryza_sativa_9	9	IC4R-OSJ09P287300.1	9	100	100	TRUE
genblast_Os09t0513600-01_Oryza_sativa_3	3	IC4R-OSJ03P106300.1	3	95.077	100	TRUE
genblast_Os09t0516700-01_Oryza_sativa_9	9	IC4R-OSJ09P290200.2	9	96.054	97	TRUE
genblast_Os09t0529350-01_Oryza_sativa_9	9	IC4R-OSJ09P299000.1	9	76.923	100	TRUE
genblast_Os09t0533400-01_Oryza_sativa_9	9	IC4R-OSJ09P302200.2	9	92.647	100	TRUE
genblast_Os09t0539800-01_Oryza_sativa_9	9	IC4R-OSJ09P307700.1	9	99.138	96	TRUE
genblast_Os09t0548700-01Zm00001eb006050_P001_Oryza_sativa_3	3	IC4R-OSJ03P071600.1	3	95.362	100	TRUE
genblast_Os09t0553300-01_Oryza_sativa_9	9	IC4R-OSJ09P319700.1	9	100	100	TRUE
genblast_Os09t0554000-01_Oryza_sativa_9	9	IC4R-OSJ09P320300.1	9	97.833	100	TRUE
genblast_Os09t0569300-01_Oryza_sativa_9	9	IC4R-OSJ07P257400.2	7	53.378	99	FALSE
genblast_Os09t0570000-01_Oryza_sativa_9	9	IC4R-OSJ09P335000.1	9	95.327	99	TRUE
genblast_Os09t0570100-01_Oryza_sativa_9	9	IC4R-OSJ09P335100.1	9	97.724	100	TRUE
genblast_Os09t0570500-01_Oryza_sativa_3	3	IC4R-OSJ03P007300.1	3	87.539	99	TRUE
genblast_Os09t0572500-01_Oryza_sativa_9	9	IC4R-OSJ02P085300.2	2	61.057	99	FALSE
genblast_Os10t0105400-02_Oryza_sativa_10	10	IC4R-OSJ10P005600.1	10	94.583	98	TRUE
genblast_Os10t0109700-00_Oryza_sativa_3	3	IC4R-OSJ03P113200.1	3	97.774	99	TRUE
genblast_Os10t0155400-00_Oryza_sativa_10	10	IC4R-OSJ10P051800.1	10	86.476	95	TRUE
genblast_Os10t0162836-01_Oryza_sativa_10	10	IC4R-OSJ10P077900.1	10	100	100	TRUE
genblast_Os10t0162854-01_Oryza_sativa_4	4	IC4R-OSJ04P404900.1	4	100	99	TRUE
genblast_Os10t0205500-01_Oryza_sativa_6	6	IC4R-OSJ01P449300.1	1	67.132	93	FALSE
genblast_Os10t0254720-01_Oryza_sativa_10	10	IC4R-OSJ10P120200.1	10	100	96	TRUE
genblast_Os10t0325400-01_Oryza_sativa_10	10	IC4R-OSJ10P132800.7	10	89.9998	100	TRUE
genblast_Os10t0365900-00_Oryza_sativa_3	3	IC4R-OSJ03P483600.1	3	91.29	98	TRUE
genblast_Os10t0369600-01_Oryza_sativa_10	10	IC4R-OSJ10P174000.1	10	100	100	TRUE
genblast_Os10t0375700-01_Oryza_sativa_10	10	IC4R-OSJ10P178800.1	10	98.817	100	TRUE
genblast_Os10t0391100-01_Oryza_sativa_10	10	IC4R-OSJ10P195300.1	10	96.1037	100	TRUE
genblast_Os10t0392700-02_Oryza_sativa_10	10	IC4R-OSJ10P196400.1	10	100	100	TRUE
genblast_Os10t0394100-01Zm00001eb048700_P001_Oryza_sativa_10	10	IC4R-OSJ10P197200.3	10	100	100	TRUE
genblast_Os10t0394200-01_Oryza_sativa_10	10	IC4R-OSJ10P197300.2	10	100	100	TRUE
genblast_Os10t0396400-01_Oryza_sativa_10	10	IC4R-OSJ10P199200.12	10	100	90	TRUE
genblast_Os10t0404500-01_Oryza_sativa_10	10	IC4R-OSJ10P206200.1	10	91.107	100	TRUE
genblast_Os10t0412000-01_Oryza_sativa_10	10	IC4R-OSJ05P001000.1	5	45.555	94	FALSE
genblast_Os10t0420000-01_Oryza_sativa_10	10	IC4R-OSJ10P220000.3	10	96.831	100	TRUE
genblast_Os10t0421800-01_Oryza_sativa_10	10	IC4R-OSJ10P221800.1	10	100	100	TRUE
genblast_Os10t0431000-03_Oryza_sativa_10	10	IC4R-OSJ10P230400.1	10	88.1337	94	TRUE
genblast_Os10t0447100-01_Oryza_sativa_10	10	IC4R-OSJ10P243300.2	10	100	100	TRUE
genblast_Os10t0455900-01_Oryza_sativa_10	10	IC4R-OSJ10P249700.3	10	96.694	100	TRUE
genblast_Os10t0463100-00Zm00001eb351350_P002_Oryza_sativa_3	3	IC4R-OSJ03P038200.1	3	92.982	97	TRUE
genblast_Os10t0465000-01_Oryza_sativa_10	10	IC4R-OSJ02P171700.2	2	42.095	97	FALSE
genblast_Os10t0466500-02_Oryza_sativa_10	10	IC4R-OSJ10P259000.1	10	84.938	97	TRUE
genblast_Os10t0477200-01_Oryza_sativa_10	10	IC4R-OSJ10P266400.1	10	88.322	97	TRUE
genblast_Os10t0479800-01_Oryza_sativa_10	10	IC4R-OSJ02P002700.1	2	32.181	94	FALSE
genblast_Os10t0485100-01Zm00001eb221340_P001_Oryza_sativa_10	10	IC4R-OSJ10P273000.2	10	96.036	99	TRUE
genblast_Os10t0488900-01_Oryza_sativa_10	10	IC4R-OSJ10P276000.1	10	92.693	100	TRUE
genblast_Os10t0492400-01_Oryza_sativa_10	10	IC4R-OSJ10P278900.1	10	83.568	95	TRUE
genblast_Os10t0492900-01_Oryza_sativa_10	10	IC4R-OSJ10P279200.2	10	95.561	100	TRUE
genblast_Os10t0499400-01_Oryza_sativa_10	10	IC4R-OSJ10P284800.1	10	84.935	100	TRUE
genblast_Os10t0508000-00_Oryza_sativa_10	10	IC4R-OSJ10P291400.1	10	92.308	100	TRUE
genblast_Os10t0508500-00_Oryza_sativa_10	10	IC4R-OSJ10P292200.1	10	98.173	93	TRUE
genblast_Os10t0509000-01_Oryza_sativa_10	10	IC4R-OSJ04P521500.1	4	27.643	99	FALSE
genblast_Os10t0511200-00_Oryza_sativa_10	10	IC4R-OSJ10P294400.1	10	83.762	100	TRUE
genblast_Os10t0511600-01_Oryza_sativa_10	10	IC4R-OSJ10P294800.2	10	88.753	99	TRUE
genblast_Os10t0516300-01_Oryza_sativa_10	10	IC4R-OSJ10P298100.1	10	95.652	100	TRUE
genblast_Os10t0516701-00_Oryza_sativa_10	10	IC4R-OSJ10P298500.1	10	91.314	91	TRUE
genblast_Os10t0518200-01_Oryza_sativa_10	10	IC4R-OSJ10P299500.1	10	97.761	100	TRUE
genblast_Os10t0521600-01_Oryza_sativa_10	10	IC4R-OSJ10P302600.6	10	97.137	100	TRUE
genblast_Os10t0522400-01_Oryza_sativa_10	10	IC4R-OSJ10P303400.2	10	87.419	100	TRUE
genblast_Os10t0522500-02_Oryza_sativa_10	10	IC4R-OSJ10P303500.1	10	100	100	TRUE
genblast_Os10t0532100-01_Oryza_sativa_10	10	IC4R-OSJ10P311800.1	10	97.586	94	TRUE
genblast_Os10t0541600-00_Oryza_sativa_10	10	IC4R-OSJ10P318500.1	10	94.456	100	TRUE
genblast_Os10t0546200-00Zm00001eb392000_P001_Oryza_sativa_10	10	IC4R-OSJ10P321700.1	10	93.12	100	TRUE
genblast_Os10t0550500-01_Oryza_sativa_10	10	IC4R-OSJ07P392500.2	7	51.762	90	FALSE
genblast_Os10t0554100-01_Oryza_sativa_10	10	IC4R-OSJ10P328500.1	10	94.708	100	TRUE
genblast_Os10t0560500-01Zm00001eb000330_P001_Oryza_sativa_10	10	IC4R-OSJ10P333100.2	10	89.494	100	TRUE
genblast_Os10t0565200-00_Oryza_sativa_10	10	IC4R-OSJ10P337200.1	10	79.245	98	TRUE
genblast_Os10t0569100-01_Oryza_sativa_3	3	IC4R-OSJ03P372700.2	3	100	100	TRUE
genblast_Os10t0571100-01_Oryza_sativa_10	10	IC4R-OSJ10P342200.1	10	100	100	TRUE
genblast_Os10t0571600-01_Oryza_sativa_10	10	IC4R-OSJ10P342500.1	10	96.96	100	TRUE
genblast_Os10t0575200-01_Oryza_sativa_10	10	IC4R-OSJ10P345000.1	10	98.31	99	TRUE
genblast_Os10t0576000-01_Oryza_sativa_10	10	IC4R-OSJ10P346000.1	10	100	100	TRUE
genblast_Os10t0579500-01_Oryza_sativa_10	10	IC4R-OSJ10P349200.1	10	100	91	TRUE
genblast_Os11t0134100-00_Oryza_sativa_12	12	IC4R-OSJ12P026700.1	12	99.843	99	TRUE
genblast_Os11t0148700-01_Oryza_sativa_11	11	IC4R-OSJ11P040300.2	11	95.645	100	TRUE
genblast_Os11t0153600-01_Oryza_sativa_11	11	IC4R-OSJ11P044800.2	11	73.404	99	TRUE
genblast_Os11t0158500-01_Oryza_sativa_11	11	IC4R-OSJ11P049200.1	11	98.337	100	TRUE
genblast_Os11t0158600-00Zm00001eb202140_P001_Oryza_sativa_11	11	IC4R-OSJ11P049300.1	11	77.614	100	TRUE
genblast_Os11t0159000-01_Oryza_sativa_11	11	IC4R-OSJ11P049500.1	11	98.111	99	TRUE
genblast_Os11t0167500-00_Oryza_sativa_11	11	IC4R-OSJ11P055800.1	11	99.332	90	TRUE
genblast_Os11t0169800-01_Oryza_sativa_11	11	IC4R-OSJ12P058000.4	12	83.655	97	FALSE
genblast_Os11t0176000-01_Oryza_sativa_12	12	IC4R-OSJ12P061100.8	12	80.334	100	TRUE
genblast_Os11t0176300-01_Oryza_sativa_11	11	IC4R-OSJ11P064200.3	11	94.632	92	TRUE
genblast_Os11t0177400-01_Oryza_sativa_11	11	IC4R-OSJ11P065000.1	11	86.928	96	TRUE
genblast_Os11t0183800-00Zm00001eb091240_P002_Oryza_sativa_11	11	IC4R-OSJ11P070000.9	11	99.86	100	TRUE
genblast_Os11t0195500-01_Oryza_sativa_11	11	IC4R-OSJ11P078700.6	11	95.579	100	TRUE
genblast_Os11t0198100-01Zm00001eb112600_P003_Oryza_sativa_11	11	IC4R-OSJ11P080200.3	11	95.122	100	TRUE
genblast_Os11t0219000-01Zm00001eb169160_P001_Oryza_sativa_11	11	IC4R-OSJ11P099700.5	11	99.163	100	TRUE
genblast_Os11t0220400-01Zm00001eb169190_P001_Oryza_sativa_11	11	IC4R-OSJ11P101000.2	11	97.203	100	TRUE
genblast_Os11t0221000-01_Oryza_sativa_11	11	IC4R-OSJ11P101700.4	11	83.761	100	TRUE
genblast_Os11t0242200-00_Oryza_sativa_11	11	IC4R-OSJ11P119800.1	11	88.413	91	TRUE
genblast_Os11t0256000-01_Oryza_sativa_11	11	IC4R-OSJ11P131000.1	11	100	100	TRUE
genblast_Os11t0261600-01_Oryza_sativa_11	11	IC4R-OSJ11P136300.1	11	95.2746	92	TRUE
genblast_Os11t0302500-01Zm00001eb265520_P001_Oryza_sativa_11	11	IC4R-OSJ11P169700.1	11	100	94	TRUE
genblast_Os11t0308800-01_Oryza_sativa_11	11	IC4R-OSJ11P175800.3	11	94.156	100	TRUE
genblast_Os11t0433500-01_Oryza_sativa_11	11	IC4R-OSJ11P203200.1	11	92.81	100	TRUE
genblast_Os11t0479232-01_Oryza_sativa_11	11	IC4R-OSJ11P243500.1	11	97.519	100	TRUE
genblast_Os11t0528200-01Zm00001eb113290_P002_Oryza_sativa_11	11	IC4R-OSJ11P275900.1	11	97.3502	90	TRUE
genblast_Os11t0552600-01Zm00001eb197580_P003_Oryza_sativa_11	11	IC4R-OSJ11P296500.4	11	98.119	95	TRUE
genblast_Os11t0575900-01_Oryza_sativa_11	11	IC4R-OSJ11P312200.1	11	97.465	100	TRUE
genblast_Os11t0580000-01_Oryza_sativa_11	11	IC4R-OSJ11P315600.1	11	100	100	TRUE
genblast_Os11t0586001-00_Oryza_sativa_11	11	IC4R-OSJ11P319600.1	11	94.971	95	TRUE
genblast_Os11t0587500-01_Oryza_sativa_11	11	IC4R-OSJ11P321000.1	11	98.148	95	TRUE
genblast_Os11t0587600-01_Oryza_sativa_6	6	IC4R-OSJ01P449300.1	1	66.887	90	FALSE
genblast_Os11t0600900-01_Oryza_sativa_11	11	IC4R-OSJ11P331800.4	11	98.043	100	TRUE
genblast_Os11t0609600-01_Oryza_sativa_11	11	IC4R-OSJ11P339000.3	11	89.474	100	TRUE
genblast_Os11t0629550-00_Oryza_sativa_12	12	IC4R-OSJ12P338100.1	12	97.335	100	TRUE
genblast_Os11t0638900-01_Oryza_sativa_11	11	IC4R-OSJ11P361700.3	11	94.651	100	TRUE
genblast_Os11t0639000-00_Oryza_sativa_11	11	IC4R-OSJ11P361800.3	11	84.766	100	TRUE
genblast_Os11t0639600-01_Oryza_sativa_1	1	IC4R-OSJ01P609300.1	1	88.703	100	TRUE
genblast_Os11t0657000-01_Oryza_sativa_11	11	IC4R-OSJ11P377500.2	11	100	93	TRUE
genblast_Os11t0661400-01_Oryza_sativa_11	11	IC4R-OSJ11P381200.1	11	95.4967	98	TRUE
genblast_Os11t0672400-00_Oryza_sativa_11	11	IC4R-OSJ11P389800.1	11	95.56	100	TRUE
genblast_Os11t0677500-00_Oryza_sativa_11	11	IC4R-OSJ11P393600.1	11	93.341	100	TRUE
genblast_Os11t0692500-00_Oryza_sativa_2	2	IC4R-OSJ11P405200.1	11	56.377	98	FALSE
genblast_Os12t0102100-01_Oryza_sativa_11	11	IC4R-OSJ11P001300.1	11	97.548	100	TRUE
genblast_Os12t0102900-00_Oryza_sativa_11	11	IC4R-OSJ11P002100.1	11	76.966	93	TRUE
genblast_Os12t0130900-01_Oryza_sativa_7	7	IC4R-OSJ07P042800.1	7	85.642	91	TRUE
genblast_Os12t0132200-01_Oryza_sativa_12	12	IC4R-OSJ12P026900.6	12	100	100	TRUE
genblast_Os12t0146500-01Zm00001eb406510_P001_Oryza_sativa_12	12	IC4R-OSJ12P040200.1	12	93.706	100	TRUE
genblast_Os12t0165600-01_Oryza_sativa_12	12	IC4R-OSJ12P055600.1	12	93.857	100	TRUE
genblast_Os12t0166500-01_Oryza_sativa_12	12	IC4R-OSJ12P056200.1	12	87.285	100	TRUE
genblast_Os12t0170600-01_Oryza_sativa_12	12	IC4R-OSJ12P059700.1	12	87.707	100	TRUE
genblast_Os12t0178633-00_Oryza_sativa_12	12	IC4R-OSJ11P073300.2	11	47.977	93	FALSE
genblast_Os12t0188900-01_Oryza_sativa_12	12	IC4R-OSJ12P073500.1	12	94.521	100	TRUE
genblast_Os12t0197900-01_Oryza_sativa_12	12	IC4R-OSJ12P081800.1	12	88.61	100	TRUE
genblast_Os12t0209700-01_Oryza_sativa_12	12	IC4R-OSJ12P092300.1	12	99.763	100	TRUE
genblast_Os12t0233600-01_Oryza_sativa_12	12	IC4R-OSJ12P114900.1	12	98.2373	100	TRUE
genblast_Os12t0233800-01_Oryza_sativa_12	12	IC4R-OSJ12P115100.2	12	94.615	100	TRUE
genblast_Os12t0242900-01_Oryza_sativa_12	12	IC4R-OSJ12P122700.3	12	100	94	TRUE
genblast_Os12t0256900-01_Oryza_sativa_12	12	IC4R-OSJ12P136000.1	12	90.385	100	TRUE
genblast_Os12t0274200-01Zm00001eb127240_P001_Oryza_sativa_12	12	IC4R-OSJ12P156400.1	12	85.579	100	TRUE
genblast_Os12t0287300-01_Oryza_sativa_12	12	IC4R-OSJ12P168700.4	12	100	100	TRUE
genblast_Os12t0290100-01_Oryza_sativa_12	12	IC4R-OSJ12P172200.1	12	96.473	100	TRUE
genblast_Os12t0294100-01_Oryza_sativa_12	12	IC4R-OSJ12P174300.1	12	100	100	TRUE
genblast_Os12t0428600-01_Oryza_sativa_12	12	IC4R-OSJ09P057900.1	9	38.764	97	FALSE
genblast_Os12t0438600-01_Oryza_sativa_12	12	IC4R-OSJSyP004600.22	Sy	51.247	91	FALSE
genblast_Os12t0460800-03_Oryza_sativa_12	12	IC4R-OSJ12P240100.6	12	100	100	TRUE
genblast_Os12t0478200-02_Oryza_sativa_12	12	IC4R-OSJ12P257100.1	12	86.577	100	TRUE
genblast_Os12t0480200-01_Oryza_sativa_12	12	IC4R-OSJ12P258900.1	12	100	100	TRUE
genblast_Os12t0488800-01_Oryza_sativa_12	12	IC4R-OSJ12P267800.3	12	100	100	TRUE
genblast_Os12t0489100-01_Oryza_sativa_12	12	IC4R-OSJ12P268000.1	12	97.207	100	TRUE
genblast_Os12t0507300-00_Oryza_sativa_12	12	IC4R-OSJ12P283600.1	12	93.206	100	TRUE
genblast_Os12t0507600-01_Oryza_sativa_12	12	IC4R-OSJ12P283900.1	12	100	100	TRUE
genblast_Os12t0510900-01_Oryza_sativa_12	12	IC4R-OSJ12P286800.1	12	100	100	TRUE
genblast_Os12t0528400-01_Oryza_sativa_12	12	IC4R-OSJ12P305100.1	12	94.055	96	TRUE
genblast_Os12t0533800-01_Oryza_sativa_12	12	IC4R-OSJ12P309800.2	12	96.54	100	TRUE
genblast_Os12t0534000-01_Oryza_sativa_12	12	IC4R-OSJ12P309900.2	12	100	100	TRUE
genblast_Os12t0552700-01_Oryza_sativa_12	12	IC4R-OSJ12P327200.1	12	85.603	97	TRUE
genblast_Os12t0570000-01_Oryza_sativa_12	12	IC4R-OSJ12P342000.1	12	100	99	TRUE
genblast_Os12t0592300-00Zm00001eb030510_P003_Oryza_sativa_12	12	IC4R-OSJ12P360300.1	12	100	98	TRUE
genblast_Os12t0593000-01Zm00001eb030570_P001_Oryza_sativa_12	12	IC4R-OSJ12P361300.4	12	94.42	99	TRUE
genblast_Os12t0594200-00_Oryza_sativa_12	12	IC4R-OSJ12P362200.1	12	95.636	100	TRUE
genblast_Os12t0596600-01_Oryza_sativa_12	12	IC4R-OSJ12P364000.2	12	94.902	100	TRUE
genblast_Os12t0604200-00_Oryza_sativa_3	3	IC4R-OSJ03P369200.1	3	89.474	100	TRUE
genblast_Os12t0605200-01_Oryza_sativa_12	12	IC4R-OSJ12P371000.1	12	92.583	100	TRUE
genblast_Os12t0613100-00_Oryza_sativa_1	1	IC4R-OSJ01P095900.2	1	95.942	100	TRUE
genblast_Os12t0615500-01_Oryza_sativa_12	12	IC4R-OSJ12P380000.1	12	100	100	TRUE
genblast_Os12t0616500-00_Oryza_sativa_12	12	IC4R-OSJ12P381000.1	12	100	100	TRUE
genblast_Os12t0617400-01_Oryza_sativa_12	12	IC4R-OSJ12P381800.1	12	93.148	100	TRUE
genblast_Os12t0623400-00_Oryza_sativa_12	12	IC4R-OSJ12P387400.1	12	86.644	100	TRUE
genblast_Os12t0623800-01Zm00001eb137120_P001_Oryza_sativa_12	12	IC4R-OSJ12P387600.1	12	100	93	TRUE
genblast_Os12t0624200-00_Oryza_sativa_3	3	IC4R-OSJ03P386300.1	3	93.043	100	TRUE
genblast_Os12t0640500-01_Oryza_sativa_12	12	IC4R-OSJ12P400900.1	12	93.552	100	TRUE
genblast_Os12t0640800-01_Oryza_sativa_12	12	IC4R-OSJ12P401200.1	12	96.137	93	TRUE
genblast_Os12t0641500-01_Oryza_sativa_12	12	IC4R-OSJ01P592000.1	1	23.602	99	FALSE
genblast_Zm00001eb000170_P003_Oryza_sativa_3	3	IC4R-OSJ03P000400.4	3	99.085	95	TRUE
genblast_Zm00001eb000400_P001_Oryza_sativa_10	10	IC4R-OSJ10P328200.1	10	87.5	100	TRUE
genblast_Zm00001eb000620_P001_Oryza_sativa_3	3	IC4R-OSJ03P007600.1	3	100	94	TRUE
genblast_Zm00001eb002260_P001_Oryza_sativa_3	3	IC4R-OSJ03P026500.1	3	100	100	TRUE
genblast_Zm00001eb002930_P001_Oryza_sativa_3	3	IC4R-OSJ03P032700.1	3	98.312	100	TRUE
genblast_Zm00001eb003510_P004_Oryza_sativa_3	3	IC4R-OSJ03P038000.1	3	93.178	100	TRUE
genblast_Zm00001eb004120_P001_Oryza_sativa_3	3	IC4R-OSJ10P241100.1	10	83.365	100	FALSE
genblast_Zm00001eb004590_P001_Oryza_sativa_10	10	IC4R-OSJ10P339200.1	10	99.555	99	TRUE
genblast_Zm00001eb007440_P001_Oryza_sativa_3	3	IC4R-OSJ03P090300.1	3	99.225	99	TRUE
genblast_Zm00001eb008280_P001_Oryza_sativa_9	9	IC4R-OSJ09P172300.1	9	100	96	TRUE
genblast_Zm00001eb009880_P001_Oryza_sativa_3	3	IC4R-OSJ03P106600.1	3	99.3248	96	TRUE
genblast_Zm00001eb011580_P001_Oryza_sativa_3	3	IC4R-OSJ03P136500.1	3	98.857	100	TRUE
genblast_Zm00001eb012720_P001_Oryza_sativa_3	3	IC4R-OSJ05P017200.1	5	43.685	98	FALSE
genblast_Zm00001eb012870_P001_Oryza_sativa_3	3	IC4R-OSJ03P152100.2	3	96.482	97	TRUE
genblast_Zm00001eb012890_P001_Oryza_sativa_3	3	IC4R-OSJ03P152600.1	3	89.8333	91	TRUE
genblast_Zm00001eb013000_P001_Oryza_sativa_3	3	IC4R-OSJ03P154000.2	3	98.662	100	TRUE
genblast_Zm00001eb014030_P002_Oryza_sativa_2	2	IC4R-OSJ02P432800.2	2	98.748	91	TRUE
genblast_Zm00001eb015220_P001_Oryza_sativa_7	7	IC4R-OSJ07P055600.2	7	94.245	100	TRUE
genblast_Zm00001eb015690_P001_Oryza_sativa_3	3	IC4R-OSJ03P188400.9	3	100	100	TRUE
genblast_Zm00001eb015850_P001_Oryza_sativa_3	3	IC4R-OSJ03P191400.1	3	87.276	100	TRUE
genblast_Zm00001eb017240_P001_Oryza_sativa_5	5	IC4R-OSJ05P273300.8	5	93.417	100	TRUE
genblast_Zm00001eb017260_P001_Oryza_sativa_3	3	IC4R-OSJ07P416000.2	7	81.532	99	FALSE
genblast_Zm00001eb020970_P001_Oryza_sativa_4	4	IC4R-OSJ04P106100.1	4	96.32	100	TRUE
genblast_Zm00001eb021430_P001_Oryza_sativa_10	10	IC4R-OSJ10P304200.1	10	94.805	100	TRUE
genblast_Zm00001eb021710_P001_Oryza_sativa_10	10	IC4R-OSJ10P309700.1	10	96.154	100	TRUE
genblast_Zm00001eb021940_P001_Oryza_sativa_10	10	IC4R-OSJ10P250900.4	10	30.573	91	TRUE
genblast_Zm00001eb022650_P001_Oryza_sativa_10	10	IC4R-OSJ10P320600.2	10	91.88	100	TRUE
genblast_Zm00001eb024180_P001_Oryza_sativa_10	10	IC4R-OSJ10P340700.1	10	100	100	TRUE
genblast_Zm00001eb024190_P001_Oryza_sativa_10	10	IC4R-OSJ10P340800.1	10	81.857	100	TRUE
genblast_Zm00001eb024900_P002_Oryza_sativa_5	5	IC4R-OSJ05P018700.1	5	100	91	TRUE
genblast_Zm00001eb025460_P002_Oryza_sativa_4	4	IC4R-OSJ04P423500.1	4	94.488	100	TRUE
genblast_Zm00001eb025650_P001_Oryza_sativa_10	10	IC4R-OSJ10P004200.3	10	80.162	100	TRUE
genblast_Zm00001eb025840_P001_Oryza_sativa_5	5	IC4R-OSJ05P017200.1	5	89.962	100	TRUE
genblast_Zm00001eb027200_P001_Oryza_sativa_10	10	IC4R-OSJ10P090600.1	10	96.774	100	TRUE
genblast_Zm00001eb028750_P002_Oryza_sativa_12	12	IC4R-OSJ12P339300.1	12	96.344	100	TRUE
genblast_Zm00001eb029510_P001_Oryza_sativa_12	12	IC4R-OSJ12P346000.1	12	93.759	100	TRUE
genblast_Zm00001eb030980_P001_Oryza_sativa_12	12	IC4R-OSJ12P364800.2	12	96.712	100	TRUE
genblast_Zm00001eb033120_P001_Oryza_sativa_3	3	IC4R-OSJ05P035900.1	5	54.878	99	FALSE
genblast_Zm00001eb034800_P002_Oryza_sativa_10	10	IC4R-OSJ10P052200.1	10	92.655	94	TRUE
genblast_Zm00001eb037210_P001_Oryza_sativa_1	1	IC4R-OSJ01P187800.3	1	100	100	TRUE
genblast_Zm00001eb039600_P001_Oryza_sativa_8	8	IC4R-OSJ08P409600.1	8	87.333	100	TRUE
genblast_Zm00001eb040510_P001_Oryza_sativa_9	9	IC4R-OSJ09P229500.1	9	99.058	100	TRUE
genblast_Zm00001eb040580_P001_Oryza_sativa_8	8	IC4R-OSJ08P320900.2	8	100	100	TRUE
genblast_Zm00001eb044090_P001_Oryza_sativa_10	10	IC4R-OSJ10P288600.1	10	94.501	100	TRUE
genblast_Zm00001eb044420_P001_Oryza_sativa_10	10	IC4R-OSJ10P285000.2	10	100	100	TRUE
genblast_Zm00001eb044550_P001_Oryza_sativa_10	10	IC4R-OSJ10P284500.1	10	86.966	97	TRUE
genblast_Zm00001eb045730_P001_Oryza_sativa_10	10	IC4R-OSJ10P268100.1	10	97.574	100	TRUE
genblast_Zm00001eb046600_P001_Oryza_sativa_10	10	IC4R-OSJ10P253100.1	10	95.497	100	TRUE
genblast_Zm00001eb049730_P001_Oryza_sativa_3	3	IC4R-OSJ01P375600.1	1	46.593	99	FALSE
genblast_Zm00001eb051330_P001_Oryza_sativa_3	3	IC4R-OSJ03P359200.1	3	47.879	100	TRUE
genblast_Zm00001eb051870_P002_Oryza_sativa_3	3	IC4R-OSJ03P206700.2	3	45.48	97	TRUE
genblast_Zm00001eb053620_P002_Oryza_sativa_3	3	IC4R-OSJ03P417200.1	3	88.61	100	TRUE
genblast_Zm00001eb053760_P001_Oryza_sativa_9	9	IC4R-OSJ09P080900.1	9	98.428	100	TRUE
genblast_Zm00001eb053840_P001_Oryza_sativa_3	3	IC4R-OSJ03P420500.1	3	100	98	TRUE
genblast_Zm00001eb056540_P001_Oryza_sativa_3	3	IC4R-OSJ03P454400.1	3	98.641	91	TRUE
genblast_Zm00001eb056980_P001_Oryza_sativa_3	3	IC4R-OSJ03P459400.1	3	84.84	100	TRUE
genblast_Zm00001eb057360_P001_Oryza_sativa_3	3	IC4R-OSJ03P464800.1	3	95.989	100	TRUE
genblast_Zm00001eb057430_P001_Oryza_sativa_3	3	IC4R-OSJ03P465500.1	3	95.4157	93	TRUE
genblast_Zm00001eb059620_P002_Oryza_sativa_3	3	IC4R-OSJ03P488600.1	3	97.912	100	TRUE
genblast_Zm00001eb060680_P001_Oryza_sativa_3	3	IC4R-OSJ03P501700.2	3	93.574	100	TRUE
genblast_Zm00001eb061370_P003_Oryza_sativa_3	3	IC4R-OSJ03P508300.1	3	94.214	94	TRUE
genblast_Zm00001eb061490_P002_Oryza_sativa_9	9	IC4R-OSJ09P176000.1	9	100	92	TRUE
genblast_Zm00001eb061520_P001_Oryza_sativa_3	3	IC4R-OSJ03P510600.1	3	98.374	100	TRUE
genblast_Zm00001eb061920_P001_Oryza_sativa_10	10	IC4R-OSJ10P130200.1	10	90.538	96	TRUE
genblast_Zm00001eb061990_P002_Oryza_sativa_3	3	IC4R-OSJ03P513700.1	3	91.94	100	TRUE
genblast_Zm00001eb064090_P003_Oryza_sativa_3	3	IC4R-OSJ03P543400.1	3	100	100	TRUE
genblast_Zm00001eb064440_P001_Oryza_sativa_3	3	IC4R-OSJ03P547500.1	3	100	100	TRUE
genblast_Zm00001eb065330_P001_Oryza_sativa_3	3	IC4R-OSJ03P559600.1	3	93.214	99	TRUE
genblast_Zm00001eb067820_P001_Oryza_sativa_11	11	IC4R-OSJ11P211500.1	11	100	100	TRUE
genblast_Zm00001eb068630_P001_Oryza_sativa_4	4	IC4R-OSJ04P489800.1	4	100	98	TRUE
genblast_Zm00001eb069710_P001_Oryza_sativa_4	4	IC4R-OSJ04P473500.1	4	100	99	TRUE
genblast_Zm00001eb070490_P002_Oryza_sativa_8	8	IC4R-OSJ08P087600.1	8	89.384	90	TRUE
genblast_Zm00001eb070600_P001_Oryza_sativa_4	4	IC4R-OSJ04P464600.1	4	72.689	100	TRUE
genblast_Zm00001eb074280_P001_Oryza_sativa_4	4	IC4R-OSJ04P413600.1	4	93.817	100	TRUE
genblast_Zm00001eb076530_P002_Oryza_sativa_4	4	IC4R-OSJ04P533300.4	4	92.409	91	TRUE
genblast_Zm00001eb076650_P004_Oryza_sativa_11	11	IC4R-OSJ11P079900.1	11	91.162	100	TRUE
genblast_Zm00001eb077540_P002_Oryza_sativa_4	4	IC4R-OSJ04P377800.1	4	96.989	98	TRUE
genblast_Zm00001eb078620_P001_Oryza_sativa_4	4	IC4R-OSJ04P362500.1	4	65.245	100	TRUE
genblast_Zm00001eb079320_P002_Oryza_sativa_4	4	IC4R-OSJ02P341800.1	2	70.833	100	FALSE
genblast_Zm00001eb079750_P005_Oryza_sativa_4	4	IC4R-OSJ04P345700.1	4	100	100	TRUE
genblast_Zm00001eb080910_P001_Oryza_sativa_2	2	IC4R-OSJ02P324300.1	2	90.476	100	TRUE
genblast_Zm00001eb081850_P001_Oryza_sativa_4	4	IC4R-OSJ04P318400.1	4	84.009	100	TRUE
genblast_Zm00001eb082040_P001_Oryza_sativa_4	4	IC4R-OSJ04P317700.5	4	75.63	100	TRUE
genblast_Zm00001eb082660_P001_Oryza_sativa_4	4	IC4R-OSJ04P309700.1	4	100	100	TRUE
genblast_Zm00001eb082690_P004_Oryza_sativa_4	4	IC4R-OSJ04P308500.1	4	99.154	97	TRUE
genblast_Zm00001eb083520_P001_Oryza_sativa_4	4	IC4R-OSJ04P296600.1	4	94.581	100	TRUE
genblast_Zm00001eb083590_P001_Oryza_sativa_4	4	IC4R-OSJ02P295000.2	2	58.75	98	FALSE
genblast_Zm00001eb084160_P001_Oryza_sativa_2	2	IC4R-OSJ02P287700.1	2	100	96	TRUE
genblast_Zm00001eb084420_P004_Oryza_sativa_4	4	IC4R-OSJ04P288900.4	4	80.597	100	TRUE
genblast_Zm00001eb084540_P001_Oryza_sativa_4	4	IC4R-OSJ04P287100.1	4	100	100	TRUE
genblast_Zm00001eb084670_P001_Oryza_sativa_4	4	IC4R-OSJ04P285700.4	4	98.035	100	TRUE
genblast_Zm00001eb085840_P001_Oryza_sativa_4	4	IC4R-OSJ04P269000.2	4	95.078	100	TRUE
genblast_Zm00001eb086170_P001_Oryza_sativa_8	8	IC4R-OSJ08P354100.1	8	89.483	99	TRUE
genblast_Zm00001eb087950_P002_Oryza_sativa_4	4	IC4R-OSJ02P001000.2	2	71.078	92	FALSE
genblast_Zm00001eb089070_P004_Oryza_sativa_1	1	IC4R-OSJ01P445900.1	1	93.738	94	TRUE
genblast_Zm00001eb089270_P001_Oryza_sativa_12	12	IC4R-OSJ12P055200.1	12	97.68	100	TRUE
genblast_Zm00001eb089370_P001_Oryza_sativa_1	1	IC4R-OSJ01P537900.1	1	83.162	100	TRUE
genblast_Zm00001eb089410_P001_Oryza_sativa_4	4	IC4R-OSJ04P009700.4	4	100	100	TRUE
genblast_Zm00001eb094400_P001_Oryza_sativa_5	5	IC4R-OSJ05P397900.1	5	97.624	100	TRUE
genblast_Zm00001eb095270_P001_Oryza_sativa_7	7	IC4R-OSJ07P093700.1	7	94.628	100	TRUE
genblast_Zm00001eb096290_P002_Oryza_sativa_7	7	IC4R-OSJ07P030100.1	7	98.728	100	TRUE
genblast_Zm00001eb096360_P001_Oryza_sativa_9	9	IC4R-OSJ09P327900.1	9	85.602	100	TRUE
genblast_Zm00001eb096870_P001_Oryza_sativa_7	7	IC4R-OSJ07P215600.1	7	71.812	100	TRUE
genblast_Zm00001eb097330_P001_Oryza_sativa_9	9	IC4R-OSJ09P086800.1	9	100	100	TRUE
genblast_Zm00001eb098070_P001_Oryza_sativa_9	9	IC4R-OSJ09P127700.1	9	100	100	TRUE
genblast_Zm00001eb098730_P001_Oryza_sativa_9	9	IC4R-OSJ02P328700.1	2	76.923	95	FALSE
genblast_Zm00001eb099990_P001_Oryza_sativa_9	9	IC4R-OSJ09P226000.1	9	90.943	100	TRUE
genblast_Zm00001eb101040_P001_Oryza_sativa_9	9	IC4R-OSJ09P249400.2	9	97.674	100	TRUE
genblast_Zm00001eb102140_P001_Oryza_sativa_9	9	IC4R-OSJ09P275100.2	9	100	100	TRUE
genblast_Zm00001eb102930_P001_Oryza_sativa_9	9	IC4R-OSJ09P292100.2	9	100	100	TRUE
genblast_Zm00001eb105090_P002_Oryza_sativa_7	7	IC4R-OSJ07P261800.1	7	99.055	100	TRUE
genblast_Zm00001eb107810_P001_Oryza_sativa_7	7	IC4R-OSJ07P347600.1	7	98.235	100	TRUE
genblast_Zm00001eb108370_P001_Oryza_sativa_7	7	IC4R-OSJ03P092600.1	3	58.374	98	FALSE
genblast_Zm00001eb109490_P003_Oryza_sativa_7	7	IC4R-OSJ07P380100.1	7	86.957	100	TRUE
genblast_Zm00001eb110300_P001_Oryza_sativa_8	8	IC4R-OSJ04P489800.1	4	69.649	99	FALSE
genblast_Zm00001eb111330_P001_Oryza_sativa_3	3	IC4R-OSJ03P258300.5	3	100	100	TRUE
genblast_Zm00001eb112630_P002_Oryza_sativa_11	11	IC4R-OSJ11P079900.1	11	97.568	100	TRUE
genblast_Zm00001eb112720_P001_Oryza_sativa_2	2	IC4R-OSJ02P189300.4	2	100	100	TRUE
genblast_Zm00001eb113530_P003_Oryza_sativa_11	11	IC4R-OSJ11P279700.1	11	96.239	93	TRUE
genblast_Zm00001eb119290_P001_Oryza_sativa_1	1	IC4R-OSJ01P112400.4	1	83.153	97	TRUE
genblast_Zm00001eb119510_P001_Oryza_sativa_1	1	IC4R-OSJ01P108500.1	1	86.996	93	TRUE
genblast_Zm00001eb119650_P001_Oryza_sativa_1	1	IC4R-OSJ01P105600.2	1	97.059	100	TRUE
genblast_Zm00001eb119840_P001_Oryza_sativa_1	1	IC4R-OSJ01P099900.1	1	100	100	TRUE
genblast_Zm00001eb119970_P001_Oryza_sativa_1	1	IC4R-OSJ01P099500.1	1	95.143	95	TRUE
genblast_Zm00001eb124730_P004_Oryza_sativa_1	1	IC4R-OSJ01P036700.1	1	97.46	100	TRUE
genblast_Zm00001eb126660_P001_Oryza_sativa_2	2	IC4R-OSJ02P432300.1	2	95.71	100	TRUE
genblast_Zm00001eb128080_P001_Oryza_sativa_3	3	IC4R-OSJ03P210900.1	3	98.722	100	TRUE
genblast_Zm00001eb128260_P002_Oryza_sativa_1	1	IC4R-OSJ01P141000.1	1	89.076	93	TRUE
genblast_Zm00001eb129790_P001_Oryza_sativa_1	1	IC4R-OSJ01P161300.1	1	97.977	100	TRUE
genblast_Zm00001eb131140_P001_Oryza_sativa_1	1	IC4R-OSJ01P193300.3	1	99.215	100	TRUE
genblast_Zm00001eb131870_P001_Oryza_sativa_1	1	IC4R-OSJ06P098500.1	6	64.247	98	FALSE
genblast_Zm00001eb133330_P001_Oryza_sativa_6	6	IC4R-OSJ06P243100.6	6	97.706	100	TRUE
genblast_Zm00001eb133900_P001_Oryza_sativa_5	5	IC4R-OSJ05P094300.2	5	98.1	100	TRUE
genblast_Zm00001eb134530_P002_Oryza_sativa_12	12	IC4R-OSJ07P051800.1	7	54.224	90	FALSE
genblast_Zm00001eb136710_P004_Oryza_sativa_12	12	IC4R-OSJ12P339800.1	12	100	100	TRUE
genblast_Zm00001eb136860_P001_Oryza_sativa_12	12	IC4R-OSJ12P339000.1	12	97.151	99	TRUE
genblast_Zm00001eb140100_P001_Oryza_sativa_1	1	IC4R-OSJ01P641800.1	1	99.396	100	TRUE
genblast_Zm00001eb140390_P002_Oryza_sativa_10	10	IC4R-OSJ10P169300.1	10	98.056	100	TRUE
genblast_Zm00001eb144480_P001_Oryza_sativa_1	1	IC4R-OSJ01P589000.1	1	100	100	TRUE
genblast_Zm00001eb145210_P003_Oryza_sativa_1	1	IC4R-OSJ01P581100.1	1	70.629	100	TRUE
genblast_Zm00001eb146450_P003_Oryza_sativa_1	1	IC4R-OSJ01P566400.2	1	72.973	91	TRUE
genblast_Zm00001eb149030_P001_Oryza_sativa_1	1	IC4R-OSJ01P532700.4	1	91.848	100	TRUE
genblast_Zm00001eb151550_P001_Oryza_sativa_11	11	IC4R-OSJ11P121600.5	11	100	100	TRUE
genblast_Zm00001eb152480_P001_Oryza_sativa_1	1	IC4R-OSJ01P476700.1	1	100	100	TRUE
genblast_Zm00001eb152990_P003_Oryza_sativa_5	5	IC4R-OSJ05P387400.2	5	89.276	99	TRUE
genblast_Zm00001eb154630_P001_Oryza_sativa_5	5	IC4R-OSJ05P401100.1	5	100	100	TRUE
genblast_Zm00001eb155250_P001_Oryza_sativa_1	1	IC4R-OSJ01P436300.2	1	100	100	TRUE
genblast_Zm00001eb155470_P001_Oryza_sativa_5	5	IC4R-OSJ01P065600.1	1	55.357	98	FALSE
genblast_Zm00001eb156230_P002_Oryza_sativa_1	1	IC4R-OSJ01P421200.1	1	73.3872	100	TRUE
genblast_Zm00001eb157410_P001_Oryza_sativa_5	5	IC4R-OSJ05P429000.1	5	93.077	100	TRUE
genblast_Zm00001eb158160_P001_Oryza_sativa_1	1	IC4R-OSJ01P390700.1	1	99.6495	97	TRUE
genblast_Zm00001eb160610_P001_Oryza_sativa_1	1	IC4R-OSJ01P339700.1	1	100	100	TRUE
genblast_Zm00001eb160790_P001_Oryza_sativa_1	1	IC4R-OSJ01P342500.1	1	94.737	100	TRUE
genblast_Zm00001eb161010_P001_Oryza_sativa_1	1	IC4R-OSJ01P344700.1	1	92.276	100	TRUE
genblast_Zm00001eb161510_P001_Oryza_sativa_1	1	IC4R-OSJ01P355400.1	1	100	100	TRUE
genblast_Zm00001eb162110_P001_Oryza_sativa_1	1	IC4R-OSJ01P363700.1	1	87.309	100	TRUE
genblast_Zm00001eb162330_P002_Oryza_sativa_1	1	IC4R-OSJ01P307100.2	1	92.478	100	TRUE
genblast_Zm00001eb165410_P001_Oryza_sativa_11	11	IC4R-OSJ11P037200.1	11	96.058	100	TRUE
genblast_Zm00001eb166820_P001_Oryza_sativa_11	11	IC4R-OSJ11P343800.1	11	100	95	TRUE
genblast_Zm00001eb168200_P001_Oryza_sativa_11	11	IC4R-OSJ01P613400.3	1	59.368	91	FALSE
genblast_Zm00001eb168670_P001_Oryza_sativa_11	11	IC4R-OSJ11P092200.1	11	98.593	100	TRUE
genblast_Zm00001eb169290_P003_Oryza_sativa_11	11	IC4R-OSJ11P167400.1	11	100	100	TRUE
genblast_Zm00001eb170900_P001_Oryza_sativa_8	8	IC4R-OSJ08P135800.1	8	84.665	95	TRUE
genblast_Zm00001eb171440_P001_Oryza_sativa_8	8	IC4R-OSJ08P079200.1	8	99.565	93	TRUE
genblast_Zm00001eb171720_P001_Oryza_sativa_8	8	IC4R-OSJ08P075500.2	8	92.289	100	TRUE
genblast_Zm00001eb171770_P001_Oryza_sativa_8	8	IC4R-OSJ08P069600.1	8	78.774	100	TRUE
genblast_Zm00001eb172920_P001_Oryza_sativa_8	8	IC4R-OSJ08P041700.2	8	92.523	93	TRUE
genblast_Zm00001eb174500_P001_Oryza_sativa_8	8	IC4R-OSJ08P370600.1	8	97.544	99	TRUE
genblast_Zm00001eb174530_P001_Oryza_sativa_8	8	IC4R-OSJ08P372000.1	8	94.246	98	TRUE
genblast_Zm00001eb174560_P001_Oryza_sativa_8	8	IC4R-OSJ08P377700.1	8	82.844	100	TRUE
genblast_Zm00001eb176400_P001_Oryza_sativa_10	10	IC4R-OSJ10P287700.1	10	91.102	99	TRUE
genblast_Zm00001eb176650_P001_Oryza_sativa_8	8	IC4R-OSJ08P336200.1	8	76.829	100	TRUE
genblast_Zm00001eb176980_P001_Oryza_sativa_4	4	IC4R-OSJ04P077600.1	4	97.615	100	TRUE
genblast_Zm00001eb177380_P003_Oryza_sativa_9	9	IC4R-OSJ09P065200.1	9	92.029	100	TRUE
genblast_Zm00001eb178280_P001_Oryza_sativa_12	12	IC4R-OSJ12P399400.1	12	98.1885	99	TRUE
genblast_Zm00001eb179280_P001_Oryza_sativa_8	8	IC4R-OSJ08P299200.2	8	91.964	100	TRUE
genblast_Zm00001eb179460_P001_Oryza_sativa_8	8	IC4R-OSJ08P302600.1	8	94.569	99	TRUE
genblast_Zm00001eb181210_P001_Oryza_sativa_1	1	IC4R-OSJ01P235200.1	1	90.538	100	TRUE
genblast_Zm00001eb184500_P001_Oryza_sativa_2	2	IC4R-OSJ02P356500.1	2	100	99	TRUE
genblast_Zm00001eb185100_P001_Oryza_sativa_2	2	IC4R-OSJ02P367200.1	2	98.718	100	TRUE
genblast_Zm00001eb186220_P001_Oryza_sativa_2	2	IC4R-OSJ02P386300.1	2	92.825	100	TRUE
genblast_Zm00001eb187750_P001_Oryza_sativa_2	2	IC4R-OSJ02P419700.1	2	78.562	100	TRUE
genblast_Zm00001eb189200_P001_Oryza_sativa_2	2	IC4R-OSJ02P446900.1	2	80	100	TRUE
genblast_Zm00001eb190810_P001_Oryza_sativa_2	2	IC4R-OSJ02P533100.1	2	78.065	100	TRUE
genblast_Zm00001eb191410_P001_Oryza_sativa_2	2	IC4R-OSJ02P524400.1	2	83.953	100	TRUE
genblast_Zm00001eb191660_P001_Oryza_sativa_2	2	IC4R-OSJ02P517600.3	2	97.864	100	TRUE
genblast_Zm00001eb191940_P001_Oryza_sativa_2	2	IC4R-OSJ02P514900.1	2	81.579	100	TRUE
genblast_Zm00001eb192550_P003_Oryza_sativa_6	6	IC4R-OSJ06P074100.1	6	87.104	100	TRUE
genblast_Zm00001eb193160_P001_Oryza_sativa_10	10	IC4R-OSJ02P491200.7	2	96.461	96	FALSE
genblast_Zm00001eb193710_P001_Oryza_sativa_6	6	IC4R-OSJ06P096000.1	6	78.788	100	TRUE
genblast_Zm00001eb195880_P001_Oryza_sativa_5	5	IC4R-OSJ05P359200.1	5	93.348	99	TRUE
genblast_Zm00001eb196310_P001_Oryza_sativa_11	11	IC4R-OSJ11P031600.1	11	94.654	100	TRUE
genblast_Zm00001eb197740_P001_Oryza_sativa_11	11	IC4R-OSJ11P287000.3	11	97.547	100	TRUE
genblast_Zm00001eb198690_P001_Oryza_sativa_4	4	IC4R-OSJ04P522100.1	4	99.556	100	TRUE
genblast_Zm00001eb199260_P002_Oryza_sativa_8	8	IC4R-OSJ08P349100.1	8	76.36	98	TRUE
genblast_Zm00001eb199550_P002_Oryza_sativa_8	8	IC4R-OSJ08P358400.1	8	96.284	100	TRUE
genblast_Zm00001eb200150_P001_Oryza_sativa_11	11	IC4R-OSJ11P309400.2	11	100	100	TRUE
genblast_Zm00001eb200320_P001_Oryza_sativa_11	11	IC4R-OSJ12P268000.1	12	87.903	99	FALSE
genblast_Zm00001eb200440_P001_Oryza_sativa_11	11	IC4R-OSJ11P315300.4	11	92.443	100	TRUE
genblast_Zm00001eb201140_P002_Oryza_sativa_11	11	IC4R-OSJ11P067600.1	11	94.996	100	TRUE
genblast_Zm00001eb202020_P001_Oryza_sativa_11	11	IC4R-OSJ11P056700.1	11	92.264	90	TRUE
genblast_Zm00001eb202260_P001_Oryza_sativa_11	11	IC4R-OSJ11P050500.6	11	84.663	100	TRUE
genblast_Zm00001eb202420_P002_Oryza_sativa_11	11	IC4R-OSJ11P053200.1	11	100	100	TRUE
genblast_Zm00001eb202650_P002_Oryza_sativa_3	3	IC4R-OSJ03P541200.1	3	59.4047	95	TRUE
genblast_Zm00001eb202660_P001_Oryza_sativa_8	8	IC4R-OSJ08P401300.1	8	74.503	100	TRUE
genblast_Zm00001eb202990_P001_Oryza_sativa_2	2	IC4R-OSJ02P228300.2	2	95.506	100	TRUE
genblast_Zm00001eb205410_P001_Oryza_sativa_9	9	IC4R-OSJ09P055000.1	9	100	100	TRUE
genblast_Zm00001eb205920_P001_Oryza_sativa_2	2	IC4R-OSJ02P089800.1	2	98.091	94	TRUE
genblast_Zm00001eb206070_P002_Oryza_sativa_2	2	IC4R-OSJ06P371100.3	6	60.055	99	FALSE
genblast_Zm00001eb206220_P001_Oryza_sativa_2	2	IC4R-OSJ02P085600.1	2	88.534	100	TRUE
genblast_Zm00001eb207280_P002_Oryza_sativa_2	2	IC4R-OSJ02P065500.1	2	99.041	100	TRUE
genblast_Zm00001eb207400_P001_Oryza_sativa_2	2	IC4R-OSJ02P061900.1	2	70.4	100	TRUE
genblast_Zm00001eb208580_P004_Oryza_sativa_2	2	IC4R-OSJ02P022300.1	2	91.19	100	TRUE
genblast_Zm00001eb211520_P004_Oryza_sativa_3	3	IC4R-OSJ10P348900.1	10	59.216	98	FALSE
genblast_Zm00001eb214780_P002_Oryza_sativa_3	3	IC4R-OSJ03P466800.1	3	88.286	100	TRUE
genblast_Zm00001eb216680_P004_Oryza_sativa_3	3	IC4R-OSJ03P427400.1	3	100	91	TRUE
genblast_Zm00001eb218420_P001_Oryza_sativa_3	3	IC4R-OSJ03P381900.1	3	91.451	100	TRUE
genblast_Zm00001eb219880_P001_Oryza_sativa_9	9	IC4R-OSJ09P011900.3	9	83.599	100	TRUE
genblast_Zm00001eb222640_P003_Oryza_sativa_4	4	IC4R-OSJ04P457700.2	4	100	99	TRUE
genblast_Zm00001eb223400_P001_Oryza_sativa_10	10	IC4R-OSJ10P202800.1	10	100	92	TRUE
genblast_Zm00001eb224850_P001_Oryza_sativa_10	10	IC4R-OSJ10P345800.1	10	97.921	100	TRUE
genblast_Zm00001eb227010_P001_Oryza_sativa_5	5	IC4R-OSJ05P174600.1	5	100	100	TRUE
genblast_Zm00001eb227020_P001_Oryza_sativa_6	6	IC4R-OSJ06P445400.1	6	100	100	TRUE
genblast_Zm00001eb230680_P001_Oryza_sativa_2	2	IC4R-OSJ02P021400.1	2	100	100	TRUE
genblast_Zm00001eb232640_P001_Oryza_sativa_2	2	IC4R-OSJ02P055600.1	2	98.81	100	TRUE
genblast_Zm00001eb232660_P002_Oryza_sativa_2	2	IC4R-OSJ02P055800.2	2	100	100	TRUE
genblast_Zm00001eb234200_P003_Oryza_sativa_2	2	IC4R-OSJ02P076600.1	2	100	92	TRUE
genblast_Zm00001eb237220_P001_Oryza_sativa_2	2	IC4R-OSJ02P158500.1	2	94.051	95	TRUE
genblast_Zm00001eb238570_P001_Oryza_sativa_2	2	IC4R-OSJ02P129400.1	2	90.995	92	TRUE
genblast_Zm00001eb239390_P001_Oryza_sativa_2	2	IC4R-OSJ02P117300.1	2	84.018	100	TRUE
genblast_Zm00001eb239400_P001_Oryza_sativa_2	2	IC4R-OSJ02P117400.1	2	86.17	100	TRUE
genblast_Zm00001eb240760_P001_Oryza_sativa_2	2	IC4R-OSJ02P231800.1	2	93.913	100	TRUE
genblast_Zm00001eb241100_P001_Oryza_sativa_2	2	IC4R-OSJ02P245500.1	2	89.352	100	TRUE
genblast_Zm00001eb242180_P001_Oryza_sativa_8	8	IC4R-OSJ08P402300.1	8	99.06	100	TRUE
genblast_Zm00001eb244570_P002_Oryza_sativa_8	8	IC4R-OSJ02P473200.1	2	48.421	93	FALSE
genblast_Zm00001eb244760_P002_Oryza_sativa_2	2	IC4R-OSJ02P322200.4	2	100	100	TRUE
genblast_Zm00001eb246200_P002_Oryza_sativa_2	2	IC4R-OSJ02P341100.1	2	100	100	TRUE
genblast_Zm00001eb246290_P001_Oryza_sativa_2	2	IC4R-OSJ02P342500.11	2	94.2554	93	TRUE
genblast_Zm00001eb246470_P001_Oryza_sativa_11	11	IC4R-OSJ11P161300.1	11	100	100	TRUE
genblast_Zm00001eb246620_P002_Oryza_sativa_2	2	IC4R-OSJ02P351600.4	2	97.456	100	TRUE
genblast_Zm00001eb246730_P001_Oryza_sativa_2	2	IC4R-OSJ02P354000.1	2	100	100	TRUE
genblast_Zm00001eb247120_P001_Oryza_sativa_2	2	IC4R-OSJ02P359400.1	2	96.296	100	TRUE
genblast_Zm00001eb247540_P001_Oryza_sativa_6	6	IC4R-OSJ06P060700.1	6	95.739	100	TRUE
genblast_Zm00001eb248330_P002_Oryza_sativa_10	10	IC4R-OSJ10P275300.1	10	94.474	100	TRUE
genblast_Zm00001eb248470_P001_Oryza_sativa_2	2	IC4R-OSJ02P379500.1	2	83.213	100	TRUE
genblast_Zm00001eb250910_P001_Oryza_sativa_2	2	IC4R-OSJ02P413000.1	2	98.864	100	TRUE
genblast_Zm00001eb252860_P001_Oryza_sativa_6	6	IC4R-OSJ06P190700.1	6	92.228	100	TRUE
genblast_Zm00001eb253750_P002_Oryza_sativa_6	6	IC4R-OSJ06P128600.1	6	96.943	95	TRUE
genblast_Zm00001eb254040_P001_Oryza_sativa_2	2	IC4R-OSJ02P459400.1	2	98.262	90	TRUE
genblast_Zm00001eb257290_P001_Oryza_sativa_2	2	IC4R-OSJ02P498800.1	2	82.584	100	TRUE
genblast_Zm00001eb257360_P001_Oryza_sativa_2	2	IC4R-OSJ02P499700.1	2	100	100	TRUE
genblast_Zm00001eb259420_P001_Oryza_sativa_2	2	IC4R-OSJ02P535400.1	2	89.778	100	TRUE
genblast_Zm00001eb264760_P001_Oryza_sativa_12	12	IC4R-OSJ12P283800.1	12	74.684	100	TRUE
genblast_Zm00001eb269020_P001_Oryza_sativa_8	8	IC4R-OSJ08P153300.10	8	84.094	90	TRUE
genblast_Zm00001eb269490_P002_Oryza_sativa_6	6	IC4R-OSJ06P026400.1	6	86.085	100	TRUE
genblast_Zm00001eb270080_P004_Oryza_sativa_6	6	IC4R-OSJ06P033500.3	6	96.445	100	TRUE
genblast_Zm00001eb270650_P001_Oryza_sativa_6	6	IC4R-OSJ06P044200.1	6	100	100	TRUE
genblast_Zm00001eb270670_P002_Oryza_sativa_1	1	IC4R-OSJ01P256600.1	1	89.213	100	TRUE
genblast_Zm00001eb272150_P001_Oryza_sativa_6	6	IC4R-OSJ06P464800.3	6	87.963	100	TRUE
genblast_Zm00001eb277400_P001_Oryza_sativa_6	6	IC4R-OSJ06P327700.2	6	81.361	94	TRUE
genblast_Zm00001eb279930_P001_Oryza_sativa_6	6	IC4R-OSJ06P116300.3	6	100	100	TRUE
genblast_Zm00001eb279940_P003_Oryza_sativa_6	6	IC4R-OSJ06P116400.1	6	97.112	100	TRUE
genblast_Zm00001eb280020_P002_Oryza_sativa_4	4	IC4R-OSJ04P504100.2	4	100	100	TRUE
genblast_Zm00001eb280970_P002_Oryza_sativa_6	6	IC4R-OSJ06P166300.1	6	97.586	100	TRUE
genblast_Zm00001eb281340_P001_Oryza_sativa_6	6	IC4R-OSJ06P197700.1	6	88.315	100	TRUE
genblast_Zm00001eb282340_P001_Oryza_sativa_5	5	IC4R-OSJ05P370700.1	5	98.01	100	TRUE
genblast_Zm00001eb282480_P001_Oryza_sativa_1	1	IC4R-OSJ01P192000.1	1	96.473	100	TRUE
genblast_Zm00001eb282510_P001_Oryza_sativa_5	5	IC4R-OSJ05P055800.1	5	89.703	100	TRUE
genblast_Zm00001eb282770_P001_Oryza_sativa_1	1	IC4R-OSJ01P212200.1	1	99.652	99	TRUE
genblast_Zm00001eb283310_P001_Oryza_sativa_5	5	IC4R-OSJ05P066100.1	5	81.481	98	TRUE
genblast_Zm00001eb283610_P004_Oryza_sativa_5	5	IC4R-OSJ05P080900.5	5	97.909	100	TRUE
genblast_Zm00001eb285010_P002_Oryza_sativa_5	5	IC4R-OSJ05P174800.3	5	100	100	TRUE
genblast_Zm00001eb287260_P002_Oryza_sativa_5	5	IC4R-OSJ05P281100.1	5	92.354	99	TRUE
genblast_Zm00001eb287290_P002_Oryza_sativa_5	5	IC4R-OSJ05P281300.1	5	94.007	100	TRUE
genblast_Zm00001eb289950_P001_Oryza_sativa_5	5	IC4R-OSJ05P340200.1	5	100	100	TRUE
genblast_Zm00001eb291060_P001_Oryza_sativa_5	5	IC4R-OSJ05P356600.1	5	95.683	100	TRUE
genblast_Zm00001eb293520_P001_Oryza_sativa_2	2	IC4R-OSJ02P047900.1	2	62.1107	99	TRUE
genblast_Zm00001eb298210_P001_Oryza_sativa_6	6	IC4R-OSJ06P179000.1	6	100	100	TRUE
genblast_Zm00001eb298620_P002_Oryza_sativa_1	1	IC4R-OSJ01P590000.1	1	63.884	99	TRUE
genblast_Zm00001eb299200_P001_Oryza_sativa_7	7	IC4R-OSJ03P479000.1	3	65.263	100	FALSE
genblast_Zm00001eb302210_P001_Oryza_sativa_7	7	IC4R-OSJ07P073700.1	7	84.74	100	TRUE
genblast_Zm00001eb302310_P001_Oryza_sativa_7	7	IC4R-OSJ07P074400.1	7	83.523	91	TRUE
genblast_Zm00001eb302740_P001_Oryza_sativa_5	5	IC4R-OSJ05P326100.1	5	91.579	91	TRUE
genblast_Zm00001eb303400_P002_Oryza_sativa_7	7	IC4R-OSJ07P104200.1	7	95.885	100	TRUE
genblast_Zm00001eb303410_P002_Oryza_sativa_7	7	IC4R-OSJ07P104000.4	7	97.586	100	TRUE
genblast_Zm00001eb304390_P001_Oryza_sativa_2	2	IC4R-OSJ02P439200.2	2	98.116	100	TRUE
genblast_Zm00001eb305260_P001_Oryza_sativa_1	1	IC4R-OSJ01P557500.1	1	98.684	100	TRUE
genblast_Zm00001eb305700_P002_Oryza_sativa_5	5	IC4R-OSJ05P293800.1	5	96.815	100	TRUE
genblast_Zm00001eb305960_P001_Oryza_sativa_2	2	IC4R-OSJ02P300900.42	2	99.273	100	TRUE
genblast_Zm00001eb306020_P002_Oryza_sativa_2	2	IC4R-OSJ02P209400.2	2	98.587	100	TRUE
genblast_Zm00001eb307020_P002_Oryza_sativa_9	9	IC4R-OSJ09P028600.2	9	99.427	100	TRUE
genblast_Zm00001eb307130_P001_Oryza_sativa_9	9	IC4R-OSJ09P015600.5	9	88.454	92	TRUE
genblast_Zm00001eb307770_P002_Oryza_sativa_9	9	IC4R-OSJ09P335500.5	9	87.6288	100	TRUE
genblast_Zm00001eb310470_P001_Oryza_sativa_9	9	IC4R-OSJ09P151900.9	9	97.949	95	TRUE
genblast_Zm00001eb310770_P001_Oryza_sativa_9	9	IC4R-OSJ08P278500.1	8	70.524	95	FALSE
genblast_Zm00001eb311100_P001_Oryza_sativa_9	9	IC4R-OSJ09P169300.1	9	86.25	100	TRUE
genblast_Zm00001eb311160_P001_Oryza_sativa_9	9	IC4R-OSJ09P172600.1	9	76.923	100	TRUE
genblast_Zm00001eb311430_P001_Oryza_sativa_9	9	IC4R-OSJ09P177500.1	9	80.663	97	TRUE
genblast_Zm00001eb312110_P001_Oryza_sativa_9	9	IC4R-OSJ09P199700.1	9	93.333	100	TRUE
genblast_Zm00001eb312500_P001_Oryza_sativa_8	8	IC4R-OSJ08P308600.1	8	92.208	100	TRUE
genblast_Zm00001eb312850_P001_Oryza_sativa_9	9	IC4R-OSJ09P212200.4	9	72.901	100	TRUE
genblast_Zm00001eb313190_P001_Oryza_sativa_6	6	IC4R-OSJ06P072500.1	6	91.236	100	TRUE
genblast_Zm00001eb314310_P001_Oryza_sativa_9	9	IC4R-OSJ09P233500.1	9	87.943	100	TRUE
genblast_Zm00001eb315840_P001_Oryza_sativa_9	9	IC4R-OSJ09P257100.1	9	100	99	TRUE
genblast_Zm00001eb321010_P001_Oryza_sativa_9	9	IC4R-OSJ09P315400.1	9	90.476	90	TRUE
genblast_Zm00001eb322580_P003_Oryza_sativa_5	5	IC4R-OSJ05P208500.2	5	96.089	100	TRUE
genblast_Zm00001eb322630_P002_Oryza_sativa_7	7	IC4R-OSJ07P288200.1	7	99.532	100	TRUE
genblast_Zm00001eb323450_P001_Oryza_sativa_7	7	IC4R-OSJ07P314400.1	7	99.38	99	TRUE
genblast_Zm00001eb323790_P001_Oryza_sativa_7	7	IC4R-OSJ07P322700.1	7	100	96	TRUE
genblast_Zm00001eb328170_P001_Oryza_sativa_11	11	IC4R-OSJ11P333200.1	11	100	100	TRUE
genblast_Zm00001eb329350_P002_Oryza_sativa_7	7	IC4R-OSJ07P403100.1	7	97.241	92	TRUE
genblast_Zm00001eb330260_P001_Oryza_sativa_7	7	IC4R-OSJ07P425000.1	7	99.125	100	TRUE
genblast_Zm00001eb332910_P001_Oryza_sativa_1	1	IC4R-OSJ01P146500.1	1	100	100	TRUE
genblast_Zm00001eb337940_P001_Oryza_sativa_5	5	IC4R-OSJ05P304100.1	5	89.461	99	TRUE
genblast_Zm00001eb338790_P001_Oryza_sativa_1	1	IC4R-OSJ01P104400.2	1	100	100	TRUE
genblast_Zm00001eb339970_P001_Oryza_sativa_1	1	IC4R-OSJ01P175600.1	1	100	100	TRUE
genblast_Zm00001eb344230_P001_Oryza_sativa_5	5	IC4R-OSJ05P436400.3	5	100	100	TRUE
genblast_Zm00001eb345350_P006_Oryza_sativa_1	1	IC4R-OSJ01P329000.1	1	89.846	92	TRUE
genblast_Zm00001eb346890_P001_Oryza_sativa_1	1	IC4R-OSJ01P077900.1	1	96.607	100	TRUE
genblast_Zm00001eb347360_P001_Oryza_sativa_1	1	IC4R-OSJ01P091700.1	1	93.992	100	TRUE
genblast_Zm00001eb349390_P004_Oryza_sativa_5	5	IC4R-OSJ05P297600.1	5	97.744	100	TRUE
genblast_Zm00001eb349910_P001_Oryza_sativa_5	5	IC4R-OSJ05P286200.1	5	93.96	100	TRUE
genblast_Zm00001eb350990_P002_Oryza_sativa_5	5	IC4R-OSJ05P264100.1	5	90.408	100	TRUE
genblast_Zm00001eb353650_P001_Oryza_sativa_5	5	IC4R-OSJ05P395900.1	5	100	100	TRUE
genblast_Zm00001eb353990_P001_Oryza_sativa_2	2	IC4R-OSJ02P014500.1	2	100	100	TRUE
genblast_Zm00001eb354940_P001_Oryza_sativa_5	5	IC4R-OSJ05P026100.1	5	91.304	100	TRUE
genblast_Zm00001eb357210_P001_Oryza_sativa_1	1	IC4R-OSJ01P327900.1	1	96.212	100	TRUE
genblast_Zm00001eb358340_P006_Oryza_sativa_1	1	IC4R-OSJ01P365000.1	1	78.846	100	TRUE
genblast_Zm00001eb358800_P002_Oryza_sativa_1	1	IC4R-OSJ01P371400.1	1	96.422	100	TRUE
genblast_Zm00001eb359430_P003_Oryza_sativa_1	1	IC4R-OSJ01P393400.1	1	86.755	100	TRUE
genblast_Zm00001eb360800_P001_Oryza_sativa_1	1	IC4R-OSJ01P425300.1	1	100	99	TRUE
genblast_Zm00001eb360810_P001_Oryza_sativa_2	2	IC4R-OSJ02P271600.1	2	61.86	98	TRUE
genblast_Zm00001eb360840_P001_Oryza_sativa_1	1	IC4R-OSJ01P161300.1	1	96.965	100	TRUE
genblast_Zm00001eb361310_P002_Oryza_sativa_1	1	IC4R-OSJ01P438100.1	1	100	100	TRUE
genblast_Zm00001eb361410_P001_Oryza_sativa_1	1	IC4R-OSJ05P404200.3	5	62.831	99	FALSE
genblast_Zm00001eb361470_P005_Oryza_sativa_1	1	IC4R-OSJ01P441400.1	1	91.479	100	TRUE
genblast_Zm00001eb362860_P002_Oryza_sativa_3	3	IC4R-OSJ08P127600.1	8	44	100	FALSE
genblast_Zm00001eb363070_P001_Oryza_sativa_1	1	IC4R-OSJ01P629100.1	1	88.249	100	TRUE
genblast_Zm00001eb363330_P001_Oryza_sativa_1	1	IC4R-OSJ01P619800.1	1	99.127	100	TRUE
genblast_Zm00001eb364090_P002_Oryza_sativa_1	1	IC4R-OSJ01P608400.1	1	93.464	100	TRUE
genblast_Zm00001eb364390_P001_Oryza_sativa_1	1	IC4R-OSJ01P606000.1	1	89.628	100	TRUE
genblast_Zm00001eb364640_P001_Oryza_sativa_1	1	IC4R-OSJ01P603500.2	1	100	94	TRUE
genblast_Zm00001eb368460_P001_Oryza_sativa_5	5	IC4R-OSJ05P343600.5	5	91.382	100	TRUE
genblast_Zm00001eb368690_P001_Oryza_sativa_1	1	IC4R-OSJ01P528800.1	1	100	100	TRUE
genblast_Zm00001eb369440_P001_Oryza_sativa_3	3	IC4R-OSJ03P223600.1	3	100	99	TRUE
genblast_Zm00001eb369990_P001_Oryza_sativa_1	1	IC4R-OSJ05P376700.3	5	51.0851	99	FALSE
genblast_Zm00001eb370230_P001_Oryza_sativa_8	8	IC4R-OSJ08P139600.2	8	83.758	100	TRUE
genblast_Zm00001eb370340_P001_Oryza_sativa_1	1	IC4R-OSJ01P479500.1	1	93.814	100	TRUE
genblast_Zm00001eb372360_P001_Oryza_sativa_6	6	IC4R-OSJ06P109400.1	6	100	100	TRUE
genblast_Zm00001eb372550_P001_Oryza_sativa_2	2	IC4R-OSJ02P469300.2	2	92.969	100	TRUE
genblast_Zm00001eb372570_P001_Oryza_sativa_6	6	IC4R-OSJ11P070000.5	11	45.825	99	FALSE
genblast_Zm00001eb372640_P002_Oryza_sativa_6	6	IC4R-OSJ06P104200.2	6	97.867	100	TRUE
genblast_Zm00001eb374440_P001_Oryza_sativa_6	6	IC4R-OSJ06P074600.1	6	97.789	100	TRUE
genblast_Zm00001eb374630_P002_Oryza_sativa_9	9	IC4R-OSJ09P213200.1	9	100	100	TRUE
genblast_Zm00001eb374930_P001_Oryza_sativa_6	6	IC4R-OSJ06P068200.1	6	92.708	100	TRUE
genblast_Zm00001eb375410_P007_Oryza_sativa_6	6	IC4R-OSJ06P062200.9	6	96.246	100	TRUE
genblast_Zm00001eb376990_P001_Oryza_sativa_6	6	IC4R-OSJ06P044100.1	6	93.5431	91	TRUE
genblast_Zm00001eb377150_P002_Oryza_sativa_6	6	IC4R-OSJ06P041500.2	6	100	100	TRUE
genblast_Zm00001eb380420_P005_Oryza_sativa_6	6	IC4R-OSJ06P147100.1	6	91.2782	96	TRUE
genblast_Zm00001eb381520_P001_Oryza_sativa_6	6	IC4R-OSJ06P181600.2	6	100	100	TRUE
genblast_Zm00001eb382090_P001_Oryza_sativa_6	6	IC4R-OSJ06P263000.1	6	82.119	100	TRUE
genblast_Zm00001eb383680_P002_Oryza_sativa_2	2	IC4R-OSJ02P127800.2	2	100	90	TRUE
genblast_Zm00001eb384590_P001_Oryza_sativa_6	6	IC4R-OSJ06P320800.1	6	95.359	100	TRUE
genblast_Zm00001eb384760_P002_Oryza_sativa_6	6	IC4R-OSJ06P318500.1	6	74.82	100	TRUE
genblast_Zm00001eb386330_P003_Oryza_sativa_2	2	IC4R-OSJ02P093100.1	2	100	100	TRUE
genblast_Zm00001eb386560_P002_Oryza_sativa_6	6	IC4R-OSJ06P363100.1	6	100	100	TRUE
genblast_Zm00001eb387040_P002_Oryza_sativa_8	8	IC4R-OSJ08P184900.1	8	93.6554	100	TRUE
genblast_Zm00001eb387450_P001_Oryza_sativa_6	6	IC4R-OSJ06P387400.2	6	82.785	100	TRUE
genblast_Zm00001eb387560_P001_Oryza_sativa_6	6	IC4R-OSJ06P384600.1	6	96.885	100	TRUE
genblast_Zm00001eb387820_P001_Oryza_sativa_2	2	IC4R-OSJ02P085700.1	2	83.254	100	TRUE
genblast_Zm00001eb388240_P001_Oryza_sativa_1	1	IC4R-OSJ01P501700.1	1	95.13	100	TRUE
genblast_Zm00001eb388320_P001_Oryza_sativa_6	6	IC4R-OSJ06P368000.1	6	96.748	100	TRUE
genblast_Zm00001eb388340_P004_Oryza_sativa_6	6	IC4R-OSJ06P367800.1	6	90.045	100	TRUE
genblast_Zm00001eb392890_P001_Oryza_sativa_3	3	IC4R-OSJ03P251400.7	3	99.095	90	TRUE
genblast_Zm00001eb394580_P004_Oryza_sativa_3	3	IC4R-OSJ03P206700.2	3	99.388	100	TRUE
genblast_Zm00001eb396160_P001_Oryza_sativa_3	3	IC4R-OSJ03P171600.1	3	73.988	100	TRUE
genblast_Zm00001eb398350_P001_Oryza_sativa_3	3	IC4R-OSJ03P130400.1	3	90.521	100	TRUE
genblast_Zm00001eb399930_P006_Oryza_sativa_3	3	IC4R-OSJ03P102300.8	3	89.486	100	TRUE
genblast_Zm00001eb400030_P002_Oryza_sativa_3	3	IC4R-OSJ03P100300.1	3	90.6142	100	TRUE
genblast_Zm00001eb400240_P001_Oryza_sativa_3	3	IC4R-OSJ03P096700.1	3	89.076	100	TRUE
genblast_Zm00001eb400470_P001_Oryza_sativa_3	3	IC4R-OSJ03P093800.1	3	100	100	TRUE
genblast_Zm00001eb404180_P001_Oryza_sativa_3	3	IC4R-OSJ03P010100.1	3	95.087	100	TRUE
genblast_Zm00001eb405010_P001_Oryza_sativa_3	3	IC4R-OSJ03P405500.1	3	93.258	100	TRUE
genblast_Zm00001eb406800_P001_Oryza_sativa_11	11	IC4R-OSJ11P141800.3	11	96.377	100	TRUE
genblast_Zm00001eb406830_P005_Oryza_sativa_11	11	IC4R-OSJ11P142000.1	11	98.489	100	TRUE
genblast_Zm00001eb406920_P001_Oryza_sativa_11	11	IC4R-OSJ11P045600.1	11	82.051	96	TRUE
genblast_Zm00001eb410330_P001_Oryza_sativa_12	12	IC4R-OSJ12P317600.1	12	99.578	100	TRUE
genblast_Zm00001eb410560_P006_Oryza_sativa_12	12	IC4R-OSJ12P311700.2	12	94.54	100	TRUE
genblast_Zm00001eb410820_P001_Oryza_sativa_12	12	IC4R-OSJ12P305000.1	12	100	100	TRUE
genblast_Zm00001eb411060_P001_Oryza_sativa_12	12	IC4R-OSJ12P086900.1	12	97.476	93	TRUE
genblast_Zm00001eb411070_P002_Oryza_sativa_12	12	IC4R-OSJ12P087000.1	12	96.364	99	TRUE
genblast_Zm00001eb412370_P001_Oryza_sativa_8	8	IC4R-OSJ08P171100.1	8	97.01	100	TRUE
genblast_Zm00001eb413730_P002_Oryza_sativa_8	8	IC4R-OSJ04P461500.1	4	82.596	92	FALSE
genblast_Zm00001eb413940_P002_Oryza_sativa_4	4	IC4R-OSJ04P458000.1	4	100	100	TRUE
genblast_Zm00001eb415510_P001_Oryza_sativa_8	8	IC4R-OSJ08P053600.2	8	95.551	100	TRUE
genblast_Zm00001eb418060_P001_Oryza_sativa_1	1	IC4R-OSJ01P229400.1	1	100	100	TRUE
genblast_Zm00001eb418150_P001_Oryza_sativa_5	5	IC4R-OSJ05P045600.1	5	72.798	100	TRUE
genblast_Zm00001eb419470_P001_Oryza_sativa_4	4	IC4R-OSJ04P027800.1	4	100	100	TRUE
genblast_Zm00001eb420510_P001_Oryza_sativa_4	4	IC4R-OSJ04P312100.1	4	29.0667	91	TRUE
genblast_Zm00001eb421370_P001_Oryza_sativa_4	4	IC4R-OSJ04P282800.1	4	86.283	100	TRUE
genblast_Zm00001eb421580_P001_Oryza_sativa_4	4	IC4R-OSJ04P286100.3	4	94.949	100	TRUE
genblast_Zm00001eb423070_P001_Oryza_sativa_2	2	IC4R-OSJ02P311400.2	2	100	100	TRUE
genblast_Zm00001eb424640_P001_Oryza_sativa_4	4	IC4R-OSJ04P340600.1	4	100	100	TRUE
genblast_Zm00001eb424740_P002_Oryza_sativa_4	4	IC4R-OSJ04P342100.1	4	97.391	100	TRUE
genblast_Zm00001eb427760_P001_Oryza_sativa_2	2	IC4R-OSJ02P296600.2	2	98.035	97	TRUE
genblast_Zm00001eb427920_P001_Oryza_sativa_4	4	IC4R-OSJ04P403900.1	4	100	100	TRUE
genblast_Zm00001eb428400_P001_Oryza_sativa_4	4	IC4R-OSJ04P441600.1	4	90.663	100	TRUE
genblast_Zm00001eb429990_P001_Oryza_sativa_4	4	IC4R-OSJ04P444700.1	4	88.136	100	TRUE
genblast_Zm00001eb430340_P001_Oryza_sativa_4	4	IC4R-OSJ04P450200.1	4	100	100	TRUE
genblast_Zm00001eb431730_P002_Oryza_sativa_4	4	IC4R-OSJ04P482100.1	4	91.811	99	TRUE
genblast_Zm00001eb432460_P001_Oryza_sativa_4	4	IC4R-OSJ04P499100.1	4	92.086	100	TRUE
genblast_Zm00001eb433700_P001_Oryza_sativa_4	4	IC4R-OSJ04P338900.2	4	100	99	TRUE
genblast_Zm00001eb434240_P003_Oryza_sativa_1	1	IC4R-OSJ01P107900.3	1	95.135	100	TRUE
genblast_Zm00001eb434530_P001_Oryza_sativa_1	1	IC4R-OSJ01P575300.1	1	100	100	TRUE
genblast_Zm00001eb434560_P001_Oryza_sativa_10	10	IC4R-OSJ10P250200.1	10	97.312	93	TRUE
