# Supplementary material for: Identification of universal grass genes and estimates of their monocot-/commelinid-/grass-specificity
Source: Bioinform Adv. 2025 Apr 7;5(1):vbaf079. doi: 10.1093/bioadv/vbaf079 (PMC12098945; doi:10.1093/bioadv/vbaf079)
Supplement: vbaf079_Supplementary_Data [file vbaf079_supplementary_data.zip › Table S6 new_grass_genomes_hits.xlsx]

## Sheet: newgenome hits
Table S6. Validation of universal_grass_peps groups with 2 NCBI genomes from grass clades not represented in original pipeline.
		Phyllostachys_violascens (Bambusoideae)				Phragmites_australis (Arundinoideae)
group_id	maxposs HMMscore	hit ID	hit details (for genblast: scaffold;strand;num exons;exon coords)	hit HMMscore	HMMrelscore (R)	hit ID	hit details (for genblast: scaffold;strand;num exons;exon coords)	hit HMMscore	HMMrelscore (R)
Os01t0100100-01	1587.8	genblast_Os01t0100100-01_Phyllostachys_violascens_8	CM093878.1;-1;9;124356614..124356799 124355772..124355870 124354951..124355054 124337906..124338720 124337701..124337823 124337525..124337613 124337233..124337433 124336404..124336811 124335761..124335955	1523.3	0.959378	XP_062206975.1	[lpPhrAust1.1 gene model]	1521.9	0.958496	ok
Os01t0100400-01	1344.9	genblast_Os01t0100400-01_Phyllostachys_violascens_7	CM093877.1;-1;6;112566297..112566431 112565255..112566141 112564770..112565135 112564617..112564695 112563647..112563849 112563425..112563530	1282.8	0.953826	XP_062211299.1	[lpPhrAust1.1 gene model]	1289.9	0.959105	ok
Os01t0100500-01	1175.5	genblast_Os01t0100500-01_Phyllostachys_violascens_7	CM093877.1;-1;7;112542961..112543350 112542128..112542219 112541307..112542007 112540603..112540673 112540171..112540260 112539903..112540082 112539569..112539631	1127.8	0.959422	XP_062206953.1	[lpPhrAust1.1 gene model]	1127.7	0.959336	ok
Os01t0100600-01	650.2	genblast_Os01t0100600-01_Phyllostachys_violascens_7	CM093877.1;-1;6;112514170..112514362 112513949..112514042 112513166..112513251 112512441..112512518 112511907..112512296 112511776..112511894	514.9	0.79191	XP_062215588.1	[lpPhrAust1.1 gene model]	606.7	0.933098	ok
Os01t0100700-01	445.8	genblast_Os01t0100700-01_Phyllostachys_violascens_13	CM093883.1;1;4;25318392..25318460 25320690..25320961 25321585..25321788 25322572..25322626	438.4	0.983401	XP_062190865.1	[lpPhrAust1.1 gene model]	446.5	1.00157	ok
Os01t0100800-01	736.5	no hit	no hit	0	0	XP_062190868.1	[lpPhrAust1.1 gene model]	699.9	0.950305	no match Phyllostachys_violascens (Bambusoideae)
Os01t0100900-01	1223.9	genblast_Os01t0100900-01_Phyllostachys_violascens_8	CM093878.1;-1;14;124141186..124141382 124141001..124141046 124137201..124137352 124137003..124137062 124136260..124136484 124136014..124136155 124135777..124135827 124135456..124135547 124134591..124134717 124133954..124134053 124133810..124133864 124133366..124133512 124133192..124133270 124132959..124133081	1147.8	0.937822	XP_062190874.1	[lpPhrAust1.1 gene model]	1205.6	0.985048	ok
Os01t0101150-00	1772.7	genblast_Os01t0101150-00_Phyllostachys_violascens_7	CM093877.1;-1;1;112479927..112482362	1696	0.956733	XP_062206917.1	[lpPhrAust1.1 gene model]	1714.4	0.967112	ok
Os01t0101200-01	602.1	genblast_Os01t0101200-01_Phyllostachys_violascens_8	CM093878.1;-1;5;124068364..124068678 124068141..124068242 124067942..124068051 124067672..124067790 124067226..124067323	528.6	0.877927	XP_062206907.1	[lpPhrAust1.1 gene model]	552.5	0.917622	ok
Os01t0101300-01	939	genblast_Os01t0101300-01_Phyllostachys_violascens_7	CM093877.1;1;9;112469004..112469180 112469205..112469332 112469654..112469837 112469953..112470203 112470326..112470440 112470646..112470738 112475417..112475564 112475578..112475636 112475652..112475765	842.1	0.896805	XP_062206859.1	[lpPhrAust1.1 gene model]	907.4	0.966347	ok
Os01t0101600-01	1639.6	genblast_Os01t0101600-01_Phyllostachys_violascens_7	CM093877.1;-1;4;112448921..112449950 112448089..112448602 112446722..112447479 112446003..112446073	1573.9	0.959929	XP_062206835.1	[lpPhrAust1.1 gene model]	1424.2	0.868626	ok
Os01t0101700-00	390.2	genblast_Os01t0101700-00_Phyllostachys_violascens_7	CM093877.1;-1;2;112375426..112375872 112374031..112374177	314.4	0.805741	XP_062190923.1	[lpPhrAust1.1 gene model]	352.1	0.902358	ok
Os01t0101900-00	157.9	genblast_Os01t0101900-00_Phyllostachys_violascens_7	CM093877.1;1;1;112362063..112362278	151.2	0.957568	XP_062183524.1	[lpPhrAust1.1 gene model]	150.4	0.952502	ok
Os01t0102000-01	1163.2	genblast_Os01t0102000-01_Phyllostachys_violascens_7	CM093877.1;1;4;112347901..112347988 112348013..112349053 112349165..112349341 112350184..112350488	1050.4	0.903026	XP_062190958.1	[lpPhrAust1.1 gene model]	1097.4	0.943432	ok
Os01t0102300-01	445.6	genblast_Os01t0102300-01_Phyllostachys_violascens_8	CM093878.1;-1;3;124018072..124018221 124017864..124017933 124017481..124017743	299.7	0.672576	XP_062190997.1	[lpPhrAust1.1 gene model]	396.6	0.890036	ok
Os01t0102500-01	740.7	genblast_Os01t0102500-01_Phyllostachys_violascens_7	CM093877.1;-1;4;112337091..112337635 112336099..112336339 112335850..112335967 112335612..112335703	697	0.941002	XP_062191010.1	[lpPhrAust1.1 gene model]	726.6	0.980964	ok
Os01t0102600-01	589.8	genblast_Os01t0102600-01_Phyllostachys_violascens_8	CM093878.1;-1;8;124005454..124005507 124005285..124005339 124004978..124005138 124004735..124004817 124004539..124004656 124004089..124004167 124003921..124003985 124003724..124003792	504.5	0.855375	XP_062204176.1	[lpPhrAust1.1 gene model]	569.3	0.965242	ok
Os01t0102700-01Zm00001eb028940_P001	388.9	genblast_Os01t0102700-01Zm00001eb028940_P001_Phyllostachys_violascens_7	CM093877.1;-1;5;112318557..112318732 112314194..112314292 112314004..112314112 112313800..112313871 112313465..112313584	354	0.91026	XP_062203718.1	[lpPhrAust1.1 gene model]	369.4	0.949859	ok
Os01t0102800-01	2710.9	genblast_Os01t0102800-01_Phyllostachys_violascens_17	CM093887.1;1;6;52668994..52669090 52669179..52669729 52669819..52670215 52670356..52671815 52672132..52672572 52672659..52673333	2547.6	0.939762	XP_062191044.1	[lpPhrAust1.1 gene model]	2575.7	0.950127	ok
Os01t0102900-01	257.1	genblast_Os01t0102900-01_Phyllostachys_violascens_7	CM093877.1;1;4;112248510..112248569 112248591..112248688 112248788..112248940 112249093..112249186	214.1	0.83275	XP_062206757.1	[lpPhrAust1.1 gene model]	232.6	0.904706	ok
Os01t0103000-01	509	genblast_Os01t0103000-01_Phyllostachys_violascens_8	CM093878.1;1;7;123992821..123992889 123992991..123993142 123993269..123993362 123993484..123993555 123994327..123994438 123994709..123994857 123995170..123995220	495.3	0.973084	XP_062191064.1	[lpPhrAust1.1 gene model]	493.1	0.968762	ok
Os01t0103900-01	1494.1	genblast_Os01t0103900-01_Phyllostachys_violascens_12	CM093882.1;-1;13;2161441..2161509 2161235..2161360 2160343..2160460 2160052..2160179 2159791..2159938 2159336..2159514 2158850..2159087 2158666..2158758 2158440..2158585 2158111..2158218 2157877..2157965 2157293..2157735 2157153..2157274	1333.4	0.892444	XP_062191099.1	[lpPhrAust1.1 gene model]	1380.6	0.924035	ok
Os01t0104000-01	1270.7	genblast_Os01t0104000-01_Phyllostachys_violascens_12	CM093882.1;1;4;2153408..2153492 2154309..2154734 2154841..2155411 2156115..2156697	1233.4	0.970646	XP_062191115.1	[lpPhrAust1.1 gene model]	1256.4	0.988746	ok
Os01t0104400-01	600.4	genblast_Os01t0104400-01_Phyllostachys_violascens_8	CM093878.1;-1;4;123974450..123974594 123973884..123974233 123973489..123973611 123971994..123972278	500.6	0.833777	XP_062191153.1	[lpPhrAust1.1 gene model]	540.8	0.900733	ok
Os01t0104500-01	606.9	genblast_Os01t0104500-01_Phyllostachys_violascens_8	CM093878.1;-1;4;123946979..123947007 123946812..123946966 123946074..123946390 123945447..123945983	449.1	0.73999	XP_062183496.1	[lpPhrAust1.1 gene model]	482	0.7942	ok
Os01t0104600-01	1190.2	no hit	no hit	0	0	XP_062199187.1	[lpPhrAust1.1 gene model]	1168.3	0.9816	no match Phyllostachys_violascens (Bambusoideae)
Os01t0104900-01	975.2	genblast_Os01t0104900-01_Phyllostachys_violascens_8	CM093878.1;1;2;123929107..123929553 123931230..123932171	886.6	0.909147	XP_062206609.1	[lpPhrAust1.1 gene model]	898.2	0.921042	ok
Os01t0105800-01	290.2	genblast_Os01t0105800-01_Phyllostachys_violascens_7	CM093877.1;1;3;112063299..112063488 112065537..112065654 112065739..112065832	276.7	0.95348	XP_062206590.1	[lpPhrAust1.1 gene model]	286.3	0.986561	ok
Os01t0105900-01	837.9	genblast_Os01t0105900-01_Phyllostachys_violascens_8	CM093878.1;1;8;123860991..123861164 123863467..123863730 123863818..123863889 123863985..123864023 123864168..123864275 123864380..123864477 123864701..123864812 123864912..123865160	796.7	0.950829	XP_062206569.1	[lpPhrAust1.1 gene model]	811.9	0.96897	ok
Os01t0106200-01	438.7	genblast_Os01t0106200-01_Phyllostachys_violascens_7	CM093877.1;-1;3;112041300..112041658 112039057..112039237 112038707..112038757	426.3	0.971735	XP_062206531.1	[lpPhrAust1.1 gene model]	431.6	0.983816	ok
Os01t0106400-01	629.2	genblast_Os01t0106400-01_Phyllostachys_violascens_10	CM093880.1;1;3;34531735..34532058 34532143..34532584 34532698..34532864	589.9	0.93754	XP_062191246.1	[lpPhrAust1.1 gene model]	589.5	0.936904	ok
Os01t0106800-01	286.9	genblast_Os01t0106800-01_Phyllostachys_violascens_7	CM093877.1;-1;5;111840859..111841006 111840709..111840759 111840572..111840631 111837210..111837281 111837082..111837119	282.1	0.983269	XP_062191322.1	[lpPhrAust1.1 gene model]	282.8	0.985709	ok
Os01t0106900-01	1086.3	genblast_Os01t0106900-01_Phyllostachys_violascens_8	CM093878.1;1;12;123760803..123760887 123762002..123762183 123762495..123762581 123762683..123762808 123762895..123762957 123763793..123763942 123764181..123764248 123764326..123764437 123764526..123764630 123764915..123765036 123765641..123765787 123766471..123766639	1075.6	0.99015	XP_062191329.1	[lpPhrAust1.1 gene model]	1078	0.992359	ok
Os01t0107000-02	942.3	genblast_Os01t0107000-02_Phyllostachys_violascens_8	CM093878.1;1;8;123748910..123749095 123749183..123749231 123749876..123750063 123750149..123750332 123750420..123750556 123750910..123750955 123751060..123751127 123751461..123751847	706	0.749231	XP_062191334.1	[lpPhrAust1.1 gene model]	860.8	0.913509	ok
Os01t0107700-01	1186.4	genblast_Os01t0107700-01_Phyllostachys_violascens_8	CM093878.1;-1;7;123687435..123687830 123686906..123687022 123686620..123686658 123686455..123686544 123686229..123686359 123685375..123685723 123684531..123685211	1124	0.947404	XP_062206389.1	[lpPhrAust1.1 gene model]	1137.8	0.959036	ok
Os01t0107900-01	1397.4	genblast_Os01t0107900-01_Phyllostachys_violascens_8	CM093878.1;1;10;123675717..123676058 123676171..123676236 123677025..123677131 123677228..123677309 123677410..123678132 123678775..123678895 123678969..123679120 123679202..123679276 123679506..123679598 123680290..123680391	1310.3	0.93767	XP_062191368.1	[lpPhrAust1.1 gene model]	1344.3	0.962001	ok
Os01t0108000-01	1600.5	genblast_Os01t0108000-01_Phyllostachys_violascens_8	CM093878.1;-1;20;123673114..123673233 123672613..123672675 123672176..123672492 123671979..123672075 123671819..123671896 123671671..123671730 123671488..123671592 123669492..123669605 123668901..123669038 123668635..123668822 123667382..123667665 123667179..123667300 123667009..123667051 123666797..123666888 123654562..123654610 123652988..123653058 123652769..123652888 123645972..123646060 1236…	1446.2	0.903593	XP_062191403.1	[lpPhrAust1.1 gene model]	1487.4	0.929335	ok
Os01t0108200-01	1753	genblast_Os01t0108200-01_Phyllostachys_violascens_14	CM093884.1;1;12;10008737..10008963 10009048..10009267 10014426..10014626 10014745..10014815 10014892..10015051 10016266..10016859 10017687..10018067 10018192..10018267 10018362..10018425 10029387..10029522 10032845..10032958 10033038..10033103	1710.8	0.975927	XP_062193361.1	[lpPhrAust1.1 gene model]	1705.8	0.973075	ok
Os01t0108400-00	424.7	genblast_Os01t0108400-00_Phyllostachys_violascens_7	CM093877.1;-1;4;111665634..111665819 111664484..111664617 111664240..111664459 111663425..111663490	300.7	0.708029	XP_062183432.1	[lpPhrAust1.1 gene model]	330.4	0.777961	ok
Os01t0108800-01	1147.2	genblast_Os01t0108800-01_Phyllostachys_violascens_7	CM093877.1;-1;5;111635577..111636002 111635358..111635558 111635065..111635247 111634888..111634979 111634092..111634803	1029.8	0.897664	XP_062191471.1	[lpPhrAust1.1 gene model]	1069	0.931834	ok
Os01t0109300-01	1098.3	genblast_Os01t0109300-01_Phyllostachys_violascens_7	CM093877.1;-1;17;111630909..111631067 111629062..111629099 111628190..111628241 111628085..111628136 111627932..111628016 111627371..111627461 111626827..111626865 111626663..111626730 111626498..111626560 111625855..111625910 111625670..111625743 111625060..111625152 111624869..111624970 111624258..111624338 111623988..111624164 111623434..111623523 111623239..111623343	879.1	0.800419	XP_062191495.1	[lpPhrAust1.1 gene model]	1068.5	0.972867	ok
Os01t0109700-01	3260	genblast_Os01t0109700-01_Phyllostachys_violascens_7	CM093877.1;1;21;111601575..111601645 111601931..111602170 111602290..111602458 111602552..111602650 111602741..111602911 111603480..111603798 111604150..111604283 111604421..111604496 111604710..111604972 111605055..111605209 111606164..111606291 111606391..111606645 111606738..111607400 111607499..111607584 111607904..111608575 111608648..111608748 111608836..111608974 111609058..111609210 11160…	3054.4	0.936933	XP_062206253.1	[lpPhrAust1.1 gene model]	3103.9	0.952117	ok
Os01t0109750-01	292.2	genblast_Os01t0109750-01_Phyllostachys_violascens_8	CM093878.1;1;3;123570002..123570124 123570963..123571043 123571126..123571335	286	0.978782	XP_062206259.1	[lpPhrAust1.1 gene model]	290.1	0.992813	ok
Os01t0110400-01	908.8	genblast_Os01t0110400-01_Phyllostachys_violascens_8	CM093878.1;-1;12;123495660..123495813 123495311..123495484 123495130..123495235 123494896..123495034 123494708..123494785 123494544..123494609 123494232..123494314 123493424..123493523 123493053..123493163 123492924..123492965 123492745..123492831 123492149..123492238	875.5	0.963358	XP_062206216.1	[lpPhrAust1.1 gene model]	889.5	0.978763	ok
Os01t0110500-01	1466.8	genblast_Os01t0110500-01_Phyllostachys_violascens_8	CM093878.1;1;7;123485928..123486340 123486365..123486433 123486452..123486858 123486970..123487412 123487928..123488122 123488497..123488658 123488733..123488945	1009.2	0.688028	XP_062191584.1	[lpPhrAust1.1 gene model]	1343.6	0.916008	ok
Os01t0110700-01	2348.5	genblast_Os01t0110700-01_Phyllostachys_violascens_7	CM093877.1;1;20;111431308..111431463 111431573..111431736 111432593..111432707 111432810..111432887 111433076..111433144 111433240..111433318 111433401..111433477 111433562..111433657 111433806..111433947 111434185..111434313 111434651..111434712 111435072..111435287 111435653..111435778 111436601..111436702 111436824..111436970 111437632..111437730 111438098..111438186 111443574..111443700 11144…	2285.6	0.973217	XP_062205417.1	[lpPhrAust1.1 gene model]	2306.3	0.982031	ok
Os01t0111100-01	603.7	genblast_Os01t0111100-01_Phyllostachys_violascens_7	CM093877.1;1;3;111381226..111381372 111381403..111381995 111383625..111383730	526.2	0.871625	XP_062206227.1	[lpPhrAust1.1 gene model]	545.5	0.903595	ok
Os01t0111200-01	1371.5	genblast_Os01t0111200-01_Phyllostachys_violascens_7	CM093877.1;-1;9;111379990..111380179 111379531..111379631 111379187..111379258 111378164..111379114 111377445..111377510 111374341..111374535 111374144..111374254 111373993..111374075 111373902..111373911	1208.4	0.881079	XP_062191625.1	[lpPhrAust1.1 gene model]	1209.5	0.881881	ok
Os01t0111500-01	583.4	genblast_Os01t0111500-01_Phyllostachys_violascens_7	CM093877.1;1;8;111349009..111349029 111349051..111349204 111349229..111349362 111349375..111349488 111349630..111349752 111349867..111349932 111350188..111350253 111350387..111350497	425.1	0.72866	XP_062233599.1	[lpPhrAust1.1 gene model]	480.8	0.824134	ok
Os01t0111600-01	368	genblast_Os01t0111600-01_Phyllostachys_violascens_7	CM093877.1;-1;4;111330017..111330211 111329835..111329896 111329656..111329696 111328263..111328483	351.1	0.954076	XP_062183422.1	[lpPhrAust1.1 gene model]	350	0.951087	ok
Os01t0113650-00	1340.2	genblast_Os01t0113650-00_Phyllostachys_violascens_8	CM093878.1;-1;4;123203498..123204225 123203091..123203431 123202917..123203062 123202239..123202898	1174.2	0.876138	XP_062203911.1	[lpPhrAust1.1 gene model]	1211.7	0.904119	ok
Os01t0114900-00	1282.7	genblast_Os01t0114900-00_Phyllostachys_violascens_7	CM093877.1;1;2;109904911..109905691 109906867..109907942	1205.3	0.939659	XP_062203691.1	[lpPhrAust1.1 gene model]	1211.8	0.944726	ok
Os01t0117900-02	813.5	genblast_Os01t0117900-02_Phyllostachys_violascens_7	CM093877.1;-1;7;110240673..110240887 110240489..110240551 110240289..110240405 110239886..110240123 110239598..110239756 110239357..110239508 110239032..110239203	769.9	0.946404	XP_062203420.1	[lpPhrAust1.1 gene model]	786.7	0.967056	ok
Os01t0118000-01	898.9	genblast_Os01t0118000-01_Phyllostachys_violascens_8	CM093878.1;-1;6;122442951..122443106 122441365..122441634 122441149..122441258 122440973..122441063 122440478..122440747 122440101..122440379	871.7	0.969741	XP_062191719.1	[lpPhrAust1.1 gene model]	891.6	0.991879	ok
Os01t0118100-01	2851.1	genblast_Os01t0118100-01_Phyllostachys_violascens_7	CM093877.1;-1;20;110159504..110159811 110159314..110159491 110155843..110155997 110155678..110155765 110155350..110155595 110154336..110154431 110153389..110153577 110152897..110153056 110152664..110152794 110147958..110148125 110147611..110147883 110145582..110145776 110145177..110145380 110145011..110145080 110144753..110144901 110144264..110144572 110143844..110143903 110143582..110143734 1101…	2766.5	0.970327	XP_062191731.1	[lpPhrAust1.1 gene model]	2794.5	0.980148	ok
Os01t0118300-02	987.2	genblast_Os01t0118300-02_Phyllostachys_violascens_7	CM093877.1;-1;12;110101318..110101478 110101049..110101114 110100727..110100786 110100305..110100395 110099252..110099306 110099085..110099164 110098845..110098961 110098670..110098754 110097971..110098062 110096910..110097163 110096494..110096582 110096274..110096401	973	0.985616	XP_062191752.1	[lpPhrAust1.1 gene model]	981.9	0.994631	ok
Os01t0118400-01	1244.5	genblast_Os01t0118400-01_Phyllostachys_violascens_7	CM093877.1;1;6;110030706..110030847 110031053..110031193 110031273..110031449 110031740..110031817 110031925..110032061 110032074..110033108	937.9	0.753636	XP_062202988.1	[lpPhrAust1.1 gene model]	1098.1	0.882362	ok
Os01t0118700-01	1130.1	genblast_Os01t0118700-01_Phyllostachys_violascens_8	CM093878.1;1;3;122401233..122401380 122401784..122401888 122402304..122403496	985.3	0.87187	XP_062191807.1	[lpPhrAust1.1 gene model]	1029.8	0.911247	ok
Os01t0119000-01	993.1	genblast_Os01t0119000-01_Phyllostachys_violascens_8	CM093878.1;1;2;122374246..122374403 122376281..122377484	860.6	0.866579	XP_062191836.1	[lpPhrAust1.1 gene model]	908.2	0.91451	ok
Os01t0119100-00	1385.5	genblast_Os01t0119100-00_Phyllostachys_violascens_8	CM093878.1;1;7;122345942..122346125 122346222..122346299 122346452..122346550 122346720..122346790 122346857..122346935 122347055..122347267 122347748..122348943	1249.2	0.901624	XP_062191850.1	[lpPhrAust1.1 gene model]	1258.8	0.908553	ok
Os01t0120300-00	2224.8	genblast_Os01t0120300-00_Phyllostachys_violascens_8	CM093878.1;1;20;122323181..122323512 122323688..122323832 122323929..122323985 122324738..122324857 122325068..122325172 122325328..122325551 122325648..122325714 122325785..122325939 122326371..122326632 122326721..122326915 122328640..122328719 122328989..122329051 122329137..122329218 122329674..122329751 122329833..122329934 122330023..122330195 122330265..122330442 122331140..122331217 12233…	2133.6	0.959008	XP_062191874.1	[lpPhrAust1.1 gene model]	2183	0.981212	ok
Os01t0120500-01Zm00001eb334810_P001	530.1	genblast_Os01t0120500-01Zm00001eb334810_P001_Phyllostachys_violascens_7	CM093877.1;1;4;108186877..108187095 108187472..108187654 108187760..108187819 108188389..108188676	500.1	0.943407	XP_062191909.1	[lpPhrAust1.1 gene model]	501.4	0.945859	ok
Os01t0120800-01	2125.3	genblast_Os01t0120800-01_Phyllostachys_violascens_8	CM093878.1;1;13;122304517..122304562 122305339..122305820 122306648..122306863 122306943..122307311 122307847..122308074 122308178..122308339 122310911..122311132 122311211..122311414 122311876..122312079 122312185..122312265 122312893..122313094 122313462..122313719 122313741..122313973	1980.6	0.931915	XP_062191988.1	[lpPhrAust1.1 gene model]	2049.2	0.964193	ok
Os01t0121100-02	745.8	genblast_Os01t0121100-02_Phyllostachys_violascens_7	CM093877.1;-1;8;108141033..108141093 108140816..108141014 108140453..108140578 108124717..108124851 108113436..108113532 108113091..108113194 108112861..108112912 108112366..108112563	705.9	0.9465	XP_062192000.1	[lpPhrAust1.1 gene model]	713	0.95602	ok
Os01t0121200-01	592	genblast_Os01t0121200-01_Phyllostachys_violascens_8	CM093878.1;1;7;122264989..122265192 122265960..122266031 122266180..122266247 122266360..122266510 122266635..122266715 122266838..122266927 122267154..122267273	512.1	0.865034	XP_062192034.1	[lpPhrAust1.1 gene model]	570.6	0.963851	ok
Os01t0121300-01	1179.7	genblast_Os01t0121300-01_Phyllostachys_violascens_8	CM093878.1;1;9;122226991..122227114 122228068..122228264 122228953..122229125 122229766..122230050 122230301..122230359 122230459..122230495 122230586..122230657 122230989..122231289 122231472..122231840	1119.2	0.948716	XP_062201013.1	[lpPhrAust1.1 gene model]	1134.7	0.961855	ok
Os01t0121700-01	1512.2	genblast_Os01t0121700-01_Phyllostachys_violascens_8	CM093878.1;1;11;122165210..122165373 122165829..122166014 122166098..122166248 122166556..122166688 122167350..122167554 122167995..122168271 122168792..122168923 122169141..122169361 122169482..122169694 122169786..122169870 122170179..122170355	1395.3	0.922695	XP_062200736.1	[lpPhrAust1.1 gene model]	1461.9	0.966737	ok
Os01t0121800-01	939.5	genblast_Os01t0121800-01_Phyllostachys_violascens_8	CM093878.1;-1;4;122163418..122163919 122157855..122157879 122157619..122157782 122157022..122157536	875.1	0.931453	XP_062200587.1	[lpPhrAust1.1 gene model]	922.4	0.981799	ok
Os01t0125800-01	1424.2	genblast_Os01t0125800-01_Phyllostachys_violascens_7	CM093877.1;-1;6;107840056..107840447 107839218..107839379 107838228..107838414 107837311..107837736 107836122..107836529 107835201..107835458	1403.8	0.985676	XP_062192118.1	[lpPhrAust1.1 gene model]	1407.8	0.988485	ok
Os01t0125900-01Zm00001eb334990_P002	2438.3	genblast_Os01t0125900-01Zm00001eb334990_P002_Phyllostachys_violascens_8	CM093878.1;-1;7;122006262..122008226 122005865..122005999 122005334..122005756 122005059..122005128 122004819..122004958 122004334..122004645 122003599..122003868	2365.4	0.970102	XP_062200120.1	[lpPhrAust1.1 gene model]	2363.4	0.969282	ok
Os01t0126600-01	1163.3	genblast_Os01t0126600-01_Phyllostachys_violascens_7	CM093877.1;-1;7;107747640..107747867 107746976..107747555 107746661..107746842 107746184..107746273 107745809..107746096 107745459..107745671 107742387..107742614	1104.2	0.949196	XP_062199875.1	[lpPhrAust1.1 gene model]	1088.8	0.935958	ok
Os01t0127300-01	1040.9	genblast_Os01t0127300-01_Phyllostachys_violascens_7	CM093877.1;1;3;107696542..107697387 107698090..107698349 107698865..107699186	971	0.932847	XP_062196818.1	[lpPhrAust1.1 gene model]	1002.5	0.963109	ok
Os01t0127400-00	936.6	genblast_Os01t0127400-00_Phyllostachys_violascens_8	CM093878.1;-1;8;121937230..121937475 121937013..121937129 121936770..121936898 121936491..121936667 121935967..121936107 121935475..121935663 121935202..121935273 121934907..121935104	885.5	0.945441	XP_062196891.1	[lpPhrAust1.1 gene model]	868.5	0.92729	ok
Os01t0127500-01	683	genblast_Os01t0127500-01_Phyllostachys_violascens_8	CM093878.1;-1;3;121925363..121925468 121924539..121925247 121924224..121924368	641	0.938507	XP_062191627.1	[lpPhrAust1.1 gene model]	453.5	0.663982	ok
Os01t0127900-01	939.2	genblast_Os01t0127900-01_Phyllostachys_violascens_8	CM093878.1;-1;5;121896245..121896580 121895967..121896134 121892274..121892486 121890248..121890514 121889376..121889696	910.3	0.969229	XP_062199673.1	[lpPhrAust1.1 gene model]	909.3	0.968164	ok
Os01t0128100-01	634.2	genblast_Os01t0128100-01_Phyllostachys_violascens_7	CM093877.1;1;9;107332917..107333060 107333149..107333323 107333445..107333552 107333637..107333692 107333786..107333869 107333952..107334044 107334149..107334216 107334424..107334497 107334587..107334681	593.5	0.935825	XP_062208320.1	[lpPhrAust1.1 gene model]	608.7	0.959792	ok
Os01t0128200-01	677	genblast_Os01t0128200-01_Phyllostachys_violascens_7	CM093877.1;-1;8;107330573..107330698 107330284..107330455 107328043..107328144 107327824..107327963 107327627..107327719 107327474..107327541 107327284..107327357 107327042..107327178	656.4	0.969572	XP_062199350.1	[lpPhrAust1.1 gene model]	648.5	0.957903	ok
Os01t0128300-00	455	genblast_Os01t0128300-00_Phyllostachys_violascens_8	CM093878.1;1;7;121720476..121720523 121720634..121720694 121720710..121720811 121720950..121721050 121721116..121721244 121721357..121721445 121721537..121721675	402.3	0.884176	XP_062199460.1	[lpPhrAust1.1 gene model]	441.1	0.969451	ok
Os01t0128400-01	1250.2	genblast_Os01t0128400-01_Phyllostachys_violascens_7	CM093877.1;1;10;107318482..107318931 107319282..107319419 107321547..107321732 107322585..107322722 107322840..107322961 107323112..107323244 107323326..107323455 107323556..107323635 107323715..107323846 107324179..107324415	1188	0.950248	XP_062192225.1	[lpPhrAust1.1 gene model]	1177.7	0.942009	ok
Os01t0129200-01	546.2	genblast_Os01t0129200-01_Phyllostachys_violascens_8	CM093878.1;-1;4;121667747..121667867 121667251..121667373 121666968..121667049 121666432..121666855	473	0.865983	XP_062208319.1	[lpPhrAust1.1 gene model]	516.1	0.944892	ok
Os01t0129500-02	1340.3	genblast_Os01t0129500-02_Phyllostachys_violascens_7	CM093877.1;1;6;107222627..107222892 107222997..107223547 107223560..107223871 107229048..107229422 107229545..107229741 107229868..107230116	1035.9	0.772887	XP_062192163.1	[lpPhrAust1.1 gene model]	1139	0.84981	ok
Os01t0130000-01	874.9	genblast_Os01t0130000-01_Phyllostachys_violascens_8	CM093878.1;1;6;121550352..121550490 121552290..121552405 121552549..121552794 121553102..121553182 121553278..121553508 121553595..121553939	824.1	0.941936	XP_062192274.1	[lpPhrAust1.1 gene model]	844.9	0.96571	ok
Os01t0130400-01	2135.5	genblast_Os01t0130400-01_Phyllostachys_violascens_8	CM093878.1;-1;3;121480258..121480505 121479173..121479831 121476021..121477906	2056.3	0.962913	XP_062192305.1	[lpPhrAust1.1 gene model]	2077	0.972606	ok
Os01t0132200-01	462.5	genblast_Os01t0132200-01_Phyllostachys_violascens_7	CM093877.1;1;2;106668376..106668648 106668679..106669107	354.3	0.766054	XP_062208801.1	[lpPhrAust1.1 gene model]	363.7	0.786378	ok
Os01t0132700-01	322.9	genblast_Os01t0132700-01_Phyllostachys_violascens_7	CM093877.1;1;3;106636900..106637055 106637137..106637202 106640109..106640342	321.2	0.994735	XP_062192375.1	[lpPhrAust1.1 gene model]	316.3	0.97956	ok
Os01t0132800-01	549.3	genblast_Os01t0132800-01_Phyllostachys_violascens_8	CM093878.1;1;8;121112422..121112646 121112741..121112825 121114206..121114273 121116875..121116925 121117017..121117090 121117687..121117745 121117833..121117909 121118655..121118771	520.8	0.948116	XP_062196598.1	[lpPhrAust1.1 gene model]	538.1	0.97961	ok
Os01t0133400-01	1179.9	genblast_Os01t0133400-01_Phyllostachys_violascens_7	CM093877.1;-1;13;106526132..106526357 106524459..106524570 106524250..106524317 106523840..106523972 106523645..106523744 106523438..106523550 106523045..106523138 106522804..106522957 106521325..106521471 106521172..106521245 106520980..106521068 106520773..106520887 106520236..106520418	1151.5	0.97593	XP_062196344.1	[lpPhrAust1.1 gene model]	1152.3	0.976608	ok
Os01t0133900-00	1490.2	genblast_Os01t0133900-00_Phyllostachys_violascens_7	CM093877.1;-1;2;106456838..106458224 106456077..106456759	1414.5	0.949201	XP_062192441.1	[lpPhrAust1.1 gene model]	1399.3	0.939001	ok
Os01t0134500-01	628.6	genblast_Os01t0134500-01_Phyllostachys_violascens_8	CM093878.1;-1;3;120973417..120973657 120968612..120968917 120967842..120968131	615.7	0.979478	XP_062192455.1	[lpPhrAust1.1 gene model]	620	0.986319	ok
Os01t0134700-01	915.1	genblast_Os01t0134700-01_Phyllostachys_violascens_7	CM093877.1;-1;8;106401324..106401412 106401149..106401224 106401012..106401064 106400440..106400921 106400180..106400340 106399894..106400088 106399694..106399805 106399476..106399609	825	0.901541	XP_062195532.1	[lpPhrAust1.1 gene model]	851.8	0.930827	ok
Os01t0134800-01	1231.3	genblast_Os01t0134800-01_Phyllostachys_violascens_7	CM093877.1;1;3;106357648..106358250 106358902..106359836 106359938..106360124	1121.5	0.910826	XP_062208330.1	[lpPhrAust1.1 gene model]	1145.1	0.929993	ok
Os01t0134900-01	1212.8	genblast_Os01t0134900-01_Phyllostachys_violascens_7	CM093877.1;1;4;106326891..106327190 106327218..106327424 106327794..106328725 106328837..106329023	1100.7	0.907569	XP_062195408.1	[lpPhrAust1.1 gene model]	1177.9	0.971224	ok
Os01t0136100-01	327.7	genblast_Os01t0136100-01_Phyllostachys_violascens_8	CM093878.1;-1;1;120854588..120855040	321.4	0.980775	XP_062195053.1	[lpPhrAust1.1 gene model]	330.7	1.00915	ok
Os01t0136500-00	415.2	genblast_Os01t0136500-00_Phyllostachys_violascens_7	CM093877.1;1;1;106216172..106216861	320.6	0.772158	XP_062193712.1	[lpPhrAust1.1 gene model]	330.5	0.796002	ok
Os01t0137950-01	1229.9	genblast_Os01t0137950-01_Phyllostachys_violascens_7	CM093877.1;-1;3;106088461..106089198 106073992..106075072 106073954..106073976	1050.7	0.854297	XP_062194281.1	[lpPhrAust1.1 gene model]	1075.5	0.874461	ok
Os01t0138900-01	952.9	genblast_Os01t0138900-01_Phyllostachys_violascens_7	CM093877.1;1;6;106014292..106014798 106015450..106015560 106015653..106015869 106016023..106016356 106016521..106016582 106016987..106017150	915.9	0.961171	XP_062193101.1	[lpPhrAust1.1 gene model]	912.2	0.957288	ok
Os01t0139600-01	683.7	genblast_Os01t0139600-01_Phyllostachys_violascens_8	CM093878.1;-1;7;120524709..120524924 120524562..120524621 120524318..120524476 120524126..120524219 120523599..120523787 120523454..120523513 120523157..120523317	628.3	0.91897	XP_062192591.1	[lpPhrAust1.1 gene model]	645.9	0.944713	ok
Os01t0140700-00	584.5	genblast_Os01t0140700-00_Phyllostachys_violascens_8	CM093878.1;-1;2;120223315..120224130 120223207..120223293	506.4	0.866382	XP_062192633.1	[lpPhrAust1.1 gene model]	526.1	0.900086	ok
Os01t0141600-01	1046.6	genblast_Os01t0141600-01_Phyllostachys_violascens_7	CM093877.1;-1;15;105618010..105618131 105617874..105617924 105617587..105617726 105617102..105617202 105616641..105616699 105616284..105616330 105616139..105616217 105615955..105616027 105615743..105615832 105615359..105615418 105615091..105615204 105614849..105614909 105614641..105614759 105613202..105613297 105612874..105613113	1019.8	0.974393	XP_062191802.1	[lpPhrAust1.1 gene model]	1005.4	0.960634	ok
Os01t0141700-01	1333.7	genblast_Os01t0141700-01_Phyllostachys_violascens_8	CM093878.1;1;12;119991817..119991966 119991982..119992107 119993339..119993429 119993929..119994056 119994176..119994298 119994410..119994498 119994579..119994699 119995339..119995430 119995791..119995920 119995999..119996247 119996351..119996547 119996630..119996858	1250.1	0.937317	XP_062192657.1	[lpPhrAust1.1 gene model]	1272.6	0.954188	ok
Os01t0142100-01	1169.2	genblast_Os01t0142100-01_Phyllostachys_violascens_8	CM093878.1;1;13;119941210..119941355 119941455..119941521 119942192..119942287 119942485..119942577 119942675..119942728 119942952..119943059 119943390..119943464 119943559..119943664 119943827..119943920 119944282..119944435 119944868..119945075 119945223..119945383 119945511..119945765	1124.4	0.961683	XP_062192678.1	[lpPhrAust1.1 gene model]	1127.2	0.964078	ok
Os01t0142200-01	376.7	genblast_Os01t0142200-01_Phyllostachys_violascens_7	CM093877.1;-1;6;105550386..105550456 105550149..105550215 105549942..105550064 105549774..105549857 105548720..105548806 105548528..105548614	374.1	0.993098	XP_062191601.1	[lpPhrAust1.1 gene model]	369.7	0.981418	ok
Os01t0142300-03	1017.8	genblast_Os01t0142300-03_Phyllostachys_violascens_7	CM093877.1;-1;11;105545136..105545248 105544591..105544657 105544380..105544450 105543784..105543901 105543621..105543694 105542686..105542741 105542510..105542593 105542326..105542413 105542160..105542237 105541937..105541993 105541199..105541703	1001.9	0.984378	XP_062183210.1	[lpPhrAust1.1 gene model]	1004.4	0.986834	ok
Os01t0142500-01	628.7	genblast_Os01t0142500-01_Phyllostachys_violascens_8	CM093878.1;1;2;119905860..119906299 119906645..119907083	585.3	0.930969	XP_062190856.1	[lpPhrAust1.1 gene model]	608.9	0.968506	ok
Os01t0143100-01	733.4	genblast_Os01t0143100-01_Phyllostachys_violascens_7	CM093877.1;-1;7;105373644..105373814 105371974..105372150 105371732..105371872 105371445..105371546 105371303..105371373 105371139..105371206 105370606..105370853	703.8	0.95964	XP_062190552.1	[lpPhrAust1.1 gene model]	713.2	0.972457	ok
Os01t0143300-01	556.4	genblast_Os01t0143300-01_Phyllostachys_violascens_8	CM093878.1;1;3;119522842..119523093 119524649..119525025 119525132..119525291	516.8	0.928828	XP_062190343.1	[lpPhrAust1.1 gene model]	525.6	0.944644	ok
Os01t0143800-01	563.1	genblast_Os01t0143800-01_Phyllostachys_violascens_8	CM093878.1;1;4;119512141..119512210 119512223..119512413 119513696..119514075 119514168..119514327	507.1	0.900551	XP_062192888.1	[lpPhrAust1.1 gene model]	517.2	0.918487	ok
Os01t0144000-01	584	genblast_Os01t0144000-01_Phyllostachys_violascens_8	CM093878.1;1;6;119502938..119503060 119503161..119503200 119503668..119503709 119504556..119504924 119505771..119505826 119506539..119506685	570.3	0.976541	XP_062192906.1	[lpPhrAust1.1 gene model]	576.9	0.987842	ok
Os01t0144100-01	418.9	genblast_Os01t0144100-01_Phyllostachys_violascens_8	CM093878.1;1;6;119491940..119492110 119492186..119492281 119492467..119492501 119492649..119492748 119493103..119493184 119493499..119493563	338.1	0.807114	XP_062189978.1	[lpPhrAust1.1 gene model]	400.1	0.955121	ok
Os01t0144300-01	712.9	genblast_Os01t0144300-01_Phyllostachys_violascens_7	CM093877.1;1;4;105216030..105216096 105216304..105216609 105216772..105217392 105217487..105217566	665.9	0.934072	XP_062199586.1	[lpPhrAust1.1 gene model]	684.1	0.959602	ok
Os01t0144500-00	534	genblast_Os01t0144500-00_Phyllostachys_violascens_8	CM093878.1;1;7;119426385..119426478 119426568..119426600 119426727..119426848 119426962..119427092 119427213..119427396 119427500..119427655 119427671..119427784	410.8	0.769288	genblast_Os01t0144500-00_Phragmites_australis_2	NC_084922.1;-1;6;6432578..6432698 6432318..6432472 6432065..6432198 6426191..6426386 6426106..6426169 6425926..6426086	339.5	0.635768	no match Phragmites_australis (Arundinoideae)
Os01t0144600-01	401	genblast_Os01t0144600-01_Phyllostachys_violascens_8	CM093878.1;-1;6;119417606..119417650 119417453..119417509 119417373..119417440 119416659..119416740 119416476..119416561 119415053..119415302	364.4	0.908728	XP_062192942.1	[lpPhrAust1.1 gene model]	374.5	0.933915	ok
Os01t0144700-01	181	genblast_Os01t0144700-01_Phyllostachys_violascens_7	CM093877.1;-1;2;105192260..105192402 105190326..105190464	167.7	0.926519	XP_062192953.1	[lpPhrAust1.1 gene model]	171.4	0.946961	ok
Os01t0147200-01	1127.7	genblast_Os01t0147200-01_Phyllostachys_violascens_7	CM093877.1;-1;11;104996776..104997051 104996512..104996751 104995358..104995477 104994530..104994750 104994313..104994442 104994100..104994162 104993930..104994007 104993742..104993833 104993552..104993614 104993302..104993452 104993086..104993184	1045.4	0.92702	XP_062192964.1	[lpPhrAust1.1 gene model]	1055	0.935532	ok
Os01t0147700-01	1475	genblast_Os01t0147700-01_Phyllostachys_violascens_7	CM093877.1;1;6;104950625..104951711 104952447..104952628 104956262..104956351 104956441..104956719 104956835..104957047 104957145..104957378	1320.9	0.895525	XP_062193007.1	[lpPhrAust1.1 gene model]	1420.2	0.962847	ok
Os01t0147900-01	572.1	genblast_Os01t0147900-01_Phyllostachys_violascens_8	CM093878.1;1;9;119132336..119132374 119133498..119133573 119133698..119133821 119134171..119134255 119134582..119134714 119135250..119135344 119135495..119135573 119135672..119135754 119135828..119135875	553.3	0.967139	XP_062192985.1	[lpPhrAust1.1 gene model]	558.5	0.976228	ok
Os01t0148000-00	4652.4	genblast_Os01t0148000-00_Phyllostachys_violascens_7	CM093877.1;-1;17;104894394..104894471 104892728..104893816 104890933..104892170 104890715..104890855 104889746..104889989 104888898..104889662 104888387..104888581 104887491..104888131 104887020..104887071 104886294..104886939 104882942..104883150 104882319..104882854 104882081..104882185 104881917..104881983 104881725..104881802 104880717..104880785 104880533..104880607	4514.8	0.970424	XP_062193030.1	[lpPhrAust1.1 gene model]	4523.8	0.972358	ok
Os01t0150000-02	720.8	genblast_Os01t0150000-02_Phyllostachys_violascens_8	CM093878.1;1;3;119044269..119044367 119046564..119047313 119047407..119047475	673.2	0.933962	XP_062187893.1	[lpPhrAust1.1 gene model]	714.4	0.991121	ok
Os01t0150100-01	769.9	genblast_Os01t0150100-01_Phyllostachys_violascens_7	CM093877.1;-1;11;104638831..104638995 104637727..104637802 104637566..104637624 104637313..104637452 104632398..104632453 104632240..104632316 104631931..104631976 104631632..104631756 104631093..104631160 104630914..104631001 104630649..104630792	743	0.96506	XP_062233279.1	[lpPhrAust1.1 gene model]	743.8	0.966099	ok
Os01t0150200-01Zm00001eb124340_P001	465.3	genblast_Os01t0150200-01Zm00001eb124340_P001_Phyllostachys_violascens_7	CM093877.1;-1;8;104622391..104622461 104622145..104622260 104620895..104620983 104615301..104615354 104614982..104615052 104614782..104614863 104614589..104614685 104614421..104614491	396.9	0.852998	XP_062233279.1	[lpPhrAust1.1 gene model]	467.5	1.00473	ok
Os01t0150800-01	436.5	genblast_Os01t0150800-01_Phyllostachys_violascens_7	CM093877.1;-1;8;104622391..104622467 104622118..104622260 104620895..104620983 104615301..104615354 104614982..104615052 104614782..104614863 104614589..104614685 104614421..104614491	403.3	0.92394	XP_062233279.1	[lpPhrAust1.1 gene model]	424.2	0.971821	ok
Os01t0151100-01	1187.3	genblast_Os01t0151100-01_Phyllostachys_violascens_7	CM093877.1;-1;1;104610265..104611854	1134.4	0.955445	XP_062193127.1	[lpPhrAust1.1 gene model]	1133.7	0.954856	ok
Os01t0151200-01	1005.8	genblast_Os01t0151200-01_Phyllostachys_violascens_7	CM093877.1;-1;11;104603472..104603813 104602951..104603061 104602772..104602846 104602522..104602582 104602207..104602280 104602028..104602132 104601248..104601355 104601057..104601160 104600754..104600903 104600555..104600678 104600300..104600404	929	0.923643	XP_062193140.1	[lpPhrAust1.1 gene model]	946.3	0.940843	ok
Os01t0151500-00	1316.7	genblast_Os01t0151500-00_Phyllostachys_violascens_7	CM093877.1;-1;7;104589299..104589739 104586190..104586708 104585848..104586083 104585487..104585751 104585274..104585411 104584920..104585084 104584794..104584883	1186.9	0.90142	XP_062193146.1	[lpPhrAust1.1 gene model]	1247	0.947065	ok
Os01t0151600-01	794.4	genblast_Os01t0151600-01_Phyllostachys_violascens_8	CM093878.1;-1;10;118890037..118890102 118889366..118889450 118888333..118888529 118887795..118887885 118887459..118887538 118887306..118887360 118887134..118887234 118886968..118887031 118886757..118886890 118886081..118886269	733.9	0.923842	XP_062187251.1	[lpPhrAust1.1 gene model]	787.7	0.991566	ok
Os01t0151700-01	718.6	genblast_Os01t0151700-01_Phyllostachys_violascens_8	CM093878.1;-1;8;118870674..118870791 118868457..118868688 118868209..118868288 118867954..118868107 118867800..118867878 118867222..118867306 118867041..118867087 118866698..118866865	699	0.972725	XP_062186937.1	[lpPhrAust1.1 gene model]	709.9	0.987893	ok
Os01t0151900-01	1169.9	genblast_Os01t0151900-01_Phyllostachys_violascens_8	CM093878.1;-1;1;118862598..118864157	1109.9	0.948714	XP_062186826.1	[lpPhrAust1.1 gene model]	1099.1	0.939482	ok
Os01t0152000-01	2009	genblast_Os01t0152000-01_Phyllostachys_violascens_7	CM093877.1;-1;3;104317417..104319905 104317151..104317404 104316618..104317051	1801.3	0.896615	XP_062211727.1	[lpPhrAust1.1 gene model]	1839	0.915381	ok
Os01t0152800-01	2031.1	genblast_Os01t0152800-01_Phyllostachys_violascens_8	CM093878.1;-1;3;118723877..118724100 118721289..118723801 118720846..118721207	1868	0.919699	XP_062193188.1	[lpPhrAust1.1 gene model]	1784.5	0.878588	ok
Os01t0153400-01	1534.6	genblast_Os01t0153400-01_Phyllostachys_violascens_7	CM093877.1;-1;16;104222744..104223127 104221942..104222082 104221577..104221604 104221453..104221552 104220470..104220581 104219910..104219981 104219244..104219335 104218789..104218909 104218315..104218437 104217863..104218058 104217582..104217769 104217322..104217393 104216646..104216744 104214869..104214949 104214017..104214074 104213467..104213636	1458.9	0.950671	XP_062185427.1	[lpPhrAust1.1 gene model]	1459.4	0.950997	ok
Os01t0153500-00	491.5	genblast_Os01t0153500-00_Phyllostachys_violascens_8	CM093878.1;-1;3;118448789..118448839 118448189..118448776 118447963..118448064	342.8	0.697457	XP_062183164.1	[lpPhrAust1.1 gene model]	380	0.773143	ok
Os01t0153800-00	667.3	genblast_Os01t0153800-00_Phyllostachys_violascens_8	CM093878.1;1;1;118265227..118266204	623.5	0.934362	XP_062185020.1	[lpPhrAust1.1 gene model]	619.3	0.928068	ok
Os01t0155400-01	1461.8	genblast_Os01t0155400-01_Phyllostachys_violascens_8	CM093878.1;1;19;118191753..118191905 118192338..118192547 118192697..118192792 118192956..118193008 118194061..118194157 118194890..118194963 118195170..118195287 118195733..118195843 118196456..118196532 118197027..118197093 118197357..118197422 118206239..118206346 118206467..118206597 118206752..118206818 118206929..118206999 118207110..118207143 118207263..118207301 118207543..118207613 11820…	1371.9	0.9385	XP_062184905.1	[lpPhrAust1.1 gene model]	1410.1	0.964633	ok
Os01t0155500-01	1731.8	genblast_Os01t0155500-01_Phyllostachys_violascens_7	CM093877.1;-1;2;103861237..103862026 103859375..103861218	1586.3	0.915983	XP_062193329.1	[lpPhrAust1.1 gene model]	1603.1	0.925684	ok
Os01t0156000-01	614.4	genblast_Os01t0156000-01_Phyllostachys_violascens_7	CM093877.1;1;8;103846008..103846165 103846277..103846334 103846436..103846684 103846775..103846880 103846962..103847087 103847239..103847360 103847811..103847870 103847985..103848038	553.3	0.900553	XP_062208339.1	[lpPhrAust1.1 gene model]	551.4	0.897461	ok
Os01t0157800-01	274.5	genblast_Os01t0157800-01_Phyllostachys_violascens_24	CM093894.1;-1;2;32903825..32904003 32901209..32901365	254.5	0.92714	XP_062198069.1	[lpPhrAust1.1 gene model]	252.5	0.919854	ok
Os01t0158000-01	1163.8	genblast_Os01t0158000-01_Phyllostachys_violascens_8	CM093878.1;-1;11;118055405..118055483 118054347..118054569 118053642..118053795 118053246..118053348 118052880..118053064 118052415..118052494 118051786..118051936 118051297..118051378 118051095..118051153 118050697..118051002 118050392..118050553	1059.2	0.910122	XP_062193371.1	[lpPhrAust1.1 gene model]	1123.1	0.965028	ok
Os01t0158200-01	1053.4	genblast_Os01t0158200-01_Phyllostachys_violascens_8	CM093878.1;-1;9;118032686..118033064 118032507..118032602 118032308..118032400 118032106..118032191 118031749..118032012 118031418..118031545 118031222..118031317 118030944..118031049 118030692..118030856	1004.4	0.953484	XP_062184441.1	[lpPhrAust1.1 gene model]	1032.2	0.979875	ok
Os01t0158400-01	515	genblast_Os01t0158400-01_Phyllostachys_violascens_7	CM093877.1;1;3;103751414..103751629 103751722..103751840 103751962..103752337	464.9	0.902718	XP_062184115.1	[lpPhrAust1.1 gene model]	427.9	0.830874	ok
Os01t0158900-01	2001.7	genblast_Os01t0158900-01_Phyllostachys_violascens_8	CM093878.1;1;13;117873249..117874451 117874935..117875048 117875122..117875177 117875452..117875518 117875785..117875877 117876115..117876200 117876296..117876458 117876561..117876761 117876896..117877086 117877237..117877318 117877477..117877683 117877799..117877885 117877967..117878134	1910	0.954189	XP_062193404.1	[lpPhrAust1.1 gene model]	1927.3	0.962832	ok
Os01t0159000-01Zm00001eb123660_P001	520.9	genblast_Os01t0159000-01Zm00001eb123660_P001_Phyllostachys_violascens_7	CM093877.1;1;2;103707411..103707894 103707981..103708312	459.1	0.881359	XP_062183492.1	[lpPhrAust1.1 gene model]	471.3	0.90478	ok
Os01t0159200-01	525.4	genblast_Os01t0159200-01_Phyllostachys_violascens_7	CM093877.1;1;1;103692162..103692941	482.3	0.917967	XP_062193468.1	[lpPhrAust1.1 gene model]	489.7	0.932052	ok
Os01t0159800-02	512.6	genblast_Os01t0159800-02_Phyllostachys_violascens_7	CM093877.1;-1;2;103627660..103627950 103626733..103627206	485.7	0.947522	XP_062193476.1	[lpPhrAust1.1 gene model]	472.8	0.922357	ok
Os01t0160100-01	1395.4	genblast_Os01t0160100-01_Phyllostachys_violascens_8	CM093878.1;1;6;117727074..117727556 117740742..117740905 117740997..117741647 117741937..117742054 117742146..117742334 117742415..117742585	1358.8	0.973771	XP_062193482.1	[lpPhrAust1.1 gene model]	1368.5	0.980722	ok
Os01t0164300-00	376.5	genblast_Os01t0164300-00_Phyllostachys_violascens_8	CM093878.1;1;1;117581165..117581743	338.1	0.898008	XP_062208341.1	[lpPhrAust1.1 gene model]	328.1	0.871448	ok
Os01t0164400-01	895.1	genblast_Os01t0164400-01_Phyllostachys_violascens_8	CM093878.1;-1;6;116677542..116677741 116676657..116676751 116676543..116676644 116676087..116676515 116675890..116676062 116675313..116675537	560.8	0.626522	XP_062182535.1	[lpPhrAust1.1 gene model]	811.3	0.906379	no match Phyllostachys_violascens (Bambusoideae)
Os01t0164500-01	1438.8	genblast_Os01t0164500-01_Phyllostachys_violascens_8	CM093878.1;1;10;116664543..116664830 116664936..116665172 116665277..116665537 116665657..116665736 116665840..116665945 116666088..116666201 116666298..116666396 116666550..116666639 116666757..116667004 116668702..116669119	1372.4	0.95385	XP_062182420.1	[lpPhrAust1.1 gene model]	1380.5	0.95948	ok
Os01t0164600-01	708	genblast_Os01t0164600-01_Phyllostachys_violascens_7	CM093877.1;1;12;103322619..103322728 103322880..103322931 103323058..103323137 103323325..103323406 103323515..103323585 103323687..103323766 103323868..103323965 103324327..103324450 103324532..103324614 103324738..103324786 103324875..103324951 103325035..103325112	687	0.970339	XP_062193545.1	[lpPhrAust1.1 gene model]	675.3	0.953814	ok
Os01t0164700-01	736	genblast_Os01t0164700-01_Phyllostachys_violascens_8	CM093878.1;-1;11;116635351..116635404 116634462..116634541 116633827..116633905 116633313..116633394 116631287..116631443 116630363..116630453 116630130..116630213 116629626..116629672 116627430..116627558 116617513..116617597 116616841..116616972	716.7	0.973777	XP_062182297.1	[lpPhrAust1.1 gene model]	714.3	0.970516	ok
Os01t0165100-02	1148.4	genblast_Os01t0165100-02_Phyllostachys_violascens_8	CM093878.1;1;2;116587960..116588822 116589323..116589968	1113.3	0.969436	XP_062193567.1	[lpPhrAust1.1 gene model]	1129.5	0.983542	ok
Os01t0165200-01Zm00001eb336280_P003	1430.2	genblast_Os01t0165200-01Zm00001eb336280_P003_Phyllostachys_violascens_7	CM093877.1;1;11;103265442..103265625 103265828..103266009 103266131..103266328 103266383..103266874 103267011..103267067 103267348..103267693 103267773..103267972 103268645..103268721 103268805..103268906 103269149..103269335 103269422..103269511	1280.8	0.895539	XP_062181956.1	[lpPhrAust1.1 gene model]	1304.8	0.91232	ok
Os01t0165600-00	345.5	genblast_Os01t0165600-00_Phyllostachys_violascens_8	CM093878.1;-1;2;116561553..116561896 116561432..116561537	263.6	0.762952	XP_062208342.1	[lpPhrAust1.1 gene model]	309.2	0.894935	ok
Os01t0166100-01	723.6	genblast_Os01t0166100-01_Phyllostachys_violascens_8	CM093878.1;-1;9;116533122..116533256 116532950..116533005 116532301..116532415 116532083..116532199 116531809..116531996 116531668..116531727 116531414..116531573 116530965..116531033 116530732..116530833	698.2	0.964898	XP_062193579.1	[lpPhrAust1.1 gene model]	698.9	0.965865	ok
Os01t0166400-02	387.8	genblast_Os01t0166400-02_Phyllostachys_violascens_8	CM093878.1;-1;5;116522189..116522362 116521824..116521908 116521581..116521635 116521089..116521227 116520855..116521013	372.7	0.961062	XP_062181318.1	[lpPhrAust1.1 gene model]	321.9	0.830067	ok
Os01t0166500-02	403.3	genblast_Os01t0166500-02_Phyllostachys_violascens_7	CM093877.1;1;1;103147481..103148086	288.4	0.7151	XP_062183033.1	[lpPhrAust1.1 gene model]	299.6	0.742871	ok
Os01t0166700-01	457.9	genblast_Os01t0166700-01_Phyllostachys_violascens_7	CM093877.1;-1;5;103122555..103122645 103121793..103121977 103116184..103116381 103116020..103116079 103115448..103115594	433.9	0.947587	XP_062193595.1	[lpPhrAust1.1 gene model]	417.8	0.912426	ok
Os01t0166800-01	1362.6	genblast_Os01t0166800-01_Phyllostachys_violascens_8	CM093878.1;1;14;116479842..116480027 116480487..116480600 116480729..116480836 116480951..116481076 116481170..116481217 116481613..116481732 116481844..116482002 116482130..116482204 116482328..116482441 116482541..116482743 116482844..116482979 116483381..116483605 116483811..116483878 116483986..116484124	1304.5	0.957361	XP_062193601.1	[lpPhrAust1.1 gene model]	1315.3	0.965287	ok
Os01t0167400-01	487.4	genblast_Os01t0167400-01_Phyllostachys_violascens_8	CM093878.1;-1;1;1702986..1703783	445.4	0.913828	XP_062182759.1	[lpPhrAust1.1 gene model]	418.5	0.858638	ok
Os01t0167500-01	799.4	genblast_Os01t0167500-01_Phyllostachys_violascens_8	CM093878.1;1;7;116472234..116472357 116473014..116473198 116473504..116473571 116473650..116473782 116474101..116474262 116474350..116474622 116474934..116475059	786.9	0.984363	XP_062193605.1	[lpPhrAust1.1 gene model]	784.3	0.981111	ok
Os01t0167900-01	889.6	genblast_Os01t0167900-01_Phyllostachys_violascens_8	CM093878.1;1;4;116423877..116423982 116424803..116425431 116425465..116425498 116425556..116426067	806.1	0.906138	XP_062193638.1	[lpPhrAust1.1 gene model]	810.7	0.911308	ok
Os01t0168100-01	1251.1	genblast_Os01t0168100-01_Phyllostachys_violascens_7	CM093877.1;1;3;102976746..102976848 102977027..102977609 102977670..102978837	1169.7	0.934937	XP_062193649.1	[lpPhrAust1.1 gene model]	1171.6	0.936456	ok
Os01t0168300-01	820.3	genblast_Os01t0168300-01_Phyllostachys_violascens_8	CM093878.1;1;3;116405083..116405622 116407719..116407991 116408531..116408863	775.4	0.945264	XP_062193670.1	[lpPhrAust1.1 gene model]	773.2	0.942582	ok
Os01t0168400-01	948.2	genblast_Os01t0168400-01_Phyllostachys_violascens_8	CM093878.1;-1;8;116390715..116391180 116390486..116390562 116389638..116389806 116389185..116389273 116388883..116389047 116388728..116388805 116388460..116388563 116388240..116388345	882.9	0.931133	XP_062193677.1	[lpPhrAust1.1 gene model]	917.5	0.967623	ok
Os01t0168500-01	933.4	genblast_Os01t0168500-01_Phyllostachys_violascens_8	CM093878.1;-1;4;116378796..116379557 116378333..116378591 116377709..116377832 116377233..116377341	916.1	0.981466	XP_062193690.1	[lpPhrAust1.1 gene model]	929.7	0.996036	ok
Os01t0168600-01	1070.8	genblast_Os01t0168600-01_Phyllostachys_violascens_8	CM093878.1;-1;8;116285479..116285707 116284727..116284794 116284508..116284596 116284089..116284251 116283713..116284002 116283429..116283633 116283190..116283347 116282746..116282992	1035.5	0.967034	XP_062178354.1	[lpPhrAust1.1 gene model]	1033.6	0.96526	ok
Os01t0168800-01	682.3	genblast_Os01t0168800-01_Phyllostachys_violascens_8	CM093878.1;1;5;116256178..116256288 116256322..116256867 116261667..116261756 116261853..116261920 116262145..116262295	599.5	0.878646	XP_062193727.1	[lpPhrAust1.1 gene model]	643.4	0.942987	ok
Os01t0169400-01Zm00001eb123060_P001	539.9	genblast_Os01t0169400-01Zm00001eb123060_P001_Phyllostachys_violascens_8	CM093878.1;1;1;116080405..116081142	502.8	0.931284	XP_062193749.1	[lpPhrAust1.1 gene model]	498.6	0.923504	ok
Os01t0169500-01	3937.7	genblast_Os01t0169500-01_Phyllostachys_violascens_8	CM093878.1;1;24;116038387..116039064 116039417..116039500 116040388..116040664 116041837..116042087 116048237..116048411 116048538..116048728 116049120..116049220 116051160..116051235 116055376..116055507 116055581..116055662 116055884..116055956 116056089..116056257 116056382..116056512 116056593..116056681 116056891..116056979 116057084..116057296 116065691..116065768 116066568..116066750 11606…	3783.7	0.960891	XP_062193776.1	[lpPhrAust1.1 gene model]	3781.9	0.960434	ok
Os01t0169800-01	1088.9	genblast_Os01t0169800-01_Phyllostachys_violascens_8	CM093878.1;1;7;115995376..115995539 115995564..115995665 115995744..115995857 115996142..115996445 115997523..115997800 115997889..115998190 115998276..115998460	930.3	0.854348	XP_062193819.1	[lpPhrAust1.1 gene model]	959.6	0.881256	ok
Os01t0170000-01	1772.8	genblast_Os01t0170000-01_Phyllostachys_violascens_7	CM093877.1;1;2;102502487..102503713 102504695..102505819	1673.9	0.944213	XP_062193794.1	[lpPhrAust1.1 gene model]	1709.6	0.96435	ok
Os01t0170100-01	945.6	genblast_Os01t0170100-01_Phyllostachys_violascens_8	CM093878.1;-1;10;115783791..115783876 115782737..115782842 115782584..115782647 115782240..115782300 115782056..115782147 115781808..115781957 115781418..115781672 115780941..115781149 115779749..115779976 115779210..115779308	897.9	0.949556	XP_062193839.1	[lpPhrAust1.1 gene model]	878.1	0.928617	ok
Os01t0170500-01	965.8	genblast_Os01t0170500-01_Phyllostachys_violascens_8	CM093878.1;1;7;115721764..115721979 115722102..115722188 115722287..115722514 115723104..115723268 115729457..115729510 115729821..115729967 115730104..115730481	886.5	0.917892	XP_062193860.1	[lpPhrAust1.1 gene model]	906.5	0.9386	ok
Os01t0171000-01	1454.3	genblast_Os01t0171000-01_Phyllostachys_violascens_7	CM093877.1;1;7;102401769..102401929 102402214..102402357 102402810..102402907 102403015..102403164 102404395..102404736 102405518..102405909 102408127..102408447	1153.6	0.793234	XP_062216045.1	[lpPhrAust1.1 gene model]	1422.5	0.978134	ok
Os01t0171800-01	693.4	genblast_Os01t0171800-01_Phyllostachys_violascens_7	CM093877.1;1;8;102368004..102368344 102368501..102368534 102368773..102368979 102369210..102369299 102369776..102369841 102369921..102370012 102370117..102370164 102370661..102370778	664.5	0.958321	XP_062193950.1	[lpPhrAust1.1 gene model]	651.1	0.938996	ok
Os01t0172000-01	884.7	genblast_Os01t0172000-01_Phyllostachys_violascens_8	CM093878.1;1;13;115632399..115632528 115632627..115632661 115632772..115632909 115633023..115633091 115633357..115633514 115633622..115633688 115633765..115633818 115634329..115634417 115634548..115634664 115635170..115635276 115635372..115635450 115635561..115635617 115635759..115635912	837.6	0.946762	XP_062193997.1	[lpPhrAust1.1 gene model]	851.6	0.962586	ok
Os01t0172100-01	818.8	genblast_Os01t0172100-01_Phyllostachys_violascens_8	CM093878.1;-1;10;115623428..115623595 115623203..115623415 115622964..115623095 115622710..115622862 115622483..115622568 115622275..115622359 115622058..115622177 115621885..115621953 115621659..115621788 115621465..115621535	732.7	0.894846	XP_062194007.1	[lpPhrAust1.1 gene model]	765.2	0.934538	ok
Os01t0172200-01	1445.3	genblast_Os01t0172200-01_Phyllostachys_violascens_8	CM093878.1;1;11;115616300..115616533 115617019..115617096 115617302..115617427 115617524..115617592 115617983..115618252 115618431..115618781 115618869..115619146 115619313..115619589 115619714..115619817 115620005..115620049 115620421..115620562	1276	0.882862	XP_062194053.1	[lpPhrAust1.1 gene model]	1311.3	0.907286	ok
Os01t0172300-01	395.4	genblast_Os01t0172300-01_Phyllostachys_violascens_8	CM093878.1;1;5;115593708..115593838 115594497..115594726 115595504..115595594 115596432..115596498 115596579..115596632	343.4	0.868488	XP_062194078.1	[lpPhrAust1.1 gene model]	363.9	0.920334	ok
Os01t0172400-02	1925.5	genblast_Os01t0172400-02_Phyllostachys_violascens_7	CM093877.1;1;3;102331160..102331267 102331676..102333572 102334030..102334463	1890.8	0.981979	XP_062217700.1	[lpPhrAust1.1 gene model]	1905.3	0.989509	ok
Os01t0172600-01	668.7	genblast_Os01t0172600-01_Phyllostachys_violascens_8	CM093878.1;-1;4;115576155..115576433 115575736..115575915 115575409..115575571 115574835..115575256	650.8	0.973232	XP_062182406.1	[lpPhrAust1.1 gene model]	644.7	0.964109	ok
Os01t0172900-00	806.2	genblast_Os01t0172900-00_Phyllostachys_violascens_8	CM093878.1;-1;8;115557889..115557999 115557662..115557793 115557432..115557581 115557028..115557235 115556821..115556902 115556609..115556714 115541308..115541421 115540977..115541210	705.4	0.874969	genblast_Os01t0172900-00_Phragmites_australis_1	NC_084921.1;1;6;422343..422447 422557..422688 422774..422940 423016..423121 423282..423395 423492..423659	478.3	0.593277	no match Phragmites_australis (Arundinoideae)
Os01t0173000-01	400.8	genblast_Os01t0173000-01_Phyllostachys_violascens_7	CM093877.1;1;5;102309615..102309855 102309968..102310025 102310132..102310239 102310341..102310433 102310557..102310647	366.9	0.915419	XP_062221298.1	[lpPhrAust1.1 gene model]	377.9	0.942864	ok
Os01t0173100-01	301.2	genblast_Os01t0173100-01_Phyllostachys_violascens_7	CM093877.1;1;5;102301088..102301276 102301369..102301417 102308521..102308583 102308718..102308782 102308912..102309007	283.5	0.941235	XP_062223184.1	[lpPhrAust1.1 gene model]	287.9	0.955843	ok
Os01t0173900-01	3323.4	genblast_Os01t0173900-01_Phyllostachys_violascens_7	CM093877.1;-1;11;102092021..102094414 102091862..102091948 102091524..102091778 102091137..102091502 102090887..102091051 102090519..102090813 102088130..102088344 102087619..102087924 102087438..102087501 102087076..102087315 102086861..102086970	3196.2	0.961726	XP_062194171.1	[lpPhrAust1.1 gene model]	3211.7	0.96639	ok
Os01t0174100-01	227.9	genblast_Os01t0174100-01_Phyllostachys_violascens_7	CM093877.1;1;2;102070583..102070673 102070698..102070945	208.6	0.915314	XP_062223761.1	[lpPhrAust1.1 gene model]	214.9	0.942957	ok
Os01t0174300-01	708.5	genblast_Os01t0174300-01_Phyllostachys_violascens_8	CM093878.1;1;13;115365776..115365895 115366019..115366061 115366736..115366811 115367231..115367290 115367740..115367790 115367895..115367949 115368143..115368213 115368293..115368344 115368562..115368639 115368867..115368956 115369036..115369149 115369350..115369418 115369730..115369786	696.9	0.983627	XP_062194209.1	[lpPhrAust1.1 gene model]	697.6	0.984615	ok
Os01t0174700-01	976.8	genblast_Os01t0174700-01_Phyllostachys_violascens_7	CM093877.1;1;3;102023331..102023890 102024395..102024558 102024595..102025277	909.6	0.931204	XP_062227339.1	[lpPhrAust1.1 gene model]	943.3	0.965704	ok
Os01t0175000-02	589.6	genblast_Os01t0175000-02_Phyllostachys_violascens_7	CM093877.1;1;8;102005844..102005968 102006534..102006570 102006646..102006715 102006880..102006984 102007334..102007484 102007571..102007653 102008159..102008252 102008325..102008412	554.3	0.940129	XP_062228234.1	[lpPhrAust1.1 gene model]	573.3	0.972354	ok
Os01t0175600-01	1485.2	genblast_Os01t0175600-01_Phyllostachys_violascens_7	CM093877.1;1;12;101885660..101885763 101885877..101885959 101886045..101886237 101886324..101886462 101886538..101886703 101886965..101887131 101887256..101887429 101892039..101892134 101892217..101892333 101892648..101892970 101893142..101893409 101893521..101893676	1430.1	0.962901	XP_062233259.1	[lpPhrAust1.1 gene model]	1422	0.957447	ok
Os01t0176200-01	1061.5	genblast_Os01t0176200-01_Phyllostachys_violascens_8	CM093878.1;-1;2;115081102..115081598 115079803..115080799	1022.6	0.963354	XP_062178355.1	[lpPhrAust1.1 gene model]	1024.6	0.965238	ok
Os01t0176300-00	1333.4	genblast_Os01t0176300-00_Phyllostachys_violascens_7	CM093877.1;1;1;101804843..101806825	1261.4	0.946003	XP_062194340.1	[lpPhrAust1.1 gene model]	1238.9	0.929129	ok
Os01t0176500-01Zm00001eb122560_P002	1826	genblast_Os01t0176500-01Zm00001eb122560_P002_Phyllostachys_violascens_8	CM093878.1;1;6;115022260..115022424 115022542..115022776 115022860..115023022 115023097..115023314 115023394..115023769 115023860..115025162	1655.6	0.906681	XP_062194374.1	[lpPhrAust1.1 gene model]	1683.1	0.921742	ok
Os01t0176700-01	1004.6	genblast_Os01t0176700-01_Phyllostachys_violascens_8	CM093878.1;-1;6;114970715..114970952 114970356..114970626 114970217..114970334 114969994..114970204 114969775..114969851 114969216..114969656	777.2	0.773641	XP_062194394.1	[lpPhrAust1.1 gene model]	882.1	0.878061	ok
Os01t0176900-00	330.8	genblast_Os01t0176900-00_Phyllostachys_violascens_3	CM093873.1;1;1;34414870..34415166	99.7	0.301391	XP_062230299.1	[lpPhrAust1.1 gene model]	312.1	0.94347	no match Phyllostachys_violascens (Bambusoideae)
Os01t0177100-02	1856.4	genblast_Os01t0177100-02_Phyllostachys_violascens_8	CM093878.1;-1;19;114893306..114893402 114892814..114892923 114891725..114891772 114891687..114891709 114891428..114891668 114891254..114891342 114884003..114884090 114883841..114883916 114874392..114874441 114873983..114874291 114873093..114873272 114872725..114872970 114872461..114872575 114871977..114872086 114871706..114871855 114871036..114871191 114870619..114870735 114870076..114870282 1148…	1661.5	0.895012	XP_062194405.1	[lpPhrAust1.1 gene model]	1647.8	0.887632	ok
Os01t0177200-01	1852.1	genblast_Os01t0177200-01_Phyllostachys_violascens_8	CM093878.1;-1;19;114826204..114826299 114825934..114826111 114825021..114825133 114824613..114824949 114823895..114823989 114823242..114823375 114823103..114823159 114822910..114822987 114822278..114822332 114821228..114821308 114820894..114821092 114820758..114820815 114820558..114820680 114819671..114819759 114818994..114819083 114818733..114818906 114818488..114818612 114818217..114818343 1148…	1802	0.97295	XP_062180355.1	[lpPhrAust1.1 gene model]	1819.8	0.98256	ok
Os01t0177400-01	809.8	genblast_Os01t0177400-01_Phyllostachys_violascens_8	CM093878.1;1;3;114777539..114778008 114778158..114778316 114778449..114778917	763.8	0.943196	XP_062181395.1	[lpPhrAust1.1 gene model]	776.9	0.959373	ok
Os01t0177900-01	3179.5	genblast_Os01t0177900-01_Phyllostachys_violascens_8	CM093878.1;1;25;114605446..114605589 114605602..114605747 114606366..114606486 114608510..114608598 114608679..114608763 114609069..114609228 114609302..114609378 114609461..114609514 114609885..114609975 114610102..114610403 114610486..114610767 114611252..114611568 114611663..114611823 114611924..114612027 114612307..114612463 114612551..114612670 114612771..114612862 114612952..114613287 11461…	3136.6	0.986507	XP_062194457.1	[lpPhrAust1.1 gene model]	3175	0.998585	ok
Os01t0178000-01	904.8	genblast_Os01t0178000-01_Phyllostachys_violascens_8	CM093878.1;1;9;114564883..114564945 114565041..114565088 114565529..114565657 114566391..114566450 114566617..114566773 114567061..114567167 114567270..114567328 114568505..114568613 114568847..114569299	887.5	0.98088	XP_062194475.1	[lpPhrAust1.1 gene model]	886.1	0.979332	ok
Os01t0178100-01	888.8	genblast_Os01t0178100-01_Phyllostachys_violascens_8	CM093878.1;-1;6;114548916..114549188 114548368..114548535 114547264..114547510 114546531..114546686 114546166..114546431 114545900..114546058	851.4	0.957921	XP_062194495.1	[lpPhrAust1.1 gene model]	865.5	0.973785	ok
Os01t0178200-00	642.1	genblast_Os01t0178200-00_Phyllostachys_violascens_8	CM093878.1;-1;5;114544974..114545134 114544775..114544888 114543657..114543879 114543319..114543567 114543085..114543216	629.5	0.980377	XP_062194506.1	[lpPhrAust1.1 gene model]	632.8	0.985516	ok
Os01t0178700-01	885.3	genblast_Os01t0178700-01_Phyllostachys_violascens_8	CM093878.1;-1;4;114416492..114417087 114415995..114416120 114415625..114415901 114415292..114415516	859.7	0.971083	XP_062188732.1	[lpPhrAust1.1 gene model]	808.6	0.913363	ok
Os01t0179000-01	955.3	genblast_Os01t0179000-01_Phyllostachys_violascens_8	CM093878.1;1;1;114364336..114365634	901	0.943159	XP_062194591.1	[lpPhrAust1.1 gene model]	932.1	0.975714	ok
Os01t0179200-01	775.2	genblast_Os01t0179200-01_Phyllostachys_violascens_8	CM093878.1;-1;5;114307334..114307580 114302406..114302656 114302118..114302287 114301079..114301279 114299945..114300104	745.3	0.961429	XP_062194600.1	[lpPhrAust1.1 gene model]	759.1	0.979231	ok
Os01t0179300-01	626.8	genblast_Os01t0179300-01_Phyllostachys_violascens_8	CM093878.1;-1;3;114281949..114282308 114279632..114279884 114279105..114279472	571.4	0.911615	XP_062190792.1	[lpPhrAust1.1 gene model]	587.8	0.937779	ok
Os01t0179400-01	4865.4	genblast_Os01t0179400-01_Phyllostachys_violascens_7	CM093877.1;-1;24;101784988..101786287 101784438..101784966 101783776..101783974 101783590..101783649 101783263..101783367 101782471..101782611 101782305..101782367 101781341..101781568 101781167..101781250 101779742..101779899 101779124..101779649 101778205..101778375 101778030..101778089 101776803..101776925 101776119..101776394 101775939..101776004 101775656..101775787 101774459..101775280 1017…	4713.4	0.968759	XP_062191237.1	[lpPhrAust1.1 gene model]	4726.2	0.97139	ok
Os01t0179700-01	469.7	genblast_Os01t0179700-01_Phyllostachys_violascens_15	CM093885.1;-1;7;26484145..26484282 26483792..26483839 26483664..26483711 26480039..26480110 26479789..26479944 26479572..26479675 26479386..26479482	456.7	0.972323	XP_062219806.1	[lpPhrAust1.1 gene model]	467.4	0.995103	ok
Os01t0179800-01	915	genblast_Os01t0179800-01_Phyllostachys_violascens_7	CM093877.1;1;11;101691260..101691601 101691707..101691866 101691947..101691971 101692066..101692155 101692240..101692411 101692500..101692573 101692684..101692753 101692915..101692986 101693073..101693200 101693396..101693469 101693602..101693666	833.2	0.910601	XP_062194667.1	[lpPhrAust1.1 gene model]	872.9	0.953989	ok
Os01t0180000-01	1000	genblast_Os01t0180000-01_Phyllostachys_violascens_7	CM093877.1;1;3;101678019..101679434 101679492..101679522 101679538..101679749	885.9	0.8859	XP_062194673.1	[lpPhrAust1.1 gene model]	920.7	0.9207	ok
Os01t0180300-01	1653.7	genblast_Os01t0180300-01_Phyllostachys_violascens_7	CM093877.1;1;4;101644218..101644485 101645772..101645918 101646629..101646864 101647387..101649165	1512.1	0.914374	XP_062194680.1	[lpPhrAust1.1 gene model]	1525	0.922175	ok
Os01t0180600-01	2694.9	genblast_Os01t0180600-01_Phyllostachys_violascens_7	CM093877.1;1;17;101610905..101611101 101611749..101612856 101613319..101613414 101614551..101614606 101620131..101620197 101620589..101620684 101621212..101621340 101621420..101621453 101621520..101621567 101621757..101621953 101622357..101622483 101622606..101622883 101623066..101623251 101623395..101623781 101623875..101623971 101624432..101624559 101625035..101625511	2536.2	0.941111	XP_062200486.1	[lpPhrAust1.1 gene model]	2508	0.930647	ok
Os01t0180700-01	1038.1	genblast_Os01t0180700-01_Phyllostachys_violascens_7	CM093877.1;1;11;101576835..101576981 101577093..101577203 101578117..101578203 101578292..101578329 101578416..101578497 101578634..101578740 101579234..101579396 101579473..101579562 101579763..101579874 101580305..101580347 101580837..101581365	988.5	0.95222	XP_062194716.1	[lpPhrAust1.1 gene model]	957.8	0.922647	ok
Os01t0180800-01Zm00001eb283640_P002	1907.7	genblast_Os01t0180800-01Zm00001eb283640_P002_Phyllostachys_violascens_14	CM093884.1;-1;9;74237477..74238646 74236033..74236242 74235803..74235898 74235496..74235717 74234832..74235026 74234593..74234739 74234362..74234511 74233970..74234100 74233655..74233877	1841.9	0.965508	XP_062179746.1	[lpPhrAust1.1 gene model]	1859.2	0.974577	ok
Os01t0182200-02	518.1	genblast_Os01t0182200-02_Phyllostachys_violascens_13	CM093883.1;-1;3;160428..160742 160065..160337 158174..158329	509.5	0.983401	XP_062204545.1	[lpPhrAust1.1 gene model]	518.2	1.00019	ok
Os01t0182400-01Zm00001eb122120_P001	922.8	genblast_Os01t0182400-01Zm00001eb122120_P001_Phyllostachys_violascens_8	CM093878.1;1;7;113899308..113899419 113899626..113899834 113899954..113900192 113900316..113900505 113900597..113900974 113901056..113901145 113901252..113901380	846	0.916775	XP_062194745.1	[lpPhrAust1.1 gene model]	859.5	0.931404	ok
Os01t0182600-01	2701.3	genblast_Os01t0182600-01_Phyllostachys_violascens_7	CM093877.1;1;14;101456947..101457033 101457129..101457206 101457298..101457352 101457440..101457582 101457745..101458016 101458526..101458584 101459600..101459840 101459910..101460060 101460192..101460401 101461020..101462516 101462623..101462691 101462839..101463057 101463224..101463316 101463396..101463701	2646.7	0.979788	XP_062194798.1	[lpPhrAust1.1 gene model]	2619.1	0.96957	ok
Os01t0182832-00	6949.1	genblast_Os01t0182832-00_Phyllostachys_violascens_8	CM093878.1;-1;27;113822531..113822678 113820461..113822422 113807594..113807669 113805702..113805824 113799144..113799214 113798949..113799046 113798372..113798860 113797978..113798163 113797530..113797823 113796171..113796599 113795958..113796152 113794566..113794962 113794306..113794448 113793466..113793636 113792807..113793004 113791746..113792306 113791605..113791664 113791190..113791509 1137…	6713.4	0.966082	XP_062194807.1	[lpPhrAust1.1 gene model]	6630.4	0.954138	ok
Os01t0183000-01	811	genblast_Os01t0183000-01_Phyllostachys_violascens_8	CM093878.1;-1;6;113764499..113764894 113764272..113764393 113763988..113764183 113763690..113763807 113763340..113763476 113763140..113763241	724.7	0.893588	XP_062206770.1	[lpPhrAust1.1 gene model]	765.6	0.94402	ok
Os01t0183100-01	1155	genblast_Os01t0183100-01_Phyllostachys_violascens_19	CM093889.1;-1;7;24916831..24916944 24916621..24916710 24915804..24915936 24915080..24915198 24914312..24914379 24914054..24914102 24912253..24913275	1125.7	0.974632	XP_062219152.1	[lpPhrAust1.1 gene model]	1135.1	0.982771	ok
Os01t0183300-01	1278.6	genblast_Os01t0183300-01_Phyllostachys_violascens_8	CM093878.1;1;10;113742633..113742729 113742844..113742906 113749015..113749102 113749200..113749307 113749395..113749736 113749755..113750109 113750231..113750415 113750542..113750650 113750748..113750890 113750991..113751231	1066.8	0.83435	XP_062182540.1	[lpPhrAust1.1 gene model]	1191.5	0.931879	ok
Os01t0183500-01	1096.3	genblast_Os01t0183500-01_Phyllostachys_violascens_8	CM093878.1;-1;2;113704891..113706011 113704279..113704690	1079.9	0.985041	XP_062182563.1	[lpPhrAust1.1 gene model]	1072.1	0.977926	ok
Os01t0183800-01	735	genblast_Os01t0183800-01_Phyllostachys_violascens_7	CM093877.1;-1;2;101186654..101187640 101186570..101186641	679.5	0.92449	XP_062194820.1	[lpPhrAust1.1 gene model]	668	0.908844	ok
Os01t0184000-01	830.6	genblast_Os01t0184000-01_Phyllostachys_violascens_7	CM093877.1;-1;9;101170255..101170448 101170073..101170170 101169933..101169966 101168714..101168865 101168444..101168621 101167615..101167795 101166394..101166502 101165395..101165522 101164826..101164915	771.1	0.928365	XP_062207380.1	[lpPhrAust1.1 gene model]	797	0.959547	ok
Os01t0184100-01	351.4	genblast_Os01t0184100-01_Phyllostachys_violascens_8	CM093878.1;1;1;113563494..113563973	326.5	0.929141	XP_062232838.1	[lpPhrAust1.1 gene model]	346.9	0.987194	ok
Os01t0184800-01	562.1	genblast_Os01t0184800-01_Phyllostachys_violascens_8	CM093878.1;1;4;113478230..113478471 113478763..113478906 113479645..113479853 113480372..113480529	555.8	0.988792	XP_062207679.1	[lpPhrAust1.1 gene model]	549.3	0.977228	ok
Os01t0184900-01	1436.2	genblast_Os01t0184900-01_Phyllostachys_violascens_7	CM093877.1;-1;16;101060122..101060175 101058959..101059144 101057848..101057953 101057633..101057769 101057467..101057550 101057278..101057369 101057064..101057172 101056875..101056961 101056661..101056753 101055711..101055908 101055437..101055588 101055185..101055335 101054989..101055087 101054710..101054877 101054166..101054244 101053883..101054010	1428.7	0.994778	XP_062194825.1	[lpPhrAust1.1 gene model]	1438.9	1.00188	ok
Os01t0185100-00	510.1	genblast_Os01t0185100-00_Phyllostachys_violascens_7	CM093877.1;-1;8;101044428..101044485 101044240..101044331 101043665..101043734 101043096..101043163 101041823..101041924 101040943..101041032 101040591..101040704 101039817..101039897	346	0.678298	XP_062199979.1	[lpPhrAust1.1 gene model]	456.6	0.895119	ok
Os01t0185200-03	1869.5	genblast_Os01t0185200-03_Phyllostachys_violascens_8	CM093878.1;1;22;113446655..113446795 113447610..113447657 113447752..113447823 113447981..113448080 113448340..113448435 113448528..113448589 113448676..113448777 113448864..113448956 113449143..113449295 113449382..113449437 113449828..113450005 113450131..113450328 113450395..113450493 113450582..113450713 113450800..113450936 113451076..113451175 113451270..113451365 113451563..113451663 11345…	1849.2	0.989141	XP_062194832.1	[lpPhrAust1.1 gene model]	1843.1	0.985879	ok
Os01t0185300-01	966.7	genblast_Os01t0185300-01_Phyllostachys_violascens_7	CM093877.1;-1;2;100994006..100994437 100991233..100992060	917.4	0.949002	XP_062194841.1	[lpPhrAust1.1 gene model]	958	0.991	ok
Os01t0186200-01	865	genblast_Os01t0186200-01_Phyllostachys_violascens_8	CM093878.1;1;8;113238645..113238647 113238660..113239182 113239977..113240184 113240315..113240379 113241129..113241208 113241301..113241356 113241449..113241512 113241756..113241911	812.3	0.939075	XP_062208464.1	[lpPhrAust1.1 gene model]	832.8	0.962775	ok
Os01t0186700-01	1278.8	genblast_Os01t0186700-01_Phyllostachys_violascens_8	CM093878.1;1;13;113170692..113170894 113172354..113172528 113172846..113172929 113173434..113173675 113173761..113174004 113174174..113174253 113174341..113174425 113175225..113175356 113175467..113175580 113182621..113182665 113183220..113183301 113183577..113183627 113183716..113183804	1229.4	0.96137	XP_062208626.1	[lpPhrAust1.1 gene model]	1242.5	0.971614	ok
Os01t0187400-01	3296.8	genblast_Os01t0187400-01_Phyllostachys_violascens_7	CM093877.1;-1;22;100628081..100628919 100627140..100627255 100626103..100626311 100622262..100622381 100622032..100622160 100621819..100621944 100619573..100619628 100619370..100619469 100619167..100619284 100618255..100618464 100617849..100618158 100616620..100616713 100616234..100616342 100615686..100615957 100615471..100615598 100615065..100615299 100614317..100614505 100613942..100614228 1006…	3223.3	0.977706	XP_062208804.1	[lpPhrAust1.1 gene model]	3237	0.981861	ok
Os01t0187600-01	1104.9	genblast_Os01t0187600-01_Phyllostachys_violascens_8	CM093878.1;1;3;112823863..112824469 112825018..112825696 112825847..112826135	1032.4	0.934383	XP_062208362.1	[lpPhrAust1.1 gene model]	1036.7	0.938275	ok
Os01t0187900-01	799.2	genblast_Os01t0187900-01_Phyllostachys_violascens_8	CM093878.1;1;3;112700409..112700718 112703580..112703788 112703904..112704464	708.6	0.886637	XP_062208950.1	[lpPhrAust1.1 gene model]	749.2	0.937437	ok
Os01t0188100-01	772.5	genblast_Os01t0188100-01_Phyllostachys_violascens_7	CM093877.1;-1;11;100444768..100444854 100437167..100437362 100436736..100436834 100436327..100436378 100435889..100436025 100435708..100435808 100435578..100435636 100435371..100435427 100435113..100435158 100434808..100434887 100434606..100434696	747.8	0.968026	XP_062194981.1	[lpPhrAust1.1 gene model]	764.4	0.989515	ok
Os01t0188200-01Zm00001eb126950_P001	2426.5	genblast_Os01t0188200-01Zm00001eb126950_P001_Phyllostachys_violascens_13	CM093883.1;1;8;48363097..48363172 48363246..48363448 48363467..48363688 48363858..48364043 48364483..48364590 48365175..48365378 48365456..48367560 48367867..48368392	2214.2	0.912508	XP_062206667.1	[lpPhrAust1.1 gene model]	2280.8	0.939955	ok
Os01t0188400-01	1460.8	genblast_Os01t0188400-01_Phyllostachys_violascens_7	CM093877.1;1;19;100428489..100428742 100429803..100429923 100430004..100430078 100430254..100430405 100430499..100430604 100430673..100430738 100430842..100430937 100431032..100431103 100431193..100431276 100431420..100431518 100431611..100431658 100431756..100431809 100431903..100432001 100432133..100432222 100432314..100432391 100432663..100432737 100432852..100432942 100433059..100433187 10043…	1385.7	0.94859	XP_062209013.1	[lpPhrAust1.1 gene model]	1421.5	0.973097	ok
Os01t0190000-01	749.8	genblast_Os01t0190000-01_Phyllostachys_violascens_8	CM093878.1;-1;3;112572965..112573336 112572200..112572453 112570956..112571316	705.6	0.941051	XP_062195000.1	[lpPhrAust1.1 gene model]	724.3	0.965991	ok
Os01t0190300-01	459.1	genblast_Os01t0190300-01_Phyllostachys_violascens_8	CM093878.1;-1;6;112492598..112492697 112492387..112492465 112492022..112492284 112491782..112491914 112491632..112491695 112491491..112491532	356.9	0.777391	XP_062195042.1	[lpPhrAust1.1 gene model]	374	0.814637	ok
Os01t0190400-01	1029.7	genblast_Os01t0190400-01_Phyllostachys_violascens_7	CM093877.1;1;9;100305188..100305342 100305933..100306116 100306190..100306372 100306623..100306697 100306803..100306958 100307088..100307186 100307264..100307394 100307559..100307640 100307739..100308080	955.9	0.928329	XP_062209584.1	[lpPhrAust1.1 gene model]	990.6	0.962028	ok
Os01t0191300-01	1006.3	genblast_Os01t0191300-01_Phyllostachys_violascens_8	CM093878.1;1;6;112312352..112312468 112312609..112312786 112313247..112313806 112314459..112314710 112315710..112315808 112317285..112317368	914	0.908278	XP_062209970.1	[lpPhrAust1.1 gene model]	957.6	0.951605	ok
Os01t0191500-01	1120.2	genblast_Os01t0191500-01_Phyllostachys_violascens_8	CM093878.1;-1;13;112305209..112305244 112303806..112304051 112303418..112303714 112303166..112303333 112302906..112303073 112302730..112302810 112302548..112302614 112302309..112302403 112301865..112301937 112301708..112301778 112301587..112301636 112300600..112300712 112300459..112300511	1091.8	0.974647	XP_062210163.1	[lpPhrAust1.1 gene model]	1088.3	0.971523	ok
Os01t0191700-01	1247.4	genblast_Os01t0191700-01_Phyllostachys_violascens_7	CM093877.1;-1;11;100118059..100118256 100117581..100117627 100117431..100117470 100117133..100117333 100116578..100116790 100116425..100116493 100116202..100116331 100116043..100116083 100115714..100115938 100115186..100115389 100114874..100115092	1182.4	0.947892	XP_062210279.1	[lpPhrAust1.1 gene model]	1220.2	0.978195	ok
Os01t0191800-01	684.6	genblast_Os01t0191800-01_Phyllostachys_violascens_8	CM093878.1;1;8;112256822..112256914 112257618..112257764 112257859..112257954 112258047..112258142 112258228..112258324 112258448..112258565 112259019..112259091 112259183..112259284	648.8	0.947707	XP_062210399.1	[lpPhrAust1.1 gene model]	684.7	1.00015	ok
Os01t0192000-01	825.2	genblast_Os01t0192000-01_Phyllostachys_violascens_8	CM093878.1;1;1;112050501..112051640	740.5	0.897358	XP_062210629.1	[lpPhrAust1.1 gene model]	776	0.940378	ok
Os01t0192300-01Zm00001eb337410_P002	596.8	genblast_Os01t0192300-01Zm00001eb337410_P002_Phyllostachys_violascens_8	CM093878.1;1;3;112002342..112002675 112003247..112003443 112003538..112003882	526.7	0.88254	XP_062195159.1	[lpPhrAust1.1 gene model]	527.4	0.883713	ok
Os01t0192600-01	793.8	genblast_Os01t0192600-01_Phyllostachys_violascens_8	CM093878.1;1;11;111878019..111878078 111878731..111878830 111878929..111879026 111879139..111879227 111879319..111879379 111879458..111879544 111879650..111879727 111879814..111879870 111879978..111880033 111880122..111880257 111880346..111880567	782.8	0.986143	XP_062195172.1	[lpPhrAust1.1 gene model]	782.3	0.985513	ok
Os01t0192900-00Zm00001eb121190_P001	1039.2	genblast_Os01t0192900-00Zm00001eb121190_P001_Phyllostachys_violascens_7	CM093877.1;1;4;99885892..99886218 99886322..99886482 99886613..99886929 99886948..99887513	963.6	0.927252	XP_062208365.1	[lpPhrAust1.1 gene model]	987.8	0.950539	ok
Os01t0193500-00	907.9	genblast_Os01t0193500-00_Phyllostachys_violascens_7	CM093877.1;1;2;99776580..99777066 99789996..99790843	860.9	0.948232	XP_062195191.1	[lpPhrAust1.1 gene model]	844.4	0.930058	ok
Os01t0193600-01	1265.3	genblast_Os01t0193600-01_Phyllostachys_violascens_8	CM093878.1;1;9;111609596..111610186 111610269..111610454 111611078..111611187 111611733..111611841 111612030..111612185 111612538..111612653 111612776..111612942 111613230..111613360 111613472..111613579	1208.6	0.955188	XP_062195205.1	[lpPhrAust1.1 gene model]	1243.7	0.982929	ok
Os01t0193900-01	1782.2	genblast_Os01t0193900-01_Phyllostachys_violascens_7	CM093877.1;-1;15;99712475..99712582 99712230..99712325 99712068..99712130 99711689..99711766 99711010..99711178 99710420..99710848 99709150..99709227 99708892..99709040 99708150..99708425 99707889..99708070 99707515..99707797 99706624..99706833 99706263..99706464 99706000..99706145 99705723..99705908	1580.4	0.886769	XP_062195245.1	[lpPhrAust1.1 gene model]	1585.4	0.889575	ok
Os01t0194000-01	1257	genblast_Os01t0194000-01_Phyllostachys_violascens_8	CM093878.1;1;5;111593950..111594060 111594082..111594252 111595430..111595621 111595876..111596286 111596398..111597237	1148.3	0.913524	XP_062195253.1	[lpPhrAust1.1 gene model]	1173.6	0.933652	ok
Os01t0194200-01	971.4	genblast_Os01t0194200-01_Phyllostachys_violascens_7	CM093877.1;1;5;99688534..99688602 99689449..99689736 99689813..99690040 99690214..99690351 99690437..99691027	943.2	0.97097	XP_062195272.1	[lpPhrAust1.1 gene model]	946.8	0.974676	ok
Os01t0194300-01	1242.5	genblast_Os01t0194300-01_Phyllostachys_violascens_7	CM093877.1;1;4;99605975..99606517 99678205..99678952 99679092..99679292 99679768..99680006	1155.4	0.929899	XP_062195279.1	[lpPhrAust1.1 gene model]	1193.5	0.960563	ok
Os01t0194600-02	239.7	genblast_Os01t0194600-02_Phyllostachys_violascens_8	CM093878.1;-1;1;111435873..111436235	229.9	0.959116	XP_062211662.1	[lpPhrAust1.1 gene model]	231.7	0.966625	ok
Os01t0195000-01	1012	genblast_Os01t0195000-01_Phyllostachys_violascens_8	CM093878.1;-1;4;111359011..111359182 111358488..111358887 111358218..111358342 111357469..111358199	863.3	0.853063	XP_062212812.1	[lpPhrAust1.1 gene model]	888.9	0.87836	ok
Os01t0195200-01	2321.1	genblast_Os01t0195200-01_Phyllostachys_violascens_8	CM093878.1;1;12;111285626..111285690 111285833..111285894 111285916..111286212 111286442..111286582 111286864..111287073 111287153..111287239 111287473..111287577 111287702..111288073 111288286..111288564 111290144..111290542 111290631..111290874 111290949..111291585	1842.5	0.793805	XP_062212926.1	[lpPhrAust1.1 gene model]	2189.6	0.943346	ok
Os01t0195400-00	617.8	genblast_Os01t0195400-00_Phyllostachys_violascens_7	CM093877.1;1;1;99399772..99400626	549.8	0.889932	XP_062195306.1	[lpPhrAust1.1 gene model]	577.1	0.934121	ok
Os01t0195500-01	448.1	genblast_Os01t0195500-01_Phyllostachys_violascens_8	CM093878.1;1;7;111198591..111198756 111198882..111198965 111199099..111199163 111199497..111199578 111200042..111200109 111200182..111200265 111201859..111201915	434.4	0.969426	XP_062213284.1	[lpPhrAust1.1 gene model]	437.4	0.976121	ok
Os01t0196500-01	410	genblast_Os01t0196500-01_Phyllostachys_violascens_7	CM093877.1;1;1;99199007..99199588	399.9	0.975366	XP_062195325.1	[lpPhrAust1.1 gene model]	382.3	0.932439	ok
Os01t0196600-01	1022.9	genblast_Os01t0196600-01_Phyllostachys_violascens_7	CM093877.1;-1;1;99182893..99184308	987.9	0.965784	XP_062195331.1	[lpPhrAust1.1 gene model]	991.3	0.969107	ok
Os01t0197100-01	1094.5	genblast_Os01t0197100-01_Phyllostachys_violascens_7	CM093877.1;-1;8;99124831..99125078 99124347..99124683 99123270..99123419 99122803..99123063 99121682..99121771 99121370..99121555 99120716..99120837 99118084..99118171	1039.1	0.949383	XP_062213815.1	[lpPhrAust1.1 gene model]	1044.1	0.953952	ok
Os01t0197200-01	1124.7	genblast_Os01t0197200-01_Phyllostachys_violascens_7	CM093877.1;1;10;99102114..99102169 99102284..99102531 99104617..99104796 99104888..99105049 99105179..99105333 99105525..99105617 99105697..99105782 99105864..99106090 99106175..99106408 99106566..99106615	1115	0.991375	XP_062213871.1	[lpPhrAust1.1 gene model]	1106.9	0.984174	ok
Os01t0197700-01	1128.6	genblast_Os01t0197700-01_Phyllostachys_violascens_8	CM093878.1;1;4;110987902..110988499 110988583..110989013 110990969..110991234 110991350..110991659	1018	0.902002	XP_062214338.1	[lpPhrAust1.1 gene model]	1046	0.926812	ok
Os01t0198200-01	1435.4	genblast_Os01t0198200-01_Phyllostachys_violascens_8	CM093878.1;1;16;110902173..110902376 110904221..110904355 110904443..110904516 110904626..110904695 110905173..110905228 110905316..110905387 110905476..110905570 110905665..110905731 110905908..110906037 110906131..110906349 110906664..110906803 110906878..110907052 110907225..110907315 110908200..110908378 110908551..110908739 110908820..110908879	1393.9	0.971088	XP_062195421.1	[lpPhrAust1.1 gene model]	1415.4	0.986067	ok
Os01t0199400-01	874.1	genblast_Os01t0199400-01_Phyllostachys_violascens_8	CM093878.1;1;7;110794306..110794697 110796317..110796355 110796455..110796525 110796700..110796764 110796877..110796966 110797192..110797284 110797726..110798142	807.8	0.924151	XP_062195513.1	[lpPhrAust1.1 gene model]	842.2	0.963505	ok
Os01t0199900-01	1383.1	genblast_Os01t0199900-01_Phyllostachys_violascens_8	CM093878.1;-1;15;110747223..110747425 110747005..110747116 110746865..110746927 110746647..110746785 110746390..110746445 110745734..110745807 110745470..110745617 110745209..110745382 110744934..110745021 110744712..110744825 110743985..110744082 110743790..110743907 110743310..110743404 110742667..110742773 110741990..110742083	1243.9	0.899357	XP_062215617.1	[lpPhrAust1.1 gene model]	1314.3	0.950257	ok
Os01t0200000-01Zm00001eb391210_P001	716.6	genblast_Os01t0200000-01Zm00001eb391210_P001_Phyllostachys_violascens_20	CM093890.1;-1;9;61039392..61039552 61039224..61039294 61038843..61038959 61038595..61038761 61038410..61038495 61037842..61037893 61037675..61037740 61037018..61037148 61036816..61036912	710.3	0.991208	XP_062205824.1	[lpPhrAust1.1 gene model]	710.3	0.991208	ok
Os01t0200200-00	338.2	genblast_Os01t0200200-00_Phyllostachys_violascens_7	CM093877.1;-1;2;98621817..98621912 98621334..98621783	294	0.869308	XP_062208376.1	[lpPhrAust1.1 gene model]	298	0.881135	ok
Os01t0200300-01	1929.3	genblast_Os01t0200300-01_Phyllostachys_violascens_8	CM093878.1;1;17;110715489..110715851 110715969..110716057 110716229..110716319 110716426..110716521 110716618..110716731 110716816..110716899 110717003..110717158 110717242..110717316 110717395..110717506 110717596..110717786 110717872..110718057 110718147..110718224 110718402..110718536 110718624..110718952 110719034..110719142 110719864..110720013 110720253..110720399	1849	0.958379	XP_062195570.1	[lpPhrAust1.1 gene model]	1878	0.97341	ok
Os01t0200400-01	606.1	genblast_Os01t0200400-01_Phyllostachys_violascens_7	CM093877.1;1;10;98587103..98587312 98587420..98587464 98588491..98588547 98588746..98588815 98589833..98589874 98590960..98591033 98591249..98591319 98591652..98591737 98591917..98592017 98592791..98592898	597.2	0.985316	XP_062195596.1	[lpPhrAust1.1 gene model]	579.9	0.956773	ok
Os01t0200500-01	701.9	genblast_Os01t0200500-01_Phyllostachys_violascens_8	CM093878.1;-1;3;110703392..110703915 110701743..110701854 110694064..110694393	679.1	0.967517	XP_062195582.1	[lpPhrAust1.1 gene model]	668.7	0.9527	ok
Os01t0201100-01	1028.3	genblast_Os01t0201100-01_Phyllostachys_violascens_8	CM093878.1;-1;4;110488874..110489170 110488447..110488843 110488150..110488225 110487415..110488063	921.6	0.896237	XP_062195649.1	[lpPhrAust1.1 gene model]	949.4	0.923271	ok
Os01t0201200-01	1227.7	genblast_Os01t0201200-01_Phyllostachys_violascens_7	CM093877.1;1;3;98475011..98476000 98476439..98476894 98477002..98477238	1101.7	0.897369	XP_062216233.1	[lpPhrAust1.1 gene model]	1187.8	0.9675	ok
Os01t0202500-01	706.9	genblast_Os01t0202500-01_Phyllostachys_violascens_8	CM093878.1;-1;5;109944832..109945029 109944303..109944700 109944179..109944284 109943627..109943692 109943381..109943614	603.5	0.853728	XP_062195791.1	[lpPhrAust1.1 gene model]	610.6	0.863771	ok
Os01t0203000-01	784.7	genblast_Os01t0203000-01_Phyllostachys_violascens_8	CM093878.1;1;3;109793890..109794177 109794193..109794219 109795402..109796196	729.2	0.929272	XP_062217356.1	[lpPhrAust1.1 gene model]	756.2	0.96368	ok
Os01t0203300-01	446.1	genblast_Os01t0203300-01_Phyllostachys_violascens_7	CM093877.1;1;3;97980485..97980798 97981910..97982027 97982127..97982330	417.9	0.936785	XP_062195827.1	[lpPhrAust1.1 gene model]	415.6	0.93163	ok
Os01t0203800-01	1113.3	genblast_Os01t0203800-01_Phyllostachys_violascens_7	CM093877.1;1;2;97935557..97935697 97935710..97937062	1009.7	0.906943	XP_062195856.1	[lpPhrAust1.1 gene model]	1046.6	0.940088	ok
Os01t0204000-01	1083.7	genblast_Os01t0204000-01_Phyllostachys_violascens_7	CM093877.1;1;8;97903135..97903212 97903937..97903992 97904076..97904200 97904424..97904583 97904825..97905237 97905402..97905893 97906358..97906439 97908168..97908303	1028.6	0.949156	XP_062195877.1	[lpPhrAust1.1 gene model]	1009.6	0.931623	ok
Os01t0205200-01	2425.2	genblast_Os01t0205200-01_Phyllostachys_violascens_8	CM093878.1;1;1;109428982..109432230	2339.8	0.964786	XP_062192192.1	[lpPhrAust1.1 gene model]	2339.2	0.964539	ok
Os01t0205600-01	476.2	genblast_Os01t0205600-01_Phyllostachys_violascens_7	CM093877.1;-1;1;97790816..97791538	453.8	0.952961	XP_062217806.1	[lpPhrAust1.1 gene model]	460.4	0.966821	ok
Os01t0206300-00	1113	genblast_Os01t0206300-00_Phyllostachys_violascens_7	CM093877.1;-1;1;97695629..97697143	1035.6	0.930458	XP_062190337.1	[lpPhrAust1.1 gene model]	1044.7	0.938634	ok
Os01t0206600-01	132.6	genblast_Os01t0206600-01_Phyllostachys_violascens_7	CM093877.1;-1;2;97692148..97692211 97691875..97692029	112.9	0.851433	genblast_Os01t0206600-01_Phragmites_australis_1	NC_084921.1;1;2;3243269..3243332 3243421..3243569	118.8	0.895928	ok
Os01t0207200-01	1346	genblast_Os01t0207200-01_Phyllostachys_violascens_7	CM093877.1;1;1;97577630..97579474	1288.9	0.957578	XP_062190257.1	[lpPhrAust1.1 gene model]	1279.6	0.950669	ok
Os01t0208400-01	1304	genblast_Os01t0208400-01_Phyllostachys_violascens_7	CM093877.1;1;1;97544264..97546042	1197.4	0.918252	XP_062182785.1	[lpPhrAust1.1 gene model]	1177.6	0.903067	ok
Os01t0209000-01	1310.9	genblast_Os01t0209000-01_Phyllostachys_violascens_8	CM093878.1;-1;10;109103022..109103296 109101471..109101558 109101195..109101354 109100866..109101086 109100489..109100784 109099613..109099724 109099390..109099528 109098845..109099041 109098671..109098760 109098442..109098582	1277.1	0.974216	XP_062190175.1	[lpPhrAust1.1 gene model]	1291.9	0.985506	ok
Os01t0209400-01	684.4	genblast_Os01t0209400-01_Phyllostachys_violascens_7	CM093877.1;1;11;97330660..97330665 97330678..97330919 97332979..97333090 97333178..97333222 97333611..97333683 97333764..97333876 97333976..97334035 97334197..97334244 97334379..97334447 97335387..97335448 97335535..97335592	615.6	0.899474	XP_062190156.1	[lpPhrAust1.1 gene model]	642.9	0.939363	ok
Os01t0209700-01	718.7	genblast_Os01t0209700-01_Phyllostachys_violascens_7	CM093877.1;1;3;97244516..97244958 97246417..97246777 97247179..97247418	679.5	0.945457	XP_062190121.1	[lpPhrAust1.1 gene model]	670.4	0.932795	ok
Os01t0209800-01	1354.1	genblast_Os01t0209800-01_Phyllostachys_violascens_8	CM093878.1;1;2;108798687..108800035 108800119..108800599	1307.1	0.965291	XP_062219363.1	[lpPhrAust1.1 gene model]	1315	0.971125	ok
Os01t0210300-01	569.6	genblast_Os01t0210300-01_Phyllostachys_violascens_8	CM093878.1;-1;4;108776310..108776780 108776100..108776216 108775874..108775954 108775616..108775774	492.5	0.864642	XP_062219487.1	[lpPhrAust1.1 gene model]	501.6	0.880618	ok
Os01t0210400-00	995.2	genblast_Os01t0210400-00_Phyllostachys_violascens_7	CM093877.1;1;5;97200936..97201206 97201621..97201836 97202134..97202372 97202388..97202715 97202985..97203316	918.6	0.923031	XP_062219605.1	[lpPhrAust1.1 gene model]	943.4	0.94795	ok
Os01t0210500-01Zm00001eb120200_P001	483	genblast_Os01t0210500-01Zm00001eb120200_P001_Phyllostachys_violascens_8	CM093878.1;1;2;108731689..108731921 108732848..108733283	459.6	0.951553	XP_062190079.1	[lpPhrAust1.1 gene model]	472	0.977226	ok
Os01t0210700-02	1492	genblast_Os01t0210700-02_Phyllostachys_violascens_8	CM093878.1;1;10;108648656..108648771 108648851..108649066 108649161..108649316 108649388..108649445 108649554..108649871 108651872..108652111 108652202..108652327 108652504..108652689 108652780..108653431 108654375..108654487	1411.4	0.945979	XP_062218732.1	[lpPhrAust1.1 gene model]	1066.4	0.714745	ok
Os01t0211800-01Zm00001eb120150_P003	671.8	genblast_Os01t0211800-01Zm00001eb120150_P003_Phyllostachys_violascens_7	CM093877.1;1;5;97024394..97024549 97024562..97024938 97025039..97025129 97025244..97025370 97025516..97025679	596.6	0.888062	XP_062190002.1	[lpPhrAust1.1 gene model]	598.8	0.891337	ok
Os01t0212400-01	1286.9	genblast_Os01t0212400-01_Phyllostachys_violascens_7	CM093877.1;-1;7;96903918..96904308 96901666..96901854 96895856..96896037 96895577..96895722 96895222..96895489 96894734..96895036 96894388..96894636	1232.2	0.957495	XP_062220515.1	[lpPhrAust1.1 gene model]	1227.1	0.953532	ok
Os01t0212500-01	737.9	genblast_Os01t0212500-01_Phyllostachys_violascens_8	CM093878.1;1;5;108401908..108402333 108402419..108402547 108402669..108402853 108403360..108403549 108403648..108403788	633.1	0.857975	XP_062208779.1	[lpPhrAust1.1 gene model]	608.3	0.824366	ok
Os01t0213100-00Zm00001eb120060_P001	445.9	genblast_Os01t0213100-00Zm00001eb120060_P001_Phyllostachys_violascens_22	CM093892.1;1;3;52994398..52994496 52994521..52995090 52995103..52995144	341.4	0.765643	XP_062179384.1	[lpPhrAust1.1 gene model]	381.7	0.856022	ok
Os01t0214200-01	531.1	genblast_Os01t0214200-01_Phyllostachys_violascens_8	CM093878.1;1;5;108136527..108136625 108136714..108136947 108137038..108137105 108137906..108138073 108139127..108139286	509.2	0.958765	XP_062221265.1	[lpPhrAust1.1 gene model]	500.5	0.942384	ok
Os01t0214500-01	166.5	genblast_Os01t0214500-01_Phyllostachys_violascens_7	CM093877.1;-1;2;96548348..96548460 96548079..96548202	167	1.003	XP_062231010.1	[lpPhrAust1.1 gene model]	167.9	1.00841	ok
Os01t0214600-01	752.4	genblast_Os01t0214600-01_Phyllostachys_violascens_8	CM093878.1;-1;5;107858808..107859042 107858499..107858708 107858217..107858365 107857785..107858058 107855789..107856006	715.7	0.951223	XP_062181520.1	[lpPhrAust1.1 gene model]	652	0.86656	ok
Os01t0214800-01	784.8	genblast_Os01t0214800-01_Phyllostachys_violascens_7	CM093877.1;-1;5;96500200..96500503 96499879..96500094 96499572..96499720 96499219..96499492 96496003..96496235	758.4	0.966361	XP_062189911.1	[lpPhrAust1.1 gene model]	775.8	0.988532	ok
Os01t0215000-01	702.8	genblast_Os01t0215000-01_Phyllostachys_violascens_8	CM093878.1;1;6;106258073..106258340 106258420..106258553 106258566..106258644 106258737..106258882 106258980..106259259 106259367..106259575	564.3	0.802931	XP_062221609.1	[lpPhrAust1.1 gene model]	669.2	0.952191	ok
Os01t0215700-01	846.1	genblast_Os01t0215700-01_Phyllostachys_violascens_7	CM093877.1;-1;5;96467890..96468148 96467554..96467769 96467297..96467445 96466899..96467172 96465433..96465644	817.6	0.966316	XP_062189904.1	[lpPhrAust1.1 gene model]	805.1	0.951542	ok
Os01t0217000-01	789.7	genblast_Os01t0217000-01_Phyllostachys_violascens_8	CM093878.1;1;5;107656974..107657266 107657428..107657611 107659403..107659578 107659678..107659836 107660180..107660480	761.3	0.964037	XP_062189893.1	[lpPhrAust1.1 gene model]	746.7	0.945549	ok
Os01t0217500-01Zm00001eb119920_P003	770.1	genblast_Os01t0217500-01Zm00001eb119920_P003_Phyllostachys_violascens_8	CM093878.1;-1;8;107390722..107390946 107390487..107390636 107389890..107390080 107389830..107389853 107386423..107386489 107386061..107386264 107385824..107385964 107385302..107385502	716.3	0.930139	XP_062182823.1	[lpPhrAust1.1 gene model]	747.2	0.970264	ok
Os01t0217800-01	932.4	genblast_Os01t0217800-01_Phyllostachys_violascens_7	CM093877.1;-1;7;96337090..96337413 96336757..96336906 96336474..96336656 96335935..96336015 96334550..96334753 96334327..96334467 96333090..96333290	912.7	0.978872	XP_062222956.1	[lpPhrAust1.1 gene model]	907.2	0.972973	ok
Os01t0218100-01Zm00001eb119900_P001	521.5	genblast_Os01t0218100-01Zm00001eb119900_P001_Phyllostachys_violascens_7	CM093877.1;-1;2;96320895..96321206 96318389..96318859	418.9	0.80326	XP_062189864.1	[lpPhrAust1.1 gene model]	422.6	0.810355	ok
Os01t0218500-02	398.9	genblast_Os01t0218500-02_Phyllostachys_violascens_8	CM093878.1;-1;4;107103973..107104182 107103822..107103883 107089186..107089226 107088850..107089073	386.4	0.968664	XP_062223643.1	[lpPhrAust1.1 gene model]	386.5	0.968915	ok
Os01t0218700-01	1676.8	genblast_Os01t0218700-01_Phyllostachys_violascens_8	CM093878.1;1;10;106964053..106964313 106965013..106965199 106965539..106965606 106966470..106966796 106966926..106967090 106975448..106975676 106975776..106976017 106976107..106976428 106977254..106977525 106978066..106978260	1578.9	0.941615	XP_062189788.1	[lpPhrAust1.1 gene model]	1602.3	0.95557	ok
Os01t0218800-01	2193.1	genblast_Os01t0218800-01_Phyllostachys_violascens_8	CM093878.1;1;23;106953732..106954385 106954585..106954640 106954718..106954925 106955020..106955133 106955247..106955315 106955404..106955469 106955577..106955671 106955763..106955852 106956374..106956509 106956655..106956730 106956813..106956915 106957052..106957176 106957561..106957706 106957830..106957934 106958426..106958490 106958813..106959008 106959610..106959696 106959790..106959846 10695…	2065.5	0.941818	XP_062223760.1	[lpPhrAust1.1 gene model]	2101.1	0.95805	ok
Os01t0219200-01	775.7	genblast_Os01t0219200-01_Phyllostachys_violascens_7	CM093877.1;-1;8;96074169..96074503 96072999..96073219 96072877..96072921 96072601..96072765 96072448..96072495 96072188..96072358 96071960..96072067 96071785..96071870	662.8	0.854454	XP_062189741.1	[lpPhrAust1.1 gene model]	676.4	0.871987	ok
Os01t0219500-01	232.6	genblast_Os01t0219500-01_Phyllostachys_violascens_7	CM093877.1;-1;1;96023119..96023793	209.7	0.901548	XP_062182886.1	[lpPhrAust1.1 gene model]	227.7	0.978934	ok
Os01t0220300-01	310.6	genblast_Os01t0220300-01_Phyllostachys_violascens_7	CM093877.1;-1;2;95952955..95953137 95950362..95950634	282.7	0.910174	XP_062224208.1	[lpPhrAust1.1 gene model]	294.1	0.946877	ok
Os01t0221700-00	696.7	genblast_Os01t0221700-00_Phyllostachys_violascens_7	CM093877.1;-1;11;95747422..95747556 95747082..95747321 95746928..95746981 95746096..95746157 95745809..95745877 95745677..95745728 95745447..95745521 95743357..95743486 95743200..95743270 95742696..95742743 95742112..95742186	648.8	0.931247	XP_062225331.1	[lpPhrAust1.1 gene model]	641.1	0.920195	ok
Os01t0222500-01	486.7	genblast_Os01t0222500-01_Phyllostachys_violascens_7	CM093877.1;1;5;95654668..95654769 95655441..95655541 95655708..95655864 95656264..95656460 95657253..95657403	461.8	0.948839	XP_062189609.1	[lpPhrAust1.1 gene model]	486.4	0.999384	ok
Os01t0223000-01Zm00001eb119580_P002	764.4	genblast_Os01t0223000-01Zm00001eb119580_P002_Phyllostachys_violascens_7	CM093877.1;1;5;95506500..95506685 95506818..95507070 95507161..95507306 95507413..95507692 95507783..95507982	600.8	0.785976	XP_062189544.1	[lpPhrAust1.1 gene model]	702.9	0.919545	ok
Os01t0223200-01Zm00001eb119580_P001	752.5	genblast_Os01t0223200-01Zm00001eb119580_P001_Phyllostachys_violascens_7	CM093877.1;1;5;95506500..95506703 95506818..95507070 95507161..95507306 95507413..95507692 95507783..95507982	553.9	0.73608	XP_062189544.1	[lpPhrAust1.1 gene model]	652.1	0.866578	ok
Os01t0223600-01	1352.5	genblast_Os01t0223600-01_Phyllostachys_violascens_7	CM093877.1;1;2;95484663..95485911 95487523..95488175	1270.1	0.939076	XP_062226099.1	[lpPhrAust1.1 gene model]	1365	1.00924	ok
Os01t0223800-00Zm00001eb119590_P002	1399.5	genblast_Os01t0223800-00Zm00001eb119590_P002_Phyllostachys_violascens_7	CM093877.1;1;2;95437627..95438326 95438369..95439909	1245.7	0.890104	XP_062189523.1	[lpPhrAust1.1 gene model]	1044.3	0.746195	ok
Os01t0224000-00	1666.1	genblast_Os01t0224000-00_Phyllostachys_violascens_7	CM093877.1;-1;1;95426903..95429227	1558.3	0.935298	XP_062189523.1	[lpPhrAust1.1 gene model]	1569.8	0.9422	ok
Os01t0224200-00	535.7	genblast_Os01t0224200-00_Phyllostachys_violascens_7	CM093877.1;1;2;95214622..95214906 95215812..95216327	489.6	0.913944	XP_062182904.1	[lpPhrAust1.1 gene model]	482.8	0.901251	ok
Os01t0224500-01	431.1	genblast_Os01t0224500-01_Phyllostachys_violascens_13	CM093883.1;-1;5;3543770..3543904 3543503..3543617 3542676..3542740 3542520..3542606 3542147..3542386	416.4	0.965901	XP_062189481.1	[lpPhrAust1.1 gene model]	412.4	0.956623	ok
Os01t0224700-01	910.7	genblast_Os01t0224700-01_Phyllostachys_violascens_7	CM093877.1;-1;6;95096075..95096127 95096023..95096059 95095372..95096004 95093698..95093946 95093481..95093603 95093107..95093298	813.6	0.893379	XP_062182911.1	[lpPhrAust1.1 gene model]	856.3	0.940266	ok
Os01t0225300-01	1130	genblast_Os01t0225300-01_Phyllostachys_violascens_8	CM093878.1;-1;9;105752114..105752484 105751271..105751362 105749791..105749870 105748949..105748990 105748748..105748872 105748032..105748212 105747768..105747946 105747048..105747296 105746544..105746787	1045.8	0.925487	XP_062226681.1	[lpPhrAust1.1 gene model]	1062.3	0.940088	ok
Os01t0225600-00	311.3	genblast_Os01t0225600-00_Phyllostachys_violascens_7	CM093877.1;1;1;94902013..94902468	307.7	0.988436	XP_062226914.1	[lpPhrAust1.1 gene model]	298.9	0.960167	ok
Os01t0226200-00	782.8	genblast_Os01t0226200-00_Phyllostachys_violascens_8	CM093878.1;1;1;105682688..105683806	697	0.890393	XP_062189369.1	[lpPhrAust1.1 gene model]	706.7	0.902785	ok
Os01t0226300-01	629.9	genblast_Os01t0226300-01_Phyllostachys_violascens_8	CM093878.1;-1;5;105665489..105665771 105664098..105664278 105663830..105663971 105663672..105663741 105663403..105663569	591.1	0.938403	XP_062227315.1	[lpPhrAust1.1 gene model]	593.2	0.941737	ok
Os01t0226500-01	903.5	genblast_Os01t0226500-01_Phyllostachys_violascens_7	CM093877.1;-1;8;94799575..94799741 94799110..94799485 94798704..94798787 94798532..94798597 94797924..94797996 94796496..94796881 94796149..94796189 94795451..94795529	863	0.955174	XP_062219714.1	[lpPhrAust1.1 gene model]	857.9	0.94953	ok
Os01t0226600-02	1305.4	genblast_Os01t0226600-02_Phyllostachys_violascens_7	CM093877.1;-1;5;94784882..94784920 94784795..94784863 94784158..94784715 94783285..94784055 94782850..94783203	1142.4	0.875134	XP_062227438.1	[lpPhrAust1.1 gene model]	1157.9	0.887008	ok
Os01t0227100-01	1141.6	genblast_Os01t0227100-01_Phyllostachys_violascens_7	CM093877.1;-1;10;94662140..94662442 94661105..94661183 94660852..94660987 94660550..94660620 94660234..94660433 94659986..94660054 94659695..94659834 94659402..94659524 94657073..94657265 94655463..94655648	1108.1	0.970655	XP_062189334.1	[lpPhrAust1.1 gene model]	1117.3	0.978714	ok
Os01t0227300-01	484.1	genblast_Os01t0227300-01_Phyllostachys_violascens_8	CM093878.1;-1;6;105384153..105384217 105383838..105383937 105380151..105380297 105379985..105380065 105378765..105378910 105378462..105378531	448.8	0.927081	XP_062227990.1	[lpPhrAust1.1 gene model]	483.2	0.998141	ok
Os01t0227500-01	1040.9	genblast_Os01t0227500-01_Phyllostachys_violascens_8	CM093878.1;1;3;105347820..105348767 105356606..105356707 105357443..105357979	849.6	0.816217	XP_062227872.1	[lpPhrAust1.1 gene model]	944.3	0.907196	ok
Os01t0228300-01	488.5	genblast_Os01t0228300-01_Phyllostachys_violascens_7	CM093877.1;-1;3;93746456..93746614 93744957..93745048 93742975..93743374	478.7	0.979939	XP_062228235.1	[lpPhrAust1.1 gene model]	476.1	0.974616	ok
Os01t0228400-01	1346.7	genblast_Os01t0228400-01_Phyllostachys_violascens_8	CM093878.1;-1;4;105277238..105277336 105275897..105276802 105275141..105275816 105274929..105275119	1248.2	0.926858	XP_062198931.1	[lpPhrAust1.1 gene model]	1263.2	0.937997	ok
Os01t0228500-01	643.4	genblast_Os01t0228500-01_Phyllostachys_violascens_7	CM093877.1;-1;3;93750141..93750611 93749767..93749952 93749365..93749643	580.7	0.902549	XP_062228539.1	[lpPhrAust1.1 gene model]	607.8	0.944669	ok
Os01t0228600-01	685.6	genblast_Os01t0228600-01_Phyllostachys_violascens_8	CM093878.1;1;2;105219571..105220002 105221514..105222032	615.6	0.8979	XP_062189264.1	[lpPhrAust1.1 gene model]	628.6	0.916861	ok
Os01t0228800-01	1427.6	genblast_Os01t0228800-01_Phyllostachys_violascens_8	CM093878.1;1;4;105138192..105139012 105139160..105139667 105139941..105140058 105140695..105141341	1251.4	0.876576	XP_062189245.1	[lpPhrAust1.1 gene model]	1278.4	0.895489	ok
Os01t0229100-02	1222.4	genblast_Os01t0229100-02_Phyllostachys_violascens_7	CM093877.1;-1;7;93862429..93862959 93861993..93862324 93861003..93861342 93860694..93860842 93860515..93860608 93859936..93860007 93859779..93859823	1193.3	0.976194	XP_062189232.1	[lpPhrAust1.1 gene model]	1219.9	0.997955	ok
Os01t0229200-01	1583.9	genblast_Os01t0229200-01_Phyllostachys_violascens_7	CM093877.1;1;10;93867775..93867875 93870050..93870128 93871682..93871780 93871862..93871975 93872182..93872324 93872970..93873051 93873304..93873389 93876198..93876431 93877549..93878048 93878250..93878956	1492.2	0.942105	XP_062189220.1	[lpPhrAust1.1 gene model]	1498.3	0.945956	ok
Os01t0229400-02	478.1	genblast_Os01t0229400-02_Phyllostachys_violascens_22	CM093892.1;1;8;50020440..50020556 50020797..50020884 50021007..50021116 50021670..50021733 50021851..50021915 50022035..50022100 50022245..50022357 50023754..50023784	466.8	0.976365	XP_062180088.1	[lpPhrAust1.1 gene model]	480.3	1.0046	ok
Os01t0229500-01	340.9	genblast_Os01t0229500-01_Phyllostachys_violascens_7	CM093877.1;1;3;93947985..93948185 93948303..93948443 93950663..93950821	316.8	0.929305	XP_062189119.1	[lpPhrAust1.1 gene model]	317.2	0.930478	ok
Os01t0230200-01	875.7	genblast_Os01t0230200-01_Phyllostachys_violascens_22	CM093892.1;1;9;49864534..49864826 49865149..49865500 49866370..49866447 49866747..49866812 49867084..49867149 49867915..49867965 49871306..49871356 49871474..49871533 49871759..49871896	786.3	0.89791	XP_062180718.1	[lpPhrAust1.1 gene model]	796.2	0.909215	ok
Os01t0231500-01	950	genblast_Os01t0231500-01_Phyllostachys_violascens_7	CM093877.1;1;13;94160930..94161005 94161132..94161172 94161714..94161783 94161869..94162017 94162826..94162921 94163015..94163085 94164730..94164795 94165675..94165759 94165846..94165972 94166098..94166162 94167274..94167331 94167707..94167846 94169409..94169603	866.3	0.911895	XP_062189035.1	[lpPhrAust1.1 gene model]	926.9	0.975684	ok
Os01t0231700-01	240.7	genblast_Os01t0231700-01_Phyllostachys_violascens_18	CM093888.1;1;2;3233286..3233483 3234995..3235159	224.3	0.931865	XP_062229734.1	[lpPhrAust1.1 gene model]	224.5	0.932696	ok
Os01t0231900-01Zm00001eb119210_P005	1067.4	genblast_Os01t0231900-01Zm00001eb119210_P005_Phyllostachys_violascens_8	CM093878.1;-1;12;104575267..104575359 104574684..104574825 104567769..104568028 104567590..104567627 104567410..104567489 104567233..104567300 104565858..104566125 104564511..104564623 104564368..104564433 104563987..104564077 104563220..104563301 104562611..104562797	930.4	0.871651	XP_062188942.1	[lpPhrAust1.1 gene model]	986	0.92374	ok
Os01t0232000-00	498.5	genblast_Os01t0232000-00_Phyllostachys_violascens_8	CM093878.1;-1;2;104548443..104548569 104547727..104548349	467.5	0.937813	XP_062182967.1	[lpPhrAust1.1 gene model]	477.3	0.957472	ok
Os01t0232100-01	477.3	genblast_Os01t0232100-01_Phyllostachys_violascens_7	CM093877.1;1;3;94328095..94328221 94329841..94330088 94330178..94330543	459.6	0.962916	XP_062208278.1	[lpPhrAust1.1 gene model]	465.6	0.975487	ok
Os01t0232200-00	1112	genblast_Os01t0232200-00_Phyllostachys_violascens_7	CM093877.1;-1;1;94355245..94356762	1026.4	0.923022	XP_062233055.1	[lpPhrAust1.1 gene model]	1027.3	0.923831	ok
Os01t0232300-01	2094.5	genblast_Os01t0232300-01_Phyllostachys_violascens_8	CM093878.1;-1;13;104430965..104431327 104430102..104430191 104429497..104429541 104429329..104429383 104429158..104429201 104428645..104429034 104425447..104425712 104424636..104424774 104424496..104424546 104423907..104424135 104423627..104423870 104422933..104423536 104422226..104422537	1989.4	0.949821	XP_062230438.1	[lpPhrAust1.1 gene model]	2011.9	0.960563	ok
Os01t0232400-01	1550.4	genblast_Os01t0232400-01_Phyllostachys_violascens_7	CM093877.1;-1;6;93710695..93710901 93708838..93709593 93707694..93707849 93706984..93707490 93706537..93706938 93705568..93705603	1457.6	0.940144	XP_062230438.1	[lpPhrAust1.1 gene model]	1293.2	0.834107	ok
Os01t0232500-01	950.2	genblast_Os01t0232500-01_Phyllostachys_violascens_7	CM093877.1;-1;7;93672379..93672459 93671107..93671496 93670964..93671027 93668748..93668887 93668353..93668664 93667684..93667821 93667498..93667665	826	0.869291	XP_062188925.1	[lpPhrAust1.1 gene model]	904.5	0.951905	ok
Os01t0232700-01	1081	genblast_Os01t0232700-01_Phyllostachys_violascens_5	CM093875.1;1;14;8753511..8753616 8753718..8753830 8753920..8753972 8754058..8754130 8754437..8754538 8754623..8754724 8754816..8754887 8754988..8755050 8755122..8755163 8755538..8755597 8755714..8755824 8756011..8756181 8756414..8756504 8756613..8756887	1042	0.963922	XP_062212612.1	[lpPhrAust1.1 gene model]	1059.5	0.980111	ok
Os01t0232800-01	1220.1	genblast_Os01t0232800-01_Phyllostachys_violascens_7	CM093877.1;1;11;93602518..93602901 93604246..93604395 93604474..93604526 93604949..93605057 93605845..93605979 93606050..93606094 93607082..93607269 93607386..93607527 93607847..93607893 93607980..93608067 93608174..93608455	1183.2	0.969757	XP_062188919.1	[lpPhrAust1.1 gene model]	1176.2	0.964019	ok
Os01t0233000-01	377.5	genblast_Os01t0233000-01_Phyllostachys_violascens_7	CM093877.1;1;5;93569066..93569170 93569279..93569368 93569476..93569560 93571056..93571228 93571241..93571372	307.7	0.815099	XP_062188914.1	[lpPhrAust1.1 gene model]	335.2	0.887947	ok
Os01t0233800-01	1118.7	genblast_Os01t0233800-01_Phyllostachys_violascens_8	CM093878.1;-1;3;104210962..104211248 104210398..104210901 104209410..104210277	1073.7	0.959775	XP_062182989.1	[lpPhrAust1.1 gene model]	1055.9	0.943863	ok
Os01t0233900-01	781.6	genblast_Os01t0233900-01_Phyllostachys_violascens_8	CM093878.1;1;6;104204416..104204479 104205889..104206142 104206225..104206288 104206957..104207096 104207196..104207507 104208218..104208532	715.4	0.915302	XP_062188869.1	[lpPhrAust1.1 gene model]	734.2	0.939355	ok
Os01t0234800-01	501.2	genblast_Os01t0234800-01_Phyllostachys_violascens_7	CM093877.1;1;5;93359828..93360015 93361957..93362117 93362200..93362346 93362870..93362946 93363369..93363452	499.4	0.996409	XP_062231664.1	[lpPhrAust1.1 gene model]	504	1.00559	ok
Os01t0234900-01	747.9	genblast_Os01t0234900-01_Phyllostachys_violascens_8	CM093878.1;1;3;104094930..104095151 104096324..104096710 104096935..104097294	729.2	0.974997	XP_062188859.1	[lpPhrAust1.1 gene model]	702.6	0.93943	ok
Os01t0235100-01	325.5	genblast_Os01t0235100-01_Phyllostachys_violascens_8	CM093878.1;-1;2;104092788..104093074 104092001..104092238	274.1	0.842089	XP_062188854.1	[lpPhrAust1.1 gene model]	286.1	0.878955	ok
Os01t0235300-01	478.5	genblast_Os01t0235300-01_Phyllostachys_violascens_8	CM093878.1;-1;2;104076101..104076303 104074301..104074736	459.7	0.960711	XP_062188841.1	[lpPhrAust1.1 gene model]	453.3	0.947335	ok
Os01t0235350-00	1305.5	genblast_Os01t0235350-00_Phyllostachys_violascens_8	CM093878.1;1;4;104068838..104069333 104069415..104070571 104071381..104071545 104072032..104072202	1198.5	0.918039	XP_062232288.1	[lpPhrAust1.1 gene model]	1206.6	0.924244	ok
Os01t0235400-02	2243.3	genblast_Os01t0235400-02_Phyllostachys_violascens_7	CM093877.1;1;1;93047684..93050629	2214.3	0.987073	XP_062188834.1	[lpPhrAust1.1 gene model]	2187.2	0.974992	ok
Os01t0235700-01	1395.8	genblast_Os01t0235700-01_Phyllostachys_violascens_7	CM093877.1;1;1;93019002..93020855	1363.4	0.976788	XP_062188827.1	[lpPhrAust1.1 gene model]	1352.6	0.96905	ok
Os01t0235800-01	1519.1	genblast_Os01t0235800-01_Phyllostachys_violascens_8	CM093878.1;-1;7;103992214..103992993 103991629..103992096 103990636..103990890 103990191..103990448 103989684..103989763 103989479..103989590 103989254..103989397	1378.5	0.907445	XP_062188811.1	[lpPhrAust1.1 gene model]	1165.2	0.767033	ok
Os01t0236400-01	683.1	genblast_Os01t0236400-01_Phyllostachys_violascens_7	CM093877.1;-1;8;92894117..92894230 92893196..92893278 92892936..92893086 92891975..92892074 92891792..92891891 92891432..92891568 92891220..92891311 92890899..92891045	600.9	0.879666	XP_062232836.1	[lpPhrAust1.1 gene model]	668.1	0.978041	ok
Os01t0236700-01	2137.4	genblast_Os01t0236700-01_Phyllostachys_violascens_8	CM093878.1;-1;5;103803459..103803786 103801805..103802364 103801577..103801624 103800543..103801488 103798140..103799107	2023.1	0.946524	XP_062232898.1	[lpPhrAust1.1 gene model]	2051.1	0.959624	ok
Os01t0236800-01	1186.4	genblast_Os01t0236800-01_Phyllostachys_violascens_7	CM093877.1;1;4;92852436..92852950 92855990..92856200 92856288..92856404 92856942..92857733	1143.4	0.963756	XP_062188771.1	[lpPhrAust1.1 gene model]	1147.4	0.967127	ok
Os01t0238500-01	731.1	genblast_Os01t0238500-01_Phyllostachys_violascens_7	CM093877.1;-1;2;92651725..92652577 92651514..92651605	673.4	0.921078	XP_062188721.1	[lpPhrAust1.1 gene model]	696.9	0.953221	ok
Os01t0238600-01	314.6	genblast_Os01t0238600-01_Phyllostachys_violascens_7	CM093877.1;-1;2;92650377..92650623 92648964..92649151	304.4	0.967578	XP_062221692.1	[lpPhrAust1.1 gene model]	246.1	0.782263	ok
Os01t0238700-01	1413.1	genblast_Os01t0238700-01_Phyllostachys_violascens_7	CM093877.1;-1;5;92647910..92648252 92647492..92647655 92647238..92647335 92646812..92647133 92645475..92646611	1303.8	0.922652	XP_062188710.1	[lpPhrAust1.1 gene model]	1355.6	0.959309	ok
Os01t0238900-01	1065.8	genblast_Os01t0238900-01_Phyllostachys_violascens_22	CM093892.1;-1;17;67808738..67808803 67806176..67806265 67805977..67806088 67804175..67804202 67803900..67803998 67803311..67803380 67803186..67803220 67803019..67803093 67802840..67802935 67802527..67802590 67801054..67801107 67800747..67800832 67800294..67800354 67800135..67800199 67799541..67799618 67798098..67798202 67797815..67797977	1009.2	0.946894	XP_062233296.1	[lpPhrAust1.1 gene model]	1042.9	0.978514	ok
Os01t0239100-01	758.6	genblast_Os01t0239100-01_Phyllostachys_violascens_8	CM093878.1;-1;3;103503378..103503542 103502107..103502549 103498903..103499341	718	0.94648	XP_062233967.1	[lpPhrAust1.1 gene model]	714.2	0.941471	ok
Os01t0239200-01	880	genblast_Os01t0239200-01_Phyllostachys_violascens_7	CM093877.1;1;12;92521060..92521331 92524626..92524694 92524812..92524877 92524998..92525076 92525501..92525621 92525713..92525808 92526104..92526216 92526317..92526394 92526419..92526451 92526523..92526603 92526875..92526974 92527103..92527266	826.5	0.939205	XP_062188632.1	[lpPhrAust1.1 gene model]	839.9	0.954432	ok
Os01t0239700-01	2077.9	genblast_Os01t0239700-01_Phyllostachys_violascens_8	CM093878.1;-1;2;103371431..103374056 103370959..103371347	1982.6	0.954136	XP_062188621.1	[lpPhrAust1.1 gene model]	2010.5	0.967563	ok
Os01t0241100-01	996.2	genblast_Os01t0241100-01_Phyllostachys_violascens_8	CM093878.1;1;12;103155258..103155328 103156028..103156211 103156308..103156370 103156469..103156571 103156796..103156900 103156983..103157056 103157141..103157270 103157452..103157524 103158091..103158282 103158623..103158743 103158818..103159042 103159123..103159203	967.7	0.971391	XP_062188590.1	[lpPhrAust1.1 gene model]	961.4	0.965067	ok
Os01t0242300-01	361.1	genblast_Os01t0242300-01_Phyllostachys_violascens_7	CM093877.1;1;4;92008241..92008369 92009343..92009477 92009636..92009722 92010983..92011144	353.8	0.979784	XP_062178423.1	[lpPhrAust1.1 gene model]	345	0.955414	ok
Os01t0242400-01	373.5	genblast_Os01t0242400-01_Phyllostachys_violascens_7	CM093877.1;1;2;92021704..92022029 92022120..92022405	295.9	0.792236	XP_062234282.1	[lpPhrAust1.1 gene model]	309.8	0.829451	ok
Os01t0242500-01	394.8	genblast_Os01t0242500-01_Phyllostachys_violascens_8	CM093878.1;1;8;102881610..102881651 102881741..102881832 102882292..102882358 102882490..102882520 102882625..102882765 102883225..102883250 102883335..102883408 102883519..102883579	387.2	0.98075	XP_062178540.1	[lpPhrAust1.1 gene model]	381.3	0.965805	ok
Os01t0242600-01	1502.2	genblast_Os01t0242600-01_Phyllostachys_violascens_7	CM093877.1;-1;12;92039819..92039944 92038368..92038442 92038099..92038239 92037839..92037934 92037612..92037743 92036732..92036884 92036586..92036627 92036409..92036457 92035897..92035992 92035642..92035825 92035255..92035375 92032557..92033372	1453	0.967248	XP_062188557.1	[lpPhrAust1.1 gene model]	1461.1	0.97264	ok
Os01t0243000-01	731.7	genblast_Os01t0243000-01_Phyllostachys_violascens_8	CM093878.1;1;2;102808577..102808692 102809235..102810198	721.2	0.98565	XP_062179159.1	[lpPhrAust1.1 gene model]	703.1	0.960913	ok
Os01t0243200-02	1088.3	genblast_Os01t0243200-02_Phyllostachys_violascens_8	CM093878.1;1;8;102746036..102746128 102747529..102747656 102753610..102753831 102753916..102754123 102754136..102754374 102754461..102754658 102755259..102755396 102757108..102757369	1051	0.965726	XP_062179336.1	[lpPhrAust1.1 gene model]	1067.4	0.980796	ok
Os01t0243700-01	250.2	genblast_Os01t0243700-01_Phyllostachys_violascens_8	CM093878.1;1;3;102695060..102695152 102696198..102696432 102696542..102696567	216.7	0.866107	XP_062188523.1	[lpPhrAust1.1 gene model]	243	0.971223	ok
Os01t0246100-01	2697.8	genblast_Os01t0246100-01_Phyllostachys_violascens_18	CM093888.1;1;16;44419929..44420083 44421120..44421228 44421537..44421780 44421864..44422061 44422148..44422426 44422484..44423175 44423435..44423710 44423793..44424068 44429940..44430068 44430187..44430387 44430491..44430633 44430720..44431005 44431084..44431223 44431573..44431651 44431964..44432308 44432711..44432935	2471.6	0.916154	XP_062197213.1	[lpPhrAust1.1 gene model]	2511.9	0.931092	ok
Os01t0246500-01	612.5	genblast_Os01t0246500-01_Phyllostachys_violascens_8	CM093878.1;1;4;102589001..102589172 102589330..102589397 102591325..102591446 102593681..102594215	551.1	0.899755	XP_062180129.1	[lpPhrAust1.1 gene model]	538.8	0.879673	ok
Os01t0247700-01	780	genblast_Os01t0247700-01_Phyllostachys_violascens_17	CM093887.1;-1;2;1772864..1773754 1770803..1771066	732.8	0.939487	XP_062208269.1	[lpPhrAust1.1 gene model]	730.7	0.936795	ok
Os01t0247900-01Zm00001eb346830_P001	353.6	genblast_Os01t0247900-01Zm00001eb346830_P001_Phyllostachys_violascens_8	CM093878.1;1;4;102347862..102347985 102348123..102348342 102348440..102348485 102348573..102348653	322.1	0.910916	XP_062233090.1	[lpPhrAust1.1 gene model]	343.8	0.972285	ok
Os01t0248000-01	241.8	genblast_Os01t0248000-01_Phyllostachys_violascens_17	CM093887.1;-1;1;1817930..1818334	204.5	0.84574	XP_062183022.1	[lpPhrAust1.1 gene model]	211.8	0.875931	ok
Os01t0248300-00	519.7	genblast_Os01t0248300-00_Phyllostachys_violascens_8	CM093878.1;1;4;102263150..102263287 102263523..102263655 102263716..102264038 102264158..102264289	489.6	0.942082	XP_062207107.1	[lpPhrAust1.1 gene model]	508.2	0.977872	ok
Os01t0248600-01	493	genblast_Os01t0248600-01_Phyllostachys_violascens_8	CM093878.1;-1;7;1039133..1039180 1038981..1039055 1038781..1038895 1038323..1038422 1038207..1038237 1038017..1038109 1037296..1037487	474.1	0.961663	XP_062232524.1	[lpPhrAust1.1 gene model]	480.7	0.975051	ok
Os01t0248701-00	701.1	genblast_Os01t0248701-00_Phyllostachys_violascens_8	CM093878.1;-1;2;102176217..102176376 102175270..102176180	634.2	0.904579	XP_062190846.1	[lpPhrAust1.1 gene model]	639.7	0.912423	ok
Os01t0248900-01	534.5	genblast_Os01t0248900-01_Phyllostachys_violascens_8	CM093878.1;1;2;102136163..102136283 102136397..102137022	498.2	0.932086	XP_062208306.1	[lpPhrAust1.1 gene model]	511.2	0.956408	ok
Os01t0249100-00	528.9	genblast_Os01t0249100-00_Phyllostachys_violascens_8	CM093878.1;1;2;102109140..102109263 102110896..102111521	485.7	0.918321	XP_062208305.1	[lpPhrAust1.1 gene model]	480.9	0.909246	ok
Os01t0249200-01	470.3	genblast_Os01t0249200-01_Phyllostachys_violascens_17	CM093887.1;-1;2;1897525..1897651 1895912..1896453	441.4	0.93855	XP_062207156.1	[lpPhrAust1.1 gene model]	457.3	0.972358	ok
Os01t0249300-01	255	genblast_Os01t0249300-01_Phyllostachys_violascens_7	CM093877.1;-1;6;92142601..92142705 92142395..92142457 92142243..92142290 92142092..92142145 92141882..92141942 92141731..92141771	252.8	0.991373	XP_062179722.1	[lpPhrAust1.1 gene model]	242.4	0.950588	ok
Os01t0250600-01	219.7	genblast_Os01t0250600-01_Phyllostachys_violascens_8	CM093878.1;-1;2;101958377..101958524 101957994..101958148	222.2	1.01138	XP_062198504.1	[lpPhrAust1.1 gene model]	221.2	1.00683	ok
Os01t0250900-01	1445.1	genblast_Os01t0250900-01_Phyllostachys_violascens_17	CM093887.1;1;18;1944441..1944508 1944521..1944759 1944962..1945059 1945935..1946054 1948166..1948255 1948321..1948436 1948516..1948615 1949457..1949528 1949603..1949650 1949724..1949801 1949902..1950021 1950137..1950216 1951865..1952066 1952693..1952827 1953048..1953178 1953474..1953536 1953624..1953702 1959591..1959638	1357.1	0.939105	XP_062190840.1	[lpPhrAust1.1 gene model]	1388.7	0.960972	ok
Os01t0251000-01	1038.3	genblast_Os01t0251000-01_Phyllostachys_violascens_8	CM093878.1;-1;5;101920282..101920547 101919402..101919636 101918784..101919138 101917944..101918281 101916846..101917043	1012.3	0.974959	XP_062207212.1	[lpPhrAust1.1 gene model]	1011.7	0.974381	ok
Os01t0251100-01	719.8	genblast_Os01t0251100-01_Phyllostachys_violascens_8	CM093878.1;-1;5;101884196..101884537 101882881..101883090 101881797..101881901 101880208..101880321 101879955..101880125	684	0.950264	XP_062207224.1	[lpPhrAust1.1 gene model]	683.3	0.949291	ok
Os01t0252100-01	975.7	genblast_Os01t0252100-01_Phyllostachys_violascens_17	CM093887.1;1;12;2040027..2040137 2040240..2040332 2040587..2040646 2040890..2041162 2041367..2041441 2041535..2041591 2041676..2041816 2041917..2041967 2042060..2042155 2042235..2042318 2042429..2042531 2042710..2042792	970.4	0.994568	XP_062207247.1	[lpPhrAust1.1 gene model]	972.7	0.996925	ok
Os01t0252600-00	522.1	genblast_Os01t0252600-00_Phyllostachys_violascens_8	CM093878.1;-1;5;101809830..101809897 101809479..101809814 101809198..101809386 101809020..101809071 101808786..101808926	454	0.869565	XP_062207268.1	[lpPhrAust1.1 gene model]	477.8	0.91515	ok
Os01t0253000-01	1894.2	genblast_Os01t0253000-01_Phyllostachys_violascens_8	CM093878.1;1;1;101769188..101771830	1829	0.965579	XP_062207320.1	[lpPhrAust1.1 gene model]	1796.2	0.948263	ok
Os01t0253200-00	332.5	genblast_Os01t0253200-00_Phyllostachys_violascens_17	CM093887.1;1;1;2093419..2093949	310	0.932331	XP_062233738.1	[lpPhrAust1.1 gene model]	281.6	0.846917	ok
Os01t0253300-01	1203.3	genblast_Os01t0253300-01_Phyllostachys_violascens_17	CM093887.1;1;10;2096520..2096729 2098719..2098815 2098905..2098996 2099095..2099226 2099327..2099512 2099597..2099760 2099862..2099940 2100454..2100582 2101270..2101397 2101508..2101883	1192.8	0.991274	XP_062190812.1	[lpPhrAust1.1 gene model]	1193.2	0.991606	ok
Os01t0253600-01	217.6	genblast_Os01t0253600-01_Phyllostachys_violascens_17	CM093887.1;-1;1;2144767..2145033	175.3	0.805607	XP_062207356.1	[lpPhrAust1.1 gene model]	211.6	0.972426	ok
Os01t0253900-01	1512.8	genblast_Os01t0253900-01_Phyllostachys_violascens_8	CM093878.1;-1;8;101635462..101635623 101635320..101635446 101635108..101635280 101634019..101634528 101633852..101633911 101633196..101633612 101632420..101632785 101632255..101632407	1281.1	0.84684	XP_062207366.1	[lpPhrAust1.1 gene model]	1310.5	0.866274	ok
Os01t0254000-01	450.8	genblast_Os01t0254000-01_Phyllostachys_violascens_8	CM093878.1;1;3;101598643..101598771 101598899..101599030 101602979..101603299	445.6	0.988465	XP_062190809.1	[lpPhrAust1.1 gene model]	447.3	0.992236	ok
Os01t0254100-01	2674.4	genblast_Os01t0254100-01_Phyllostachys_violascens_8	CM093878.1;1;25;101587183..101587262 101588464..101588643 101588771..101588884 101589657..101589815 101589950..101590124 101590210..101590330 101591216..101591316 101591399..101591534 101591686..101591795 101591919..101591988 101592071..101592144 101592268..101592363 101592445..101592537 101592801..101592928 101593124..101593358 101593434..101593601 101593692..101593787 101593896..101594051 10159…	2593.7	0.969825	XP_062190808.1	[lpPhrAust1.1 gene model]	2613.4	0.977191	ok
Os01t0254200-01	137	genblast_Os01t0254200-01_Phyllostachys_violascens_17	CM093887.1;-1;1;2224468..2224656	120.2	0.877372	genblast_Os01t0254200-01_Phragmites_australis_2	NC_084922.1;1;1;2865777..2865965	117.7	0.859124	ok
Os01t0254900-01	621.5	genblast_Os01t0254900-01_Phyllostachys_violascens_8	CM093878.1;1;7;101442763..101442965 101443542..101443635 101444328..101444467 101445573..101445647 101445896..101446053 101446169..101446269 101446365..101446430	583	0.938053	XP_062207426.1	[lpPhrAust1.1 gene model]	605.6	0.974417	ok
Os01t0255100-01Zm00001eb127750_P001	725.6	genblast_Os01t0255100-01Zm00001eb127750_P001_Phyllostachys_violascens_8	CM093878.1;-1;3;101420769..101421248 101419901..101420142 101419255..101419501	704.5	0.970921	XP_062190805.1	[lpPhrAust1.1 gene model]	695.6	0.958655	ok
Os01t0256300-00	839.2	genblast_Os01t0256300-00_Phyllostachys_violascens_8	CM093878.1;-1;4;101416715..101416983 101416665..101416696 101416307..101416646 101415505..101416279	630.4	0.751192	XP_062208787.1	[lpPhrAust1.1 gene model]	568.5	0.677431	ok
Os01t0256400-01	265.7	genblast_Os01t0256400-01_Phyllostachys_violascens_8	CM093878.1;-1;3;101391368..101391571 101391128..101391233 101387747..101387829	245.9	0.92548	XP_062190803.1	[lpPhrAust1.1 gene model]	245.4	0.923598	ok
Os01t0256600-01	251	genblast_Os01t0256600-01_Phyllostachys_violascens_17	CM093887.1;-1;1;2778297..2778641	252.6	1.00637	XP_062184562.1	[lpPhrAust1.1 gene model]	249.3	0.993227	ok
Os01t0256800-01	2235.3	genblast_Os01t0256800-01_Phyllostachys_violascens_17	CM093887.1;-1;14;2801018..2801162 2799889..2800075 2797917..2798090 2797626..2797773 2795971..2796282 2795131..2795277 2794865..2795045 2793164..2793447 2792962..2793078 2792490..2792634 2791885..2792150 2791582..2791773 2790623..2791144 2790089..2790334	2173.6	0.972397	XP_062207511.1	[lpPhrAust1.1 gene model]	2153	0.963182	ok
Os01t0256900-01	325.1	genblast_Os01t0256900-01_Phyllostachys_violascens_17	CM093887.1;-1;3;2807709..2807807 2807338..2807464 2803163..2803326	241.7	0.743464	XP_062190798.1	[lpPhrAust1.1 gene model]	323.3	0.994463	ok
Os01t0257300-01	229	genblast_Os01t0257300-01_Phyllostachys_violascens_8	CM093878.1;1;1;101164647..101164967	215	0.938865	XP_062208299.1	[lpPhrAust1.1 gene model]	225.3	0.983843	ok
Os01t0257400-01	974	genblast_Os01t0257400-01_Phyllostachys_violascens_8	CM093878.1;1;6;101119353..101119562 101120148..101120216 101120397..101120513 101120601..101120879 101121197..101121517 101123319..101123669	870.4	0.893634	XP_062190796.1	[lpPhrAust1.1 gene model]	891.2	0.91499	ok
Os01t0258600-00	196.2	genblast_Os01t0258600-00_Phyllostachys_violascens_18	CM093888.1;1;1;69360854..69361150	165.9	0.845566	XP_062190553.1	[lpPhrAust1.1 gene model]	196	0.998981	ok
Os01t0258700-01	1060.5	genblast_Os01t0258700-01_Phyllostachys_violascens_8	CM093878.1;1;7;101084521..101084605 101084706..101084875 101086091..101086159 101086428..101086544 101086640..101086924 101087272..101087566 101095800..101096197	984	0.927864	XP_062207570.1	[lpPhrAust1.1 gene model]	996.3	0.939463	ok
Os01t0259200-02	1005.9	genblast_Os01t0259200-02_Phyllostachys_violascens_17	CM093887.1;1;5;2938628..2938730 2939445..2939653 2939903..2940092 2941241..2941632 2942249..2942749	943	0.937469	XP_062190795.1	[lpPhrAust1.1 gene model]	950.5	0.944925	ok
Os01t0259400-01	3107.1	genblast_Os01t0259400-01_Phyllostachys_violascens_8	CM093878.1;1;10;100978835..100978882 100979012..100979101 100979940..100979992 100980163..100980238 100981764..100981825 100981911..100981989 100982087..100982146 100982246..100983826 100988793..100989662 100989875..100990993	3024.3	0.973351	XP_062190794.1	[lpPhrAust1.1 gene model]	3027.4	0.974349	ok
Os01t0259600-01	1149.6	genblast_Os01t0259600-01_Phyllostachys_violascens_17	CM093887.1;-1;16;2998667..2998767 2996043..2996088 2995776..2995939 2995557..2995674 2995341..2995423 2995192..2995251 2994660..2994905 2993954..2994050 2993731..2993781 2993576..2993656 2993169..2993240 2992994..2993056 2992336..2992482 2991910..2991967 2991722..2991774 2991269..2991352	1131.6	0.984342	XP_062207597.1	[lpPhrAust1.1 gene model]	1124.9	0.978514	ok
Os01t0259900-00	466.4	genblast_Os01t0259900-00_Phyllostachys_violascens_17	CM093887.1;1;5;3018656..3018745 3018834..3018918 3019645..3019728 3021840..3021944 3022381..3022655	411.6	0.882504	XP_062190788.1	[lpPhrAust1.1 gene model]	462.5	0.991638	ok
Os01t0260100-01	1810.5	genblast_Os01t0260100-01_Phyllostachys_violascens_17	CM093887.1;-1;11;3295964..3296183 3295797..3295880 3295518..3295682 3295318..3295424 3295023..3295201 3278593..3278754 3278147..3278362 3277994..3278031 3277771..3277898 3276396..3277500 3267587..3267702	1705.9	0.942226	XP_062207645.1	[lpPhrAust1.1 gene model]	1768.6	0.976857	ok
Os01t0260700-01	712.3	genblast_Os01t0260700-01_Phyllostachys_violascens_17	CM093887.1;1;5;3319865..3320170 3320268..3320315 3322957..3323109 3323202..3323444 3323535..3323720	672.7	0.944405	XP_062207663.1	[lpPhrAust1.1 gene model]	676.8	0.950161	ok
Os01t0261100-01	958.3	genblast_Os01t0261100-01_Phyllostachys_violascens_8	CM093878.1;-1;3;100596875..100597205 100595169..100595203 100593289..100594212	934.6	0.975269	XP_062207722.1	[lpPhrAust1.1 gene model]	915.5	0.955338	ok
Os01t0261200-01	1014.7	genblast_Os01t0261200-01_Phyllostachys_violascens_17	CM093887.1;-1;6;3401035..3401200 3400068..3400345 3399515..3399889 3398420..3398557 3397912..3398395 3397844..3397899	863.1	0.850596	XP_062190647.1	[lpPhrAust1.1 gene model]	905.8	0.892678	ok
Os01t0261500-02	679.5	genblast_Os01t0261500-02_Phyllostachys_violascens_8	CM093878.1;-1;8;100515506..100515633 100515188..100515280 100514595..100514673 100514419..100514497 100506954..100506993 100506739..100506873 100506277..100506414 100505791..100506073	649.9	0.956439	XP_062190620.1	[lpPhrAust1.1 gene model]	631.7	0.929654	ok
Os01t0262500-01	514.8	genblast_Os01t0262500-01_Phyllostachys_violascens_8	CM093878.1;-1;5;100480557..100480775 100479948..100480088 100479730..100479849 100479538..100479633 100479283..100479393	493.5	0.958625	XP_062190609.1	[lpPhrAust1.1 gene model]	498.6	0.968531	ok
Os01t0262600-01	1065.5	genblast_Os01t0262600-01_Phyllostachys_violascens_17	CM093887.1;-1;7;3512436..3512715 3511863..3512005 3508175..3508446 3507531..3507685 3507137..3507399 3500019..3500081 3499395..3499652	1034.7	0.971093	XP_062207772.1	[lpPhrAust1.1 gene model]	1033.5	0.969967	ok
Os01t0262700-01	899.5	genblast_Os01t0262700-01_Phyllostachys_violascens_8	CM093878.1;-1;16;100322106..100322169 100321312..100321409 100321183..100321221 100321010..100321072 100316959..100317033 100315204..100315269 100314844..100314923 100306853..100306946 100306730..100306782 100299976..100300060 100299479..100299581 100299307..100299399 100298614..100298680 100298252..100298318 100298110..100298163 100297862..100297996	823.2	0.915175	XP_062207795.1	[lpPhrAust1.1 gene model]	858.2	0.954086	ok
Os01t0263500-01	916.9	genblast_Os01t0263500-01_Phyllostachys_violascens_17	CM093887.1;1;7;3671041..3671314 3672946..3673111 3673881..3674334 3674564..3674623 3674725..3674793 3674944..3674987 3675071..3675212	880	0.959756	XP_062207867.1	[lpPhrAust1.1 gene model]	881.6	0.961501	ok
Os01t0264000-01	1184.9	genblast_Os01t0264000-01_Phyllostachys_violascens_17	CM093887.1;-1;2;3681868..3682023 3678838..3680289	1054.9	0.890286	XP_062190531.1	[lpPhrAust1.1 gene model]	1100.7	0.928939	ok
Os01t0264700-01	658.2	genblast_Os01t0264700-01_Phyllostachys_violascens_8	CM093878.1;1;5;100060359..100060433 100060524..100060703 100060966..100061064 100061738..100061980 100062600..100062938	617.8	0.93862	XP_062190502.1	[lpPhrAust1.1 gene model]	631	0.958675	ok
Os01t0265000-01	995.8	genblast_Os01t0265000-01_Phyllostachys_violascens_8	CM093878.1;-1;1;100027529..100028851	966.9	0.970978	XP_062207963.1	[lpPhrAust1.1 gene model]	957.5	0.961538	ok
Os01t0265200-01	850.1	genblast_Os01t0265200-01_Phyllostachys_violascens_8	CM093878.1;1;11;99999218..99999454 99999482..99999631 99999735..99999791 100000852..100000914 100001026..100001082 100001190..100001273 100001458..100001526 100001597..100001709 100001815..100001984 100002128..100002206 100002330..100002429	791.4	0.930949	XP_062207993.1	[lpPhrAust1.1 gene model]	802.2	0.943654	ok
Os01t0265700-01	482.1	genblast_Os01t0265700-01_Phyllostachys_violascens_17	CM093887.1;-1;4;3778911..3779098 3775721..3775814 3775548..3775652 3774180..3774509	460.8	0.955818	XP_062208004.1	[lpPhrAust1.1 gene model]	457	0.947936	ok
Os01t0265800-01	968.9	genblast_Os01t0265800-01_Phyllostachys_violascens_17	CM093887.1;-1;2;3797695..3797799 3796360..3797616	819.3	0.845598	XP_062208016.1	[lpPhrAust1.1 gene model]	843.9	0.870988	ok
Os01t0265900-00	688.9	genblast_Os01t0265900-00_Phyllostachys_violascens_8	CM093878.1;1;6;99922526..99922657 99923697..99923776 99924497..99924638 99924716..99924865 99924968..99925169 99926441..99926544	613.4	0.890405	XP_062195890.1	[lpPhrAust1.1 gene model]	654.9	0.950646	ok
Os01t0266500-01	635.6	genblast_Os01t0266500-01_Phyllostachys_violascens_8	CM093878.1;1;6;99839462..99839512 99839528..99839740 99839856..99840158 99840553..99840714 99841260..99841343 99841481..99841588	585.8	0.921649	XP_062208122.1	[lpPhrAust1.1 gene model]	588.2	0.925425	ok
Os01t0267100-01	1765.9	genblast_Os01t0267100-01_Phyllostachys_violascens_4	CM093874.1;1;9;75247439..75247534 75247607..75247849 75248210..75248324 75248622..75249964 75250083..75250166 75250553..75250657 75250771..75250879 75252074..75252225 75252338..75252484	1615.3	0.914718	XP_062209881.1	[lpPhrAust1.1 gene model]	1623.7	0.919474	ok
Os01t0267300-00	809.6	genblast_Os01t0267300-00_Phyllostachys_violascens_8	CM093878.1;1;2;99656384..99657361 99660162..99660947	693.4	0.856472	XP_062183653.1	[lpPhrAust1.1 gene model]	669.1	0.826458	ok
Os01t0267400-01	459.8	genblast_Os01t0267400-01_Phyllostachys_violascens_8	CM093878.1;1;3;99534355..99534526 99542942..99543168 99543471..99543623	427.2	0.9291	XP_062208199.1	[lpPhrAust1.1 gene model]	416.3	0.905394	ok
Os01t0267600-01	923.1	genblast_Os01t0267600-01_Phyllostachys_violascens_17	CM093887.1;-1;2;3962812..3963819 3960545..3960820	814.4	0.882245	XP_062196041.1	[lpPhrAust1.1 gene model]	869.3	0.941718	ok
Os01t0267900-01	337.7	genblast_Os01t0267900-01_Phyllostachys_violascens_4	CM093874.1;-1;2;48060172..48060247 48057516..48057889	337.7	1	XP_062215781.1	[lpPhrAust1.1 gene model]	337.7	1	ok
Os01t0268100-01	965.9	genblast_Os01t0268100-01_Phyllostachys_violascens_8	CM093878.1;1;16;99463893..99464048 99467774..99467834 99467980..99468082 99468206..99468308 99470475..99470528 99470623..99470685 99471166..99471215 99471294..99471369 99472140..99472212 99472228..99472328 99472484..99472571 99472994..99473079 99473158..99473310 99473799..99473887 99474308..99474351 99475004..99475101	830.2	0.859509	XP_062196084.1	[lpPhrAust1.1 gene model]	898.2	0.92991	ok
Os01t0268300-01	1667.6	genblast_Os01t0268300-01_Phyllostachys_violascens_17	CM093887.1;1;21;4048381..4048511 4048629..4048755 4049663..4049743 4049844..4049957 4051070..4051126 4051581..4051682 4059959..4060109 4060196..4060272 4063608..4063715 4064390..4064460 4065514..4065655 4068122..4068220 4068341..4068469 4068645..4068759 4069028..4069095 4074842..4074955 4075023..4075139 4075840..4075893 4075968..4076073 4078703..4078833 4078928..4078996	1621.5	0.972355	XP_062196140.1	[lpPhrAust1.1 gene model]	1628.9	0.976793	ok
Os01t0268600-01	2029.3	genblast_Os01t0268600-01_Phyllostachys_violascens_17	CM093887.1;1;9;4100636..4101483 4101508..4101720 4102695..4102830 4103047..4103262 4103355..4103510 4103597..4103928 4103941..4104277 4104361..4104477 4104621..4104992	1855.1	0.914158	XP_062208277.1	[lpPhrAust1.1 gene model]	1884.4	0.928596	ok
Os01t0268800-01	633.1	genblast_Os01t0268800-01_Phyllostachys_violascens_17	CM093887.1;1;7;4118538..4118624 4120700..4120840 4122550..4122616 4123483..4123637 4123730..4123831 4126193..4126312 4126856..4127023	573.5	0.90586	XP_062208287.1	[lpPhrAust1.1 gene model]	608.8	0.961617	ok
Os01t0268900-01	596.7	genblast_Os01t0268900-01_Phyllostachys_violascens_8	CM093878.1;-1;6;99255389..99255766 99255198..99255303 99254935..99254987 99254349..99254480 99250631..99250703 99250068..99250144	532.5	0.892408	XP_062208335.1	[lpPhrAust1.1 gene model]	553.1	0.926931	ok
Os01t0269000-01	900.4	genblast_Os01t0269000-01_Phyllostachys_violascens_8	CM093878.1;1;7;99243901..99243942 99244131..99244310 99246612..99246692 99246776..99246939 99248151..99248287 99248724..99248839 99248933..99249181	738.2	0.819858	XP_062208327.1	[lpPhrAust1.1 gene model]	840.9	0.933918	ok
Os01t0269100-01	1167.9	genblast_Os01t0269100-01_Phyllostachys_violascens_8	CM093878.1;1;9;99231394..99232124 99232202..99232324 99232515..99232614 99232921..99232959 99233297..99233513 99233617..99233692 99233831..99234029 99234158..99234238 99234583..99234672	1128	0.965836	XP_062208304.1	[lpPhrAust1.1 gene model]	1108.4	0.949054	ok
Os01t0269900-01	984.9	genblast_Os01t0269900-01_Phyllostachys_violascens_17	CM093887.1;-1;7;4137149..4137855 4135579..4135777 4135445..4135508 4134426..4134510 4134295..4134345 4134150..4134212 4133954..4134080	978.1	0.993096	XP_062196196.1	[lpPhrAust1.1 gene model]	963.1	0.977866	ok
Os01t0270100-01	520.5	genblast_Os01t0270100-01_Phyllostachys_violascens_8	CM093878.1;1;4;99137371..99137595 99137751..99137970 99140246..99140391 99140501..99140653	495.9	0.952738	XP_062208381.1	[lpPhrAust1.1 gene model]	492.7	0.94659	ok
Os01t0270300-01	695.1	genblast_Os01t0270300-01_Phyllostachys_violascens_8	CM093878.1;-1;2;99068841..99069116 99066957..99067709	658.1	0.94677	XP_062208397.1	[lpPhrAust1.1 gene model]	672.2	0.967055	ok
Os01t0270700-00	866.5	genblast_Os01t0270700-00_Phyllostachys_violascens_8	CM093878.1;-1;2;99051354..99052471 99051017..99051188	767.9	0.886209	XP_062200147.1	[lpPhrAust1.1 gene model]	799.5	0.922677	ok
Os01t0271000-01	490	genblast_Os01t0271000-01_Phyllostachys_violascens_8	CM093878.1;-1;4;99024228..99024383 99023756..99024011 99022314..99022391 99021455..99021597	439.9	0.897755	XP_062208405.1	[lpPhrAust1.1 gene model]	453.1	0.924694	ok
Os01t0271200-01	1646.4	genblast_Os01t0271200-01_Phyllostachys_violascens_8	CM093878.1;1;6;99013622..99013758 99014164..99014260 99014349..99014502 99014597..99015675 99015765..99016229 99016709..99016927	1598.1	0.970663	XP_062196261.1	[lpPhrAust1.1 gene model]	1610.2	0.978013	ok
Os01t0271400-00	640	genblast_Os01t0271400-00_Phyllostachys_violascens_8	CM093878.1;-1;8;98679284..98679424 98679206..98679268 98678922..98679125 98678338..98678393 98676965..98677091 98676645..98676722 98675624..98675737 98675467..98675538	602.7	0.941719	XP_062196362.1	[lpPhrAust1.1 gene model]	612.6	0.957187	ok
Os01t0271500-01	1046.4	genblast_Os01t0271500-01_Phyllostachys_violascens_17	CM093887.1;-1;9;4242691..4242810 4242402..4242565 4241532..4241734 4240825..4241057 4240687..4240749 4240552..4240608 4239061..4239182 4237534..4237651 4236637..4236924	1032	0.986239	XP_062196352.1	[lpPhrAust1.1 gene model]	1040.5	0.994362	ok
Os01t0272600-01	854.7	genblast_Os01t0272600-01_Phyllostachys_violascens_17	CM093887.1;-1;8;4287241..4287663 4286580..4286647 4286088..4286289 4285816..4285913 4285643..4285712 4285458..4285529 4285210..4285323 4283895..4283960	804.5	0.941266	XP_062196328.1	[lpPhrAust1.1 gene model]	834.3	0.976132	ok
Os01t0272700-00	386.4	genblast_Os01t0272700-00_Phyllostachys_violascens_17	CM093887.1;-1;4;4215966..4216179 4215615..4215856 4215544..4215602 4215435..4215525	327.7	0.848085	XP_062200150.1	[lpPhrAust1.1 gene model]	309.7	0.801501	ok
Os01t0272800-01	916.2	genblast_Os01t0272800-01_Phyllostachys_violascens_8	CM093878.1;-1;7;98806083..98806559 98805830..98805883 98805517..98805726 98799452..98799591 98799260..98799357 98798771..98798867 98798504..98798714	825.1	0.900568	XP_062196316.1	[lpPhrAust1.1 gene model]	844.7	0.92196	ok
Os01t0273000-01	156.3	genblast_Os01t0273000-01_Phyllostachys_violascens_17	CM093887.1;1;2;4194581..4194677 4197832..4197965	153.2	0.980166	XP_062196298.1	[lpPhrAust1.1 gene model]	144.2	0.922585	ok
Os01t0273100-01	419.5	genblast_Os01t0273100-01_Phyllostachys_violascens_17	CM093887.1;-1;4;4179345..4179405 4178925..4179317 4178756..4178815 4178604..4178647	389.8	0.929201	XP_062196308.1	[lpPhrAust1.1 gene model]	390.4	0.930632	ok
Os01t0273300-01	1050.1	genblast_Os01t0273300-01_Phyllostachys_violascens_17	CM093887.1;-1;2;4175496..4175855 4174245..4175474	910.8	0.867346	XP_062208416.1	[lpPhrAust1.1 gene model]	893.2	0.850586	ok
Os01t0273500-01	2182.2	genblast_Os01t0273500-01_Phyllostachys_violascens_17	CM093887.1;1;13;4320940..4321034 4321155..4321808 4321830..4322104 4322129..4322792 4323523..4323753 4330315..4330444 4331742..4331894 4332009..4332247 4332347..4332416 4332774..4332980 4333737..4333966 4334653..4334731 4334808..4335194	1858.7	0.851755	XP_062196371.1	[lpPhrAust1.1 gene model]	1936.2	0.88727	ok
Os01t0273800-01	830.2	genblast_Os01t0273800-01_Phyllostachys_violascens_8	CM093878.1;-1;4;98529805..98530458 98511879..98512112 98511281..98511403 98510226..98510426	781.8	0.941701	XP_062196388.1	[lpPhrAust1.1 gene model]	804.8	0.969405	ok
Os01t0274500-00	516.9	genblast_Os01t0274500-00_Phyllostachys_violascens_8	CM093878.1;-1;3;98416659..98416782 98416237..98416546 98415843..98416146	493.1	0.953956	XP_062183758.1	[lpPhrAust1.1 gene model]	491	0.949894	ok
Os01t0274800-01	574	genblast_Os01t0274800-01_Phyllostachys_violascens_8	CM093878.1;1;5;98234597..98234671 98234714..98234870 98235106..98235600 98235737..98235840 98235853..98235909	498.7	0.868815	XP_062183778.1	[lpPhrAust1.1 gene model]	506.6	0.882578	ok
Os01t0275600-01	2055.5	genblast_Os01t0275600-01_Phyllostachys_violascens_8	CM093878.1;1;21;98099121..98099342 98099433..98099638 98099733..98099954 98100053..98100189 98100296..98100393 98100516..98100613 98100724..98100889 98100975..98101091 98101175..98101282 98101378..98101440 98101525..98101638 98101718..98101883 98101973..98102085 98102181..98102318 98102438..98102565 98102690..98102755 98102922..98102985 98103092..98103203 98103301..98103374 98104460..98104554 981…	1998.2	0.972124	XP_062208488.1	[lpPhrAust1.1 gene model]	2034.2	0.989638	ok
Os01t0275900-00	2161.9	genblast_Os01t0275900-00_Phyllostachys_violascens_8	CM093878.1;1;12;98062777..98063310 98064069..98064205 98064314..98064376 98068146..98068235 98068634..98068799 98069288..98069474 98070068..98070906 98071767..98071786 98073784..98074246 98074265..98074336 98074438..98074503 98074652..98074765	2032.9	0.94033	XP_062196432.1	[lpPhrAust1.1 gene model]	2059.5	0.952634	ok
Os01t0276000-01	253.6	genblast_Os01t0276000-01_Phyllostachys_violascens_8	CM093878.1;1;4;97973826..97973946 97976456..97976557 97976889..97976957 97977075..97977115	244.9	0.965694	XP_062196445.1	[lpPhrAust1.1 gene model]	252.7	0.996451	ok
Os01t0276100-01	851.1	genblast_Os01t0276100-01_Phyllostachys_violascens_3	CM093873.1;1;7;8980169..8980324 8987008..8987328 8987414..8987575 8987681..8987755 8987923..8988032 8988114..8988186 8988570..8988761	840.1	0.987076	XP_062196450.1	[lpPhrAust1.1 gene model]	840.6	0.987663	ok
Os01t0276200-00	700.9	genblast_Os01t0276200-00_Phyllostachys_violascens_8	CM093878.1;1;11;97909957..97910143 97910258..97910339 97910435..97910534 97910633..97910728 97910851..97910901 97911575..97911640 97912926..97913027 97914642..97914710 97914789..97914872 97915126..97915221 97915738..97915794	678.4	0.967898	XP_062208532.1	[lpPhrAust1.1 gene model]	685.9	0.978599	ok
Os01t0276400-01	1020.5	genblast_Os01t0276400-01_Phyllostachys_violascens_8	CM093878.1;1;1;97835277..97836704	961.9	0.942577	XP_062208543.1	[lpPhrAust1.1 gene model]	978.7	0.95904	ok
Os01t0276500-01	653.2	genblast_Os01t0276500-01_Phyllostachys_violascens_8	CM093878.1;1;6;97820067..97820118 97820131..97820249 97822962..97823207 97823296..97823391 97823464..97823615 97830179..97830380	595.8	0.912125	XP_062196480.1	[lpPhrAust1.1 gene model]	599.4	0.917636	ok
Os01t0276700-01	1172.3	genblast_Os01t0276700-01_Phyllostachys_violascens_8	CM093878.1;1;3;97749460..97749723 97762269..97762730 97762804..97763616	1159.3	0.988911	XP_062196505.1	[lpPhrAust1.1 gene model]	1155.2	0.985413	ok
Os01t0276800-01	1307.1	genblast_Os01t0276800-01_Phyllostachys_violascens_17	CM093887.1;-1;15;4768868..4768979 4768631..4768744 4768267..4768362 4767836..4768075 4767539..4767714 4766417..4766491 4765264..4765615 4765075..4765179 4764893..4764994 4764234..4764291 4764034..4764102 4763093..4763180 4762929..4762990 4762794..4762845 4762651..4762710	1185.5	0.90697	XP_062196511.1	[lpPhrAust1.1 gene model]	1244.6	0.952184	ok
Os01t0277600-00	2705	genblast_Os01t0277600-00_Phyllostachys_violascens_8	CM093878.1;1;7;97568151..97569636 97569716..97570022 97571277..97571988 97572107..97572230 97572327..97572546 97572843..97573301 97581285..97581489	2598.6	0.960665	XP_062196555.1	[lpPhrAust1.1 gene model]	2642.9	0.977043	ok
Os01t0277700-01	523.5	genblast_Os01t0277700-01_Phyllostachys_violascens_8	CM093878.1;-1;3;97506673..97506847 97504726..97505053 97503208..97503412	509.5	0.973257	XP_062208621.1	[lpPhrAust1.1 gene model]	518.1	0.989685	ok
Os01t0278950-00	1700.6	genblast_Os01t0278950-00_Phyllostachys_violascens_17	CM093887.1;1;11;5027183..5027269 5027423..5027627 5027731..5027883 5028015..5028126 5028209..5028260 5028309..5028746 5028779..5028963 5029072..5029314 5029399..5029513 5029649..5029862 5029958..5030514	1523	0.895566	XP_062196653.1	[lpPhrAust1.1 gene model]	1628.2	0.957427	ok
Os01t0279100-01	949.3	genblast_Os01t0279100-01_Phyllostachys_violascens_8	CM093878.1;-1;5;97099178..97099669 97099021..97099085 97098500..97098827 97098307..97098405 97097805..97098068	913.7	0.962499	XP_062196641.1	[lpPhrAust1.1 gene model]	936.1	0.986095	ok
Os01t0279200-02	1039.2	genblast_Os01t0279200-02_Phyllostachys_violascens_8	CM093878.1;-1;11;97084396..97084480 97077813..97077891 97074123..97074363 97073966..97074040 97073737..97073871 97072951..97073138 97072776..97072844 97072608..97072698 97072370..97072504 97071528..97071640 97071355..97071445	1021.2	0.982679	XP_062196628.1	[lpPhrAust1.1 gene model]	1039.2	1	ok
Os01t0279400-01	1050	genblast_Os01t0279400-01_Phyllostachys_violascens_17	CM093887.1;-1;17;5123676..5123844 5113628..5113668 5113451..5113511 5113135..5113237 5112931..5113033 5112796..5112849 5112618..5112680 5112199..5112248 5112033..5112108 5111662..5111871 5111407..5111494 5111158..5111243 5110965..5111072 5110660..5110704 5110455..5110543 5110276..5110319 5110052..5110149	1026.3	0.977429	XP_062208706.1	[lpPhrAust1.1 gene model]	1018.8	0.970286	ok
Os01t0279900-01	742.4	genblast_Os01t0279900-01_Phyllostachys_violascens_8	CM093878.1;-1;8;96987835..96987894 96984313..96984390 96984169..96984228 96983506..96983583 96983374..96983425 96982778..96983049 96982159..96982404 96981832..96981978	739.8	0.996498	XP_062196721.1	[lpPhrAust1.1 gene model]	729	0.98195	ok
Os01t0280000-01	976.6	genblast_Os01t0280000-01_Phyllostachys_violascens_17	CM093887.1;-1;3;5176482..5177066 5170661..5170836 5161550..5162033	928.4	0.950645	XP_062196750.1	[lpPhrAust1.1 gene model]	928.4	0.950645	ok
Os01t0280400-00	1296.8	genblast_Os01t0280400-00_Phyllostachys_violascens_8	CM093878.1;-1;3;96923495..96923529 96922239..96922794 96919943..96921193	1228.2	0.947101	XP_062208760.1	[lpPhrAust1.1 gene model]	1242.8	0.958359	ok
Os01t0280500-01	526.5	genblast_Os01t0280500-01_Phyllostachys_violascens_8	CM093878.1;1;6;96917448..96917602 96917713..96917798 96917921..96917965 96918233..96918363 96918551..96918661 96918786..96919046	502	0.953466	XP_062187830.1	[lpPhrAust1.1 gene model]	511.7	0.97189	ok
Os01t0281200-01	842.8	genblast_Os01t0281200-01_Phyllostachys_violascens_17	CM093887.1;-1;6;5251064..5251378 5250850..5250978 5250502..5250753 5250236..5250394 5249975..5250153 5249129..5249264	758.8	0.900332	XP_062208388.1	[lpPhrAust1.1 gene model]	755	0.895823	ok
Os01t0282800-02	1091.6	genblast_Os01t0282800-02_Phyllostachys_violascens_17	CM093887.1;-1;3;5353968..5354361 5352936..5353205 5351599..5352275	1086.7	0.995511	XP_062196825.1	[lpPhrAust1.1 gene model]	1092	1.00037	ok
Os01t0283000-01	1321.6	genblast_Os01t0283000-01_Phyllostachys_violascens_8	CM093878.1;1;3;96564300..96564891 96567973..96568136 96568362..96569450	1252	0.947337	XP_062196837.1	[lpPhrAust1.1 gene model]	1269.6	0.960654	ok
Os01t0283100-01	601.1	genblast_Os01t0283100-01_Phyllostachys_violascens_8	CM093878.1;-1;5;96560104..96560218 96557070..96557213 96555526..96555651 96554322..96554473 96553740..96553994	594.8	0.989519	XP_062196876.1	[lpPhrAust1.1 gene model]	595.5	0.990684	ok
Os01t0283500-02	730.2	genblast_Os01t0283500-02_Phyllostachys_violascens_17	CM093887.1;-1;2;5387374..5387619 5385396..5386190	683.5	0.936045	XP_062196882.1	[lpPhrAust1.1 gene model]	692.9	0.948918	ok
Os01t0284500-01	471.1	genblast_Os01t0284500-01_Phyllostachys_violascens_8	CM093878.1;1;2;96340686..96340806 96340952..96341481	456.3	0.968584	XP_062208812.1	[lpPhrAust1.1 gene model]	455.4	0.966674	ok
Os01t0284700-01	521.2	genblast_Os01t0284700-01_Phyllostachys_violascens_8	CM093878.1;-1;7;96324522..96324571 96324383..96324503 96324132..96324276 96323879..96323967 96322143..96322197 96321620..96321705 96320694..96320849	471.2	0.904068	XP_062196906.1	[lpPhrAust1.1 gene model]	470.9	0.903492	ok
Os01t0285300-01	945	genblast_Os01t0285300-01_Phyllostachys_violascens_17	CM093887.1;-1;3;5476800..5476932 5476537..5476666 5475384..5476440	915.4	0.968677	XP_062196917.1	[lpPhrAust1.1 gene model]	911.5	0.96455	ok
Os01t0286000-01	900.7	genblast_Os01t0286000-01_Phyllostachys_violascens_8	CM093878.1;-1;8;95968571..95968795 95968429..95968491 95968192..95968353 95967930..95968112 95967712..95967842 95966703..95966871 95966460..95966589 95965323..95965519	850	0.94371	XP_062196926.1	[lpPhrAust1.1 gene model]	814.2	0.903964	ok
Os01t0286600-01	1209.2	genblast_Os01t0286600-01_Phyllostachys_violascens_17	CM093887.1;1;9;5614567..5615088 5615177..5615362 5615464..5615548 5615640..5615787 5615866..5615946 5616346..5616517 5617853..5618012 5618132..5618235 5618471..5618770	1182.7	0.978085	XP_062208805.1	[lpPhrAust1.1 gene model]	1163.3	0.962041	ok
Os01t0288200-01	170.3	genblast_Os01t0288200-01_Phyllostachys_violascens_8	CM093878.1;1;2;95679341..95679446 95679567..95679700	147.8	0.86788	XP_062183904.1	[lpPhrAust1.1 gene model]	146.3	0.859072	ok
Os01t0289100-00	161.8	genblast_Os01t0289100-00_Phyllostachys_violascens_17	CM093887.1;-1;2;5902604..5902710 5902438..5902591	138.1	0.853523	XP_062208393.1	[lpPhrAust1.1 gene model]	149	0.92089	ok
Os01t0290000-01	1146.3	genblast_Os01t0290000-01_Phyllostachys_violascens_17	CM093887.1;-1;11;5988111..5988461 5987949..5988009 5987750..5987844 5987560..5987672 5987191..5987464 5986989..5987102 5986416..5986480 5986177..5986318 5985965..5986084 5980260..5980348 5980066..5980150	1109.8	0.968158	XP_062208879.1	[lpPhrAust1.1 gene model]	1112	0.970078	ok
Os01t0290100-01	1067.5	genblast_Os01t0290100-01_Phyllostachys_violascens_8	CM093878.1;1;1;95242458..95243852	992.3	0.929555	XP_062197081.1	[lpPhrAust1.1 gene model]	1032.1	0.966838	ok
Os01t0292200-01	1012.5	genblast_Os01t0292200-01_Phyllostachys_violascens_8	CM093878.1;-1;13;94816024..94816203 94815816..94815878 94813728..94813799 94813513..94813620 94813262..94813342 94813115..94813168 94812898..94813023 94812595..94812801 94812401..94812502 94811910..94812026 94811740..94811811 94811576..94811650 94811361..94811480	975.8	0.963753	XP_062196984.1	[lpPhrAust1.1 gene model]	995.8	0.983506	ok
Os01t0293000-01Zm00001eb417370_P001	942.8	genblast_Os01t0293000-01Zm00001eb417370_P001_Phyllostachys_violascens_8	CM093878.1;1;1;94763272..94764462	922.8	0.978787	XP_062208967.1	[lpPhrAust1.1 gene model]	931.4	0.987908	ok
Os01t0293100-01	765.3	genblast_Os01t0293100-01_Phyllostachys_violascens_7	CM093877.1;-1;3;4312347..4312901 4311778..4312212 4311572..4311643	664.6	0.868418	XP_062183944.1	[lpPhrAust1.1 gene model]	677.4	0.885143	ok
Os01t0295700-01	830.5	genblast_Os01t0295700-01_Phyllostachys_violascens_8	CM093878.1;1;4;94482503..94482664 94483484..94483654 94483738..94483973 94484070..94484646	787.9	0.948706	XP_062208973.1	[lpPhrAust1.1 gene model]	804.9	0.969175	ok
Os01t0296100-01	937.9	genblast_Os01t0296100-01_Phyllostachys_violascens_8	CM093878.1;-1;12;94402574..94402687 94402380..94402472 94402124..94402183 94401738..94402010 94401547..94401621 94401376..94401432 94401133..94401273 94401007..94401057 94400817..94400912 94400619..94400702 94400433..94400535 94400266..94400348	926.2	0.987525	XP_062208977.1	[lpPhrAust1.1 gene model]	914.2	0.974731	ok
Os01t0296700-01	1874.4	genblast_Os01t0296700-01_Phyllostachys_violascens_7	CM093877.1;1;3;4865941..4867567 4867692..4868105 4868217..4868836	1729.6	0.922749	XP_062197242.1	[lpPhrAust1.1 gene model]	1761.3	0.939661	ok
Os01t0297200-01	1032.9	genblast_Os01t0297200-01_Phyllostachys_violascens_24	CM093894.1;-1;5;32834780..32835166 32834559..32834764 32834086..32834468 32833679..32834025 32833583..32833654	610.6	0.591151	XP_062190077.1	[lpPhrAust1.1 gene model]	948.9	0.918676	no match Phyllostachys_violascens (Bambusoideae)
Os01t0297700-01	779.7	genblast_Os01t0297700-01_Phyllostachys_violascens_8	CM093878.1;-1;6;94222822..94222997 94222231..94222293 94220596..94220965 94220330..94220488 94220095..94220246 94219769..94219991	723.3	0.927664	XP_062208403.1	[lpPhrAust1.1 gene model]	724.7	0.92946	ok
Os01t0299300-00	1120.6	genblast_Os01t0299300-00_Phyllostachys_violascens_7	CM093877.1;-1;3;5385692..5386396 5383614..5383898 5382996..5383580	1032.6	0.921471	XP_062197262.1	[lpPhrAust1.1 gene model]	1052.4	0.93914	ok
Os01t0300000-01	407	genblast_Os01t0300000-01_Phyllostachys_violascens_8	CM093878.1;1;1;93934333..93934971	336.7	0.827273	XP_062200339.1	[lpPhrAust1.1 gene model]	381.1	0.936364	ok
Os01t0300200-01	1446.4	genblast_Os01t0300200-01_Phyllostachys_violascens_7	CM093877.1;-1;16;5417751..5417850 5417559..5417661 5417351..5417416 5417142..5417265 5416670..5416804 5416296..5416356 5416123..5416199 5415570..5415725 5415332..5415460 5415092..5415224 5414854..5414981 5414609..5414714 5414451..5414527 5414285..5414355 5413401..5413685 5413197..5413272	1445.6	0.999447	XP_062197294.1	[lpPhrAust1.1 gene model]	1444.7	0.998825	ok
Os01t0301000-01	1136.4	genblast_Os01t0301000-01_Phyllostachys_violascens_8	CM093878.1;1;2;93669646..93670038 93672928..93674169	1031.9	0.908043	XP_062197329.1	[lpPhrAust1.1 gene model]	1063	0.93541	ok
Os01t0303000-02	246.2	genblast_Os01t0303000-02_Phyllostachys_violascens_8	CM093878.1;1;2;93443896..93443972 93444012..93444282	177.3	0.720146	XP_062209096.1	[lpPhrAust1.1 gene model]	220.2	0.894395	ok
Os01t0303100-01	629.2	genblast_Os01t0303100-01_Phyllostachys_violascens_24	CM093894.1;-1;2;42875235..42875282 42874386..42875222	546.6	0.868722	XP_062209500.1	[lpPhrAust1.1 gene model]	607.8	0.965989	ok
Os01t0303200-01	2194.8	genblast_Os01t0303200-01_Phyllostachys_violascens_7	CM093877.1;1;11;5820915..5821033 5821782..5821899 5822230..5822326 5824500..5824606 5825063..5825185 5825417..5825570 5828317..5828377 5828488..5828849 5829136..5829561 5829580..5830696 5830817..5831060	2126.4	0.968835	XP_062209105.1	[lpPhrAust1.1 gene model]	2132.3	0.971524	ok
Os01t0304000-01	147.8	genblast_Os01t0304000-01_Phyllostachys_violascens_21	CM093891.1;1;2;51127487..51127588 51128287..51128367	145.1	0.981732	XP_062181608.1	[lpPhrAust1.1 gene model]	144.5	0.977673	ok
Os01t0304100-00	2218.2	genblast_Os01t0304100-00_Phyllostachys_violascens_7	CM093877.1;-1;13;5957918..5958030 5952393..5952542 5952117..5952195 5951850..5951941 5940728..5940842 5940244..5940344 5939646..5939707 5938635..5938883 5938402..5938516 5938069..5938263 5936727..5937127 5936222..5936383 5935040..5936136	2172.1	0.979217	XP_062184076.1	[lpPhrAust1.1 gene model]	2171.8	0.979082	ok
Os01t0304300-01	1370.2	genblast_Os01t0304300-01_Phyllostachys_violascens_21	CM093891.1;-1;10;24294296..24294566 24292483..24292773 24292197..24292410 24292036..24292107 24291949..24291971 24291725..24291924 24291070..24291173 24290628..24290815 24290267..24290466 24289816..24290055	1260.2	0.91972	XP_062181549.1	[lpPhrAust1.1 gene model]	1288.3	0.940228	ok
Os01t0306400-01	474	genblast_Os01t0306400-01_Phyllostachys_violascens_8	CM093878.1;-1;1;92880211..92880873	405.1	0.854641	genblast_Os01t0306400-01_Phragmites_australis_1	NC_084921.1;1;3;15226823..15226858 15226870..15227004 15227023..15227469	312.4	0.659072	ok
Os01t0307500-01	1072.4	genblast_Os01t0307500-01_Phyllostachys_violascens_2	CM093872.1;1;6;11113416..11113621 11113637..11113829 11113872..11114605 11117296..11117359 11117390..11117517 11117779..11117977	515.4	0.480604	XP_062208409.1	[lpPhrAust1.1 gene model]	960.1	0.895282	no match Phyllostachys_violascens (Bambusoideae)
Os01t0309900-01	1456.6	genblast_Os01t0309900-01_Phyllostachys_violascens_8	CM093878.1;-1;7;92402926..92403204 92401936..92402133 92401536..92401808 92399911..92400013 92399720..92399838 92399300..92399476 92398226..92398972	1411.5	0.969037	XP_062209239.1	[lpPhrAust1.1 gene model]	1398	0.959769	ok
Os01t0311500-01	2006.1	genblast_Os01t0311500-01_Phyllostachys_violascens_7	CM093877.1;1;10;6453014..6453082 6454230..6454408 6455394..6455610 6455879..6456052 6456143..6456303 6456414..6457458 6457783..6457929 6458008..6458235 6458322..6458479 6458585..6458954	1911.4	0.952794	XP_062197576.1	[lpPhrAust1.1 gene model]	1900.1	0.947161	ok
Os01t0311700-01	373.9	genblast_Os01t0311700-01_Phyllostachys_violascens_7	CM093877.1;1;2;6513712..6514061 6514153..6514396	340.3	0.910136	XP_062208413.1	[lpPhrAust1.1 gene model]	350.6	0.937684	ok
Os01t0312500-01	1223.8	genblast_Os01t0312500-01_Phyllostachys_violascens_7	CM093877.1;1;3;6570844..6571238 6571275..6571867 6579415..6580106	1175.7	0.960696	XP_062209276.1	[lpPhrAust1.1 gene model]	1184.2	0.967642	ok
Os01t0312800-01	1135.8	genblast_Os01t0312800-01_Phyllostachys_violascens_7	CM093877.1;1;7;6646974..6647189 6647306..6647512 6647659..6647859 6647962..6648054 6648205..6648366 6648449..6648724 6648827..6649159	1087.1	0.957123	XP_062209285.1	[lpPhrAust1.1 gene model]	1114.9	0.981599	ok
Os01t0314100-01	1112.6	genblast_Os01t0314100-01_Phyllostachys_violascens_7	CM093877.1;-1;8;6702279..6702497 6702055..6702201 6700960..6701085 6700404..6700783 6700058..6700305 6699221..6699309 6698523..6698750 6698319..6698432	1044.3	0.938612	XP_062209309.1	[lpPhrAust1.1 gene model]	1010.1	0.907873	ok
Os01t0314300-01	418.9	genblast_Os01t0314300-01_Phyllostachys_violascens_7	CM093877.1;-1;6;6709506..6709589 6709340..6709407 6709056..6709153 6708658..6708794 6708261..6708328 6707789..6707912	397.9	0.949869	XP_062197618.1	[lpPhrAust1.1 gene model]	420.6	1.00406	ok
Os01t0315800-01	951.6	genblast_Os01t0315800-01_Phyllostachys_violascens_7	CM093877.1;-1;6;8967824..8968435 8966830..8966974 8965983..8966062 8965814..8965897 8965639..8965713 8964906..8965220	889.7	0.934952	XP_062197640.1	[lpPhrAust1.1 gene model]	925.2	0.972257	ok
Os01t0316100-00	884.6	genblast_Os01t0316100-00_Phyllostachys_violascens_7	CM093877.1;-1;1;9550678..9551901	860.2	0.972417	XP_062198446.1	[lpPhrAust1.1 gene model]	725.2	0.819806	ok
Os01t0316500-01	547.9	genblast_Os01t0316500-01_Phyllostachys_violascens_7	CM093877.1;-1;2;9558345..9559020 9554758..9554879	512.7	0.935755	XP_062197661.1	[lpPhrAust1.1 gene model]	506.9	0.925169	ok
Os01t0318700-01	1349.4	genblast_Os01t0318700-01_Phyllostachys_violascens_7	CM093877.1;1;8;10167381..10167916 10168047..10168275 10168384..10168536 10169162..10169320 10169679..10169838 10170665..10170774 10171053..10171169 10171276..10171665	1274.7	0.944642	XP_062209481.1	[lpPhrAust1.1 gene model]	1263.7	0.93649	ok
Os01t0319000-01	896.3	genblast_Os01t0319000-01_Phyllostachys_violascens_8	CM093878.1;-1;11;91303609..91303918 91290987..91291069 91290791..91290920 91290621..91290694 91289436..91289522 91289059..91289201 91288846..91288963 91288532..91288609 91288334..91288439 91288060..91288208 91287849..91287950	831.4	0.927591	XP_062208420.1	[lpPhrAust1.1 gene model]	830.6	0.926699	ok
Os01t0321300-00	2309.2	genblast_Os01t0321300-00_Phyllostachys_violascens_7	CM093877.1;-1;19;10362077..10362436 10360509..10360788 10359991..10360094 10359658..10359837 10357978..10358196 10357047..10357160 10356643..10356756 10356349..10356516 10349443..10349618 10348214..10348280 10347925..10348071 10346475..10346570 10346311..10346379 10345531..10345632 10344312..10344563 10344093..10344160 10343868..10343985 10341930..10342169 10341336..10341446	2258.4	0.978001	XP_062209506.1	[lpPhrAust1.1 gene model]	2274.9	0.985146	ok
Os01t0321700-01	1980.5	genblast_Os01t0321700-01_Phyllostachys_violascens_8	CM093878.1;1;5;91174389..91174814 91175051..91176871 91177574..91177690 91178041..91178112 91178277..91178414	1889.9	0.954254	XP_062197867.1	[lpPhrAust1.1 gene model]	1880.5	0.949508	ok
Os01t0321800-01	448.6	genblast_Os01t0321800-01_Phyllostachys_violascens_8	CM093878.1;-1;7;91166775..91166858 91166567..91166641 91166376..91166433 91165790..91165845 91163581..91163643 91162821..91162886 91162373..91162609	415.7	0.926661	XP_062209546.1	[lpPhrAust1.1 gene model]	407.7	0.908827	ok
Os01t0323000-01	1195.1	genblast_Os01t0323000-01_Phyllostachys_violascens_8	CM093878.1;-1;7;91044215..91044885 91043987..91044091 91043668..91043790 91043174..91043344 91042962..91043091 91028371..91028580 91028119..91028250	1172.9	0.981424	XP_062209577.1	[lpPhrAust1.1 gene model]	1172.6	0.981173	ok
Os01t0323100-01Zm00001eb130850_P001	832.5	genblast_Os01t0323100-01Zm00001eb130850_P001_Phyllostachys_violascens_8	CM093878.1;1;7;91011405..91011489 91012827..91013077 91013173..91013299 91018338..91018611 91018705..91018837 91018940..91019026 91019421..91019570	802.4	0.963844	XP_062197928.1	[lpPhrAust1.1 gene model]	799.3	0.96012	ok
Os01t0323300-00	1332.6	genblast_Os01t0323300-00_Phyllostachys_violascens_8	CM093878.1;-1;6;90993226..90993982 90989718..90989845 90988857..90989082 90988062..90988189 90987795..90987948 90986964..90987391	1267.1	0.950848	XP_062197937.1	[lpPhrAust1.1 gene model]	1263.7	0.948297	ok
Os01t0327600-02	3652.5	genblast_Os01t0327600-02_Phyllostachys_violascens_7	CM093877.1;-1;19;10843496..10843618 10842460..10842524 10840491..10842365 10840272..10840475 10840056..10840156 10834718..10834851 10834630..10834698 10834291..10834506 10834140..10834212 10833859..10834064 10833267..10833329 10832944..10833149 10832746..10832857 10832116..10832631 10824370..10824656 10823751..10823994 10823573..10823646 10822860..10822995 10822536..10822691	3408.3	0.933142	XP_062209664.1	[lpPhrAust1.1 gene model]	3521.5	0.964134	ok
Os01t0328500-01	549.8	genblast_Os01t0328500-01_Phyllostachys_violascens_8	CM093878.1;-1;5;90558783..90558822 90557662..90557748 90556641..90556765 90556363..90556542 90555709..90556086	520.3	0.946344	XP_062209686.1	[lpPhrAust1.1 gene model]	512	0.931248	ok
Os01t0328700-01	1138.6	genblast_Os01t0328700-01_Phyllostachys_violascens_7	CM093877.1;-1;2;10917397..10917654 10913866..10915116	1119.6	0.983313	XP_062198012.1	[lpPhrAust1.1 gene model]	1125.7	0.98867	ok
Os01t0328900-01	1309.5	genblast_Os01t0328900-01_Phyllostachys_violascens_8	CM093878.1;1;8;90510855..90511161 90511183..90511489 90519517..90519766 90519851..90520126 90526100..90526228 90544509..90544685 90544768..90544875 90544972..90545178	1252.3	0.956319	XP_062209737.1	[lpPhrAust1.1 gene model]	1249.2	0.953952	ok
Os01t0329000-01	1063.8	genblast_Os01t0329000-01_Phyllostachys_violascens_4	CM093874.1;1;3;101937716..101937828 101937862..101938477 101942019..101942933	978.1	0.91944	XP_062209475.1	[lpPhrAust1.1 gene model]	951.5	0.894435	ok
Os01t0329400-01	748.2	genblast_Os01t0329400-01_Phyllostachys_violascens_7	CM093877.1;-1;5;11425541..11425623 11424134..11424515 11423081..11423277 11422852..11422993 11421436..11421612	726.5	0.970997	XP_062198025.1	[lpPhrAust1.1 gene model]	739.3	0.988105	ok
Os01t0329800-01	1492.9	genblast_Os01t0329800-01_Phyllostachys_violascens_7	CM093877.1;1;6;11507681..11507768 11507872..11507945 11508026..11508529 11509072..11509599 11509673..11509885 11510123..11510845	1394.2	0.933887	XP_062209845.1	[lpPhrAust1.1 gene model]	1380.5	0.92471	ok
Os01t0329900-01Zm00001eb131130_P001	894.8	genblast_Os01t0329900-01Zm00001eb131130_P001_Phyllostachys_violascens_7	CM093877.1;1;7;11513006..11513170 11513192..11513265 11513278..11513441 11516341..11516526 11517090..11517244 11517487..11517757 11518612..11518862	823.1	0.91987	XP_062209854.1	[lpPhrAust1.1 gene model]	822.4	0.919088	ok
Os01t0331100-01	807.1	genblast_Os01t0331100-01_Phyllostachys_violascens_8	CM093878.1;-1;5;90165114..90165375 90163470..90163655 90163115..90163278 90162690..90162960 90162384..90162616	755.7	0.936315	XP_062209877.1	[lpPhrAust1.1 gene model]	756.9	0.937802	ok
Os01t0331900-01	383.2	genblast_Os01t0331900-01_Phyllostachys_violascens_7	CM093877.1;1;5;11889307..11889381 11889474..11889677 11889757..11889816 11895414..11895540 11896324..11896412	363.3	0.948069	XP_062209891.1	[lpPhrAust1.1 gene model]	379.8	0.991127	ok
Os01t0332100-01	1465.5	genblast_Os01t0332100-01_Phyllostachys_violascens_8	CM093878.1;-1;6;90077700..90078317 90076314..90076479 90075946..90076157 90075160..90075653 90074942..90074990 90074529..90074852	1416.5	0.966564	XP_062198086.1	[lpPhrAust1.1 gene model]	1436.4	0.980143	ok
Os01t0332200-01Zm00001eb131180_P001	732.6	genblast_Os01t0332200-01Zm00001eb131180_P001_Phyllostachys_violascens_8	CM093878.1;1;4;90051245..90051642 90057988..90058153 90058220..90058417 90059312..90059593	675.5	0.922058	XP_062184241.1	[lpPhrAust1.1 gene model]	677.7	0.925061	ok
Os01t0332500-01	1077.2	genblast_Os01t0332500-01_Phyllostachys_violascens_7	CM093877.1;1;10;12263794..12264112 12264418..12264525 12264628..12264723 12264809..12264901 12284543..12284631 12285065..12285340 12285410..12285558 12292228..12292323 12292551..12292656 12292780..12292926	1005.9	0.93381	XP_062198097.1	[lpPhrAust1.1 gene model]	1023.8	0.950427	ok
Os01t0332800-01	1016.9	genblast_Os01t0332800-01_Phyllostachys_violascens_7	CM093877.1;-1;10;12297155..12297431 12296677..12296784 12296261..12296356 12296072..12296164 12295419..12295507 12294713..12294988 12294470..12294618 12294279..12294374 12293809..12293914 12293524..12293673	968.2	0.952109	XP_062209915.1	[lpPhrAust1.1 gene model]	957.5	0.941587	ok
Os01t0335700-01	1606.5	genblast_Os01t0335700-01_Phyllostachys_violascens_8	CM093878.1;-1;2;89606901..89607751 89605186..89606791	1416.8	0.881917	XP_062198114.1	[lpPhrAust1.1 gene model]	1423.5	0.886088	ok
Os01t0337500-00	1696.9	genblast_Os01t0337500-00_Phyllostachys_violascens_7	CM093877.1;1;8;13394649..13394919 13396665..13397239 13397372..13397751 13397831..13397917 13397999..13398329 13398416..13398826 13398931..13398990 13399413..13399613	1664.4	0.980847	XP_062198127.1	[lpPhrAust1.1 gene model]	1678.1	0.988921	ok
Os01t0337600-02	1993.2	genblast_Os01t0337600-02_Phyllostachys_violascens_7	CM093877.1;-1;25;13439042..13439116 13434268..13434348 13433267..13433366 13433090..13433174 13432934..13432983 13432613..13432678 13431654..13431733 13431033..13431092 13423850..13423949 13423695..13423772 13423484..13423551 13423332..13423400 13423155..13423232 13422972..13423067 13422163..13422233 13406381..13406458 13406192..13406285 13405572..13405670 13405022..13405236 13404813..13404927 13…	1862.4	0.934377	XP_062198148.1	[lpPhrAust1.1 gene model]	1896.9	0.951686	ok
Os01t0338100-00	377.2	genblast_Os01t0338100-00_Phyllostachys_violascens_7	CM093877.1;1;5;13569409..13569649 13569755..13569792 13570086..13570145 13571269..13571343 13571437..13571547	329.5	0.873542	XP_062210023.1	[lpPhrAust1.1 gene model]	356.9	0.946182	ok
Os01t0338200-01	1124.5	genblast_Os01t0338200-01_Phyllostachys_violascens_7	CM093877.1;1;14;13622673..13622795 13623041..13623105 13623187..13623262 13623492..13623659 13623789..13623895 13624896..13625001 13625098..13625144 13626230..13626554 13626716..13626805 13626881..13626943 13627084..13627158 13627964..13628026 13629946..13629998 13630699..13630879	1062.8	0.945131	XP_062198198.1	[lpPhrAust1.1 gene model]	1050.4	0.934104	ok
Os01t0338600-01	608.5	genblast_Os01t0338600-01_Phyllostachys_violascens_16	CM093886.1;-1;5;35920256..35920450 35919939..35920055 35919702..35919851 35918737..35918795 35917827..35917962	525.5	0.863599	XP_062213398.1	[lpPhrAust1.1 gene model]	567.7	0.93295	ok
Os01t0339900-01	805	genblast_Os01t0339900-01_Phyllostachys_violascens_7	CM093877.1;1;11;13720881..13721041 13722257..13722341 13722560..13722657 13722744..13722799 13723297..13723414 13723522..13723549 13723654..13723745 13725625..13725781 13725877..13726001 13726114..13726213 13726291..13726359	770.1	0.956646	XP_062198213.1	[lpPhrAust1.1 gene model]	772.7	0.959876	ok
Os01t0342800-01	183.6	genblast_Os01t0342800-01_Phyllostachys_violascens_10	CM093880.1;1;2;59732474..59732665 59732758..59732823	158.7	0.864379	XP_062194776.1	[lpPhrAust1.1 gene model]	173.5	0.944989	ok
Os01t0347000-01	1939.6	genblast_Os01t0347000-01_Phyllostachys_violascens_8	CM093878.1;-1;9;88517104..88517213 88515826..88516048 88515380..88515556 88515142..88515302 88514053..88515061 88513316..88513462 88513009..88513236 88512696..88512853 88512026..88512386	1853.4	0.955558	XP_062210212.1	[lpPhrAust1.1 gene model]	1843.3	0.950351	ok
Os01t0347100-01	1601.4	genblast_Os01t0347100-01_Phyllostachys_violascens_7	CM093877.1;-1;7;15209275..15209526 15208447..15208854 15208082..15208363 15206535..15207043 15206064..15206194 15205828..15205970 15204797..15205279	1521.5	0.950106	XP_062210224.1	[lpPhrAust1.1 gene model]	1496.9	0.934745	ok
Os01t0348600-01	1662.1	genblast_Os01t0348600-01_Phyllostachys_violascens_7	CM093877.1;1;17;15341237..15341333 15342539..15342610 15342776..15342841 15342947..15343003 15343096..15343163 15343248..15343329 15345575..15345630 15345742..15346044 15346143..15346229 15346302..15346476 15346594..15346715 15346832..15346995 15347069..15347323 15347459..15347580 15347690..15347811 15348299..15348447 15348533..15348698	1628.2	0.979604	XP_062210237.1	[lpPhrAust1.1 gene model]	1658.6	0.997894	ok
Os01t0349400-01	756.6	genblast_Os01t0349400-01_Phyllostachys_violascens_8	CM093878.1;1;3;87658218..87658419 87661060..87661619 87661697..87661930	750	0.991277	XP_062210245.1	[lpPhrAust1.1 gene model]	745.3	0.985065	ok
Os01t0349800-01	1016.1	genblast_Os01t0349800-01_Phyllostachys_violascens_23	CM093893.1;1;4;61560337..61560610 61560709..61560932 61561076..61561287 61561390..61562191	871.5	0.857691	XP_062190114.1	[lpPhrAust1.1 gene model]	863.8	0.850113	ok
Os01t0351200-00	1482	genblast_Os01t0351200-00_Phyllostachys_violascens_8	CM093878.1;1;17;87402935..87403018 87403248..87403605 87403714..87403835 87405281..87405362 87405667..87405899 87405990..87406116 87406687..87406742 87411179..87411252 87411747..87411793 87411903..87411952 87412472..87412534 87412815..87412895 87414900..87415010 87415091..87415166 87415548..87415690 87415916..87415989 87416293..87416509	1351.9	0.912213	XP_062210305.1	[lpPhrAust1.1 gene model]	1401.9	0.945951	ok
Os01t0351300-01	1843.5	genblast_Os01t0351300-01_Phyllostachys_violascens_7	CM093877.1;-1;1;15972709..15975129	1814.6	0.984323	XP_062198341.1	[lpPhrAust1.1 gene model]	1832.3	0.993925	ok
Os01t0351800-01	712.1	genblast_Os01t0351800-01_Phyllostachys_violascens_4	CM093874.1;1;4;834623..834850 834947..835194 835991..836315 836522..836767	668.1	0.938211	XP_062184041.1	[lpPhrAust1.1 gene model]	476	0.668445	ok
Os01t0353600-00	370.6	genblast_Os01t0353600-00_Phyllostachys_violascens_4	CM093874.1;1;7;61164775..61164843 61165020..61165062 61165140..61165201 61165624..61165720 61168690..61168760 61169541..61169632 61169704..61169770	371.3	1.00189	XP_062210467.1	[lpPhrAust1.1 gene model]	368.1	0.993254	ok
Os01t0355100-01	1954.1	genblast_Os01t0355100-01_Phyllostachys_violascens_15	CM093885.1;-1;1;47787561..47790194	1910.9	0.977893	XP_062222895.1	[lpPhrAust1.1 gene model]	1909.4	0.977125	ok
Os01t0355600-01	3704.7	genblast_Os01t0355600-01_Phyllostachys_violascens_8	CM093878.1;-1;10;87126984..87128975 87120180..87120287 87119890..87120060 87118807..87119049 87118234..87118686 87116609..87117382 87116145..87116342 87114280..87114714 87113966..87114199 87112558..87112839	3609.9	0.974411	XP_062198408.1	[lpPhrAust1.1 gene model]	3577.7	0.965719	ok
Os01t0355900-01	1010	genblast_Os01t0355900-01_Phyllostachys_violascens_7	CM093877.1;-1;9;16598417..16599169 16597112..16597188 16596913..16597006 16596717..16596815 16596173..16596259 16595960..16596079 16595451..16595554 16595195..16595267 16595015..16595077	917.5	0.908416	XP_062210483.1	[lpPhrAust1.1 gene model]	928.1	0.918911	ok
Os01t0356400-01	3343.9	genblast_Os01t0356400-01_Phyllostachys_violascens_7	CM093877.1;-1;15;16636188..16636877 16635519..16636172 16631380..16631876 16631014..16631275 16625920..16626240 16625613..16625699 16625153..16625319 16624681..16625134 16624366..16624530 16623708..16624002 16623164..16623378 16622515..16622820 16622372..16622435 16621451..16621690 16621156..16621256	3208.6	0.959538	XP_062198477.1	[lpPhrAust1.1 gene model]	3209.7	0.959867	ok
Os01t0356500-01	572.1	genblast_Os01t0356500-01_Phyllostachys_violascens_8	CM093878.1;1;6;86634011..86634170 86634261..86634357 86635411..86635483 86637787..86637888 86638051..86638300 86645814..86645935	555.3	0.970635	XP_062198496.1	[lpPhrAust1.1 gene model]	561.1	0.980773	ok
Os01t0356900-01	873	genblast_Os01t0356900-01_Phyllostachys_violascens_8	CM093878.1;1;1;86572288..86574096	810.2	0.928064	XP_062184315.1	[lpPhrAust1.1 gene model]	827.3	0.947652	ok
Os01t0358400-01Zm00001eb211010_P002	619.5	genblast_Os01t0358400-01Zm00001eb211010_P002_Phyllostachys_violascens_8	CM093878.1;-1;4;86355786..86355863 86355510..86355690 86355303..86355400 86354435..86354872	610.9	0.986118	XP_062230777.1	[lpPhrAust1.1 gene model]	615.9	0.994189	ok
Os01t0360200-01	2105	genblast_Os01t0360200-01_Phyllostachys_violascens_7	CM093877.1;-1;12;17655221..17655770 17654984..17655143 17654737..17654785 17654537..17654650 17654028..17654462 17653418..17653804 17653246..17653338 17652906..17653021 17652710..17652812 17652350..17652429 17651741..17652252 17651545..17651654	2067.7	0.98228	XP_062210522.1	[lpPhrAust1.1 gene model]	2060.4	0.978812	ok
Os01t0360600-01	502.5	genblast_Os01t0360600-01_Phyllostachys_violascens_22	CM093892.1;1;3;52234885..52234992 52255250..52255395 52256236..52256674	485.4	0.96597	XP_062210550.1	[lpPhrAust1.1 gene model]	495.2	0.985473	ok
Os01t0361700-01	1445.6	genblast_Os01t0361700-01_Phyllostachys_violascens_8	CM093878.1;-1;13;85728315..85728612 85728134..85728185 85727797..85727852 85727495..85727653 85727304..85727408 85726990..85727093 85726697..85726818 85724864..85724972 85724620..85724750 85724121..85724490 85723767..85723880 85723429..85723511 85723025..85723307	1395.6	0.965412	XP_062178494.1	[lpPhrAust1.1 gene model]	1396.8	0.966242	ok
Os01t0362000-01Zm00001eb031680_P001	342.4	genblast_Os01t0362000-01Zm00001eb031680_P001_Phyllostachys_violascens_14	CM093884.1;-1;3;10305017..10305054 10304780..10304924 10299194..10299460	341.5	0.997371	XP_062203146.1	[lpPhrAust1.1 gene model]	320.6	0.936332	ok
Os01t0362100-01	1527.8	genblast_Os01t0362100-01_Phyllostachys_violascens_8	CM093878.1;-1;14;85812713..85812864 85812480..85812694 85811941..85811992 85810205..85810260 85809688..85809846 85809492..85809596 85809103..85809209 85805994..85806115 85805782..85805890 85805505..85805638 85805041..85805410 85804802..85804915 85804221..85804306 85803804..85804104	1441.2	0.943317	XP_062210624.1	[lpPhrAust1.1 gene model]	1499.1	0.981215	ok
Os01t0363600-01	584.9	genblast_Os01t0363600-01_Phyllostachys_violascens_7	CM093877.1;1;2;23522934..23523368 23524406..23524798	564.8	0.965635	XP_062210601.1	[lpPhrAust1.1 gene model]	569.2	0.973158	ok
Os01t0363900-01	2714.6	genblast_Os01t0363900-01_Phyllostachys_violascens_8	CM093878.1;1;22;85929824..85929931 85930387..85930488 85953926..85954069 85954178..85954258 85954353..85954422 85954552..85954622 85954713..85954876 85954955..85955026 85955122..85955359 85955602..85955664 85955751..85956026 85957108..85957221 85957343..85957469 85963295..85963464 85963750..85963848 85966945..85967048 85967143..85967440 85967625..85967857 85968313..85968813 85968914..85969208 859…	2646.3	0.97484	XP_062210590.1	[lpPhrAust1.1 gene model]	2630.8	0.96913	ok
Os01t0367100-01	716.4	genblast_Os01t0367100-01_Phyllostachys_violascens_8	CM093878.1;1;8;85622904..85623008 85623255..85623427 85634923..85635016 85635265..85635388 85635491..85635573 85636319..85636404 85636537..85636601 85636691..85636800	617.1	0.86139	XP_062198765.1	[lpPhrAust1.1 gene model]	676.7	0.944584	ok
Os01t0367700-01	1238.2	genblast_Os01t0367700-01_Phyllostachys_violascens_7	CM093877.1;1;7;24085848..24086168 24086304..24086588 24086675..24086992 24090235..24090462 24094825..24094925 24096094..24096211 24096876..24097190	1198.5	0.967937	XP_062198787.1	[lpPhrAust1.1 gene model]	1208.6	0.976094	ok
Os01t0367900-01	2527.1	genblast_Os01t0367900-01_Phyllostachys_violascens_7	CM093877.1;-1;23;24135076..24135409 24134401..24134519 24134147..24134250 24133340..24133452 24132606..24132703 24132293..24132472 24131991..24132212 24131731..24131865 24131364..24131646 24131184..24131257 24130794..24131014 24130620..24130707 24130442..24130535 24130087..24130340 24129877..24129953 24129709..24129798 24129530..24129599 24129016..24129058 24128872..24128930 24128591..24128756 24…	2395.9	0.948083	XP_062210702.1	[lpPhrAust1.1 gene model]	2497.9	0.988445	ok
Os01t0368900-01	217.9	genblast_Os01t0368900-01_Phyllostachys_violascens_7	CM093877.1;1;1;24261643..24261954	216.7	0.994493	XP_062208427.1	[lpPhrAust1.1 gene model]	217.5	0.998164	ok
Os01t0369000-01Zm00001eb354170_P002	1754.8	genblast_Os01t0369000-01Zm00001eb354170_P002_Phyllostachys_violascens_14	CM093884.1;1;18;77021726..77021865 77021934..77022033 77028152..77028337 77028425..77028472 77028552..77028755 77028836..77028913 77029112..77029201 77029299..77029379 77029467..77029529 77029964..77029999 77030088..77030174 77030275..77030424 77030518..77030573 77030679..77030961 77031106..77031249 77031326..77031544 77031638..77031805 77032226..77032327	1736.9	0.989799	XP_062210740.1	[lpPhrAust1.1 gene model]	1740.5	0.991851	ok
Os01t0369200-01	1540.4	genblast_Os01t0369200-01_Phyllostachys_violascens_7	CM093877.1;1;17;24497536..24497672 24497797..24497896 24511016..24511201 24511317..24511364 24511469..24511672 24511748..24511825 24511966..24512055 24512146..24512226 24512309..24512392 24520653..24520739 24520868..24520996 24521078..24521133 24521241..24521523 24521712..24521855 24521931..24522149 24522238..24522405 24522519..24522620	1380.2	0.896001	XP_062208429.1	[lpPhrAust1.1 gene model]	1471.7	0.955401	ok
Os01t0369300-02	1784.8	genblast_Os01t0369300-02_Phyllostachys_violascens_7	CM093877.1;-1;8;24526163..24526403 24525804..24526055 24525638..24525688 24525265..24525525 24525013..24525065 24524725..24524842 24524397..24524651 24523203..24524323	1695.7	0.950078	XP_062208430.1	[lpPhrAust1.1 gene model]	1728.8	0.968624	ok
Os01t0369500-01	558.7	genblast_Os01t0369500-01_Phyllostachys_violascens_7	CM093877.1;1;1;24548715..24549566	498.1	0.891534	XP_062184357.1	[lpPhrAust1.1 gene model]	484	0.866297	ok
Os01t0369700-01	468.5	genblast_Os01t0369700-01_Phyllostachys_violascens_7	CM093877.1;-1;3;24970990..24971139 24970756..24970804 24969145..24969614	450.2	0.960939	XP_062208431.1	[lpPhrAust1.1 gene model]	428.9	0.915475	ok
Os01t0370200-00	449.4	genblast_Os01t0370200-00_Phyllostachys_violascens_7	CM093877.1;-1;3;25471174..25471323 25470959..25471007 25470415..25470872	441	0.981308	XP_062198856.1	[lpPhrAust1.1 gene model]	414	0.921228	ok
Os01t0371200-01	461.5	genblast_Os01t0371200-01_Phyllostachys_violascens_7	CM093877.1;-1;4;25802695..25802844 25802521..25802569 25801478..25801877 25801296..25801353	431.4	0.934778	XP_062198856.1	[lpPhrAust1.1 gene model]	443.4	0.96078	ok
Os01t0372500-00	713.8	genblast_Os01t0372500-00_Phyllostachys_violascens_3	CM093873.1;1;2;715649..716267 716286..716794	656.4	0.919585	XP_062224406.1	[lpPhrAust1.1 gene model]	670.2	0.938918	ok
Os01t0372700-01	1270.7	genblast_Os01t0372700-01_Phyllostachys_violascens_22	CM093892.1;-1;6;64360582..64361061 64358921..64359514 64358564..64358811 64358353..64358482 64358066..64358124 64357285..64357468	1205.9	0.949004	XP_062198861.1	[lpPhrAust1.1 gene model]	1231	0.968757	ok
Os01t0373500-01	1570.3	genblast_Os01t0373500-01_Phyllostachys_violascens_8	CM093878.1;-1;1;84926869..84929034	1469.4	0.935745	XP_062184369.1	[lpPhrAust1.1 gene model]	1504.6	0.958161	ok
Os01t0374200-00	1628.7	genblast_Os01t0374200-00_Phyllostachys_violascens_8	CM093878.1;1;1;84865372..84867576	1576.5	0.96795	XP_062210874.1	[lpPhrAust1.1 gene model]	1559.3	0.957389	ok
Os01t0375000-01	1303.6	genblast_Os01t0375000-01_Phyllostachys_violascens_7	CM093877.1;-1;8;27023640..27023903 27021634..27021772 27021375..27021548 27021065..27021279 27018045..27018309 27017700..27017879 27017408..27017619 27016529..27016858	1264.9	0.970313	XP_062202485.1	[lpPhrAust1.1 gene model]	1256.7	0.964023	ok
Os01t0375100-01	2129.7	genblast_Os01t0375100-01_Phyllostachys_violascens_7	CM093877.1;-1;2;27032641..27033999 27030808..27032382	1850.4	0.868855	XP_062198882.1	[lpPhrAust1.1 gene model]	1661	0.779922	ok
Os01t0375200-01	1156.8	genblast_Os01t0375200-01_Phyllostachys_violascens_7	CM093877.1;1;10;27179206..27179393 27186033..27186138 27188938..27189156 27190463..27190809 27191326..27191389 27191474..27191579 27191660..27191800 27192948..27193096 27198043..27198208 27198298..27198341	1146.6	0.991183	XP_062198894.1	[lpPhrAust1.1 gene model]	1148.5	0.992825	ok
Os01t0376700-01Zm00001eb351280_P003	965.2	genblast_Os01t0376700-01Zm00001eb351280_P003_Phyllostachys_violascens_8	CM093878.1;1;8;84629270..84629329 84629429..84629728 84629829..84629930 84630046..84630240 84630333..84630620 84630908..84631094 84632841..84632887 84633023..84633112	945.5	0.97959	XP_062210930.1	[lpPhrAust1.1 gene model]	943.9	0.977932	ok
Os01t0377700-02	905.5	genblast_Os01t0377700-02_Phyllostachys_violascens_7	CM093877.1;1;2;27560732..27561739 27564608..27564862	878.3	0.969961	XP_062198975.1	[lpPhrAust1.1 gene model]	897	0.990613	ok
Os01t0382000-01Zm00001eb299340_P001	330.4	genblast_Os01t0382000-01Zm00001eb299340_P001_Phyllostachys_violascens_7	CM093877.1;-1;1;28159203..28159697	291.3	0.881659	XP_062188234.1	[lpPhrAust1.1 gene model]	294	0.889831	ok
Os01t0382700-01	739.8	genblast_Os01t0382700-01_Phyllostachys_violascens_7	CM093877.1;1;6;28426153..28426461 28429266..28429484 28430046..28430132 28430801..28430947 28432858..28432953 28433046..28433246	677.6	0.915923	XP_062199011.1	[lpPhrAust1.1 gene model]	701.3	0.947959	ok
Os01t0384300-00	1395	genblast_Os01t0384300-00_Phyllostachys_violascens_8	CM093878.1;-1;2;84015715..84016460 84014556..84015702	1295.2	0.928459	XP_062199085.1	[lpPhrAust1.1 gene model]	1305.5	0.935842	ok
Os01t0385400-01	1299.8	genblast_Os01t0385400-01_Phyllostachys_violascens_14	CM093884.1;-1;5;70679835..70679993 70679589..70679738 70679536..70679573 70679178..70679490 70677913..70679061	1118.7	0.860671	XP_062181434.1	[lpPhrAust1.1 gene model]	1221.6	0.939837	ok
Os01t0388000-01	1206.3	genblast_Os01t0388000-01_Phyllostachys_violascens_8	CM093878.1;1;6;115220096..115220366 115221289..115221512 115221614..115221858 115222342..115222518 115222531..115222732 115222820..115223287	1172.9	0.972312	XP_062194278.1	[lpPhrAust1.1 gene model]	1190.8	0.987151	ok
Os01t0388500-00	5723.7	genblast_Os01t0388500-00_Phyllostachys_violascens_8	CM093878.1;-1;21;83873467..83873527 83871436..83871516 83865791..83865950 83865515..83865660 83864987..83865143 83864693..83864879 83862528..83862643 83860826..83860910 83859600..83859815 83859339..83859516 83858502..83858630 83850453..83850626 83848610..83848846 83846621..83848165 83843963..83846511 83843448..83843843 83842562..83842720 83841065..83841580 83840839..83840980 83826214..83826358 83…	5643.5	0.985988	XP_062199108.1	[lpPhrAust1.1 gene model]	5613	0.980659	ok
Os01t0388700-01	448.2	genblast_Os01t0388700-01_Phyllostachys_violascens_7	CM093877.1;1;2;34479469..34479533 34479546..34480122	419.8	0.936635	XP_062178665.1	[lpPhrAust1.1 gene model]	426.6	0.951807	ok
Os01t0389700-01	463.1	genblast_Os01t0389700-01_Phyllostachys_violascens_8	CM093878.1;-1;2;82335441..82335578 82334788..82335381	354.2	0.764846	XP_062199165.1	[lpPhrAust1.1 gene model]	425.3	0.918376	ok
Os01t0390600-01	1410.9	genblast_Os01t0390600-01_Phyllostachys_violascens_8	CM093878.1;-1;1;81935366..81937330	1324.1	0.938479	XP_062211142.1	[lpPhrAust1.1 gene model]	1300	0.921398	ok
Os01t0390900-01	418.5	genblast_Os01t0390900-01_Phyllostachys_violascens_8	CM093878.1;-1;4;81450308..81450463 81449501..81449636 81448472..81448592 81447119..81447329	397	0.948626	XP_062201170.1	[lpPhrAust1.1 gene model]	407.4	0.973477	ok
Os01t0497400-00	639.5	genblast_Os01t0497400-00_Phyllostachys_violascens_18	CM093888.1;-1;6;23860080..23860155 23859518..23859663 23859198..23859416 23858907..23859119 23858733..23858825 23858438..23858635	617.5	0.965598	XP_062184501.1	[lpPhrAust1.1 gene model]	603.8	0.944175	ok
Os01t0498300-01	1102.5	genblast_Os01t0498300-01_Phyllostachys_violascens_7	CM093877.1;1;1;31211999..31213606	1041.4	0.94458	XP_062199393.1	[lpPhrAust1.1 gene model]	1062.5	0.963719	ok
Os01t0499300-01	1136.8	genblast_Os01t0499300-01_Phyllostachys_violascens_7	CM093877.1;1;14;31105775..31105903 31106122..31106186 31106274..31106367 31106613..31106786 31106910..31107022 31107844..31107949 31108039..31108085 31108201..31108525 31108700..31108789 31108870..31108932 31109534..31109608 31111112..31111174 31111852..31111904 31112372..31112552	1096.1	0.964198	XP_062199403.1	[lpPhrAust1.1 gene model]	1080.5	0.950475	ok
Os01t0500900-01	1092.3	genblast_Os01t0500900-01_Phyllostachys_violascens_20	CM093890.1;-1;3;54101776..54101988 54101437..54101751 54100450..54101397	1040.5	0.952577	XP_062200682.1	[lpPhrAust1.1 gene model]	1053.1	0.964112	ok
Os01t0501700-01	762.7	genblast_Os01t0501700-01_Phyllostachys_violascens_7	CM093877.1;1;5;33247297..33247499 33247518..33247576 33248645..33248937 33250027..33250317 33250669..33250878	706.7	0.926577	XP_062211708.1	[lpPhrAust1.1 gene model]	714.7	0.937066	ok
Os01t0501800-01	758.9	genblast_Os01t0501800-01_Phyllostachys_violascens_7	CM093877.1;-1;2;33180648..33180878 33179781..33180542	723.9	0.953881	XP_062211697.1	[lpPhrAust1.1 gene model]	742.3	0.978126	ok
Os01t0502300-00	884.6	genblast_Os01t0502300-00_Phyllostachys_violascens_7	CM093877.1;-1;7;33015957..33016370 33015556..33015689 33015349..33015462 33014808..33014976 33014424..33014492 33013071..33013350 33013030..33013040	810.1	0.915781	XP_062200861.1	[lpPhrAust1.1 gene model]	820.3	0.927312	ok
Os01t0503400-03	1116	genblast_Os01t0503400-03_Phyllostachys_violascens_23	CM093893.1;-1;12;23180197..23180284 23180069..23180109 23179825..23179903 23179622..23179726 23179135..23179244 23178766..23178947 23178104..23178173 23177836..23178009 23177641..23177745 23177273..23177404 23176595..23176690 23175846..23176154	688.8	0.617204	XP_062199565.1	[lpPhrAust1.1 gene model]	1039.4	0.931362	no match Phyllostachys_violascens (Bambusoideae)
Os01t0504500-02	1060.6	genblast_Os01t0504500-02_Phyllostachys_violascens_7	CM093877.1;-1;8;33447685..33447785 33447471..33447651 33445248..33445792 33442724..33442810 33442586..33442642 33442258..33442496 33441587..33441792 33440131..33440187	1023.2	0.964737	XP_062185032.1	[lpPhrAust1.1 gene model]	1014.4	0.95644	ok
Os01t0505400-01	1306	genblast_Os01t0505400-01_Phyllostachys_violascens_7	CM093877.1;-1;2;33615335..33616744 33610540..33610854	1282.3	0.981853	XP_062184301.1	[lpPhrAust1.1 gene model]	1268.9	0.971593	ok
Os01t0505500-00	1195.4	genblast_Os01t0505500-00_Phyllostachys_violascens_8	CM093878.1;1;1;80959403..80961049	1087.5	0.909737	XP_062211474.1	[lpPhrAust1.1 gene model]	1141.9	0.955245	ok
Os01t0505600-01	415.5	genblast_Os01t0505600-01_Phyllostachys_violascens_19	CM093889.1;-1;1;45206047..45206631	375.5	0.90373	XP_062200357.1	[lpPhrAust1.1 gene model]	375.7	0.904212	ok
Os01t0505700-01	496.5	genblast_Os01t0505700-01_Phyllostachys_violascens_7	CM093877.1;-1;7;33601685..33601729 33601471..33601618 33600764..33600820 33599449..33599687 33599095..33599223 33598920..33598979 33598551..33598625	431.9	0.869889	XP_062211773.1	[lpPhrAust1.1 gene model]	454.2	0.914804	ok
Os01t0506100-01Zm00001eb226800_P001	1154	genblast_Os01t0506100-01Zm00001eb226800_P001_Phyllostachys_violascens_7	CM093877.1;-1;1;33560867..33562492	1089.3	0.943934	XP_062199524.1	[lpPhrAust1.1 gene model]	1077	0.933276	ok
Os01t0506200-01	927.8	genblast_Os01t0506200-01_Phyllostachys_violascens_7	CM093877.1;-1;13;33840562..33840623 33840380..33840525 33839029..33839138 33838830..33838940 33838691..33838748 33837202..33837291 33832484..33832578 33832277..33832330 33832033..33832179 33831130..33831227 33828290..33828359 33823502..33823573 33822949..33823065	822.1	0.886075	XP_062211785.1	[lpPhrAust1.1 gene model]	881.2	0.949774	ok
Os01t0507300-01	628.7	genblast_Os01t0507300-01_Phyllostachys_violascens_7	CM093877.1;1;4;34047582..34047853 34049185..34049407 34050447..34050695 34051197..34051328	607.1	0.965643	XP_062212285.1	[lpPhrAust1.1 gene model]	605.3	0.96278	ok
Os01t0507700-01	338.8	genblast_Os01t0507700-01_Phyllostachys_violascens_7	CM093877.1;1;3;34146810..34146908 34147102..34147177 34147336..34147628	317.6	0.937426	XP_062199498.1	[lpPhrAust1.1 gene model]	339.3	1.00148	ok
Os01t0510100-01	833.4	genblast_Os01t0510100-01_Phyllostachys_violascens_8	CM093878.1;-1;7;78016360..78016433 78015753..78015840 78015008..78015145 78014298..78014522 78013980..78014162 78013592..78013867 78012049..78012141	784.6	0.941445	XP_062181013.1	[lpPhrAust1.1 gene model]	823.9	0.988601	ok
Os01t0510200-01	200.8	genblast_Os01t0510200-01_Phyllostachys_violascens_7	CM093877.1;-1;1;34722579..34722890	163.7	0.815239	XP_062206723.1	[lpPhrAust1.1 gene model]	174.6	0.869522	ok
Os01t0510600-01	666.7	genblast_Os01t0510600-01_Phyllostachys_violascens_14	CM093884.1;-1;5;17239168..17239279 17238915..17239093 17238512..17238671 17237367..17237687 17236848..17237050	633.2	0.949753	XP_062193434.1	[lpPhrAust1.1 gene model]	622.5	0.933703	ok
Os01t0510800-01	1249.9	genblast_Os01t0510800-01_Phyllostachys_violascens_15	CM093885.1;-1;12;72251502..72251627 72250300..72250386 72249389..72249490 72249184..72249292 72243667..72243773 72243443..72243580 72243274..72243369 72243030..72243154 72241543..72241675 72241344..72241469 72241140..72241251 72240572..72240948	1205.3	0.964317	XP_062198679.1	[lpPhrAust1.1 gene model]	1203.7	0.963037	ok
Os01t0511000-01	559.1	genblast_Os01t0511000-01_Phyllostachys_violascens_7	CM093877.1;-1;3;34729725..34730348 34729525..34729661 34729416..34729512	471.5	0.84332	XP_062184602.1	[lpPhrAust1.1 gene model]	497.4	0.889644	ok
Os01t0511200-01	581.8	genblast_Os01t0511200-01_Phyllostachys_violascens_17	CM093887.1;1;1;62421576..62422379	551.9	0.948608	XP_062215758.1	[lpPhrAust1.1 gene model]	556.9	0.957202	ok
Os01t0511300-01	884.6	genblast_Os01t0511300-01_Phyllostachys_violascens_20	CM093890.1;-1;6;63396464..63396610 63395102..63395548 63394893..63394973 63393912..63394108 63393725..63393824 63392821..63393006	869.6	0.983043	XP_062205943.1	[lpPhrAust1.1 gene model]	874.2	0.988243	ok
Os01t0512100-01	891.6	genblast_Os01t0512100-01_Phyllostachys_violascens_8	CM093878.1;-1;11;77860677..77860807 77857698..77857821 77854848..77854930 77854648..77854759 77854473..77854577 77854307..77854357 77853006..77853095 77852819..77852927 77852596..77852744 77852445..77852498 77850960..77851178	880.4	0.987438	XP_062200121.1	[lpPhrAust1.1 gene model]	891	0.999327	ok
Os01t0513100-01	996	genblast_Os01t0513100-01_Phyllostachys_violascens_7	CM093877.1;-1;8;34935134..34935433 34934494..34934665 34934249..34934402 34933623..34933686 34933363..34933470 34933039..34933164 34932664..34932896 34927950..34928169	952.9	0.956727	XP_062212136.1	[lpPhrAust1.1 gene model]	967.3	0.971185	ok
Os01t0513700-02	408.4	genblast_Os01t0513700-02_Phyllostachys_violascens_8	CM093878.1;-1;4;105729151..105729407 105727759..105727873 105727343..105727461 105726606..105726657	395.3	0.967924	XP_062189415.1	[lpPhrAust1.1 gene model]	398	0.974535	ok
Os01t0513800-01	688.9	genblast_Os01t0513800-01_Phyllostachys_violascens_21	CM093891.1;-1;6;25941939..25942154 25940273..25940476 25939548..25939793 25939225..25939464 25938986..25939051 25938792..25938899	670.4	0.973146	XP_062181413.1	[lpPhrAust1.1 gene model]	683.3	0.991871	ok
Os01t0513900-01Zm00001eb379030_P002	2187.6	genblast_Os01t0513900-01Zm00001eb379030_P002_Phyllostachys_violascens_8	CM093878.1;-1;14;77490183..77490429 77489992..77490081 77489809..77489909 77489563..77489676 77489388..77489469 77489206..77489273 77489049..77489108 77488846..77488970 77485420..77485618 77485194..77485325 77485002..77485094 77484020..77484919 77483610..77483935 77482959..77483301	2090.9	0.955796	XP_062211587.1	[lpPhrAust1.1 gene model]	2129.6	0.973487	ok
Os01t0514000-01	348.7	genblast_Os01t0514000-01_Phyllostachys_violascens_7	CM093877.1;-1;4;35476170..35476250 35474314..35474427 35474074..35474210 35473837..35473990	326.8	0.937195	XP_062200521.1	[lpPhrAust1.1 gene model]	328.2	0.94121	ok
Os01t0514300-01	2655.3	genblast_Os01t0514300-01_Phyllostachys_violascens_8	CM093878.1;-1;20;77383433..77383661 77382509..77382661 77378253..77378428 77371031..77371138 77364401..77364571 77363793..77364326 77363622..77363696 77363406..77363534 77363184..77363258 77362896..77363105 77362574..77362726 77362263..77362492 77362037..77362154 77361818..77361956 77361538..77361739 77361333..77361438 77361124..77361264 77360899..77361036 77360665..77360767 77359478..77359848	2549	0.959967	XP_062211606.1	[lpPhrAust1.1 gene model]	2567.6	0.966972	ok
Os01t0514600-01	1579.3	genblast_Os01t0514600-01_Phyllostachys_violascens_8	CM093878.1;-1;13;77264034..77264120 77263428..77263936 77263171..77263342 77257938..77257976 77257744..77257812 77257541..77257657 77256412..77256626 77255271..77255426 77254873..77255072 77254204..77254361 77253514..77253610 77252091..77252182 77251568..77251741	1540.3	0.975306	XP_062200465.1	[lpPhrAust1.1 gene model]	1547.2	0.979675	ok
Os01t0514700-01	1558.7	genblast_Os01t0514700-01_Phyllostachys_violascens_8	CM093878.1;-1;3;77159221..77160110 77158649..77159187 77157438..77158087	1470.9	0.943671	XP_062211628.1	[lpPhrAust1.1 gene model]	1502.5	0.963944	ok
Os01t0516600-01	236.7	genblast_Os01t0516600-01_Phyllostachys_violascens_7	CM093877.1;1;2;36128343..36128491 36129460..36129646	227.3	0.960287	XP_062211655.1	[lpPhrAust1.1 gene model]	221.7	0.936629	ok
Os01t0517500-01	824.2	genblast_Os01t0517500-01_Phyllostachys_violascens_8	CM093878.1;1;3;77098639..77098845 77098930..77099214 77099666..77100415	761.3	0.923684	XP_062184533.1	[lpPhrAust1.1 gene model]	763.8	0.926717	ok
Os01t0518500-01	1430	genblast_Os01t0518500-01_Phyllostachys_violascens_7	CM093877.1;-1;15;36280029..36280123 36278760..36278907 36278438..36278648 36277476..36277504 36277277..36277451 36276948..36277009 36276698..36276861 36276465..36276562 36275983..36276041 36275769..36275903 36275437..36275690 36275207..36275366 36274337..36274418 36274219..36274263 36264478..36264695	1321	0.923776	XP_062200616.1	[lpPhrAust1.1 gene model]	1362.8	0.953007	ok
Os01t0519100-01	700.6	genblast_Os01t0519100-01_Phyllostachys_violascens_7	CM093877.1;-1;2;36642947..36642991 36641253..36642239	594.9	0.849129	XP_062211909.1	[lpPhrAust1.1 gene model]	642.9	0.917642	ok
Os01t0521400-01	1680.6	genblast_Os01t0521400-01_Phyllostachys_violascens_8	CM093878.1;-1;9;76335316..76335359 76332687..76332860 76331484..76331889 76331049..76331314 76330058..76330126 76329925..76329981 76328877..76328929 76328722..76328797 76327527..76328601	1633.9	0.972212	XP_062211819.1	[lpPhrAust1.1 gene model]	1620.3	0.96412	ok
Os01t0521500-01	1262.9	genblast_Os01t0521500-01_Phyllostachys_violascens_7	CM093877.1;1;11;37010443..37010874 37014692..37015026 37022116..37022190 37022358..37022460 37023395..37023483 37037761..37037872 37038574..37038627 37038752..37038800 37040777..37040880 37041004..37041119 37042341..37042668	1191.9	0.94378	XP_062211807.1	[lpPhrAust1.1 gene model]	1165.9	0.923193	ok
Os01t0524500-02	603.5	genblast_Os01t0524500-02_Phyllostachys_violascens_8	CM093878.1;-1;2;76026915..76027231 76025689..76026136	420.9	0.697432	XP_062212306.1	[lpPhrAust1.1 gene model]	568.3	0.941674	ok
Os01t0526100-01	828.2	genblast_Os01t0526100-01_Phyllostachys_violascens_8	CM093878.1;-1;2;124257121..124257978 124254487..124254783	765.1	0.923811	XP_062233568.1	[lpPhrAust1.1 gene model]	789.7	0.953514	ok
Os01t0526200-01	665.7	genblast_Os01t0526200-01_Phyllostachys_violascens_22	CM093892.1;-1;10;72357527..72357589 72357301..72357375 72357072..72357182 72356941..72356980 72356783..72356846 72354181..72354283 72353981..72354076 72353514..72353613 72353188..72353272 72353016..72353118	587.6	0.88268	XP_062190864.1	[lpPhrAust1.1 gene model]	627.1	0.942016	ok
Os01t0527400-01Zm00001eb341940_P003	1322.6	genblast_Os01t0527400-01Zm00001eb341940_P003_Phyllostachys_violascens_7	CM093877.1;1;8;37465840..37466322 37466440..37466502 37467155..37467865 37469168..37469302 37470500..37470583 37471774..37471830 37471966..37472052 37473645..37473941	1224.4	0.925752	XP_062212353.1	[lpPhrAust1.1 gene model]	1182	0.893694	ok
Os01t0527600-01	2729.1	genblast_Os01t0527600-01_Phyllostachys_violascens_7	CM093877.1;-1;2;37496848..37499601 37494545..37495414	2603.1	0.953831	XP_062212371.1	[lpPhrAust1.1 gene model]	2601.4	0.953208	ok
Os01t0527700-01	952.4	genblast_Os01t0527700-01_Phyllostachys_violascens_7	CM093877.1;-1;7;37538043..37538311 37536128..37536257 37535683..37535820 37535419..37535552 37534412..37534537 37534188..37534291 37533705..37534096	917.7	0.963566	XP_062200849.1	[lpPhrAust1.1 gene model]	934.4	0.9811	ok
Os01t0528000-01	1215.6	genblast_Os01t0528000-01_Phyllostachys_violascens_1	CM093871.1;1;14;36944968..36945207 36945299..36945494 36946682..36946774 36946875..36946965 36947571..36947637 36948384..36948435 36949424..36949568 36949703..36949801 36950451..36950516 36955062..36955197 36955562..36955757 36956145..36956269 36956339..36956375 36957295..36957464	1125.5	0.92588	XP_062200658.1	[lpPhrAust1.1 gene model]	1155.3	0.950395	ok
Os01t0528800-01	728.4	genblast_Os01t0528800-01_Phyllostachys_violascens_8	CM093878.1;1;6;81179248..81179380 81180222..81180391 81181135..81181323 81182229..81182391 81183140..81183329 81183581..81183740	723.7	0.993548	XP_062211454.1	[lpPhrAust1.1 gene model]	716.5	0.983663	ok
Os01t0529800-01	1072	genblast_Os01t0529800-01_Phyllostachys_violascens_7	CM093877.1;1;2;37893476..37893585 37893598..37894942	1041.6	0.971642	XP_062208451.1	[lpPhrAust1.1 gene model]	1055.4	0.984515	ok
Os01t0530366-01	139.6	genblast_Os01t0530366-01_Phyllostachys_violascens_24	CM093894.1;1;2;51431886..51431928 51432552..51432679	128.9	0.923352	XP_062189434.1	[lpPhrAust1.1 gene model]	139.6	1	ok
Os01t0530400-01Zm00001eb336840_P001	386.5	genblast_Os01t0530400-01Zm00001eb336840_P001_Phyllostachys_violascens_8	CM093878.1;-1;6;115311257..115311319 115309326..115309502 115309077..115309176 115308923..115308989 115308380..115308458 115308225..115308290	345.9	0.894955	XP_062230068.1	[lpPhrAust1.1 gene model]	359.8	0.930918	ok
Os01t0531500-01	626.7	genblast_Os01t0531500-01_Phyllostachys_violascens_7	CM093877.1;1;5;38276044..38276226 38277672..38277814 38277969..38278098 38280679..38280870 38281380..38281592	589.5	0.940641	XP_062231681.1	[lpPhrAust1.1 gene model]	586.9	0.936493	ok
Os01t0532200-01	2178.1	genblast_Os01t0532200-01_Phyllostachys_violascens_11	CM093881.1;1;24;24410414..24410470 24410570..24410878 24411024..24411155 24411290..24411351 24411466..24411535 24412281..24412333 24412430..24412487 24412571..24412888 24414353..24414451 24414544..24414612 24414674..24414751 24414865..24414951 24415187..24415324 24416010..24416090 24416171..24416263 24416335..24416388 24416468..24416584 24416666..24416764 24417828..24417920 24418085..24418192 244…	1778	0.816308	XP_062200912.1	[lpPhrAust1.1 gene model]	2087.1	0.95822	ok
Os01t0532600-00	1018	genblast_Os01t0532600-00_Phyllostachys_violascens_17	CM093887.1;1;3;28761067..28762175 28762257..28762493 28762601..28762805	962.9	0.945874	XP_062229736.1	[lpPhrAust1.1 gene model]	933	0.916503	ok
Os01t0532800-01	1487.1	genblast_Os01t0532800-01_Phyllostachys_violascens_7	CM093877.1;1;12;38313686..38313976 38314079..38314180 38314290..38314407 38314866..38314936 38315019..38315079 38315177..38315377 38315465..38315754 38316150..38316303 38316388..38316694 38317262..38317391 38319986..38320096 38320836..38321048	1375.9	0.925224	XP_062212521.1	[lpPhrAust1.1 gene model]	1404.6	0.944523	ok
Os01t0533000-00	4378.5	genblast_Os01t0533000-00_Phyllostachys_violascens_7	CM093877.1;-1;42;38882778..38883000 38882260..38882360 38879741..38879853 38879561..38879645 38879346..38879459 38879117..38879260 38878434..38878538 38878200..38878291 38877995..38878118 38861678..38861815 38861506..38861588 38861310..38861400 38851147..38851269 38850948..38851065 38850418..38850749 38850275..38850327 38850135..38850195 38841147..38841228 38841014..38841063 38840849..38840935 38…	4078.4	0.931461	XP_062200996.1	[lpPhrAust1.1 gene model]	4111.2	0.938952	ok
Os01t0533500-01	4213	genblast_Os01t0533500-01_Phyllostachys_violascens_7	CM093877.1;-1;41;39178064..39178277 39177461..39177561 39176787..39176884 39176614..39176698 39176402..39176518 39176168..39176299 39175928..39176017 39175700..39175785 39175437..39175569 39168084..39168203 39167919..39167995 39167782..39167852 39166874..39167031 39166682..39166799 39166225..39166556 39166088..39166140 39165951..39166011 39163801..39163882 39162858..39162907 39162702..39162788 39…	4080	0.968431	XP_062201028.1	[lpPhrAust1.1 gene model]	4158	0.986945	ok
Os01t0534700-00	2781.9	genblast_Os01t0534700-00_Phyllostachys_violascens_8	CM093878.1;-1;13;74320082..74320095 74319817..74320027 74318582..74318636 74318203..74318378 74309722..74309943 74309390..74309628 74308332..74308857 74307971..74308244 74306427..74307090 74305322..74305550 74304971..74305237 74304629..74304892 74303885..74304529	2683.1	0.964485	XP_062212534.1	[lpPhrAust1.1 gene model]	2682	0.964089	ok
Os01t0534800-01	1302.6	genblast_Os01t0534800-01_Phyllostachys_violascens_7	CM093877.1;1;3;39233387..39233569 39234195..39235493 39235863..39236090	1276.4	0.979886	XP_062212556.1	[lpPhrAust1.1 gene model]	1262.6	0.969292	ok
Os01t0534900-01	1777.9	genblast_Os01t0534900-01_Phyllostachys_violascens_7	CM093877.1;-1;11;39254139..39254452 39253305..39253451 39251805..39251940 39251093..39251194 39250615..39250734 39250396..39250476 39249534..39249874 39245607..39245852 39244427..39244751 39242959..39243192 39239175..39239435	1729.7	0.972889	XP_062212567.1	[lpPhrAust1.1 gene model]	1735	0.97587	ok
Os01t0536000-01	1033.7	genblast_Os01t0536000-01_Phyllostachys_violascens_8	CM093878.1;-1;14;73982343..73982525 73981789..73981851 73981609..73981680 73980920..73981027 73980765..73980839 73980630..73980683 73972962..73973087 73971977..73972066 73970131..73970253 73969756..73969869 73966866..73966982 73966699..73966755 73966512..73966586 73965857..73965952	1020.5	0.98723	XP_062212579.1	[lpPhrAust1.1 gene model]	1025.4	0.991971	ok
Os01t0541600-01	756.3	genblast_Os01t0541600-01_Phyllostachys_violascens_7	CM093877.1;-1;2;38253161..38253423 38250491..38251409	689.7	0.91194	XP_062231680.1	[lpPhrAust1.1 gene model]	667.1	0.882057	ok
Os01t0541800-01	507.5	genblast_Os01t0541800-01_Phyllostachys_violascens_8	CM093878.1;-1;6;73863756..73863825 73863486..73863522 73863143..73863359 73862885..73863043 73862582..73862701 73862366..73862479	487.2	0.96	XP_062201241.1	[lpPhrAust1.1 gene model]	503.7	0.992512	ok
Os01t0541900-01Zm00001eb342010_P001	1481	genblast_Os01t0541900-01Zm00001eb342010_P001_Phyllostachys_violascens_7	CM093877.1;-1;12;39632154..39632274 39631914..39632031 39631195..39631361 39628768..39628835 39628413..39628636 39626429..39626480 39625537..39626065 39625391..39625460 39625097..39625316 39624902..39625006 39623410..39623505 39621070..39621264	1432.8	0.967454	XP_062201216.1	[lpPhrAust1.1 gene model]	1448.5	0.978055	ok
Os01t0544450-01	1987.6	genblast_Os01t0544450-01_Phyllostachys_violascens_8	CM093878.1;-1;17;73311449..73312157 73311232..73311360 73310779..73310860 73310550..73310682 73310385..73310456 73310154..73310276 73309960..73310073 73309665..73309877 73309460..73309558 73309218..73309378 73309038..73309134 73307393..73307554 73307232..73307312 73307038..73307116 73306804..73306940 73306656..73306706 73306490..73306564	1921.3	0.966643	XP_062212695.1	[lpPhrAust1.1 gene model]	1964.1	0.988177	ok
Os01t0546000-01	1345.7	genblast_Os01t0546000-01_Phyllostachys_violascens_8	CM093878.1;-1;10;72775526..72776198 72775042..72775242 72774823..72774962 72774643..72774732 72774436..72774541 72774082..72774233 72773907..72774004 72773686..72773824 72773457..72773555 72772681..72772845	1256.8	0.933938	XP_062208452.1	[lpPhrAust1.1 gene model]	1287	0.95638	ok
Os01t0546400-01	691	genblast_Os01t0546400-01_Phyllostachys_violascens_7	CM093877.1;-1;7;40481084..40481256 40480951..40481013 40480154..40480270 40473986..40474238 40473732..40473890 40468890..40469041 40468670..40468790	681.6	0.986397	XP_062184694.1	[lpPhrAust1.1 gene model]	664	0.960926	ok
Os01t0546800-01	787.3	genblast_Os01t0546800-01_Phyllostachys_violascens_23	CM093893.1;1;5;67698790..67698827 67698846..67698976 67699069..67699631 67699736..67699804 67699934..67700161	722.8	0.918074	XP_062188688.1	[lpPhrAust1.1 gene model]	762.9	0.969008	ok
Os01t0546900-01	1102.6	genblast_Os01t0546900-01_Phyllostachys_violascens_8	CM093878.1;-1;9;72532607..72532852 72532359..72532517 72524923..72525085 72524642..72524759 72516239..72516305 72516074..72516154 72514727..72514783 72514537..72514648 72513961..72514445	1047.7	0.950209	XP_062212895.1	[lpPhrAust1.1 gene model]	1046.8	0.949392	ok
Os01t0547133-00	939.2	genblast_Os01t0547133-00_Phyllostachys_violascens_8	CM093878.1;1;7;72488688..72488882 72488968..72489054 72489170..72489388 72489937..72490101 72490194..72490247 72490344..72490490 72491309..72491686	899.2	0.957411	XP_062212909.1	[lpPhrAust1.1 gene model]	910.9	0.969868	ok
Os01t0547600-01	1029.8	genblast_Os01t0547600-01_Phyllostachys_violascens_7	CM093877.1;-1;2;40716125..40717287 40714338..40714608	960.4	0.932608	XP_062213199.1	[lpPhrAust1.1 gene model]	953.9	0.926296	ok
Os01t0549400-01	1751.8	genblast_Os01t0549400-01_Phyllostachys_violascens_7	CM093877.1;1;8;40862851..40863294 40863390..40863458 40864263..40864532 40864779..40865129 40865307..40865584 40866658..40866938 40866969..40867026 40867349..40868018	1670.7	0.953705	XP_062213129.1	[lpPhrAust1.1 gene model]	1690.3	0.964893	ok
Os01t0549500-01	1538.3	genblast_Os01t0549500-01_Phyllostachys_violascens_7	CM093877.1;-1;5;40874279..40874641 40872528..40873562 40872154..40872379 40871341..40871483 40870956..40871258	1471.2	0.95638	XP_062213131.1	[lpPhrAust1.1 gene model]	1457.1	0.947214	ok
Os01t0549700-01	1006.8	genblast_Os01t0549700-01_Phyllostachys_violascens_7	CM093877.1;1;10;41089376..41089491 41089590..41089690 41090688..41090860 41090938..41091169 41091297..41091415 41092085..41092141 41092222..41092406 41093061..41093205 41093275..41093358 41093445..41093552	994.4	0.987684	XP_062232336.1	[lpPhrAust1.1 gene model]	988.1	0.981426	ok
Os01t0550200-00	643.4	genblast_Os01t0550200-00_Phyllostachys_violascens_8	CM093878.1;1;3;71813743..71814126 71816936..71817132 71819548..71819809	591.5	0.919335	XP_062201707.1	[lpPhrAust1.1 gene model]	592.9	0.921511	ok
Os01t0550300-02	735.1	genblast_Os01t0550300-02_Phyllostachys_violascens_8	CM093878.1;-1;6;71822600..71822749 71822068..71822581 71821808..71821908 71821625..71821708 71821097..71821207 71820961..71821005	618.2	0.840974	XP_062201696.1	[lpPhrAust1.1 gene model]	617.2	0.839614	ok
Os01t0550800-01	843.5	genblast_Os01t0550800-01_Phyllostachys_violascens_23	CM093893.1;1;7;53146277..53146423 53147285..53147425 53147503..53147754 53147863..53148027 53148387..53148440 53148592..53148738 53149339..53149716	676	0.801423	XP_062190375.1	[lpPhrAust1.1 gene model]	703.6	0.834143	ok
Os01t0551800-01	683.2	genblast_Os01t0551800-01_Phyllostachys_violascens_7	CM093877.1;1;9;41365598..41365711 41366065..41366147 41366280..41366430 41366516..41366615 41366745..41366834 41377104..41377135 41377181..41377286 41377442..41377545 41377633..41377812	624	0.913349	XP_062208458.1	[lpPhrAust1.1 gene model]	658.5	0.963847	ok
Os01t0551900-01Zm00001eb356500_P001	5333.7	genblast_Os01t0551900-01Zm00001eb356500_P001_Phyllostachys_violascens_7	CM093877.1;-1;16;41399048..41399396 41396360..41398960 41394911..41395361 41394543..41394771 41393942..41394106 41393300..41393572 41392935..41393180 41392460..41392816 41391048..41392382 41390904..41390960 41387821..41388246 41385666..41385889 41385447..41385580 41379908..41380162 41379598..41379776 41379326..41379439	5037.4	0.944448	XP_062213038.1	[lpPhrAust1.1 gene model]	5057.9	0.948291	ok
Os01t0552300-01	850.3	genblast_Os01t0552300-01_Phyllostachys_violascens_8	CM093878.1;-1;11;70406080..70406390 70405866..70405994 70405666..70405768 70405414..70405524 70404496..70404575 70404299..70404352 70403545..70403661 70403362..70403416 70403232..70403264 70403058..70403104 70400744..70400870	797	0.937316	XP_062213028.1	[lpPhrAust1.1 gene model]	810.1	0.952723	ok
Os01t0555100-01	288.6	genblast_Os01t0555100-01_Phyllostachys_violascens_7	CM093877.1;1;2;41522732..41523063 41523557..41523725	266.5	0.923423	XP_062208455.1	[lpPhrAust1.1 gene model]	271.6	0.941095	ok
Os01t0555300-01	515	genblast_Os01t0555300-01_Phyllostachys_violascens_8	CM093878.1;1;3;69973293..69973480 69974796..69975027 69975115..69975411	498.8	0.968544	XP_062201610.1	[lpPhrAust1.1 gene model]	485.1	0.941942	ok
Os01t0556400-01	854.8	genblast_Os01t0556400-01_Phyllostachys_violascens_7	CM093877.1;1;1;41691132..41692280	800.9	0.936944	XP_062201570.1	[lpPhrAust1.1 gene model]	806.6	0.943613	ok
Os01t0556700-00	1299.1	genblast_Os01t0556700-00_Phyllostachys_violascens_7	CM093877.1;1;2;41738374..41738781 41738871..41740286	1219.4	0.93865	XP_062184738.1	[lpPhrAust1.1 gene model]	1252.1	0.963821	ok
Os01t0557500-01	956.3	genblast_Os01t0557500-01_Phyllostachys_violascens_8	CM093878.1;1;9;69448780..69449100 69450750..69450804 69451161..69451357 69451428..69451649 69451787..69452035 69452139..69452192 69452308..69452424 69452617..69452711 69452800..69452857	818.4	0.855798	XP_062212933.1	[lpPhrAust1.1 gene model]	915.8	0.957649	ok
Os01t0558200-01	1497.2	genblast_Os01t0558200-01_Phyllostachys_violascens_7	CM093877.1;1;15;42037991..42038582 42039109..42039235 42039322..42039523 42040087..42040173 42040249..42040308 42040425..42040511 42040987..42041058 42041202..42041257 42041339..42041424 42042791..42042881 42042960..42043117 42043199..42043290 42043567..42043647 42043739..42043812 42043920..42043995	1457.1	0.973217	XP_062201931.1	[lpPhrAust1.1 gene model]	1451.5	0.969476	ok
Os01t0558300-01	543.8	genblast_Os01t0558300-01_Phyllostachys_violascens_8	CM093878.1;1;10;69181249..69181321 69181428..69181495 69181687..69181720 69181841..69181910 69182068..69182125 69188591..69188719 69189161..69189252 69189412..69189496 69189655..69189727 69189837..69189898	523.7	0.963038	XP_062213145.1	[lpPhrAust1.1 gene model]	523.9	0.963406	ok
Os01t0558500-01	1595.2	genblast_Os01t0558500-01_Phyllostachys_violascens_7	CM093877.1;1;5;42075630..42075854 42077778..42078753 42079214..42079457 42079470..42079554 42079591..42080271	1327.3	0.832059	XP_062213207.1	[lpPhrAust1.1 gene model]	1438.7	0.901893	ok
Os01t0558600-01	471	genblast_Os01t0558600-01_Phyllostachys_violascens_7	CM093877.1;-1;7;42083938..42084009 42082885..42082932 42082724..42082771 42082560..42082631 42082321..42082476 42082118..42082221 42081596..42081689	456.7	0.969639	XP_062213216.1	[lpPhrAust1.1 gene model]	466.3	0.990021	ok
Os01t0558850-00	2366.2	genblast_Os01t0558850-00_Phyllostachys_violascens_8	CM093878.1;-1;21;68825436..68825683 68825079..68825325 68824845..68824970 68824447..68824584 68824224..68824361 68823855..68824112 68820255..68820392 68819892..68819961 68819487..68819700 68819234..68819339 68816106..68816339 68815797..68815961 68815562..68815711 68815392..68815483 68815146..68815227 68814978..68815061 68814763..68814879 68814568..68814678 68814397..68814477 68813965..68814159 68…	2296	0.970332	XP_062213297.1	[lpPhrAust1.1 gene model]	2324.4	0.982335	ok
Os01t0559200-01	545.7	genblast_Os01t0559200-01_Phyllostachys_violascens_8	CM093878.1;-1;4;68746071..68746327 68745216..68745321 68743928..68744071 68743036..68743305	486.2	0.890966	XP_062202041.1	[lpPhrAust1.1 gene model]	512.8	0.93971	ok
Os01t0559300-01	420.2	genblast_Os01t0559300-01_Phyllostachys_violascens_8	CM093878.1;-1;7;68721811..68721901 68721643..68721704 68721436..68721519 68721021..68721075 68720396..68720531 68720179..68720229 68719986..68720085	400.3	0.952642	XP_062213379.1	[lpPhrAust1.1 gene model]	417.9	0.994526	ok
Os01t0559500-01	1436.4	genblast_Os01t0559500-01_Phyllostachys_violascens_7	CM093877.1;1;10;42267105..42267331 42267576..42267660 42267758..42268021 42268122..42268424 42269143..42269247 42269354..42269453 42269979..42270289 42270535..42270711 42270792..42270920 42271625..42271858	1379.7	0.960526	XP_062213356.1	[lpPhrAust1.1 gene model]	1400.6	0.975077	ok
Os01t0559600-01	1108.8	genblast_Os01t0559600-01_Phyllostachys_violascens_7	CM093877.1;1;9;42354157..42354339 42355098..42355262 42355714..42355870 42356026..42356111 42356210..42356409 42358253..42358301 42358386..42358598 42358998..42359204 42359832..42360014	1044.2	0.941739	XP_062213388.1	[lpPhrAust1.1 gene model]	1073.3	0.967983	ok
Os01t0560000-01	1003.1	genblast_Os01t0560000-01_Phyllostachys_violascens_7	CM093877.1;-1;5;42426809..42427141 42425615..42425740 42423853..42424167 42423050..42423178 42422124..42422531	960.9	0.95793	XP_062213421.1	[lpPhrAust1.1 gene model]	951.9	0.948958	ok
Os01t0560200-01	479.8	genblast_Os01t0560200-01_Phyllostachys_violascens_7	CM093877.1;1;5;42446883..42446976 42447104..42447162 42447508..42447696 42456948..42457118 42458535..42458687	471.7	0.983118	XP_062213432.1	[lpPhrAust1.1 gene model]	478.5	0.997291	ok
Os01t0565600-03	376.6	genblast_Os01t0565600-03_Phyllostachys_violascens_8	CM093878.1;1;5;68429199..68429300 68429413..68429520 68433395..68433562 68434976..68435086 68435194..68435235	372.3	0.988582	XP_062213452.1	[lpPhrAust1.1 gene model]	369.1	0.980085	ok
Os01t0565800-00	361	genblast_Os01t0565800-00_Phyllostachys_violascens_8	CM093878.1;1;3;68355669..68355755 68356905..68356959 68357514..68357884	355.6	0.985042	XP_062202334.1	[lpPhrAust1.1 gene model]	362.2	1.00332	ok
Os01t0565900-01	166.6	genblast_Os01t0565900-01_Phyllostachys_violascens_7	CM093877.1;1;1;42486846..42487088	159.8	0.959184	XP_062213462.1	[lpPhrAust1.1 gene model]	161.2	0.967587	ok
Os01t0566800-00	846.8	genblast_Os01t0566800-00_Phyllostachys_violascens_7	CM093877.1;-1;1;42543068..42544366	711.4	0.840104	XP_062213490.1	[lpPhrAust1.1 gene model]	689.5	0.814242	ok
Os01t0566900-01	757.5	genblast_Os01t0566900-01_Phyllostachys_violascens_7	CM093877.1;-1;9;42558063..42558227 42557421..42557552 42557271..42557321 42556886..42556982 42555583..42555629 42555178..42555394 42554705..42554834 42554565..42554607 42553449..42553523	720.3	0.950891	XP_062202454.1	[lpPhrAust1.1 gene model]	741.9	0.979406	ok
Os01t0567400-00	257.2	genblast_Os01t0567400-00_Phyllostachys_violascens_8	CM093878.1;1;1;68201136..68201498	198.5	0.771773	XP_062213512.1	[lpPhrAust1.1 gene model]	218.9	0.851089	ok
Os01t0567500-01	1122.4	genblast_Os01t0567500-01_Phyllostachys_violascens_7	CM093877.1;-1;4;42627303..42627435 42626874..42627196 42625999..42626628 42625438..42625890	1092.5	0.973361	XP_062179262.1	[lpPhrAust1.1 gene model]	1102	0.981825	ok
Os01t0570500-01	1064	genblast_Os01t0570500-01_Phyllostachys_violascens_7	CM093877.1;1;14;42655213..42655288 42655400..42655440 42656163..42656232 42656321..42656469 42656576..42656671 42656769..42656839 42657123..42657184 42657337..42657400 42657479..42657563 42657638..42657764 42657869..42657951 42658035..42658095 42658522..42658661 42658782..42659078	1047.5	0.984492	XP_062213583.1	[lpPhrAust1.1 gene model]	1043.6	0.980827	ok
Os01t0570700-01	2732.2	genblast_Os01t0570700-01_Phyllostachys_violascens_7	CM093877.1;1;4;42677611..42677779 42677795..42678912 42679982..42680677 42680887..42682425	2688.9	0.984152	XP_062213593.1	[lpPhrAust1.1 gene model]	2668.1	0.976539	ok
Os01t0571000-02	759.5	genblast_Os01t0571000-02_Phyllostachys_violascens_8	CM093878.1;-1;7;67588270..67588443 67588082..67588167 67587788..67587998 67587460..67587589 67585466..67585650 67585246..67585377 67584980..67585084	758.4	0.998552	XP_062202651.1	[lpPhrAust1.1 gene model]	742.8	0.978012	ok
Os01t0572100-01Zm00001eb160100_P001	1366.9	genblast_Os01t0572100-01Zm00001eb160100_P001_Phyllostachys_violascens_8	CM093878.1;-1;8;67352449..67352655 67352248..67352433 67351513..67352223 67351048..67351110 67350803..67350931 67350389..67350439 67349837..67349977 67349167..67349739	1216	0.889604	XP_062213626.1	[lpPhrAust1.1 gene model]	1164.8	0.852147	ok
Os01t0572300-01	1022.7	genblast_Os01t0572300-01_Phyllostachys_violascens_8	CM093878.1;-1;3;67320621..67320816 67320041..67320440 67317899..67318775	885.1	0.865454	XP_062213640.1	[lpPhrAust1.1 gene model]	913.7	0.893419	ok
Os01t0574500-01	1617.6	genblast_Os01t0574500-01_Phyllostachys_violascens_7	CM093877.1;1;6;43071892..43071967 43072312..43072572 43073235..43073471 43073561..43073685 43074309..43074785 43074862..43075770	1551.3	0.959013	XP_062213667.1	[lpPhrAust1.1 gene model]	1593.2	0.984916	ok
Os01t0574600-01	725.3	genblast_Os01t0574600-01_Phyllostachys_violascens_7	CM093877.1;-1;11;43078788..43078879 43078482..43078547 43077910..43077985 43077758..43077813 43077580..43077664 43077371..43077431 43077211..43077263 43077052..43077122 43076890..43076962 43076683..43076787 43076419..43076586	671.3	0.925548	XP_062213674.1	[lpPhrAust1.1 gene model]	696.7	0.960568	ok
Os01t0575000-01	1853.6	genblast_Os01t0575000-01_Phyllostachys_violascens_8	CM093878.1;-1;22;66884647..66884791 66884463..66884529 66884246..66884348 66883687..66883757 66883534..66883597 66883353..66883418 66883161..66883208 66883005..66883067 66882862..66882918 66882618..66882776 66882472..66882540 66882298..66882389 66881711..66881789 66881062..66881224 66877518..66877642 66877147..66877409 66876977..66877073 66876699..66876860 66876461..66876565 66876198..66876292 66…	1812.2	0.977665	XP_062213686.1	[lpPhrAust1.1 gene model]	1817	0.980255	ok
Os01t0575200-01	798.9	genblast_Os01t0575200-01_Phyllostachys_violascens_7	CM093877.1;1;9;43190859..43190950 43191078..43191159 43191264..43191428 43191441..43191466 43191488..43191583 43191599..43191866 43195353..43195530 43195555..43195736 43196174..43196269	601.1	0.75241	XP_062213753.1	[lpPhrAust1.1 gene model]	660.6	0.826887	ok
Os01t0575500-01	2859.8	genblast_Os01t0575500-01_Phyllostachys_violascens_8	CM093878.1;1;31;66777743..66777932 66779006..66779086 66779236..66779437 66779518..66779656 66779777..66779877 66780077..66780140 66780890..66781003 66787501..66787721 66793622..66793676 66793762..66793851 66796948..66797143 66797718..66797835 66797917..66797980 66798095..66798139 66799058..66799133 66799229..66799302 66799383..66799433 66799977..66800134 66800776..66800823 66809786..66809843 668…	2768.9	0.968215	XP_062213743.1	[lpPhrAust1.1 gene model]	2804.3	0.980593	ok
Os01t0578000-01	651.1	genblast_Os01t0578000-01_Phyllostachys_violascens_8	CM093878.1;1;7;66706342..66706483 66707977..66708010 66708081..66708151 66708233..66708459 66708667..66708798 66709445..66709511 66710404..66710582	633.2	0.972508	XP_062213722.1	[lpPhrAust1.1 gene model]	644.6	0.990017	ok
Os01t0579800-01	286.5	genblast_Os01t0579800-01_Phyllostachys_violascens_7	CM093877.1;1;2;43381209..43381329 43387528..43387838	245	0.855148	XP_062203082.1	[lpPhrAust1.1 gene model]	265.3	0.926003	ok
Os01t0579900-01	565.7	genblast_Os01t0579900-01_Phyllostachys_violascens_8	CM093878.1;1;6;66511692..66511787 66512144..66512226 66512556..66512677 66513225..66513389 66514808..66514901 66515105..66515315	493	0.871487	XP_062213762.1	[lpPhrAust1.1 gene model]	549.7	0.971716	ok
Os01t0580100-01	1234.6	genblast_Os01t0580100-01_Phyllostachys_violascens_3	CM093873.1;-1;9;55214349..55214602 55214089..55214206 55213524..55213628 55213105..55213427 55212401..55212682 55212134..55212314 55211798..55211949 55211527..55211689 55210589..55210675	1186.7	0.961202	XP_062224342.1	[lpPhrAust1.1 gene model]	1192.4	0.965819	ok
Os01t0580200-01	1982.3	genblast_Os01t0580200-01_Phyllostachys_violascens_7	CM093877.1;1;19;43479776..43479949 43480103..43480198 43480302..43480414 43480762..43480828 43480933..43481025 43481121..43481264 43481546..43481634 43481728..43481833 43481922..43482009 43482662..43482780 43482864..43483028 43483281..43483450 43483534..43483643 43483723..43483832 43483925..43484035 43484132..43484233 43484326..43484531 43484663..43484981 43485083..43485193	1960.8	0.989154	XP_062213773.1	[lpPhrAust1.1 gene model]	1951.6	0.984513	ok
Os01t0580500-01	674.3	genblast_Os01t0580500-01_Phyllostachys_violascens_8	CM093878.1;-1;3;66352215..66352331 66351755..66351984 66351046..66351625	617.4	0.915616	XP_062208468.1	[lpPhrAust1.1 gene model]	625.7	0.927925	ok
Os01t0581300-01	1208.1	genblast_Os01t0581300-01_Phyllostachys_violascens_7	CM093877.1;1;12;43576155..43576199 43576221..43576279 43576292..43576463 43577441..43577612 43578009..43578144 43578240..43578453 43578646..43578789 43578876..43578983 43579070..43579166 43579244..43579375 43579478..43579610 43579723..43579888	1126.7	0.932621	XP_062203150.1	[lpPhrAust1.1 gene model]	1154.1	0.955302	ok
Os01t0581400-01	1662.3	genblast_Os01t0581400-01_Phyllostachys_violascens_7	CM093877.1;1;5;43580575..43580773 43580908..43581002 43581370..43581491 43581603..43582098 43582183..43583523	1523.8	0.916682	XP_062203139.1	[lpPhrAust1.1 gene model]	1586.7	0.954521	ok
Os01t0582400-01Zm00001eb160460_P002	1106.2	genblast_Os01t0582400-01Zm00001eb160460_P002_Phyllostachys_violascens_7	CM093877.1;-1;10;43622125..43622344 43621700..43621878 43621508..43621606 43621251..43621354 43621029..43621173 43620159..43620378 43619910..43619949 43619102..43619306 43618795..43618938 43618565..43618705	1055.1	0.953806	XP_062203191.1	[lpPhrAust1.1 gene model]	1070.4	0.967637	ok
Os01t0583100-01	1051.2	genblast_Os01t0583100-01_Phyllostachys_violascens_7	CM093877.1;1;4;43747452..43748078 43748217..43748573 43748683..43748788 43752542..43752882	965.6	0.918569	XP_062213804.1	[lpPhrAust1.1 gene model]	1002.8	0.953957	ok
Os01t0583200-01	641.5	genblast_Os01t0583200-01_Phyllostachys_violascens_7	CM093877.1;1;6;43768044..43768130 43768264..43768338 43772854..43772981 43773390..43773843 43773943..43774056 43774229..43774300	596.1	0.929228	XP_062213812.1	[lpPhrAust1.1 gene model]	597.7	0.931723	ok
Os01t0584200-00	1667.1	genblast_Os01t0584200-00_Phyllostachys_violascens_8	CM093878.1;1;18;65698830..65699043 65699129..65699367 65699485..65699604 65699712..65699933 65700058..65700197 65700304..65700421 65700491..65700565 65700648..65700704 65700814..65700975 65701057..65701200 65701300..65701503 65701578..65701715 65701800..65701870 65701954..65702053 65702123..65702236 65702325..65702405 65702487..65702581 65702673..65702784	1582.2	0.949073	XP_062203331.1	[lpPhrAust1.1 gene model]	1602.2	0.96107	ok
Os01t0585100-01	849.8	genblast_Os01t0585100-01_Phyllostachys_violascens_7	CM093877.1;1;8;44016011..44016085 44016183..44016266 44016633..44016690 44016782..44016882 44017462..44017557 44017639..44017732 44018369..44018606 44019129..44019489	822.6	0.967992	XP_062213855.1	[lpPhrAust1.1 gene model]	812.5	0.956107	ok
Os01t0585300-01	380.5	genblast_Os01t0585300-01_Phyllostachys_violascens_7	CM093877.1;-1;2;44073431..44073553 44072610..44073053	360.6	0.9477	XP_062213860.1	[lpPhrAust1.1 gene model]	367	0.96452	ok
Os01t0585600-01	1522.7	genblast_Os01t0585600-01_Phyllostachys_violascens_7	CM093877.1;1;6;44124953..44125263 44125390..44125943 44126045..44126232 44126532..44126755 44127230..44127560 44127799..44128233	1395.1	0.916201	XP_062213867.1	[lpPhrAust1.1 gene model]	1404.4	0.922309	ok
Os01t0585700-01	1743.2	genblast_Os01t0585700-01_Phyllostachys_violascens_7	CM093877.1;1;19;44148461..44148499 44149483..44149586 44150179..44150265 44150354..44150429 44150546..44150620 44150799..44150852 44151148..44151207 44151294..44151410 44151971..44152065 44152367..44152569 44152739..44152836 44154166..44154269 44154350..44154515 44154599..44154721 44154824..44154906 44154993..44155134 44155427..44155456 44156010..44156080 44156179..44156764	1679.6	0.963515	XP_062213880.1	[lpPhrAust1.1 gene model]	1665.6	0.955484	ok
Os01t0587000-01	843	genblast_Os01t0587000-01_Phyllostachys_violascens_8	CM093878.1;1;10;65251958..65252138 65253238..65253358 65253476..65253583 65253692..65253794 65253900..65253980 65254088..65254173 65254300..65254359 65254449..65254497 65255562..65255696 65255988..65256119	832	0.986951	XP_062213905.1	[lpPhrAust1.1 gene model]	840.6	0.997153	ok
Os01t0587300-00	2476.8	genblast_Os01t0587300-00_Phyllostachys_violascens_7	CM093877.1;-1;2;44332741..44333440 44330270..44332710	2165	0.874112	XP_062203512.1	[lpPhrAust1.1 gene model]	2358.1	0.952075	ok
Os01t0588000-01Zm00001eb160630_P001	467.3	genblast_Os01t0588000-01Zm00001eb160630_P001_Phyllostachys_violascens_8	CM093878.1;1;5;65136974..65137109 65137225..65137433 65137467..65137520 65137587..65137625 65137659..65137946	284.4	0.608603	XP_062184928.1	[lpPhrAust1.1 gene model]	348.4	0.74556	no match Phyllostachys_violascens (Bambusoideae)
Os01t0588200-01	621.6	genblast_Os01t0588200-01_Phyllostachys_violascens_7	CM093877.1;-1;6;44371084..44371126 44370925..44370992 44370181..44370291 44369906..44369995 44369600..44369808 44369134..44369440	594.6	0.956564	XP_062213928.1	[lpPhrAust1.1 gene model]	615.8	0.990669	ok
Os01t0588500-01	1107.6	genblast_Os01t0588500-01_Phyllostachys_violascens_7	CM093877.1;-1;6;44399064..44399253 44396375..44396712 44396165..44396300 44395500..44395636 44395297..44395420 44394135..44394643	1071.8	0.967678	XP_062213940.1	[lpPhrAust1.1 gene model]	1057.5	0.954767	ok
Os01t0588700-01	730.6	genblast_Os01t0588700-01_Phyllostachys_violascens_7	CM093877.1;1;8;44425767..44425964 44427373..44427522 44427614..44427748 44427853..44427918 44428091..44428156 44438893..44438976 44439673..44439754 44440248..44440459	698.8	0.956474	XP_062213967.1	[lpPhrAust1.1 gene model]	681.1	0.932247	ok
Os01t0588800-01	1132.4	genblast_Os01t0588800-01_Phyllostachys_violascens_8	CM093878.1;-1;11;64953276..64953333 64953045..64953260 64952893..64952954 64952658..64952801 64952173..64952283 64951900..64952095 64951251..64951309 64951095..64951147 64950803..64951025 64950389..64950497 64950029..64950291	1077.7	0.951696	XP_062203576.1	[lpPhrAust1.1 gene model]	1087.1	0.959996	ok
Os01t0589000-01	911.2	genblast_Os01t0589000-01_Phyllostachys_violascens_7	CM093877.1;-1;8;44609833..44610413 44609624..44609702 44609443..44609514 44609195..44609275 44603379..44603476 44603076..44603201 44602859..44602907 44602550..44602747	808.8	0.887621	XP_062203629.1	[lpPhrAust1.1 gene model]	825.2	0.905619	ok
Os01t0589500-01	455	genblast_Os01t0589500-01_Phyllostachys_violascens_7	CM093877.1;-1;3;44683180..44683341 44682295..44682375 44681375..44681740	438.1	0.962857	XP_062214034.1	[lpPhrAust1.1 gene model]	433.8	0.953407	ok
Os01t0589700-01	434.4	genblast_Os01t0589700-01_Phyllostachys_violascens_8	CM093878.1;-1;2;64772136..64772686 64771591..64771660	424.9	0.978131	XP_062203758.1	[lpPhrAust1.1 gene model]	415.9	0.957413	ok
Os01t0590900-01	880.3	genblast_Os01t0590900-01_Phyllostachys_violascens_7	CM093877.1;1;11;44789010..44789087 44789188..44789296 44789920..44790073 44790156..44790204 44790526..44790640 44790762..44790853 44790953..44791100 44792056..44792120 44792194..44792291 44792965..44793070 44793607..44793744	835.3	0.948881	XP_062203779.1	[lpPhrAust1.1 gene model]	864.2	0.981711	ok
Os01t0591000-01	1143.1	genblast_Os01t0591000-01_Phyllostachys_violascens_8	CM093878.1;-1;8;64719830..64719929 64716431..64716573 64715744..64716217 64715461..64715634 64715206..64715343 64714983..64715120 64714757..64714818 64714384..64714657	1100.2	0.96247	XP_062214098.1	[lpPhrAust1.1 gene model]	1123.2	0.982591	ok
Os01t0591300-01	1138.5	genblast_Os01t0591300-01_Phyllostachys_violascens_8	CM093878.1;-1;9;64450246..64450366 64448091..64448233 64447095..64447478 64446859..64446948 64446561..64446734 64446327..64446464 64446036..64446173 64445873..64445934 64445183..64445456	1129.9	0.992446	XP_062214112.1	[lpPhrAust1.1 gene model]	1119.7	0.983487	ok
Os01t0592900-02	2260.2	genblast_Os01t0592900-02_Phyllostachys_violascens_8	CM093878.1;1;22;64277825..64277926 64278052..64278335 64278547..64278686 64279036..64279117 64279211..64279361 64279572..64279734 64279882..64280058 64280249..64280373 64283428..64283479 64283989..64284130 64284183..64284397 64284483..64284574 64284647..64284754 64284837..64284905 64285418..64285504 64286072..64286131 64288162..64288277 64289165..64289222 64289293..64289403 64291091..64291576 642…	2114.2	0.935404	XP_062214132.1	[lpPhrAust1.1 gene model]	2173.1	0.961464	ok
Os01t0593000-00Zm00001eb161040_P001	5523.7	genblast_Os01t0593000-00Zm00001eb161040_P001_Phyllostachys_violascens_8	CM093878.1;-1;36;64189956..64190668 64188891..64189035 64184578..64184850 64184289..64184456 64183988..64184200 64183682..64183776 64183188..64183362 64176567..64176970 64175604..64175727 64173205..64173300 64173040..64173111 64172002..64172139 64171489..64171639 64169871..64170232 64157636..64158108 64157258..64157560 64156598..64156822 64156315..64156405 64153911..64153988 64153453..64153743 64…	5400.4	0.977678	XP_062203832.1	[lpPhrAust1.1 gene model]	5354.2	0.969314	ok
Os01t0593100-00Zm00001eb325900_P001	730.9	genblast_Os01t0593100-00Zm00001eb325900_P001_Phyllostachys_violascens_23	CM093893.1;-1;4;55032298..55032820 55032071..55032215 55029720..55029879 55028636..55028950	685.6	0.938022	XP_062188443.1	[lpPhrAust1.1 gene model]	687.9	0.941168	ok
Os01t0593200-01	579.3	genblast_Os01t0593200-01_Phyllostachys_violascens_8	CM093878.1;-1;2;64080324..64080997 64080065..64080209	552.1	0.953047	XP_062203846.1	[lpPhrAust1.1 gene model]	551.8	0.952529	ok
Os01t0593600-01	330.5	genblast_Os01t0593600-01_Phyllostachys_violascens_8	CM093878.1;-1;2;64065183..64065406 64063196..64063640	309.2	0.935552	XP_062203888.1	[lpPhrAust1.1 gene model]	328.8	0.994856	ok
Os01t0595100-01	1456.9	genblast_Os01t0595100-01_Phyllostachys_violascens_8	CM093878.1;-1;8;63846219..63846799 63842853..63842952 63842556..63842773 63841595..63842448 63841369..63841483 63840715..63840834 63840452..63840495 63840224..63840342	1347.3	0.924772	XP_062203949.1	[lpPhrAust1.1 gene model]	1310.7	0.89965	ok
Os01t0595201-00	242.4	genblast_Os01t0595201-00_Phyllostachys_violascens_7	CM093877.1;1;3;45080583..45080768 45080865..45080940 45081065..45081195	235	0.969472	XP_062179448.1	[lpPhrAust1.1 gene model]	233.4	0.962871	ok
Os01t0595600-01	585.7	genblast_Os01t0595600-01_Phyllostachys_violascens_7	CM093877.1;1;3;45198108..45198227 45198336..45198559 45199413..45199944	527.2	0.90012	XP_062204058.1	[lpPhrAust1.1 gene model]	539.3	0.920779	ok
Os01t0596300-01	865.2	genblast_Os01t0596300-01_Phyllostachys_violascens_8	CM093878.1;-1;3;64005220..64006143 64004971..64005114 64004406..64004876	714.9	0.826283	genblast_Os01t0596300-01_Phragmites_australis_2	NC_084922.1;1;3;27041886..27042755 27042844..27042987 27043071..27043415	382.9	0.442557	no match Phragmites_australis (Arundinoideae)
Os01t0597600-01	874.4	genblast_Os01t0597600-01_Phyllostachys_violascens_7	CM093877.1;1;2;45685967..45686141 45686235..45687352	815.5	0.93264	XP_062202115.1	[lpPhrAust1.1 gene model]	694.5	0.794259	ok
Os01t0598600-01	1061.2	genblast_Os01t0598600-01_Phyllostachys_violascens_8	CM093878.1;-1;1;63593497..63594960	1001.8	0.944026	XP_062214298.1	[lpPhrAust1.1 gene model]	983.5	0.926781	ok
Os01t0599900-00	1213.2	genblast_Os01t0599900-00_Phyllostachys_violascens_7	CM093877.1;1;5;45922447..45922681 45922775..45923640 45923653..45924015 45924112..45924197 45924304..45924544	1107.8	0.913122	XP_062208481.1	[lpPhrAust1.1 gene model]	1101.6	0.908012	ok
Os01t0600000-01	272	genblast_Os01t0600000-01_Phyllostachys_violascens_8	CM093878.1;1;2;63567403..63567584 63572711..63572897	265.1	0.974632	XP_062204173.1	[lpPhrAust1.1 gene model]	270.4	0.994118	ok
Os01t0600200-01	1176.5	genblast_Os01t0600200-01_Phyllostachys_violascens_8	CM093878.1;-1;14;63519427..63519562 63517838..63517941 63517623..63517718 63517418..63517537 63516855..63517001 63516550..63516641 63515645..63515763 63515142..63515265 63514872..63514995 63514289..63514357 63514083..63514174 63513922..63513999 63513631..63513698 63513426..63513562	1102.4	0.937017	XP_062204217.1	[lpPhrAust1.1 gene model]	1125.8	0.956906	ok
Os01t0600300-02	1130.3	genblast_Os01t0600300-02_Phyllostachys_violascens_7	CM093877.1;1;5;46013625..46014360 46014444..46014496 46015394..46015560 46015633..46015781 46015887..46016326	1061.2	0.938866	XP_062204239.1	[lpPhrAust1.1 gene model]	1095.5	0.969212	ok
Os01t0600500-01	617	genblast_Os01t0600500-01_Phyllostachys_violascens_8	CM093878.1;1;4;63496958..63497113 63497197..63497318 63497437..63497638 63497919..63498290	592.7	0.960616	XP_062204249.1	[lpPhrAust1.1 gene model]	574.3	0.930794	ok
Os01t0601200-01	1104.5	genblast_Os01t0601200-01_Phyllostachys_violascens_11	CM093881.1;-1;7;46551081..46551748 46550853..46550957 46549574..46549696 46549318..46549488 46549011..46549140 46548564..46548773 46548356..46548478	1086.3	0.983522	XP_062187948.1	[lpPhrAust1.1 gene model]	1098.6	0.994658	ok
Os01t0601675-01Zm00001eb261230_P001	1734.2	genblast_Os01t0601675-01Zm00001eb261230_P001_Phyllostachys_violascens_8	CM093878.1;1;4;62967320..62967375 62967409..62969192 62969853..62970062 62970078..62970772	1453.9	0.838369	XP_062218830.1	[lpPhrAust1.1 gene model]	1136.7	0.655461	ok
Os01t0602200-01	1084.8	genblast_Os01t0602200-01_Phyllostachys_violascens_7	CM093877.1;1;4;50555455..50555985 50556099..50556343 50556553..50556937 50557047..50557472	1072.1	0.988293	XP_062215858.1	[lpPhrAust1.1 gene model]	1045.6	0.963864	ok
Os01t0602400-01Zm00001eb159290_P003	1075.3	genblast_Os01t0602400-01Zm00001eb159290_P003_Phyllostachys_violascens_8	CM093878.1;1;4;56278785..56279312 56279428..56279672 56279835..56280219 56280301..56280726	1053.6	0.97982	XP_062215870.1	[lpPhrAust1.1 gene model]	1014.6	0.943551	ok
Os01t0602800-01	1725.7	genblast_Os01t0602800-01_Phyllostachys_violascens_8	CM093878.1;-1;9;61980266..61980491 61979848..61979987 61979661..61979755 61978542..61979566 61978154..61978317 61977739..61977815 61977509..61977656 61977067..61977216 61976739..61976969	1677.2	0.971895	XP_062204331.1	[lpPhrAust1.1 gene model]	1669.7	0.967549	ok
Os01t0603300-01	619.8	genblast_Os01t0603300-01_Phyllostachys_violascens_8	CM093878.1;-1;3;61854991..61855339 61854457..61854653 61854053..61854355	531.2	0.857051	XP_062214429.1	[lpPhrAust1.1 gene model]	552.6	0.891578	ok
Os01t0604500-01	458.1	genblast_Os01t0604500-01_Phyllostachys_violascens_8	CM093878.1;1;1;61763386..61764045	398.7	0.870334	XP_062204467.1	[lpPhrAust1.1 gene model]	447.6	0.977079	ok
Os01t0604700-01	808.3	genblast_Os01t0604700-01_Phyllostachys_violascens_7	CM093877.1;-1;8;46682515..46682712 46680796..46680910 46680299..46680405 46679799..46679924 46679562..46679682 46679388..46679472 46679130..46679247 46678428..46678580	739.9	0.915378	XP_062204476.1	[lpPhrAust1.1 gene model]	796.6	0.985525	ok
Os01t0605100-01	1111.8	genblast_Os01t0605100-01_Phyllostachys_violascens_7	CM093877.1;1;2;46702833..46703822 46703919..46704392	1056.7	0.950441	XP_062204493.1	[lpPhrAust1.1 gene model]	1083.7	0.974726	ok
Os01t0605500-00	1700.5	genblast_Os01t0605500-00_Phyllostachys_violascens_8	CM093878.1;1;6;61609592..61610427 61610662..61610935 61612653..61612703 61612795..61612887 61612972..61613334 61613439..61614131	1581.5	0.930021	XP_062214513.1	[lpPhrAust1.1 gene model]	1603.4	0.942899	ok
Os01t0605650-01	1537	genblast_Os01t0605650-01_Phyllostachys_violascens_7	CM093877.1;1;7;46748056..46748210 46748300..46748480 46748946..46749069 46749347..46749699 46750480..46751500 46751918..46752111 46752185..46752271	1455.3	0.946845	XP_062214522.1	[lpPhrAust1.1 gene model]	1424.6	0.926871	ok
Os01t0606000-00	520.8	genblast_Os01t0606000-00_Phyllostachys_violascens_8	CM093878.1;-1;5;61585719..61585798 61585405..61585621 61585106..61585267 61583196..61583315 61582943..61583104	492.4	0.945469	XP_062185027.1	[lpPhrAust1.1 gene model]	511.5	0.982143	ok
Os01t0606050-00	278.1	genblast_Os01t0606050-00_Phyllostachys_violascens_7	CM093877.1;1;4;46803296..46803414 46803511..46803592 46803757..46803873 46804029..46804079	274.5	0.987055	XP_062214568.1	[lpPhrAust1.1 gene model]	272.8	0.980942	ok
Os01t0607200-01	1171.9	genblast_Os01t0607200-01_Phyllostachys_violascens_8	CM093878.1;-1;6;61388395..61388709 61366500..61366719 61366174..61366355 61365795..61366084 61365541..61365670 61365096..61365443	1048.7	0.894872	XP_062204668.1	[lpPhrAust1.1 gene model]	1144.1	0.976278	ok
Os01t0607300-01	428.4	genblast_Os01t0607300-01_Phyllostachys_violascens_7	CM093877.1;1;5;47148118..47148232 47148314..47148393 47148489..47148634 47150202..47150415 47150745..47150912	393.1	0.9176	XP_062214659.1	[lpPhrAust1.1 gene model]	389.7	0.909664	ok
Os01t0607400-01	2043.7	genblast_Os01t0607400-01_Phyllostachys_violascens_7	CM093877.1;-1;19;47195270..47195366 47195032..47195141 47194233..47194456 47194016..47194178 47193824..47193909 47192609..47192696 47192407..47192482 47192199..47192248 47190203..47190502 47188875..47188948 47188754..47188844 47188013..47188243 47186250..47186367 47185747..47185856 47185518..47185667 47185239..47185403 47185021..47185140 47184259..47184465 47184028..47184174	1900.8	0.930078	XP_062204694.1	[lpPhrAust1.1 gene model]	1998.7	0.977981	ok
Os01t0607900-01	1486.9	genblast_Os01t0607900-01_Phyllostachys_violascens_7	CM093877.1;-1;3;47266893..47267734 47266372..47266877 47260723..47261387	1389.9	0.934764	XP_062204784.1	[lpPhrAust1.1 gene model]	1411.7	0.949425	ok
Os01t0609000-00Zm00001eb205480_P001	3171.7	genblast_Os01t0609000-00Zm00001eb205480_P001_Phyllostachys_violascens_16	CM093886.1;-1;23;92192117..92192445 92191776..92191896 92191560..92191648 92191392..92191476 92191113..92191272 92190950..92191026 92190810..92190860 92190637..92190727 92190251..92190552 92189892..92190173 92189333..92189810 92189157..92189260 92188911..92189070 92188701..92188823 92188506..92188615 92188086..92188418 92187686..92187976 92187511..92187594 92187289..92187422 92186984..92187211 92…	3123.6	0.984835	XP_062223727.1	[lpPhrAust1.1 gene model]	3148.5	0.992685	ok
Os01t0609300-01	3287.5	genblast_Os01t0609300-01_Phyllostachys_violascens_7	CM093877.1;-1;22;47448601..47448953 47448378..47448498 47448174..47448262 47447930..47448098 47447432..47447591 47447225..47447301 47447047..47447100 47446864..47446954 47446416..47446717 47446048..47446329 47445594..47445910 47445323..47445483 47444973..47445239 47444635..47444885 47444216..47444548 47443848..47444138 47443636..47443719 47443415..47443548 47442903..47443130 47442649..47442820 47…	3203.4	0.974418	XP_062204828.1	[lpPhrAust1.1 gene model]	3250.4	0.988715	ok
Os01t0609900-02	3353.3	genblast_Os01t0609900-02_Phyllostachys_violascens_7	CM093877.1;-1;22;47488050..47488378 47487834..47487954 47486473..47486561 47486110..47486354 47485940..47486016 47485727..47485780 47485526..47485616 47485039..47485340 47484668..47484949 47484278..47484591 47483945..47484105 47483713..47483816 47483468..47483624 47483101..47483354 47482646..47482978 47482265..47482555 47482082..47482165 47481848..47481981 47481529..47481756 47481256..47481427 47…	3302.6	0.984881	XP_062204875.1	[lpPhrAust1.1 gene model]	3304.7	0.985507	ok
Os01t0610100-01	376.5	genblast_Os01t0610100-01_Phyllostachys_violascens_8	CM093878.1;-1;4;60204342..60204454 60204162..60204239 60200824..60200994 60200580..60200748	370.9	0.985126	XP_062205061.1	[lpPhrAust1.1 gene model]	378.4	1.00505	ok
Os01t0610300-01	1079.3	genblast_Os01t0610300-01_Phyllostachys_violascens_8	CM093878.1;-1;10;60187839..60188171 60186540..60186708 60186288..60186428 60185995..60186272 60184531..60184623 60183980..60184058 60183786..60183870 60183237..60183348 60183034..60183150 60182899..60182946	896.6	0.830724	XP_062205049.1	[lpPhrAust1.1 gene model]	984.9	0.912536	ok
Os01t0610400-01	400.5	genblast_Os01t0610400-01_Phyllostachys_violascens_7	CM093877.1;1;3;47623674..47623860 47624341..47624463 47626622..47626839	378.8	0.945818	XP_062214828.1	[lpPhrAust1.1 gene model]	397.1	0.991511	ok
Os01t0610500-01	663.7	genblast_Os01t0610500-01_Phyllostachys_violascens_8	CM093878.1;1;5;60158027..60158086 60158183..60158303 60158392..60158608 60159845..60160112 60160511..60160717	651.8	0.98207	XP_062205019.1	[lpPhrAust1.1 gene model]	650	0.979358	ok
Os01t0610600-01	1889.3	genblast_Os01t0610600-01_Phyllostachys_violascens_8	CM093878.1;1;15;60097942..60098001 60098081..60098561 60111070..60111233 60111510..60111575 60112311..60112363 60112531..60112612 60112725..60112774 60113253..60113340 60114046..60114138 60114294..60114326 60114407..60114495 60114617..60115877 60116125..60116210 60116310..60116394 60116514..60116567	1670.9	0.884402	XP_062205005.1	[lpPhrAust1.1 gene model]	1608.2	0.851215	ok
Os01t0611000-01	813.8	genblast_Os01t0611000-01_Phyllostachys_violascens_7	CM093877.1;1;2;47725785..47725851 47728493..47729538	808.2	0.993119	XP_062214886.1	[lpPhrAust1.1 gene model]	795.6	0.977636	ok
Os01t0612000-01	800.4	genblast_Os01t0612000-01_Phyllostachys_violascens_7	CM093877.1;-1;11;47778403..47778459 47778195..47778305 47777517..47777610 47777321..47777439 47777120..47777242 47776222..47776387 47775987..47776079 47775730..47775824 47775527..47775607 47775383..47775447 47775097..47775175	770.3	0.962394	XP_062205121.1	[lpPhrAust1.1 gene model]	774.1	0.967141	ok
Os01t0612200-01	360.3	genblast_Os01t0612200-01_Phyllostachys_violascens_7	CM093877.1;1;6;47823694..47823847 47823931..47824016 47824126..47824176 47831766..47831832 47831933..47832012 47832152..47832217	349.1	0.968915	XP_062214936.1	[lpPhrAust1.1 gene model]	354.5	0.983902	ok
Os01t0612500-01	571.5	genblast_Os01t0612500-01_Phyllostachys_violascens_7	CM093877.1;1;8;47868273..47868397 47869640..47869676 47869893..47869962 47870500..47870604 47870870..47871020 47871116..47871198 47871299..47871392 47871484..47871571	545.6	0.954681	XP_062205176.1	[lpPhrAust1.1 gene model]	554.7	0.970604	ok
Os01t0612600-01	630.5	genblast_Os01t0612600-01_Phyllostachys_violascens_8	CM093878.1;1;3;59775973..59776040 59776056..59776732 59776745..59776953	584	0.926249	XP_062205180.1	[lpPhrAust1.1 gene model]	529.4	0.839651	ok
Os01t0612900-01	892.4	genblast_Os01t0612900-01_Phyllostachys_violascens_8	CM093878.1;-1;5;59503174..59503423 59501905..59502114 59500932..59501080 59500573..59500849 59494854..59495158	851.3	0.953944	XP_062205197.1	[lpPhrAust1.1 gene model]	853.9	0.956858	ok
Os01t0613100-00	1196.9	genblast_Os01t0613100-00_Phyllostachys_violascens_8	CM093878.1;-1;4;59469556..59469749 59469444..59469537 59469361..59469395 59466691..59467981	1014.8	0.847857	XP_062202441.1	[lpPhrAust1.1 gene model]	1096.2	0.915866	ok
Os01t0613300-01	415.2	genblast_Os01t0613300-01_Phyllostachys_violascens_8	CM093878.1;-1;4;59231652..59231779 59231431..59231630 59231172..59231283 59228545..59228674	363.4	0.875241	XP_062214998.1	[lpPhrAust1.1 gene model]	386.7	0.931358	ok
Os01t0613900-03	1054	genblast_Os01t0613900-03_Phyllostachys_violascens_7	CM093877.1;-1;12;48125382..48125595 48119979..48120095 48119729..48119861 48119486..48119608 48118945..48119101 48118501..48118572 48106592..48106675 48105871..48105972 48105544..48105591 48105197..48105322 48104926..48105018 48103849..48104001	970.2	0.920493	XP_062215007.1	[lpPhrAust1.1 gene model]	1006.8	0.955218	ok
Os01t0614500-01	956.2	genblast_Os01t0614500-01_Phyllostachys_violascens_8	CM093878.1;1;2;58846252..58847401 58847414..58847595	883.1	0.923552	XP_062205220.1	[lpPhrAust1.1 gene model]	923.7	0.966011	ok
Os01t0614700-01	639.5	genblast_Os01t0614700-01_Phyllostachys_violascens_7	CM093877.1;1;8;48211462..48211548 48211706..48211737 48211993..48212093 48212168..48212275 48212619..48212709 48213165..48213276 48213915..48214145 48214224..48214301	553.6	0.865676	XP_062215066.1	[lpPhrAust1.1 gene model]	613.5	0.959343	ok
Os01t0614900-01	2245	genblast_Os01t0614900-01_Phyllostachys_violascens_8	CM093878.1;-1;20;58825645..58825810 58824804..58825000 58824522..58824713 58824368..58824422 58824162..58824256 58823832..58824018 58823650..58823740 58823434..58823575 58823169..58823318 58822902..58823090 58822511..58822696 58822282..58822370 58821972..58822119 58821670..58821891 58821429..58821578 58821158..58821346 58820901..58821083 58820688..58820803 58820462..58820609 58820185..58820355	2126.9	0.947394	XP_062215079.1	[lpPhrAust1.1 gene model]	2141.2	0.953764	ok
Os01t0615200-01	958	genblast_Os01t0615200-01_Phyllostachys_violascens_8	CM093878.1;1;2;58793334..58793789 58793915..58794760	925.1	0.965658	XP_062205258.1	[lpPhrAust1.1 gene model]	927.9	0.96858	ok
Os01t0615300-01	953.9	genblast_Os01t0615300-01_Phyllostachys_violascens_7	CM093877.1;-1;3;48235330..48235488 48235045..48235308 48232759..48233601	848.4	0.889401	XP_062205266.1	[lpPhrAust1.1 gene model]	923.2	0.967816	ok
Os01t0616100-01	2186.9	genblast_Os01t0616100-01_Phyllostachys_violascens_8	CM093878.1;-1;14;58618250..58618741 58616982..58617086 58616320..58616430 58615764..58615946 58615470..58615596 58615267..58615328 58614936..58615022 58614221..58614307 58613684..58613797 58613349..58613477 58613075..58613137 58612258..58612419 58612031..58612149 58610891..58611956	2096	0.958434	XP_062215123.1	[lpPhrAust1.1 gene model]	2095.1	0.958023	ok
Os01t0616400-02	1014.5	genblast_Os01t0616400-02_Phyllostachys_violascens_7	CM093877.1;-1;14;48452342..48452366 48452192..48452326 48450484..48450725 48447688..48447741 48447518..48447616 48447374..48447433 48447062..48447280 48446638..48446675 48446484..48446530 48445562..48445695 48445425..48445478 48445229..48445309 48445163..48445213 48444588..48444752	885.8	0.873139	XP_062215196.1	[lpPhrAust1.1 gene model]	887.3	0.874618	ok
Os01t0616500-01	564.8	genblast_Os01t0616500-01_Phyllostachys_violascens_7	CM093877.1;1;6;48491072..48491210 48491687..48491769 48492078..48492236 48492732..48492842 48492948..48493014 48493106..48493371	566.5	1.00301	XP_062205449.1	[lpPhrAust1.1 gene model]	549.4	0.972734	ok
Os01t0616900-00	1419.9	genblast_Os01t0616900-00_Phyllostachys_violascens_8	CM093878.1;1;21;58368633..58368750 58369787..58369866 58369952..58370038 58370458..58370508 58370610..58370727 58370837..58370872 58370960..58371063 58371206..58371289 58371394..58371444 58371539..58371601 58371692..58371738 58371828..58371897 58371973..58372035 58372128..58372217 58372297..58372335 58372457..58372684 58372820..58372905 58373027..58373075 58373220..58373300 58373388..58373481 583…	1362.4	0.959504	XP_062205503.1	[lpPhrAust1.1 gene model]	1411.2	0.993873	ok
Os01t0617500-01	2110.8	genblast_Os01t0617500-01_Phyllostachys_violascens_7	CM093877.1;-1;26;48574548..48574598 48573473..48573551 48573288..48573370 48573043..48573192 48572318..48572433 48571717..48571822 48570966..48571037 48570741..48570856 48569956..48570088 48569649..48569726 48569440..48569493 48569264..48569334 48568229..48568283 48568027..48568122 48567065..48567193 48566820..48566902 48566507..48566737 48566281..48566413 48566096..48566209 48565789..48565920 48…	2079.9	0.985361	XP_062215237.1	[lpPhrAust1.1 gene model]	2061.2	0.976502	ok
Os01t0617600-00	993.4	genblast_Os01t0617600-00_Phyllostachys_violascens_14	CM093884.1;1;1;55331160..55332527	923	0.929132	XP_062194491.1	[lpPhrAust1.1 gene model]	957.4	0.963761	ok
Os01t0617800-01	379	genblast_Os01t0617800-01_Phyllostachys_violascens_7	CM093877.1;-1;5;48617041..48617110 48616803..48616892 48616513..48616583 48616375..48616440 48616020..48616286	355.8	0.938786	XP_062215287.1	[lpPhrAust1.1 gene model]	348.7	0.920053	ok
Os01t0617900-01	638.6	genblast_Os01t0617900-01_Phyllostachys_violascens_8	CM093878.1;-1;10;57989594..57989924 57989183..57989303 57989010..57989059 57988812..57988879 57988570..57988668 57988108..57988167 57987930..57987989 57987694..57987748 57987541..57987590 57987251..57987349	581.3	0.910272	XP_062205584.1	[lpPhrAust1.1 gene model]	600.7	0.940651	ok
Os01t0618000-01	560	genblast_Os01t0618000-01_Phyllostachys_violascens_17	CM093887.1;-1;4;5176482..5176829 5170661..5170836 5161841..5162033 5161550..5161762	450.3	0.804107	XP_062196750.1	[lpPhrAust1.1 gene model]	451.9	0.806964	ok
Os01t0618100-01	770.6	genblast_Os01t0618100-01_Phyllostachys_violascens_7	CM093877.1;-1;7;48657313..48657366 48657041..48657208 48656754..48656957 48656399..48656571 48656199..48656295 48655946..48656099 48655242..48655417	747	0.969375	XP_062215312.1	[lpPhrAust1.1 gene model]	748.7	0.971581	ok
Os01t0618400-01	1300.6	genblast_Os01t0618400-01_Phyllostachys_violascens_8	CM093878.1;-1;10;57913471..57913832 57912893..57912999 57912740..57912795 57912390..57912614 57912109..57912315 57911953..57912039 57911779..57911874 57911478..57911693 57911215..57911397 57910806..57911033	1211.5	0.931493	XP_062205619.1	[lpPhrAust1.1 gene model]	1252.4	0.96294	ok
Os01t0618700-01	1448	genblast_Os01t0618700-01_Phyllostachys_violascens_7	CM093877.1;1;5;48853703..48854350 48855118..48855391 48855413..48855660 48855768..48856184 48856371..48856808	1346.4	0.929834	XP_062215361.1	[lpPhrAust1.1 gene model]	1350.3	0.932528	ok
Os01t0618800-01	1755	genblast_Os01t0618800-01_Phyllostachys_violascens_8	CM093878.1;1;17;57854603..57855084 57855647..57855800 57856267..57856359 57856491..57856579 57857064..57857187 57857378..57857497 57857649..57857699 57858063..57858124 57858437..57858494 57858836..57858961 57859089..57859169 57859285..57859414 57859719..57859867 57860014..57860295 57860367..57860456 57860758..57860811 57860912..57861052	1699	0.968091	XP_062215347.1	[lpPhrAust1.1 gene model]	1719.2	0.979601	ok
Os01t0618900-01	1006	genblast_Os01t0618900-01_Phyllostachys_violascens_8	CM093878.1;-1;5;57787107..57787436 57786554..57786674 57786048..57786222 57785520..57785590 57784797..57785431	966.7	0.960934	XP_062205703.1	[lpPhrAust1.1 gene model]	960.5	0.954771	ok
Os01t0619000-02	1217.8	genblast_Os01t0619000-02_Phyllostachys_violascens_8	CM093878.1;1;11;57669730..57669912 57670544..57670761 57672941..57672973 57673037..57673135 57673215..57673310 57673575..57673632 57673707..57673796 57673875..57673956 57674064..57674176 57674357..57674864 57674889..57675031	997.7	0.819264	XP_062205721.1	[lpPhrAust1.1 gene model]	1141.6	0.937428	ok
Os01t0620100-01	740.9	genblast_Os01t0620100-01_Phyllostachys_violascens_8	CM093878.1;1;8;57566849..57566992 57567437..57567548 57569007..57569107 57569599..57569676 57569864..57570019 57570538..57570650 57571408..57571534 57571859..57571999	722.1	0.974625	XP_062205764.1	[lpPhrAust1.1 gene model]	718.6	0.969901	ok
Os01t0621300-01	1712.7	genblast_Os01t0621300-01_Phyllostachys_violascens_8	CM093878.1;1;4;57411420..57413464 57414704..57414764 57414837..57415060 57422094..57422148	1600.6	0.934548	XP_062215486.1	[lpPhrAust1.1 gene model]	1587.8	0.927074	ok
Os01t0621500-00Zm00001eb174940_P001	214.5	genblast_Os01t0621500-00Zm00001eb174940_P001_Phyllostachys_violascens_7	CM093877.1;1;1;49436801..49437193	148.4	0.691841	XP_062208490.1	[lpPhrAust1.1 gene model]	161.9	0.754779	ok
Os01t0621600-01	1483.9	genblast_Os01t0621600-01_Phyllostachys_violascens_8	CM093878.1;1;2;57353151..57355065 57355598..57355689	1374.1	0.926006	XP_062205884.1	[lpPhrAust1.1 gene model]	1361.6	0.917582	ok
Os01t0621700-01	473.9	genblast_Os01t0621700-01_Phyllostachys_violascens_7	CM093877.1;1;4;49472572..49472803 49473427..49473745 49474137..49474195 49474471..49474511	465.9	0.983119	XP_062215526.1	[lpPhrAust1.1 gene model]	470.9	0.99367	ok
Os01t0621900-01	1320.5	genblast_Os01t0621900-01_Phyllostachys_violascens_8	CM093878.1;-1;2;57281162..57282959 57280977..57281086	1228.1	0.930027	XP_062232261.1	[lpPhrAust1.1 gene model]	1169.2	0.885422	ok
Os01t0622300-01	932	genblast_Os01t0622300-01_Phyllostachys_violascens_8	CM093878.1;1;5;57224427..57224553 57224631..57225019 57226114..57226398 57232672..57232907 57233433..57233601	893.2	0.958369	XP_062215608.1	[lpPhrAust1.1 gene model]	898.3	0.963841	ok
Os01t0622600-01	1213.2	genblast_Os01t0622600-01_Phyllostachys_violascens_7	CM093877.1;1;9;49564292..49564336 49564352..49564952 49565566..49565709 49565816..49565968 49566295..49566410 49566500..49566667 49566999..49567126 49567215..49567314 49567673..49567759	1145.8	0.944444	XP_062206092.1	[lpPhrAust1.1 gene model]	1191.8	0.982361	ok
Os01t0622700-01	669.7	genblast_Os01t0622700-01_Phyllostachys_violascens_8	CM093878.1;1;9;57107560..57107679 57107849..57107931 57108571..57108721 57108802..57108901 57108989..57109072 57109156..57109228 57109356..57109408 57109560..57109648 57109849..57110004	629.4	0.939824	XP_062206103.1	[lpPhrAust1.1 gene model]	632.5	0.944453	ok
Os01t0623200-01	1370.7	genblast_Os01t0623200-01_Phyllostachys_violascens_8	CM093878.1;1;4;57055844..57056091 57056110..57056635 57056734..57057501 57057612..57058034	1273.5	0.929087	XP_062206126.1	[lpPhrAust1.1 gene model]	1288.7	0.940177	ok
Os01t0623500-01	1611.5	genblast_Os01t0623500-01_Phyllostachys_violascens_8	CM093878.1;-1;12;56926532..56926746 56926153..56926274 56925966..56926054 56925150..56925251 56924330..56924446 56923749..56924248 56923608..56923677 56922945..56923513 56922714..56922849 56922552..56922620 56922117..56922263 56921892..56922005	1351.5	0.83866	XP_062206156.1	[lpPhrAust1.1 gene model]	1487.9	0.923301	ok
Os01t0623600-01Zm00001eb145110_P001	780.2	genblast_Os01t0623600-01Zm00001eb145110_P001_Phyllostachys_violascens_8	CM093878.1;1;4;56913050..56913553 56913654..56913936 56919477..56919709 56919824..56920045	683	0.875417	XP_062208690.1	[lpPhrAust1.1 gene model]	711.9	0.912458	ok
Os01t0624000-01	1823	genblast_Os01t0624000-01_Phyllostachys_violascens_7	CM093877.1;-1;9;49756707..49757053 49756098..49756306 49755400..49755768 49755045..49755300 49754683..49754953 49754447..49754572 49753893..49753956 49753570..49753739 49747524..49748069	1788.8	0.98124	XP_062206214.1	[lpPhrAust1.1 gene model]	1800.5	0.987658	ok
Os01t0624400-00	367.1	genblast_Os01t0624400-00_Phyllostachys_violascens_7	CM093877.1;1;3;49783540..49783604 49783617..49783847 49784144..49784393	330.6	0.900572	XP_062208493.1	[lpPhrAust1.1 gene model]	354	0.964315	ok
Os01t0625300-01	679.9	genblast_Os01t0625300-01_Phyllostachys_violascens_7	CM093877.1;1;2;49844338..49844580 49844683..49845375	577.2	0.848948	XP_062215745.1	[lpPhrAust1.1 gene model]	557.3	0.819679	ok
Os01t0626100-01	1992.3	genblast_Os01t0626100-01_Phyllostachys_violascens_8	CM093878.1;-1;12;56626409..56626464 56625803..56626319 56620446..56620570 56620151..56620349 56619572..56619800 56619283..56619449 56618962..56619171 56617970..56618080 56617689..56617865 56616876..56617108 56616650..56616863 56616072..56616362	1943.9	0.975706	XP_062206228.1	[lpPhrAust1.1 gene model]	1956.4	0.981981	ok
Os01t0627400-01	1133.2	genblast_Os01t0627400-01_Phyllostachys_violascens_7	CM093877.1;1;5;50165142..50165460 50165825..50166048 50166392..50166639 50166816..50167200 50167298..50167723	1100.3	0.970967	XP_062206241.1	[lpPhrAust1.1 gene model]	854.6	0.754148	ok
Os01t0627800-01	1140.5	genblast_Os01t0627800-01_Phyllostachys_violascens_8	CM093878.1;-1;5;56267123..56267435 56265977..56266197 56265650..56265897 56265188..56265560 56264659..56265084	1050.4	0.921	XP_062215839.1	[lpPhrAust1.1 gene model]	1102.9	0.967032	ok
Os01t0628700-01	1192	genblast_Os01t0628700-01_Phyllostachys_violascens_7	CM093877.1;1;5;50652280..50652577 50653660..50653880 50653977..50654221 50654300..50654684 50654783..50655211	1149.9	0.964681	XP_062215888.1	[lpPhrAust1.1 gene model]	1163.2	0.975839	ok
Os01t0628900-01Zm00001eb159210_P002	1129.1	genblast_Os01t0628900-01Zm00001eb159210_P002_Phyllostachys_violascens_7	CM093877.1;1;5;50924299..50924602 50924695..50924918 50925053..50925297 50925946..50926330 50926406..50926831	1079.1	0.955717	XP_062215899.1	[lpPhrAust1.1 gene model]	1093.2	0.968205	ok
Os01t0629400-01	999.2	genblast_Os01t0629400-01_Phyllostachys_violascens_8	CM093878.1;-1;6;55702753..55702915 55701946..55702076 55700897..55700999 55700179..55700685 55699216..55699553 55698859..55699026	962.2	0.96297	XP_062215941.1	[lpPhrAust1.1 gene model]	977.9	0.978683	ok
Os01t0629900-01	1449.3	genblast_Os01t0629900-01_Phyllostachys_violascens_8	CM093878.1;1;9;55611852..55612248 55612877..55613004 55613201..55613260 55613916..55614065 55614165..55614320 55614436..55614647 55614803..55614901 55615586..55615752 55615834..55616267	1385.1	0.955703	XP_062215976.1	[lpPhrAust1.1 gene model]	1417.7	0.978196	ok
Os01t0631100-01Zm00001eb068840_P001	1255.7	genblast_Os01t0631100-01Zm00001eb068840_P001_Phyllostachys_violascens_21	CM093891.1;1;15;15978873..15978905 15979813..15979904 15980133..15980261 15980355..15980411 15980497..15980569 15981100..15981258 15981861..15982010 15982124..15982379 15982465..15982586 15982809..15982895 15983285..15983373 15983462..15983524 15983627..15983683 15984502..15984598 15984674..15984832	1227.3	0.977383	XP_062232242.1	[lpPhrAust1.1 gene model]	1240.9	0.988214	ok
Os01t0631200-01	824.8	genblast_Os01t0631200-01_Phyllostachys_violascens_7	CM093877.1;1;7;51176493..51176633 51176652..51177056 51177182..51177259 51178925..51178994 51179081..51179150 51179771..51179978 51180055..51180225	762.3	0.924224	XP_062215999.1	[lpPhrAust1.1 gene model]	785.8	0.952716	ok
Os01t0631400-01	1136.9	genblast_Os01t0631400-01_Phyllostachys_violascens_7	CM093877.1;1;2;51360676..51361434 51365050..51365910	1075.6	0.946081	XP_062216011.1	[lpPhrAust1.1 gene model]	1083.4	0.952942	ok
Os01t0631700-01	1183.7	genblast_Os01t0631700-01_Phyllostachys_violascens_7	CM093877.1;1;7;51407203..51407861 51407970..51408074 51408938..51409060 51409164..51409334 51409440..51409569 51410521..51410730 51410806..51410937	1130.5	0.955056	XP_062206288.1	[lpPhrAust1.1 gene model]	1171.6	0.989778	ok
Os01t0631800-01	183.8	genblast_Os01t0631800-01_Phyllostachys_violascens_7	CM093877.1;1;1;51415440..51415721	130.4	0.709467	XP_062185222.1	[lpPhrAust1.1 gene model]	143.7	0.781828	ok
Os01t0631900-00	1174.2	genblast_Os01t0631900-00_Phyllostachys_violascens_7	CM093877.1;1;14;51437974..51438198 51438247..51438534 51438608..51438668 51440040..51440134 51440216..51440328 51440720..51440888 51441010..51441049 51441143..51441207 51441356..51441469 51441599..51441663 51441770..51441926 51442009..51442125 51442277..51442365 51442495..51442579	1093	0.930847	XP_062206289.1	[lpPhrAust1.1 gene model]	1111.5	0.946602	ok
Os01t0633000-01	302.7	genblast_Os01t0633000-01_Phyllostachys_violascens_7	CM093877.1;-1;2;51491595..51491690 51491175..51491486	285.3	0.942517	XP_062216033.1	[lpPhrAust1.1 gene model]	297.4	0.982491	ok
Os01t0633200-01	1356.3	genblast_Os01t0633200-01_Phyllostachys_violascens_8	CM093878.1;-1;6;54458551..54459442 54458242..54458423 54457880..54457969 54457502..54457789 54457152..54457364 54456548..54456772	1310	0.965863	XP_062216046.1	[lpPhrAust1.1 gene model]	1319.4	0.972794	ok
Os01t0633400-01	867.7	genblast_Os01t0633400-01_Phyllostachys_violascens_8	CM093878.1;-1;7;54425432..54425582 54425169..54425338 54424811..54424900 54424450..54424611 54424285..54424367 54416801..54416989 54416347..54416725	803.6	0.926127	genblast_Os01t0633400-01_Phragmites_australis_1	NC_084921.1;1;7;34858241..34858352 34858433..34858566 34858812..34858889 34859117..34859266 34859350..34859432 34859877..34860040 34860277..34860485	534.6	0.616112	no match Phragmites_australis (Arundinoideae)
Os01t0633500-01	805.2	genblast_Os01t0633500-01_Phyllostachys_violascens_8	CM093878.1;-1;5;54408973..54409087 54408680..54408849 54406166..54406360 54405880..54406039 54405357..54405787	749.3	0.930576	XP_062185258.1	[lpPhrAust1.1 gene model]	752.2	0.934178	ok
Os01t0634600-00	690.7	genblast_Os01t0634600-00_Phyllostachys_violascens_8	CM093878.1;1;5;54360355..54360533 54360661..54360814 54361551..54361739 54361950..54362191 54362295..54362439	620.2	0.89793	XP_062208500.1	[lpPhrAust1.1 gene model]	648.1	0.938323	ok
Os01t0634900-00	457.9	genblast_Os01t0634900-00_Phyllostachys_violascens_7	CM093877.1;1;5;51589427..51589684 51589764..51589845 51590311..51590384 51590480..51590540 51590649..51590791	452.2	0.987552	XP_062185280.1	[lpPhrAust1.1 gene model]	437.6	0.955667	ok
Os01t0635200-01	195.1	genblast_Os01t0635200-01_Phyllostachys_violascens_7	CM093877.1;1;1;51600575..51600847	183.7	0.941568	XP_062208503.1	[lpPhrAust1.1 gene model]	195.5	1.00205	ok
Os01t0635400-01	805.4	genblast_Os01t0635400-01_Phyllostachys_violascens_7	CM093877.1;1;11;51625195..51625263 51625361..51625447 51625567..51625635 51625784..51625977 51626297..51626438 51627177..51627257 51628051..51628179 51628453..51628530 51629137..51629208 51629748..51629828 51630315..51630356	796.4	0.988825	XP_062216153.1	[lpPhrAust1.1 gene model]	787.9	0.978272	ok
Os01t0636400-01	698.4	genblast_Os01t0636400-01_Phyllostachys_violascens_7	CM093877.1;-1;5;51653186..51653479 51652643..51653053 51652224..51652313 51650796..51650863 51650563..51650698	666.9	0.954897	XP_062206302.1	[lpPhrAust1.1 gene model]	666.5	0.954324	ok
Os01t0637600-01	571.9	genblast_Os01t0637600-01_Phyllostachys_violascens_7	CM093877.1;-1;6;51684700..51684907 51684430..51684568 51683119..51683311 51682663..51682773 51682106..51682168 51681677..51681775	539.8	0.943871	XP_062206306.1	[lpPhrAust1.1 gene model]	560.7	0.980416	ok
Os01t0637800-00	422.1	genblast_Os01t0637800-00_Phyllostachys_violascens_8	CM093878.1;-1;2;53940710..53940836 53939688..53940160	340.5	0.806681	XP_062179726.1	[lpPhrAust1.1 gene model]	300.8	0.712627	ok
Os01t0638600-01	990.6	genblast_Os01t0638600-01_Phyllostachys_violascens_8	CM093878.1;1;1;56465121..56466677	907.1	0.915708	XP_062216296.1	[lpPhrAust1.1 gene model]	918.8	0.927519	ok
Os01t0638800-00	326.6	genblast_Os01t0638800-00_Phyllostachys_violascens_7	CM093877.1;1;3;51837006..51837242 51837255..51837371 51837414..51837584	229	0.701164	XP_062179747.1	[lpPhrAust1.1 gene model]	256.2	0.784446	ok
Os01t0639200-01	827.9	genblast_Os01t0639200-01_Phyllostachys_violascens_7	CM093877.1;-1;5;51860962..51861217 51858863..51859038 51856292..51856492 51855782..51855935 51855352..51855674	802.7	0.969562	XP_062206309.1	[lpPhrAust1.1 gene model]	805.1	0.97246	ok
Os01t0639900-01	523.4	genblast_Os01t0639900-01_Phyllostachys_violascens_8	CM093878.1;-1;8;53756408..53756581 53752392..53752422 53752336..53752355 53749570..53749686 53749410..53749463 53749039..53749124 53748774..53748879 53747411..53747545	405.4	0.774551	XP_062216359.1	[lpPhrAust1.1 gene model]	472.9	0.903515	ok
Os01t0640200-00Zm00001eb418460_P001	944.8	genblast_Os01t0640200-00Zm00001eb418460_P001_Phyllostachys_violascens_7	CM093877.1;1;2;3175857..3176704 3176800..3177409	777.2	0.822608	XP_062197136.1	[lpPhrAust1.1 gene model]	660.5	0.69909	ok
Os01t0640600-01	1113.4	genblast_Os01t0640600-01_Phyllostachys_violascens_8	CM093878.1;-1;4;53695632..53696240 53695404..53695534 53689524..53689872 53688754..53689440	1047.3	0.940632	XP_062202993.1	[lpPhrAust1.1 gene model]	1046.3	0.939734	ok
Os01t0640800-01	923.4	genblast_Os01t0640800-01_Phyllostachys_violascens_7	CM093877.1;-1;8;52113498..52113665 52113291..52113393 52112539..52112636 52112336..52112466 52112149..52112257 52111425..52111616 52111205..52111341 52110568..52110844	900	0.974659	XP_062206322.1	[lpPhrAust1.1 gene model]	900.9	0.975634	ok
Os01t0641000-01	886.4	genblast_Os01t0641000-01_Phyllostachys_violascens_8	CM093878.1;-1;7;53665993..53666198 53665868..53665980 53643529..53643650 53641972..53642168 53641696..53641870 53641102..53641236 53640804..53641013	846.2	0.954648	XP_062216583.1	[lpPhrAust1.1 gene model]	864.4	0.975181	ok
Os01t0641100-01	579.2	genblast_Os01t0641100-01_Phyllostachys_violascens_7	CM093877.1;1;7;52128357..52128635 52129052..52129176 52129349..52129386 52129598..52129708 52129799..52129882 52131161..52131202 52131300..52131382	481.1	0.830628	XP_062216572.1	[lpPhrAust1.1 gene model]	558.3	0.963916	ok
Os01t0641800-00	1100.1	genblast_Os01t0641800-00_Phyllostachys_violascens_7	CM093877.1;1;2;52158800..52159768 52160379..52160957	1027.5	0.934006	XP_062216538.1	[lpPhrAust1.1 gene model]	1004.5	0.913099	ok
Os01t0642000-01	911.1	genblast_Os01t0642000-01_Phyllostachys_violascens_7	CM093877.1;1;12;52191648..52191763 52191788..52191880 52194745..52194821 52195006..52195075 52195164..52195244 52195331..52195405 52195516..52195617 52196094..52196231 52198367..52198432 52198523..52198663 52199575..52199665 52200777..52200938	848.7	0.931511	XP_062216526.1	[lpPhrAust1.1 gene model]	886.3	0.97278	ok
Os01t0642900-01	461.9	genblast_Os01t0642900-01_Phyllostachys_violascens_7	CM093877.1;-1;4;52381371..52381631 52381054..52381280 52380367..52380467 52378033..52378106	432	0.935267	XP_062216506.1	[lpPhrAust1.1 gene model]	439.5	0.951505	ok
Os01t0643300-01	1323.9	genblast_Os01t0643300-01_Phyllostachys_violascens_8	CM093878.1;-1;7;53249905..53251012 53249623..53249796 53249460..53249610 53248806..53248891 53248512..53248669 53248032..53248108 53247608..53247674	1240.4	0.936929	XP_062216495.1	[lpPhrAust1.1 gene model]	1250.4	0.944482	ok
Os01t0643800-01	1132.5	genblast_Os01t0643800-01_Phyllostachys_violascens_7	CM093877.1;-1;9;52582080..52582619 52581918..52581977 52581542..52581691 52579052..52579207 52578825..52578962 52578682..52578755 52577915..52578016 52577441..52577651 52571119..52571175	1071.9	0.94649	XP_062185419.1	[lpPhrAust1.1 gene model]	1096.5	0.968212	ok
Os01t0645000-01	723.3	genblast_Os01t0645000-01_Phyllostachys_violascens_8	CM093878.1;1;2;52952294..52952995 52953084..52953410	654.7	0.905157	XP_062206345.1	[lpPhrAust1.1 gene model]	656.5	0.907646	ok
Os01t0645400-02	872.7	genblast_Os01t0645400-02_Phyllostachys_violascens_7	CM093877.1;1;4;52836953..52837576 52838018..52838266 52838571..52838693 52839333..52839548	863	0.988885	XP_062185337.1	[lpPhrAust1.1 gene model]	835.2	0.95703	ok
Os01t0645900-01	998.9	genblast_Os01t0645900-01_Phyllostachys_violascens_7	CM093877.1;-1;1;52870487..52871857	967.3	0.968365	XP_062216414.1	[lpPhrAust1.1 gene model]	976.6	0.977675	ok
Os01t0646300-01	953.8	genblast_Os01t0646300-01_Phyllostachys_violascens_8	CM093878.1;1;2;52561871..52562050 52562090..52563370	875	0.917383	XP_062216381.1	[lpPhrAust1.1 gene model]	887.7	0.930698	ok
Os01t0647000-01	916.2	genblast_Os01t0647000-01_Phyllostachys_violascens_7	CM093877.1;1;2;52939327..52939886 52940076..52940748	874.9	0.954923	XP_062206351.1	[lpPhrAust1.1 gene model]	865.2	0.944335	ok
Os01t0647100-01	1398.8	genblast_Os01t0647100-01_Phyllostachys_violascens_7	CM093877.1;-1;5;52951521..52952285 52949712..52949981 52949492..52949635 52949044..52949391 52948053..52948418	1355	0.968687	XP_062216629.1	[lpPhrAust1.1 gene model]	1330.5	0.951172	ok
Os01t0647700-01	1470.3	genblast_Os01t0647700-01_Phyllostachys_violascens_7	CM093877.1;1;7;53100192..53100459 53100974..53101281 53101396..53102112 53102623..53102751 53102880..53103083 53103399..53103599 53103776..53103901	1422.6	0.967558	XP_062206355.1	[lpPhrAust1.1 gene model]	1419.8	0.965653	ok
Os01t0648000-01	1994.1	genblast_Os01t0648000-01_Phyllostachys_violascens_7	CM093877.1;-1;11;53110362..53110564 53108786..53109151 53108537..53108594 53108131..53108448 53107786..53108031 53107604..53107702 53107404..53107436 53107126..53107311 53106496..53106693 53106330..53106405 53105217..53106088	1929.5	0.967604	XP_062216654.1	[lpPhrAust1.1 gene model]	1944.9	0.975327	ok
Os01t0649000-01Zm00001eb294740_P002	522.4	genblast_Os01t0649000-01Zm00001eb294740_P002_Phyllostachys_violascens_8	CM093878.1;-1;6;52175969..52176083 52175596..52175816 52174734..52174816 52167472..52167583 52167147..52167221 52166904..52167080	462.3	0.884954	XP_062206359.1	[lpPhrAust1.1 gene model]	496	0.949464	ok
Os01t0649100-01	765.6	genblast_Os01t0649100-01_Phyllostachys_violascens_8	CM093878.1;-1;7;52097085..52097318 52096805..52096978 52095800..52095968 52095641..52095702 52092230..52092354 52091993..52092110 52090003..52090143	760.8	0.99373	XP_062206360.1	[lpPhrAust1.1 gene model]	752.3	0.982628	ok
Os01t0649200-01	918.9	genblast_Os01t0649200-01_Phyllostachys_violascens_8	CM093878.1;-1;6;52079373..52079640 52079057..52079275 52077252..52077400 52076867..52077143 52075872..52076134 52075689..52075766	867.2	0.943737	XP_062206361.1	[lpPhrAust1.1 gene model]	846.7	0.921428	ok
Os01t0651100-01	1350.1	genblast_Os01t0651100-01_Phyllostachys_violascens_7	CM093877.1;1;1;53341573..53343360	1310.2	0.970447	XP_062206362.1	[lpPhrAust1.1 gene model]	1039.3	0.769795	ok
Os01t0651500-00	741.8	genblast_Os01t0651500-00_Phyllostachys_violascens_7	CM093877.1;1;1;53403040..53404095	686.3	0.925182	XP_062179884.1	[lpPhrAust1.1 gene model]	696.6	0.939067	ok
Os01t0652100-01Zm00001eb158210_P002	873.8	genblast_Os01t0652100-01Zm00001eb158210_P002_Phyllostachys_violascens_8	CM093878.1;1;6;51793244..51793377 51793390..51793602 51793688..51793859 51797139..51797311 51797395..51797553 51797654..51797945	809.6	0.926528	XP_062216774.1	[lpPhrAust1.1 gene model]	822.5	0.941291	ok
Os01t0652600-01	1314	genblast_Os01t0652600-01_Phyllostachys_violascens_7	CM093877.1;1;11;53539026..53539289 53539819..53539911 53540578..53540643 53540929..53541073 53541104..53541138 53541555..53541782 53541929..53542046 53542121..53542260 53542333..53542500 53542614..53542769 53542856..53543221	1276.1	0.971157	XP_062216785.1	[lpPhrAust1.1 gene model]	1298.1	0.9879	ok
Os01t0652700-00	298	genblast_Os01t0652700-00_Phyllostachys_violascens_21	CM093891.1;1;1;17108402..17108812	291.1	0.976846	XP_062185567.1	[lpPhrAust1.1 gene model]	294	0.986577	ok
Os01t0652800-01	958.4	genblast_Os01t0652800-01_Phyllostachys_violascens_8	CM093878.1;1;2;51670351..51670797 51670997..51671764	945.8	0.986853	XP_062206367.1	[lpPhrAust1.1 gene model]	946.5	0.987583	ok
Os01t0653800-02	3183.3	genblast_Os01t0653800-02_Phyllostachys_violascens_8	CM093878.1;1;20;51587861..51587992 51588134..51588222 51588888..51589136 51592550..51592649 51592729..51592803 51593024..51593122 51593291..51593407 51593490..51593605 51593709..51593808 51594993..51595351 51595763..51596093 51596999..51597195 51597419..51597637 51598118..51598304 51598978..51599225 51599424..51599516 51599599..51599700 51600024..51600393 51601514..51601651 51601870..51602574	3039.2	0.954733	XP_062206368.1	[lpPhrAust1.1 gene model]	3105.5	0.97556	ok
Os01t0654100-01	1364.3	genblast_Os01t0654100-01_Phyllostachys_violascens_7	CM093877.1;1;20;53755501..53755618 53756889..53756968 53757225..53757311 53757999..53758049 53758141..53758258 53758430..53758486 53758597..53758661 53759021..53759104 53759212..53759262 53759345..53759407 53759493..53759539 53759641..53759719 53759854..53759916 53761266..53761355 53761551..53761793 53761884..53761969 53762076..53762124 53762215..53762295 53762388..53762481 53762791..53762975	1279	0.937477	XP_062216809.1	[lpPhrAust1.1 gene model]	1337.4	0.980283	ok
Os01t0654300-01	736.4	genblast_Os01t0654300-01_Phyllostachys_violascens_7	CM093877.1;1;9;53804646..53804707 53804788..53804854 53805380..53805587 53806483..53806652 53806884..53806961 53807481..53807613 53807689..53807780 53808715..53808771 53809646..53809735	716.9	0.97352	XP_062216840.1	[lpPhrAust1.1 gene model]	731.3	0.993074	ok
Os01t0654400-01	177.1	genblast_Os01t0654400-01_Phyllostachys_violascens_7	CM093877.1;-1;1;53810496..53810753	150.8	0.851496	no hit	no hit	0	0	no match Phragmites_australis (Arundinoideae)
Os01t0654500-01	971.4	genblast_Os01t0654500-01_Phyllostachys_violascens_8	CM093878.1;1;15;51368069..51368117 51368908..51368951 51369061..51369170 51369511..51369548 51369657..51369734 51369811..51369864 51369945..51370046 51370219..51370304 51370399..51370502 51370628..51370696 51370778..51370893 51370994..51371028 51371192..51371334 51371585..51371710 51371813..51371897	962.8	0.991147	XP_062206377.1	[lpPhrAust1.1 gene model]	969.2	0.997735	ok
Os01t0655400-01	2625	genblast_Os01t0655400-01_Phyllostachys_violascens_8	CM093878.1;1;5;51305020..51305773 51306559..51307158 51308122..51309503 51309593..51309685 51309859..51310674	2119.3	0.807352	XP_062216873.1	[lpPhrAust1.1 gene model]	2390	0.910476	ok
Os01t0655500-01	1453.5	genblast_Os01t0655500-01_Phyllostachys_violascens_8	CM093878.1;-1;13;51299035..51299568 51298889..51298932 51298732..51298810 51298519..51298641 51297792..51297974 51297623..51297709 51296091..51296197 51295872..51295959 51295353..51295433 51295187..51295263 51294929..51295064 51294645..51294707 51293061..51293687	1411	0.97076	XP_062216885.1	[lpPhrAust1.1 gene model]	1412.8	0.971999	ok
Os01t0655800-01	1524.5	genblast_Os01t0655800-01_Phyllostachys_violascens_8	CM093878.1;-1;19;51231657..51231799 51230267..51230330 51230089..51230178 51229793..51229849 51229609..51229657 51229076..51229152 51228472..51228511 51228290..51228384 51218744..51218911 51218489..51218599 51218318..51218405 51217398..51217464 51217140..51217215 51216929..51217046 51216119..51216364 51215543..51215682 51215175..51215357 51214968..51215087 51214463..51214498	1489	0.976714	XP_062203217.1	[lpPhrAust1.1 gene model]	1502.4	0.985503	ok
Os01t0656200-01	746.2	genblast_Os01t0656200-01_Phyllostachys_violascens_7	CM093877.1;1;4;54148075..54148581 54148597..54148842 54152008..54152113 54152528..54152859	683.3	0.915706	XP_062206387.1	[lpPhrAust1.1 gene model]	693.4	0.929241	ok
Os01t0657000-01	144.1	genblast_Os01t0657000-01_Phyllostachys_violascens_8	CM093878.1;-1;2;50899295..50899397 50897033..50897139	132.1	0.916724	XP_062208519.1	[lpPhrAust1.1 gene model]	133.4	0.925746	ok
Os01t0657100-01	1205.2	genblast_Os01t0657100-01_Phyllostachys_violascens_8	CM093878.1;1;2;50894595..50895730 50895822..50896341	1149.9	0.954115	XP_062208520.1	[lpPhrAust1.1 gene model]	1179.9	0.979008	ok
Os01t0659200-01	495.9	genblast_Os01t0659200-01_Phyllostachys_violascens_7	CM093877.1;1;6;54773055..54773156 54774583..54774683 54775483..54775639 54776253..54776449 54776987..54777086 54777669..54777704	490.7	0.989514	XP_062206396.1	[lpPhrAust1.1 gene model]	483.7	0.975398	ok
Os01t0659900-01	910.8	genblast_Os01t0659900-01_Phyllostachys_violascens_7	CM093877.1;1;1;54950893..54952113	903.6	0.992095	XP_062217050.1	[lpPhrAust1.1 gene model]	901.7	0.990009	ok
Os01t0660200-01	612.7	genblast_Os01t0660200-01_Phyllostachys_violascens_1	CM093871.1;-1;2;65080877..65081373 65080477..65080864	584.2	0.953485	XP_062206399.1	[lpPhrAust1.1 gene model]	579.8	0.946303	ok
Os01t0660800-01	397.9	genblast_Os01t0660800-01_Phyllostachys_violascens_8	CM093878.1;1;1;50228733..50229344	358.6	0.901231	XP_062185601.1	[lpPhrAust1.1 gene model]	364	0.914803	ok
Os01t0660900-00	624.1	genblast_Os01t0660900-00_Phyllostachys_violascens_8	CM093878.1;-1;4;50196004..50196452 50195797..50195878 50194801..50195015 50194437..50194557	592.9	0.950008	XP_062217673.1	[lpPhrAust1.1 gene model]	596	0.954975	ok
Os01t0661000-01	748.8	genblast_Os01t0661000-01_Phyllostachys_violascens_7	CM093877.1;1;3;55172319..55173166 55173269..55173404 55174308..55174499	654.2	0.873665	XP_062217667.1	[lpPhrAust1.1 gene model]	678.8	0.906517	ok
Os01t0662700-01	768.4	genblast_Os01t0662700-01_Phyllostachys_violascens_7	CM093877.1;-1;9;55309181..55309543 55308884..55309006 55308673..55308774 55308255..55308293 55308075..55308173 55300041..55300088 55294016..55294111 55293752..55293874 55293456..55293572	730.4	0.950547	XP_062217632.1	[lpPhrAust1.1 gene model]	750.3	0.976445	ok
Os01t0663300-01	911.8	genblast_Os01t0663300-01_Phyllostachys_violascens_8	CM093878.1;-1;4;49847746..49848066 49847400..49847594 49842728..49843056 49842194..49842641	852.8	0.935293	XP_062217617.1	[lpPhrAust1.1 gene model]	859.4	0.942531	ok
Os01t0663400-01	1101.4	genblast_Os01t0663400-01_Phyllostachys_violascens_8	CM093878.1;1;14;49815438..49815596 49815648..49815815 49815913..49815973 49816808..49816902 49817001..49817113 49817396..49817564 49817686..49817725 49817814..49817878 49818519..49818632 49818739..49818803 49820003..49820159 49820247..49820366 49822571..49822659 49822942..49823026	1034.8	0.939532	XP_062206415.1	[lpPhrAust1.1 gene model]	1069.6	0.971128	ok
Os01t0663800-01	1816.2	genblast_Os01t0663800-01_Phyllostachys_violascens_7	CM093877.1;-1;10;56562990..56563176 56560335..56560378 56559891..56560014 56559729..56559807 56558996..56559636 56554577..56554856 56554234..56554504 56553320..56553469 56552089..56552574 56551632..56551913	1700.8	0.936461	XP_062217591.1	[lpPhrAust1.1 gene model]	1701.9	0.937066	ok
Os01t0664000-00	1005.7	genblast_Os01t0664000-00_Phyllostachys_violascens_8	CM093878.1;-1;13;49722674..49722865 49722509..49722658 49722199..49722318 49721288..49721425 49720438..49720542 49720173..49720341 49719665..49719741 49719392..49719436 49718600..49718683 49718156..49718194 49718007..49718069 49717766..49717895 49717624..49717679	952.9	0.947499	XP_062217554.1	[lpPhrAust1.1 gene model]	991.6	0.98598	ok
Os01t0664100-01	1213	genblast_Os01t0664100-01_Phyllostachys_violascens_8	CM093878.1;-1;7;49702645..49703328 49698747..49698935 49698591..49698682 49697575..49697634 49697383..49697452 49696922..49697125 49696447..49696827	1171.5	0.965787	XP_062206424.1	[lpPhrAust1.1 gene model]	1197.2	0.986974	ok
Os01t0664200-01	1108.9	genblast_Os01t0664200-01_Phyllostachys_violascens_8	CM093878.1;1;7;49679163..49679815 49679889..49679993 49680327..49680449 49680579..49680749 49680851..49680980 49681062..49681271 49681429..49681515	1045.1	0.942466	XP_062217550.1	[lpPhrAust1.1 gene model]	1080.1	0.974028	ok
Os01t0664500-01	290.2	genblast_Os01t0664500-01_Phyllostachys_violascens_7	CM093877.1;1;6;56691337..56691462 56691554..56691616 56691758..56691805 56691889..56691948 56692270..56692327 56692421..56692491	277.2	0.955203	XP_062202377.1	[lpPhrAust1.1 gene model]	271.2	0.934528	ok
Os01t0665200-01Zm00001eb359720_P001	1374.3	genblast_Os01t0665200-01Zm00001eb359720_P001_Phyllostachys_violascens_8	CM093878.1;-1;9;49590272..49590683 49589536..49589663 49589362..49589421 49587841..49587990 49587603..49587758 49587264..49587475 49587035..49587136 49586660..49586742 49586144..49586574	1309	0.952485	XP_062217446.1	[lpPhrAust1.1 gene model]	1329.3	0.967256	ok
Os01t0665300-02	926.3	genblast_Os01t0665300-02_Phyllostachys_violascens_7	CM093877.1;-1;7;56802758..56802920 56802235..56802335 56801202..56801307 56797825..56798125 56797640..56797788 56797216..56797553 56796819..56796986	874.2	0.943755	XP_062206430.1	[lpPhrAust1.1 gene model]	878.4	0.948289	ok
Os01t0665400-01	793.9	genblast_Os01t0665400-01_Phyllostachys_violascens_8	CM093878.1;-1;4;49522014..49522616 49518727..49518912 49516623..49516818 49516439..49516539	761	0.958559	XP_062217427.1	[lpPhrAust1.1 gene model]	771.9	0.972289	ok
Os01t0666000-01	651	genblast_Os01t0666000-01_Phyllostachys_violascens_7	CM093877.1;-1;8;56920877..56921113 56920660..56920747 56920469..56920578 56920282..56920375 56919940..56920128 56919775..56919834 56917020..56917097 56916919..56916983	645	0.990783	XP_062180325.1	[lpPhrAust1.1 gene model]	565.3	0.868356	ok
Os01t0666200-01	255.3	genblast_Os01t0666200-01_Phyllostachys_violascens_7	CM093877.1;1;4;56937377..56937543 56942385..56942442 56942514..56942558 56945175..56945387	195.9	0.767333	XP_062217409.1	[lpPhrAust1.1 gene model]	227.6	0.8915	ok
Os01t0666400-01	793.8	genblast_Os01t0666400-01_Phyllostachys_violascens_8	CM093878.1;1;2;49424706..49424849 49424995..49425999	720	0.907029	XP_062217400.1	[lpPhrAust1.1 gene model]	750	0.944822	ok
Os01t0666800-01	1997.4	genblast_Os01t0666800-01_Phyllostachys_violascens_7	CM093877.1;1;15;57034380..57035246 57035425..57035715 57035949..57036088 57037863..57037968 57038143..57038235 57038693..57038782 57038885..57038998 57039896..57040018 57040248..57040321 57040407..57040461 57040742..57040923 57042794..57042923 57043007..57043109 57043276..57043373 57043931..57044098	1972.6	0.987584	XP_062217361.1	[lpPhrAust1.1 gene model]	1982.5	0.99254	ok
Os01t0667100-01	390.8	genblast_Os01t0667100-01_Phyllostachys_violascens_8	CM093878.1;1;4;49308130..49308427 49309471..49309549 49309641..49309758 49310360..49310419	358.5	0.917349	XP_062206440.1	[lpPhrAust1.1 gene model]	359.7	0.92042	ok
Os01t0667600-01	493.5	genblast_Os01t0667600-01_Phyllostachys_violascens_7	CM093877.1;-1;2;57156599..57156822 57155737..57156169	473	0.95846	XP_062206447.1	[lpPhrAust1.1 gene model]	485.4	0.983587	ok
Os01t0667800-01	667.3	genblast_Os01t0667800-01_Phyllostachys_violascens_8	CM093878.1;1;2;49117177..49117897 49117910..49118031	599.6	0.898546	XP_062206458.1	[lpPhrAust1.1 gene model]	612.8	0.918328	ok
Os01t0667900-01	293.9	genblast_Os01t0667900-01_Phyllostachys_violascens_7	CM093877.1;-1;2;57295529..57295654 57295208..57295495	237.2	0.807077	XP_062206462.1	[lpPhrAust1.1 gene model]	264.8	0.900987	ok
Os01t0668000-01	366.5	genblast_Os01t0668000-01_Phyllostachys_violascens_1	CM093871.1;-1;5;51239530..51239578 51239271..51239419 51239103..51239151 51238092..51238234 51236594..51236680	361.5	0.986357	XP_062225424.1	[lpPhrAust1.1 gene model]	368.6	1.00573	ok
Os01t0668901-00	1654.5	genblast_Os01t0668901-00_Phyllostachys_violascens_8	CM093878.1;-1;1;48803355..48805721	1642.2	0.992566	XP_062217241.1	[lpPhrAust1.1 gene model]	1587.8	0.959686	ok
Os01t0670100-01	1682.2	genblast_Os01t0670100-01_Phyllostachys_violascens_8	CM093878.1;1;2;48455228..48455653 48455718..48457619	1436.1	0.853703	XP_062206466.1	[lpPhrAust1.1 gene model]	1492.2	0.887053	ok
Os01t0670800-02	1531.5	genblast_Os01t0670800-02_Phyllostachys_violascens_7	CM093877.1;-1;13;57469322..57469387 57469112..57469309 57468960..57469011 57468666..57468859 57468489..57468573 57467834..57467924 57467593..57467757 57465466..57465585 57465293..57465365 57462788..57462947 57461922..57462698 57461827..57461894 57461691..57461756	1402.7	0.915899	XP_062217230.1	[lpPhrAust1.1 gene model]	1417.8	0.925759	ok
Os01t0672400-01	536.9	genblast_Os01t0672400-01_Phyllostachys_violascens_8	CM093878.1;-1;5;48083396..48083471 48083109..48083302 48079465..48079542 48079036..48079316 48078229..48078337	523.4	0.974856	XP_062217168.1	[lpPhrAust1.1 gene model]	519.7	0.967964	ok
Os01t0672500-01	4124.2	genblast_Os01t0672500-01_Phyllostachys_violascens_8	CM093878.1;1;1;48069741..48075068	4047.5	0.981402	XP_062217167.1	[lpPhrAust1.1 gene model]	4049.2	0.981815	ok
Os01t0672700-02	1327.7	genblast_Os01t0672700-02_Phyllostachys_violascens_8	CM093878.1;-1;14;48059312..48059825 48057923..48058035 48057775..48057831 48051693..48051788 48051292..48051362 48051140..48051182 48050901..48050981 48050730..48050789 48050329..48050397 48049049..48049155 48048661..48048709 48048517..48048561 48047285..48047675 48047133..48047254	1176.2	0.885893	XP_062206474.1	[lpPhrAust1.1 gene model]	1222.7	0.920916	ok
Os01t0672800-01	1117.8	genblast_Os01t0672800-01_Phyllostachys_violascens_8	CM093878.1;1;4;48043399..48043515 48043610..48043891 48044589..48045755 48045780..48045827	1039.9	0.93031	XP_062217166.1	[lpPhrAust1.1 gene model]	1015	0.908034	ok
Os01t0673500-01	911.1	genblast_Os01t0673500-01_Phyllostachys_violascens_7	CM093877.1;-1;11;57839281..57839325 57839001..57839168 57838837..57838883 57837979..57838044 57837769..57837876 57836499..57836565 57835934..57836018 57834625..57834785 57830646..57830747 57827506..57827728 57826840..57826973	872.4	0.957524	XP_062217149.1	[lpPhrAust1.1 gene model]	880.2	0.966085	ok
Os01t0673600-01	357.7	genblast_Os01t0673600-01_Phyllostachys_violascens_7	CM093877.1;-1;8;57855925..57855960 57855780..57855807 57855582..57855668 57854694..57854752 57853912..57853953 57853759..57853832 57853332..57853429 57853205..57853242	357.7	1	XP_062181102.1	[lpPhrAust1.1 gene model]	356.2	0.995807	ok
Os01t0673800-01	798.9	genblast_Os01t0673800-01_Phyllostachys_violascens_7	CM093877.1;-1;9;57911529..57911870 57911297..57911355 57911107..57911206 57910918..57911016 57910661..57910747 57910369..57910460 57910110..57910202 57908223..57908291 57907982..57908117	741.4	0.928026	XP_062206477.1	[lpPhrAust1.1 gene model]	752	0.941294	ok
Os01t0674100-02	1851	genblast_Os01t0674100-02_Phyllostachys_violascens_7	CM093877.1;-1;15;58002423..58002671 58001969..58002169 58001466..58001654 58001083..58001342 58000143..58000226 57999889..57999981 57999329..57999424 57997712..57997807 57997358..57997478 57996969..57997245 57996577..57996678 57996188..57996347 57995693..57995981 57995397..57995469 57995139..57995221	1730.3	0.934792	XP_062206482.1	[lpPhrAust1.1 gene model]	1788.6	0.966288	ok
Os01t0674500-01	823	genblast_Os01t0674500-01_Phyllostachys_violascens_8	CM093878.1;1;4;47770273..47770590 47771977..47772064 47779803..47779932 47780969..47781527	794.8	0.965735	XP_062206483.1	[lpPhrAust1.1 gene model]	780.3	0.948117	ok
Os01t0674700-00	2116.5	genblast_Os01t0674700-00_Phyllostachys_violascens_7	CM093877.1;1;10;58153687..58154091 58154116..58155032 58156079..58156270 58156576..58156657 58156742..58156933 58157047..58157160 58157459..58157549 58157615..58157772 58158941..58159366 58159946..58160311	1978.6	0.934845	XP_062206485.1	[lpPhrAust1.1 gene model]	1930.2	0.911977	ok
Os01t0674800-01	1439.6	genblast_Os01t0674800-01_Phyllostachys_violascens_7	CM093877.1;1;12;58174402..58174492 58174575..58174707 58178274..58178345 58178816..58178959 58179041..58179175 58179313..58179368 58179453..58179863 58180389..58180579 58180687..58180819 58180907..58181061 58181418..58181606 58181703..58181963	1381.4	0.959572	XP_062217701.1	[lpPhrAust1.1 gene model]	1380.3	0.958808	ok
Os01t0675000-01	1087.8	genblast_Os01t0675000-01_Phyllostachys_violascens_7	CM093877.1;1;8;58186297..58186582 58186701..58186817 58186934..58187088 58187186..58187260 58187375..58187647 58187808..58188119 58188205..58188384 58188400..58188582	995.6	0.915242	XP_062206489.1	[lpPhrAust1.1 gene model]	990.5	0.910553	ok
Os01t0675100-01	337.9	genblast_Os01t0675100-01_Phyllostachys_violascens_8	CM093878.1;1;3;47651910..47652064 47653122..47653201 47653786..47654039	332.3	0.983427	XP_062206490.1	[lpPhrAust1.1 gene model]	331.2	0.980172	ok
Os01t0675500-01	1008.3	genblast_Os01t0675500-01_Phyllostachys_violascens_7	CM093877.1;-1;4;58286248..58286685 58285757..58286229 58284205..58284454 58283568..58283738	988	0.979867	XP_062206491.1	[lpPhrAust1.1 gene model]	970.1	0.962114	ok
Os01t0676900-01	422.6	genblast_Os01t0676900-01_Phyllostachys_violascens_7	CM093877.1;1;5;58373002..58373226 58373371..58373472 58374106..58374164 58374290..58374368 58374506..58374610	398.2	0.942262	XP_062208531.1	[lpPhrAust1.1 gene model]	400.9	0.948651	ok
Os01t0677000-01	1316.9	genblast_Os01t0677000-01_Phyllostachys_violascens_7	CM093877.1;1;3;58425330..58425872 58425955..58426115 58428371..58429538	1199.5	0.910851	XP_062185724.1	[lpPhrAust1.1 gene model]	1229.5	0.933632	ok
Os01t0678600-01	401.5	genblast_Os01t0678600-01_Phyllostachys_violascens_8	CM093878.1;-1;3;47112196..47112330 47111906..47112109 47109686..47109922	377.6	0.940473	XP_062217764.1	[lpPhrAust1.1 gene model]	383	0.953923	ok
Os01t0679000-01	1098.5	genblast_Os01t0679000-01_Phyllostachys_violascens_8	CM093878.1;-1;14;47059578..47059646 47059320..47059464 47059126..47059232 47057973..47058060 47057666..47057814 47057075..47057221 47056708..47056818 47055976..47056075 47055029..47055169 47053738..47053775 47053016..47053108 47052729..47052812 47050708..47050857 47049678..47049776	1062.5	0.967228	XP_062206503.1	[lpPhrAust1.1 gene model]	1015.8	0.924716	ok
Os01t0679600-01	369.1	genblast_Os01t0679600-01_Phyllostachys_violascens_7	CM093877.1;1;4;58697495..58697659 58697765..58697905 58699348..58699416 58712901..58713020	354.5	0.960444	XP_062217794.1	[lpPhrAust1.1 gene model]	355.1	0.96207	ok
Os01t0679700-02	210.3	genblast_Os01t0679700-02_Phyllostachys_violascens_7	CM093877.1;-1;4;58714985..58715024 58714817..58714905 58714106..58714188 58713952..58714015	208.7	0.992392	XP_062218767.1	[lpPhrAust1.1 gene model]	211	1.00333	ok
Os01t0679900-01	1357	genblast_Os01t0679900-01_Phyllostachys_violascens_7	CM093877.1;1;8;58744927..58744989 58745136..58745280 58745356..58745423 58746103..58746558 58746646..58747164 58747675..58747887 58748390..58748551 58749043..58749261	1282.8	0.945321	XP_062206509.1	[lpPhrAust1.1 gene model]	1276.3	0.940531	ok
Os01t0680400-01	440.6	genblast_Os01t0680400-01_Phyllostachys_violascens_7	CM093877.1;1;4;58846027..58846355 58846822..58846909 58847586..58847685 58847991..58848118	404.2	0.917385	XP_062217822.1	[lpPhrAust1.1 gene model]	410	0.930549	ok
Os01t0680900-01	803.1	genblast_Os01t0680900-01_Phyllostachys_violascens_7	CM093877.1;-1;4;58870713..58870892 58870203..58870599 58869470..58869753 58868992..58869252	770.3	0.959158	XP_062217833.1	[lpPhrAust1.1 gene model]	774.8	0.964762	ok
Os01t0681000-01	1064.6	genblast_Os01t0681000-01_Phyllostachys_violascens_8	CM093878.1;1;7;46572630..46572923 46574190..46574801 46574897..46574963 46575080..46575153 46575297..46575512 46575629..46575766 46575952..46576152	966	0.907383	XP_062206512.1	[lpPhrAust1.1 gene model]	990.9	0.930772	ok
Os01t0681200-01	1522.5	genblast_Os01t0681200-01_Phyllostachys_violascens_7	CM093877.1;-1;19;58931074..58931176 58930821..58930908 58930733..58930796 58930526..58930615 58930319..58930375 58929810..58929858 58929539..58929615 58929039..58929078 58928853..58928947 58928257..58928424 58928065..58928175 58927888..58927975 58927702..58927768 58927538..58927613 58927321..58927438 58926965..58927213 58926595..58926734 58926319..58926501 58926073..58926207	1395.6	0.91665	XP_062206515.1	[lpPhrAust1.1 gene model]	1486.3	0.976223	ok
Os01t0682001-01	5076.2	genblast_Os01t0682001-01_Phyllostachys_violascens_7	CM093877.1;-1;22;59007692..59008027 59007480..59007599 59007278..59007391 59007044..59007196 59006859..59006959 59006508..59006604 59005911..59006020 59005682..59005785 59005380..59005559 59004956..59005299 59004763..59004827 59004214..59004683 59002950..59003819 59002095..59002249 59001814..59001975 59000046..59001575 58999626..58999844 58998924..58999198 58998515..58998820 58998079..58998346 58…	5002.2	0.985422	XP_062217855.1	[lpPhrAust1.1 gene model]	5019.4	0.988811	ok
Os01t0682200-00	1578.4	genblast_Os01t0682200-00_Phyllostachys_violascens_8	CM093878.1;1;6;46245438..46245529 46245631..46245722 46251086..46251182 46251780..46252641 46252731..46252864 46256784..46257657	1513.8	0.959072	XP_062206524.1	[lpPhrAust1.1 gene model]	1540.9	0.976242	ok
Os01t0682500-01	929	genblast_Os01t0682500-01_Phyllostachys_violascens_8	CM093878.1;-1;11;46241787..46241943 46240884..46241260 46240377..46240456 46240239..46240290 46240081..46240122 46239897..46239981 46239542..46239591 46239382..46239456 46239183..46239299 46239044..46239094 46238438..46238581	822.1	0.88493	XP_062217888.1	[lpPhrAust1.1 gene model]	893.7	0.962002	ok
Os01t0683400-01	940.7	genblast_Os01t0683400-01_Phyllostachys_violascens_8	CM093878.1;-1;16;46083884..46083996 46083707..46083797 46083498..46083554 46083093..46083140 46082859..46082909 46082720..46082763 46082548..46082611 46082293..46082379 46081843..46081934 46081660..46081741 46081166..46081251 46080966..46081075 46080651..46080743 46080511..46080575 46080279..46080422 46080054..46080095	938.3	0.997449	XP_062208535.1	[lpPhrAust1.1 gene model]	915.9	0.973637	ok
Os01t0683700-01	509.6	genblast_Os01t0683700-01_Phyllostachys_violascens_8	CM093878.1;-1;3;46053275..46053439 46052829..46053176 46052595..46052810	457.7	0.898155	XP_062206530.1	[lpPhrAust1.1 gene model]	483.1	0.947998	ok
Os01t0684800-01	817.3	genblast_Os01t0684800-01_Phyllostachys_violascens_24	CM093894.1;-1;11;15570255..15570364 15569693..15569980 15569456..15569566 15568923..15569013 15568699..15568767 15568399..15568491 15567838..15567867 15567757..15567807 15567570..15567646 15567407..15567548 15567156..15567275	679.9	0.831885	XP_062202979.1	[lpPhrAust1.1 gene model]	762.4	0.932828	ok
Os01t0684900-01	1033.4	genblast_Os01t0684900-01_Phyllostachys_violascens_7	CM093877.1;-1;7;59286142..59286387 59281533..59282077 59281359..59281445 59281220..59281276 59280879..59281117 59280394..59280599 59280197..59280271	979.1	0.947455	XP_062206528.1	[lpPhrAust1.1 gene model]	988.4	0.956454	ok
Os01t0685800-01	1293.1	genblast_Os01t0685800-01_Phyllostachys_violascens_7	CM093877.1;1;9;59421273..59421743 59422752..59422827 59422947..59423035 59423177..59423294 59423384..59423487 59423572..59423730 59423961..59424185 59424272..59424583 59425615..59425728	1269.3	0.981595	XP_062206543.1	[lpPhrAust1.1 gene model]	1266.7	0.979584	ok
Os01t0685900-01	1533.1	genblast_Os01t0685900-01_Phyllostachys_violascens_7	CM093877.1;1;12;59429419..59429490 59429576..59429782 59430383..59430631 59430755..59430964 59431045..59431200 59431303..59431462 59431556..59431707 59431796..59431883 59431992..59432065 59432153..59432227 59432318..59432552 59432629..59433014	1486.6	0.969669	XP_062206545.1	[lpPhrAust1.1 gene model]	1507.1	0.983041	ok
Os01t0686700-00	526.7	genblast_Os01t0686700-00_Phyllostachys_violascens_8	CM093878.1;-1;7;45719031..45719276 45718169..45718240 45717859..45717926 45717613..45717763 45717439..45717519 45717258..45717350 45717084..45717173	480.2	0.911714	XP_062206549.1	[lpPhrAust1.1 gene model]	485.4	0.921587	ok
Os01t0686800-01Zm00001eb294990_P001	760.6	genblast_Os01t0686800-01Zm00001eb294990_P001_Phyllostachys_violascens_7	CM093877.1;1;2;59552359..59553243 59554182..59554295	747.8	0.983171	XP_062206551.1	[lpPhrAust1.1 gene model]	742.2	0.975809	ok
Os01t0687300-01Zm00001eb295010_P001	1535.2	genblast_Os01t0687300-01Zm00001eb295010_P001_Phyllostachys_violascens_8	CM093878.1;-1;2;45681859..45683331 45678676..45679410	1326.8	0.864252	XP_062218068.1	[lpPhrAust1.1 gene model]	1195.5	0.778726	ok
Os01t0687500-01	792.6	genblast_Os01t0687500-01_Phyllostachys_violascens_8	CM093878.1;-1;9;45664491..45664613 45664194..45664391 45663987..45664089 45663127..45663197 45662929..45663040 45662000..45662100 45660881..45660940 45660627..45660824 45660439..45660531	726	0.915973	XP_062218081.1	[lpPhrAust1.1 gene model]	760.6	0.959627	ok
Os01t0687600-01	686.6	genblast_Os01t0687600-01_Phyllostachys_violascens_7	CM093877.1;-1;5;59604074..59604654 59603345..59603469 59602573..59602637 59602296..59602466 59602147..59602215	559.7	0.815176	XP_062218101.1	[lpPhrAust1.1 gene model]	599.9	0.873726	ok
Os01t0687700-01	698.3	genblast_Os01t0687700-01_Phyllostachys_violascens_7	CM093877.1;-1;6;59608011..59608060 59607148..59607280 59606957..59607060 59606657..59606828 59606410..59606550 59605266..59605622	678.9	0.972218	XP_062206555.1	[lpPhrAust1.1 gene model]	677.5	0.970213	ok
Os01t0688200-01	844.1	genblast_Os01t0688200-01_Phyllostachys_violascens_7	CM093877.1;-1;7;59612634..59612873 59611562..59611691 59611327..59611473 59611099..59611229 59610044..59610181 59609576..59609674 59609183..59609392	769.1	0.911148	XP_062206554.1	[lpPhrAust1.1 gene model]	820.3	0.971804	ok
Os01t0688600-01	391.7	genblast_Os01t0688600-01_Phyllostachys_violascens_8	CM093878.1;1;2;45511359..45511889 45511984..45512100	317.2	0.809803	XP_062218162.1	[lpPhrAust1.1 gene model]	331.4	0.846056	ok
Os01t0689451-02	2860.7	genblast_Os01t0689451-02_Phyllostachys_violascens_8	CM093878.1;1;14;45446898..45447170 45448155..45448364 45449385..45449579 45449665..45450020 45450872..45451097 45451182..45451350 45451459..45452700 45453423..45453594 45453664..45453885 45454996..45455133 45456228..45456462 45456554..45456613 45457444..45457515 45457596..45457730	2810.8	0.982557	XP_062206563.1	[lpPhrAust1.1 gene model]	2821.7	0.986367	ok
Os01t0689600-01	280.9	genblast_Os01t0689600-01_Phyllostachys_violascens_8	CM093878.1;1;5;45409296..45409457 45410359..45410419 45410507..45410625 45416695..45416744 45417349..45417391	252	0.897116	XP_062206564.1	[lpPhrAust1.1 gene model]	236.8	0.843005	ok
Os01t0689800-01	836.7	genblast_Os01t0689800-01_Phyllostachys_violascens_8	CM093878.1;-1;5;45335965..45336335 45334571..45334607 45334225..45334461 45334106..45334153 45333325..45333723	816.5	0.975858	XP_062206565.1	[lpPhrAust1.1 gene model]	822.2	0.98267	ok
Os01t0690200-00	515.7	genblast_Os01t0690200-00_Phyllostachys_violascens_7	CM093877.1;1;1;60265553..60266500	399.2	0.774093	XP_062206575.1	[lpPhrAust1.1 gene model]	438.9	0.851076	ok
Os01t0690900-00	545	genblast_Os01t0690900-00_Phyllostachys_violascens_7	CM093877.1;-1;1;60068432..60069370	427.6	0.784587	XP_062206571.1	[lpPhrAust1.1 gene model]	458.1	0.84055	ok
Os01t0691400-00	469.5	genblast_Os01t0691400-00_Phyllostachys_violascens_7	CM093877.1;1;5;60312795..60312894 60313001..60313181 60313267..60313408 60313632..60313701 60313864..60314030	426.9	0.909265	XP_062218292.1	[lpPhrAust1.1 gene model]	426.9	0.909265	ok
Os01t0691500-01	878.9	genblast_Os01t0691500-01_Phyllostachys_violascens_7	CM093877.1;-1;12;60326995..60327081 60326804..60326902 60326565..60326649 60326376..60326445 60325805..60325865 60325353..60325406 60321906..60322059 60321719..60321815 60321292..60321401 60315639..60315745 60314849..60314959 60314651..60314767	855.4	0.973262	XP_062218260.1	[lpPhrAust1.1 gene model]	862.5	0.98134	ok
Os01t0691600-01	1812.9	genblast_Os01t0691600-01_Phyllostachys_violascens_8	CM093878.1;-1;18;44983106..44983265 44982825..44982993 44981499..44981721 44981363..44981419 44980821..44980964 44980650..44980730 44979446..44979533 44973084..44973421 44972904..44972979 44972628..44972821 44972105..44972260 44971950..44972054 44971751..44971864 44971078..44971158 44970877..44970936 44970637..44970720 44970409..44970551 44970229..44970313	1767.6	0.975012	XP_062218305.1	[lpPhrAust1.1 gene model]	1793.8	0.989464	ok
Os01t0691700-01	734	genblast_Os01t0691700-01_Phyllostachys_violascens_7	CM093877.1;1;10;60349804..60349884 60350080..60350226 60350322..60350389 60351180..60351237 60352089..60352199 60352287..60352337 60353338..60353481 60353564..60353659 60353787..60353858 60354659..60354742	731.2	0.996185	XP_062218317.1	[lpPhrAust1.1 gene model]	734	1	ok
Os01t0692100-01	495.1	genblast_Os01t0692100-01_Phyllostachys_violascens_20	CM093890.1;1;3;57727323..57727646 57727783..57727986 57728005..57728157	305.7	0.617451	XP_062203835.1	[lpPhrAust1.1 gene model]	460.6	0.930317	no match Phyllostachys_violascens (Bambusoideae)
Os01t0692300-01	1184.5	genblast_Os01t0692300-01_Phyllostachys_violascens_7	CM093877.1;1;2;60370825..60370938 60371063..60372841	1103.9	0.931954	XP_062206579.1	[lpPhrAust1.1 gene model]	1126.6	0.951119	ok
Os01t0692600-01	1330.2	genblast_Os01t0692600-01_Phyllostachys_violascens_8	CM093878.1;-1;9;44896238..44896567 44896061..44896138 44894975..44895646 44894777..44894879 44893248..44893348 44892997..44893171 44891745..44891915 44891232..44891332 44891071..44891136	1242.1	0.933769	XP_062218361.1	[lpPhrAust1.1 gene model]	1267	0.952488	ok
Os01t0693100-00Zm00001eb360730_P001	456.3	genblast_Os01t0693100-00Zm00001eb360730_P001_Phyllostachys_violascens_7	CM093877.1;1;2;60433814..60433941 60433981..60434509	360.3	0.789612	XP_062203866.1	[lpPhrAust1.1 gene model]	380.1	0.833005	ok
Os01t0693300-01	687.6	genblast_Os01t0693300-01_Phyllostachys_violascens_7	CM093877.1;1;7;60503697..60503930 60504015..60504102 60504177..60504286 60504384..60504477 60504646..60504834 60504943..60505002 60505765..60505949	683.5	0.994037	XP_062218385.1	[lpPhrAust1.1 gene model]	684.4	0.995346	ok
Os01t0693800-01	1229.6	genblast_Os01t0693800-01_Phyllostachys_violascens_8	CM093878.1;1;1;44687584..44689194	1183.4	0.962427	XP_062218413.1	[lpPhrAust1.1 gene model]	1184.1	0.962996	ok
Os01t0693900-01	555.9	genblast_Os01t0693900-01_Phyllostachys_violascens_8	CM093878.1;1;8;44679401..44679613 44680174..44680258 44683143..44683210 44683292..44683342 44683421..44683494 44683965..44684023 44684092..44684168 44684336..44684452	548.8	0.987228	XP_062218429.1	[lpPhrAust1.1 gene model]	545.8	0.981831	ok
Os01t0694900-01	1283.6	genblast_Os01t0694900-01_Phyllostachys_violascens_7	CM093877.1;1;15;60724768..60724857 60725017..60725086 60725275..60725372 60726557..60726695 60726804..60726931 60727069..60727161 60727290..60727340 60727933..60727998 60728093..60728158 60728275..60728355 60728446..60728523 60729142..60729318 60729397..60729472 60729549..60729676 60730876..60731235	1218.4	0.949205	XP_062218497.1	[lpPhrAust1.1 gene model]	1229.4	0.957775	ok
Os01t0695200-01	856.1	genblast_Os01t0695200-01_Phyllostachys_violascens_7	CM093877.1;1;10;60787679..60787933 60788037..60788153 60788251..60788351 60792930..60793001 60793104..60793185 60793276..60793356 60794716..60794757 60795417..60795482 60795585..60795734 60796796..60796972	750.8	0.877	XP_062206595.1	[lpPhrAust1.1 gene model]	808.6	0.944516	ok
Os01t0695600-00	873.9	genblast_Os01t0695600-00_Phyllostachys_violascens_7	CM093877.1;-1;6;60874378..60874701 60874243..60874285 60873644..60873958 60873214..60873343 60872634..60872813 60871946..60872174	827.5	0.946905	XP_062206596.1	[lpPhrAust1.1 gene model]	832.2	0.952283	ok
Os01t0695700-00Zm00001eb155890_P001	2791.3	genblast_Os01t0695700-00Zm00001eb155890_P001_Phyllostachys_violascens_7	CM093877.1;1;13;60909995..60910001 60910017..60910246 60911210..60911264 60911790..60911965 60912373..60912594 60912681..60912919 60913343..60913868 60913957..60914230 60914339..60914972 60915056..60915284 60915500..60915766 60915846..60916109 60917089..60917733	2681.8	0.960771	XP_062218589.1	[lpPhrAust1.1 gene model]	2722.3	0.97528	ok
Os01t0695900-01	519.2	genblast_Os01t0695900-01_Phyllostachys_violascens_7	CM093877.1;1;3;61021970..61022265 61022351..61022501 61022514..61022864	436.6	0.840909	XP_062206600.1	[lpPhrAust1.1 gene model]	450.3	0.867296	ok
Os01t0696000-02	617	genblast_Os01t0696000-02_Phyllostachys_violascens_8	CM093878.1;-1;4;44205926..44206130 44205408..44205607 44204618..44205078 44204430..44204487	546.9	0.886386	XP_062206603.1	[lpPhrAust1.1 gene model]	541.8	0.87812	ok
Os01t0696100-00	847.2	genblast_Os01t0696100-00_Phyllostachys_violascens_8	CM093878.1;1;2;44201846..44202864 44203652..44203796	831.8	0.981822	XP_062206601.1	[lpPhrAust1.1 gene model]	814.7	0.961638	ok
Os01t0698100-01	1845.7	genblast_Os01t0698100-01_Phyllostachys_violascens_7	CM093877.1;1;4;61284509..61284788 61285914..61286056 61286474..61287277 61291740..61293158	1654.6	0.896462	XP_062218638.1	[lpPhrAust1.1 gene model]	1594.4	0.863846	ok
Os01t0698200-00	717.5	genblast_Os01t0698200-00_Phyllostachys_violascens_13	CM093883.1;-1;1;13925988..13927046	591.6	0.82453	XP_062208887.1	[lpPhrAust1.1 gene model]	700	0.97561	ok
Os01t0699600-01	859.2	genblast_Os01t0699600-01_Phyllostachys_violascens_7	CM093877.1;-1;1;61457047..61458552	803	0.93459	XP_062203993.1	[lpPhrAust1.1 gene model]	735.3	0.855796	ok
Os01t0699900-01	330.9	genblast_Os01t0699900-01_Phyllostachys_violascens_7	CM093877.1;1;4;61463786..61463912 61464000..61464219 61464328..61464373 61464491..61464568	300.4	0.907827	XP_062208545.1	[lpPhrAust1.1 gene model]	321.7	0.972197	ok
Os01t0700000-01	500.1	genblast_Os01t0700000-01_Phyllostachys_violascens_8	CM093878.1;-1;4;43659440..43659611 43659025..43659155 43658635..43659000 43658450..43658551	367.8	0.735453	XP_062218719.1	[lpPhrAust1.1 gene model]	389.7	0.779244	ok
Os01t0700100-01	483.4	genblast_Os01t0700100-01_Phyllostachys_violascens_8	CM093878.1;-1;6;43651856..43651901 43651718..43651754 43651398..43651617 43651040..43651198 43650761..43650880 43650543..43650650	476.2	0.985106	XP_062206616.1	[lpPhrAust1.1 gene model]	480.2	0.99338	ok
Os01t0701500-01	1131.9	genblast_Os01t0701500-01_Phyllostachys_violascens_12	CM093882.1;1;13;5591900..5591974 5592000..5592039 5592202..5592283 5599087..5599144 5599324..5599418 5599553..5599706 5599727..5599793 5599807..5600117 5600143..5600199 5600258..5600337 5600355..5600478 5600741..5600877 5600904..5601084	763.1	0.674176	XP_062206617.1	[lpPhrAust1.1 gene model]	841.9	0.743794	ok
Os01t0701700-01	864.8	genblast_Os01t0701700-01_Phyllostachys_violascens_8	CM093878.1;1;4;43358739..43358852 43358946..43359359 43359458..43359730 43359837..43360172	831.8	0.961841	XP_062206618.1	[lpPhrAust1.1 gene model]	858.6	0.992831	ok
Os01t0701900-01	1286.6	genblast_Os01t0701900-01_Phyllostachys_violascens_7	CM093877.1;-1;13;61583810..61584102 61583508..61583604 61583150..61583416 61582982..61583059 61582688..61582789 61582540..61582589 61582365..61582464 61582187..61582285 61581986..61582096 61581561..61581690 61581161..61581331 61580928..61581130 61580519..61580635	1202.5	0.934634	XP_062218731.1	[lpPhrAust1.1 gene model]	1205.2	0.936732	ok
Os01t0702000-01	744.1	genblast_Os01t0702000-01_Phyllostachys_violascens_7	CM093877.1;-1;9;61599126..61599450 61598748..61598918 61598611..61598660 61598404..61598460 61598053..61598118 61597896..61597970 61597369..61597484 61597197..61597288 61596961..61597016	711.6	0.956323	XP_062206621.1	[lpPhrAust1.1 gene model]	709.5	0.953501	ok
Os01t0702400-01Zm00001eb062490_P003	1894.6	genblast_Os01t0702400-01Zm00001eb062490_P003_Phyllostachys_violascens_8	CM093878.1;-1;17;43122126..43122242 43121926..43122010 43121260..43121362 43121045..43121129 43120310..43120393 43120115..43120221 43119112..43119220 43118491..43118924 43116522..43116603 43116189..43116365 43116063..43116116 43114786..43114878 43114639..43114704 43114483..43114529 43113664..43114350 43113404..43113498 43113114..43113379	1789.7	0.944632	XP_062218772.1	[lpPhrAust1.1 gene model]	1747.9	0.922569	ok
Os01t0702450-00	733.4	genblast_Os01t0702450-00_Phyllostachys_violascens_7	CM093877.1;1;9;61634435..61634521 61634620..61634679 61635051..61635133 61635351..61635513 61635706..61635835 61636151..61636309 61636395..61636567 61636721..61636801 61637765..61637842	723.9	0.987047	XP_062218796.1	[lpPhrAust1.1 gene model]	722.9	0.985683	ok
Os01t0702700-01	666.6	genblast_Os01t0702700-01_Phyllostachys_violascens_8	CM093878.1;1;4;43049375..43049513 43049631..43049760 43049850..43050255 43050271..43050480	590.5	0.885839	XP_062218806.1	[lpPhrAust1.1 gene model]	604.7	0.907141	ok
Os01t0703300-01	715.4	genblast_Os01t0703300-01_Phyllostachys_violascens_8	CM093878.1;-1;4;42937676..42937701 42937274..42937663 42936827..42937181 42936154..42936294	690.3	0.964915	XP_062185852.1	[lpPhrAust1.1 gene model]	687.2	0.960581	ok
Os01t0703400-01	820.6	genblast_Os01t0703400-01_Phyllostachys_violascens_8	CM093878.1;-1;11;42924339..42924482 42922523..42922663 42922342..42922428 42921903..42922019 42921716..42921804 42921437..42921488 42921229..42921324 42921097..42921141 42920883..42920972 42920739..42920810 42920330..42920458	792.7	0.966	XP_062206626.1	[lpPhrAust1.1 gene model]	806	0.982208	ok
Os01t0704100-02	1171.5	genblast_Os01t0704100-02_Phyllostachys_violascens_7	CM093877.1;1;1;61837921..61839456	1120.4	0.956381	XP_062218846.1	[lpPhrAust1.1 gene model]	1143.4	0.976014	ok
Os01t0704200-01	816	genblast_Os01t0704200-01_Phyllostachys_violascens_7	CM093877.1;1;5;61873369..61873488 61873895..61873961 61874050..61874439 61874900..61875237 61876250..61876465	791.7	0.970221	XP_062206628.1	[lpPhrAust1.1 gene model]	790.7	0.968995	ok
Os01t0704300-01	834.1	genblast_Os01t0704300-01_Phyllostachys_violascens_8	CM093878.1;1;1;42701229..42702503	794.6	0.952644	XP_062206629.1	[lpPhrAust1.1 gene model]	760.7	0.912001	ok
Os01t0704700-01	1532.3	genblast_Os01t0704700-01_Phyllostachys_violascens_8	CM093878.1;-1;6;42666883..42667176 42658967..42659354 42658384..42658578 42657379..42657888 42656383..42656801 42647846..42648058	1289.9	0.841806	XP_062180407.1	[lpPhrAust1.1 gene model]	1002.4	0.65418	ok
Os01t0705100-00	430.7	genblast_Os01t0705100-00_Phyllostachys_violascens_8	CM093878.1;-1;1;42507896..42508564	412.6	0.957975	XP_062185885.1	[lpPhrAust1.1 gene model]	403	0.935686	ok
Os01t0705300-01	391.9	genblast_Os01t0705300-01_Phyllostachys_violascens_7	CM093877.1;-1;3;61986290..61986421 61986078..61986167 61984989..61985321	387.9	0.989793	XP_062218884.1	[lpPhrAust1.1 gene model]	371	0.94667	ok
Os01t0705700-01	986	genblast_Os01t0705700-01_Phyllostachys_violascens_7	CM093877.1;1;2;62027788..62028031 62028056..62029215	906.5	0.919371	XP_062206630.1	[lpPhrAust1.1 gene model]	891.8	0.904462	ok
Os01t0706000-01	349.3	genblast_Os01t0706000-01_Phyllostachys_violascens_8	CM093878.1;1;3;42274230..42274595 42274700..42274805 42276544..42276635	308.3	0.882622	XP_062218931.1	[lpPhrAust1.1 gene model]	326.6	0.935013	ok
Os01t0706400-01	2301	genblast_Os01t0706400-01_Phyllostachys_violascens_8	CM093878.1;-1;7;42221449..42221510 42221195..42221327 42220183..42220286 42218962..42219133 42218697..42218837 42218243..42218615 42215742..42218152	2077.8	0.902999	XP_062218961.1	[lpPhrAust1.1 gene model]	1928.7	0.838201	ok
Os01t0706500-00Zm00001eb342400_P001	316.3	genblast_Os01t0706500-00Zm00001eb342400_P001_Phyllostachys_violascens_8	CM093878.1;-1;3;42191472..42191619 42191201..42191367 42190341..42190460	304.4	0.962377	XP_062206634.1	[lpPhrAust1.1 gene model]	313.2	0.990199	ok
Os01t0706700-01	1510.4	genblast_Os01t0706700-01_Phyllostachys_violascens_8	CM093878.1;1;16;42184616..42184816 42185002..42185071 42185167..42185282 42185871..42185997 42186068..42186168 42186294..42186385 42186472..42186576 42186671..42186940 42187097..42187229 42187300..42187413 42187494..42187564 42187659..42187789 42187938..42188020 42188120..42188227 42188307..42188465 42188554..42188664	1478.6	0.978946	XP_062218980.1	[lpPhrAust1.1 gene model]	1468.2	0.97206	ok
Os01t0706900-01	915.4	genblast_Os01t0706900-01_Phyllostachys_violascens_7	CM093877.1;-1;4;62136548..62136901 62135754..62135879 62132240..62132554 62131626..62132147	875.8	0.95674	XP_062206636.1	[lpPhrAust1.1 gene model]	870.9	0.951387	ok
Os01t0707300-01	486.4	genblast_Os01t0707300-01_Phyllostachys_violascens_7	CM093877.1;1;5;62171505..62171598 62171712..62171770 62172067..62172255 62173689..62173859 62174962..62175114	480.6	0.988076	XP_062219062.1	[lpPhrAust1.1 gene model]	475.4	0.977385	ok
Os01t0708000-00	593.3	genblast_Os01t0708000-00_Phyllostachys_violascens_8	CM093878.1;-1;6;41665692..41665841 41662639..41662841 41661910..41661994 41661117..41661200 41659758..41660061 41659622..41659674	548.1	0.923816	XP_062204227.1	[lpPhrAust1.1 gene model]	574.1	0.967639	ok
Os01t0708100-01	1031.8	genblast_Os01t0708100-01_Phyllostachys_violascens_8	CM093878.1;-1;1;41657341..41658654	1006.9	0.975867	XP_062204227.1	[lpPhrAust1.1 gene model]	1001.1	0.970246	ok
Os01t0708300-02	749.5	genblast_Os01t0708300-02_Phyllostachys_violascens_7	CM093877.1;1;9;63241961..63242071 63242161..63242259 63242380..63242509 63242665..63242753 63243196..63243252 63243321..63243379 63243674..63243794 63244386..63244534 63245574..63245790	743.7	0.992262	XP_062219089.1	[lpPhrAust1.1 gene model]	741.7	0.989593	ok
Os01t0708500-01	482.4	genblast_Os01t0708500-01_Phyllostachys_violascens_7	CM093877.1;-1;8;63303272..63303394 63302994..63303091 63302846..63302876 63297216..63297324 63297165..63297194 63297022..63297092 63296794..63296937 63296583..63296672	443.4	0.919154	XP_062206648.1	[lpPhrAust1.1 gene model]	467.9	0.969942	ok
Os01t0708600-01	443.9	genblast_Os01t0708600-01_Phyllostachys_violascens_6	CM093876.1;-1;7;57869316..57869387 57868091..57868179 57867482..57867545 57866905..57866982 57857126..57857202 57856979..57857045 57856725..57856898	433.9	0.977472	XP_062197574.1	[lpPhrAust1.1 gene model]	441.5	0.994593	ok
Os01t0708700-01	938	genblast_Os01t0708700-01_Phyllostachys_violascens_7	CM093877.1;-1;4;63323570..63323872 63323266..63323493 63322470..63322583 63321705..63322382	870.4	0.927932	XP_062206647.1	[lpPhrAust1.1 gene model]	863.6	0.920682	ok
Os01t0708900-01	764.3	genblast_Os01t0708900-01_Phyllostachys_violascens_7	CM093877.1;1;7;63364654..63364827 63365618..63365703 63365792..63365999 63366613..63366742 63366926..63367110 63367286..63367417 63368162..63368266	738.1	0.96572	XP_062219142.1	[lpPhrAust1.1 gene model]	746.6	0.976842	ok
Os01t0709400-01	894.8	genblast_Os01t0709400-01_Phyllostachys_violascens_8	CM093878.1;-1;10;41433285..41433589 41433019..41433113 41432841..41432908 41432710..41432753 41432554..41432631 41432284..41432437 41431069..41431221 41430875..41430985 41430538..41430603 41430279..41430458	858.8	0.959768	XP_062206663.1	[lpPhrAust1.1 gene model]	869.8	0.972061	ok
Os01t0709500-03	2075.6	genblast_Os01t0709500-03_Phyllostachys_violascens_7	CM093877.1;-1;10;63435240..63435372 63430788..63430994 63430536..63430709 63428154..63428297 63427496..63427603 63426983..63427354 63426514..63426771 63425609..63426010 63424966..63425209 63424252..63424876	1837	0.885045	XP_062206662.1	[lpPhrAust1.1 gene model]	1960.5	0.944546	ok
Os01t0711000-01Zm00001eb277330_P001	1149.5	genblast_Os01t0711000-01Zm00001eb277330_P001_Phyllostachys_violascens_7	CM093877.1;1;14;63747740..63747797 63747920..63747975 63748086..63748184 63748691..63748750 63748932..63749043 63749123..63749331 63750098..63750226 63750325..63750462 63751086..63751236 63751447..63751529 63752169..63752216 63752877..63752930 63753018..63753101 63753184..63753369	1148	0.998695	XP_062218599.1	[lpPhrAust1.1 gene model]	1148.2	0.998869	ok
Os01t0711200-01	1375.4	genblast_Os01t0711200-01_Phyllostachys_violascens_8	CM093878.1;-1;3;41244012..41244839 41243540..41243951 41242833..41243449	1144.4	0.832049	XP_062219392.1	[lpPhrAust1.1 gene model]	1267.4	0.921477	ok
Os01t0711500-01Zm00001eb160330_P001	529.7	genblast_Os01t0711500-01Zm00001eb160330_P001_Phyllostachys_violascens_8	CM093878.1;-1;9;66551359..66551480 66551222..66551304 66551040..66551122 66549935..66549994 66549664..66549772 66549524..66549576 66549347..66549427 66549142..66549254 66548929..66548983	475.3	0.8973	XP_062206670.1	[lpPhrAust1.1 gene model]	520.6	0.98282	ok
Os01t0711600-01	537.5	genblast_Os01t0711600-01_Phyllostachys_violascens_7	CM093877.1;1;2;63883026..63883331 63884244..63884663	529.4	0.98493	XP_062219438.1	[lpPhrAust1.1 gene model]	502.9	0.935628	ok
Os01t0712600-00	689.5	genblast_Os01t0712600-00_Phyllostachys_violascens_7	CM093877.1;-1;8;64157182..64157439 64156998..64157065 64156634..64156781 64156472..64156552 64155837..64155923 64155601..64155686 64155339..64155459 64155060..64155134	663.2	0.961856	XP_062219457.1	[lpPhrAust1.1 gene model]	662.8	0.961276	ok
Os01t0712800-00	786.1	genblast_Os01t0712800-00_Phyllostachys_violascens_8	CM093878.1;-1;3;40951291..40951620 40950810..40951164 40950305..40950732	736	0.936268	XP_062208560.1	[lpPhrAust1.1 gene model]	729.9	0.928508	ok
Os01t0713600-01	629.8	genblast_Os01t0713600-01_Phyllostachys_violascens_7	CM093877.1;1;8;64255032..64255102 64255127..64255202 64256876..64256917 64257033..64257119 64257230..64257330 64257685..64257731 64257821..64257897 64257996..64258367	537	0.852652	XP_062185935.1	[lpPhrAust1.1 gene model]	570.8	0.906319	ok
Os01t0714800-01	421.2	genblast_Os01t0714800-01_Phyllostachys_violascens_8	CM093878.1;1;3;40676322..40676641 40676772..40676912 40677041..40677236	355.8	0.844729	XP_062206686.1	[lpPhrAust1.1 gene model]	343.1	0.814577	ok
Os01t0714900-01	482.5	genblast_Os01t0714900-01_Phyllostachys_violascens_7	CM093877.1;-1;7;64518932..64518987 64518743..64518769 64518189..64518288 64517957..64518103 64513697..64513777 64513476..64513621 64513125..64513188	477.8	0.990259	XP_062219579.1	[lpPhrAust1.1 gene model]	484	1.00311	ok
Os01t0715500-00	621.5	genblast_Os01t0715500-00_Phyllostachys_violascens_8	CM093878.1;1;6;40544053..40544134 40544269..40544336 40546620..40546730 40546818..40546907 40546998..40547203 40547471..40547777	551.9	0.888013	XP_062206690.1	[lpPhrAust1.1 gene model]	566.5	0.911504	ok
Os01t0715600-00	780.6	genblast_Os01t0715600-00_Phyllostachys_violascens_8	CM093878.1;1;5;40520459..40520966 40521942..40522118 40522394..40522551 40542592..40542668 40542754..40542829	656	0.840379	XP_062219644.1	[lpPhrAust1.1 gene model]	767.7	0.983474	ok
Os01t0715900-01	1354.4	genblast_Os01t0715900-01_Phyllostachys_violascens_8	CM093878.1;1;1;40452227..40454029	1286.7	0.950015	XP_062219655.1	[lpPhrAust1.1 gene model]	1314.5	0.97054	ok
Os01t0716200-01	1136	genblast_Os01t0716200-01_Phyllostachys_violascens_7	CM093877.1;-1;6;64618549..64618638 64617930..64618088 64617804..64617902 64617196..64617399 64616068..64616127 64614792..64615883	1033.2	0.909507	XP_062219687.1	[lpPhrAust1.1 gene model]	1058	0.931338	ok
Os01t0716400-01	1195.5	genblast_Os01t0716400-01_Phyllostachys_violascens_7	CM093877.1;1;2;64641278..64641571 64644884..64646182	1137.5	0.951485	XP_062206696.1	[lpPhrAust1.1 gene model]	1127.6	0.943204	ok
Os01t0716500-01	543	genblast_Os01t0716500-01_Phyllostachys_violascens_7	CM093877.1;1;2;64659510..64659659 64659752..64660390	530.4	0.976796	XP_062206698.1	[lpPhrAust1.1 gene model]	537.2	0.989319	ok
Os01t0716800-01	1496.7	genblast_Os01t0716800-01_Phyllostachys_violascens_8	CM093878.1;-1;10;40321630..40321773 40321408..40321522 40317085..40317156 40311144..40311234 40310764..40310868 40309710..40310523 40309208..40309392 40308681..40308789 40308467..40308609 40308065..40308254	1336	0.89263	XP_062219732.1	[lpPhrAust1.1 gene model]	1343.2	0.897441	ok
Os01t0717000-01	825.1	genblast_Os01t0717000-01_Phyllostachys_violascens_8	CM093878.1;1;7;40284143..40284532 40286047..40286168 40286256..40286451 40287000..40287117 40287218..40287265 40287691..40287791 40287867..40287962	778.1	0.943037	XP_062219742.1	[lpPhrAust1.1 gene model]	775.5	0.939886	ok
Os01t0717700-01	1025.8	genblast_Os01t0717700-01_Phyllostachys_violascens_7	CM093877.1;1;5;64868528..64868871 64889159..64889456 64889561..64889850 64889947..64890233 64890317..64890540	947.4	0.923572	XP_062206700.1	[lpPhrAust1.1 gene model]	954	0.930006	ok
Os01t0719000-01	512.5	genblast_Os01t0719000-01_Phyllostachys_violascens_8	CM093878.1;-1;2;40061705..40062369 40061481..40061610	449.5	0.877073	XP_062206705.1	[lpPhrAust1.1 gene model]	376	0.733659	ok
Os01t0719100-02	676.6	genblast_Os01t0719100-02_Phyllostachys_violascens_7	CM093877.1;-1;11;65201533..65201711 65201335..65201422 65200409..65200468 65200288..65200320 65200120..65200197 65199977..65200020 65199854..65199894 65199300..65199382 65199093..65199184 65198902..65199007 65198469..65198573	652.3	0.964085	XP_062219844.1	[lpPhrAust1.1 gene model]	628.6	0.929057	ok
Os01t0719300-01	1437	genblast_Os01t0719300-01_Phyllostachys_violascens_7	CM093877.1;1;12;65285640..65285973 65286117..65286324 65286457..65286628 65288874..65288939 65289013..65289126 65289241..65289357 65289453..65289579 65289661..65289947 65290077..65290267 65290370..65290452 65290563..65290639 65290737..65290904	1402.1	0.975713	XP_062206706.1	[lpPhrAust1.1 gene model]	1405.6	0.978149	ok
Os01t0719600-01	303.7	genblast_Os01t0719600-01_Phyllostachys_violascens_7	CM093877.1;1;3;65334372..65334578 65334685..65334760 65336511..65336650	278.1	0.915706	XP_062219864.1	[lpPhrAust1.1 gene model]	301	0.99111	ok
Os01t0719900-00	763.4	genblast_Os01t0719900-00_Phyllostachys_violascens_8	CM093878.1;-1;6;39930552..39930658 39930481..39930526 39930226..39930465 39929927..39930202 39928753..39928934 39928683..39928740	421.2	0.551742	XP_062219897.1	[lpPhrAust1.1 gene model]	733.7	0.961095	no match Phyllostachys_violascens (Bambusoideae)
Os01t0720300-00	477.1	genblast_Os01t0720300-00_Phyllostachys_violascens_8	CM093878.1;1;2;39879578..39879942 39882108..39882342	457	0.95787	XP_062219935.1	[lpPhrAust1.1 gene model]	472.9	0.991197	ok
Os01t0720400-01	574.9	genblast_Os01t0720400-01_Phyllostachys_violascens_8	CM093878.1;1;1;39841971..39842795	533.6	0.928161	XP_062219946.1	[lpPhrAust1.1 gene model]	539.5	0.938424	ok
Os01t0720800-01Zm00001eb298880_P001	896.1	genblast_Os01t0720800-01Zm00001eb298880_P001_Phyllostachys_violascens_9	CM093879.1;-1;1;64634285..64635748	736.5	0.821895	XP_062187576.1	[lpPhrAust1.1 gene model]	814.3	0.908716	ok
Os01t0721000-01Zm00001eb154680_P001	929.9	genblast_Os01t0721000-01Zm00001eb154680_P001_Phyllostachys_violascens_7	CM093877.1;1;2;65728769..65729120 65729142..65730271	823.5	0.885579	XP_062219964.1	[lpPhrAust1.1 gene model]	788.1	0.84751	ok
Os01t0721900-01	779.7	genblast_Os01t0721900-01_Phyllostachys_violascens_8	CM093878.1;1;6;39654127..39654319 39654675..39655062 39655157..39655301 39656417..39656575 39656738..39656794 39657395..39657583	734.3	0.941772	XP_062206717.1	[lpPhrAust1.1 gene model]	742.1	0.951776	ok
Os01t0722100-01	741	genblast_Os01t0722100-01_Phyllostachys_violascens_8	CM093878.1;-1;9;39640371..39640484 39639873..39639997 39639290..39639398 39638932..39639024 39638739..39638855 39638568..39638651 39637988..39638092 39637313..39637399 39637119..39637238	686.6	0.926586	XP_062206719.1	[lpPhrAust1.1 gene model]	716.3	0.966667	ok
Os01t0722700-01	1052.8	genblast_Os01t0722700-01_Phyllostachys_violascens_21	CM093891.1;-1;11;23878510..23878598 23878300..23878473 23862361..23862511 23862090..23862272 23861473..23861547 23861101..23861256 23860857..23860955 23860644..23860774 23859211..23859292 23859000..23859127 23858780..23858984	878.9	0.834821	XP_062180187.1	[lpPhrAust1.1 gene model]	880.5	0.836341	ok
Os01t0722800-00	379.4	genblast_Os01t0722800-00_Phyllostachys_violascens_18	CM093888.1;1;1;595430..595936	380.4	1.00264	XP_062229915.1	[lpPhrAust1.1 gene model]	374.3	0.986558	ok
Os01t0723100-01	795.2	genblast_Os01t0723100-01_Phyllostachys_violascens_7	CM093877.1;1;5;65825372..65825932 65826019..65826149 65826249..65826415 65826599..65826674 65826778..65826949	716.2	0.900654	XP_062206724.1	[lpPhrAust1.1 gene model]	757.7	0.952842	ok
Os01t0723200-01	293.1	genblast_Os01t0723200-01_Phyllostachys_violascens_7	CM093877.1;-1;4;65829463..65829546 65829317..65829358 65829057..65829227 65827983..65828087	285.2	0.973047	XP_062220009.1	[lpPhrAust1.1 gene model]	293.6	1.00171	ok
Os01t0723400-04	1377.8	genblast_Os01t0723400-04_Phyllostachys_violascens_8	CM093878.1;-1;19;39395395..39395552 39394690..39394810 39394534..39394608 39394291..39394442 39394103..39394208 39393956..39394021 39393773..39393868 39393611..39393682 39393414..39393497 39393118..39393216 39392562..39392609 39392418..39392471 39392219..39392317 39392018..39392107 39391852..39391929 39391659..39391733 39391474..39391564 39380088..39380216 39379911..39379999	1369.2	0.993758	XP_062220021.1	[lpPhrAust1.1 gene model]	1370.8	0.994919	ok
Os01t0723600-01	874.2	genblast_Os01t0723600-01_Phyllostachys_violascens_7	CM093877.1;1;7;65876309..65876682 65877478..65877793 65877894..65877989 65878083..65878151 65878261..65878389 65878596..65878695 65879501..65879634	853.5	0.976321	XP_062206728.1	[lpPhrAust1.1 gene model]	829.1	0.94841	ok
Os01t0723800-01	2801.7	genblast_Os01t0723800-01_Phyllostachys_violascens_8	CM093878.1;1;9;39248820..39249059 39249201..39249255 39249509..39249687 39250740..39251197 39251297..39251837 39251920..39252099 39252203..39253480 39253584..39253990 39254168..39254519	2769.4	0.988471	XP_062220039.1	[lpPhrAust1.1 gene model]	2761.1	0.985509	ok
Os01t0724500-01	3133	genblast_Os01t0724500-01_Phyllostachys_violascens_7	CM093877.1;1;23;65971960..65972162 65972181..65972315 65972401..65972610 65972699..65972783 65973001..65973160 65973292..65973407 65975328..65975418 65975519..65975820 65976120..65976401 65976606..65976922 65977023..65977183 65977589..65977698 65978054..65978204 65978380..65978523 65978628..65978791 65980165..65980497 65980691..65980981 65984014..65984097 65984285..65984418 65984660..65984887 659…	3038.6	0.969869	XP_062206730.1	[lpPhrAust1.1 gene model]	3079.4	0.982892	ok
Os01t0725600-01	1296	genblast_Os01t0725600-01_Phyllostachys_violascens_8	CM093878.1;-1;5;39093784..39093841 39093555..39093683 39086593..39086642 39086375..39086494 39084975..39086276	1201.8	0.927315	XP_062220087.1	[lpPhrAust1.1 gene model]	1265.1	0.976157	ok
Os01t0725800-01	1771.3	genblast_Os01t0725800-01_Phyllostachys_violascens_8	CM093878.1;-1;7;39026950..39027480 39026708..39026865 39022906..39023851 39022661..39022807 39022221..39022532 39021648..39021707 39020694..39020882	1736.9	0.980579	XP_062206736.1	[lpPhrAust1.1 gene model]	1704.9	0.962513	ok
Os01t0725900-01	342.8	genblast_Os01t0725900-01_Phyllostachys_violascens_7	CM093877.1;-1;2;66176661..66176865 66176273..66176574	311.2	0.907818	XP_062208568.1	[lpPhrAust1.1 gene model]	302.2	0.881564	ok
Os01t0726100-01	414.2	genblast_Os01t0726100-01_Phyllostachys_violascens_8	CM093878.1;1;2;38972681..38972918 38973074..38973396	308.8	0.745534	XP_062208570.1	[lpPhrAust1.1 gene model]	349.7	0.844278	ok
Os01t0726400-01	431.4	genblast_Os01t0726400-01_Phyllostachys_violascens_8	CM093878.1;1;6;38966465..38966655 38966767..38966833 38966941..38967002 38967145..38967286 38967383..38967424 38968271..38968360	411.5	0.953871	XP_062185958.1	[lpPhrAust1.1 gene model]	417.3	0.967316	ok
Os01t0727100-01	1179.2	genblast_Os01t0727100-01_Phyllostachys_violascens_8	CM093878.1;-1;6;38890060..38890258 38889880..38889941 38883538..38883708 38882517..38883086 38882081..38882398 38881708..38881986	1113.1	0.943945	XP_062206740.1	[lpPhrAust1.1 gene model]	1140.2	0.966927	ok
Os01t0727400-01	520.1	genblast_Os01t0727400-01_Phyllostachys_violascens_8	CM093878.1;-1;7;38874723..38874774 38873908..38874021 38873157..38873219 38872743..38872834 38872304..38872384 38872125..38872223 38871868..38872056	514.4	0.989041	XP_062220143.1	[lpPhrAust1.1 gene model]	514.5	0.989233	ok
Os01t0727500-02	229.5	genblast_Os01t0727500-02_Phyllostachys_violascens_22	CM093892.1;-1;4;7396840..7396950 7396685..7396824 7396630..7396663 7396531..7396596	77.2	0.336383	XP_062206741.1	[lpPhrAust1.1 gene model]	188.2	0.820044	no match Phyllostachys_violascens (Bambusoideae)
Os01t0728100-01	805.2	genblast_Os01t0728100-01_Phyllostachys_violascens_7	CM093877.1;1;4;66385287..66385524 66387289..66387413 66387520..66388018 66388119..66388342	789.1	0.980005	XP_062220170.1	[lpPhrAust1.1 gene model]	797.9	0.990934	ok
Os01t0728150-00	354.8	genblast_Os01t0728150-00_Phyllostachys_violascens_7	CM093877.1;-1;4;66389719..66389765 66389548..66389574 66389323..66389445 66388933..66389197	329	0.927283	XP_062220182.1	[lpPhrAust1.1 gene model]	349.8	0.985908	ok
Os01t0728700-01	572.3	genblast_Os01t0728700-01_Phyllostachys_violascens_8	CM093878.1;1;3;38757990..38758032 38758057..38758278 38758377..38758837	512.7	0.895859	XP_062208575.1	[lpPhrAust1.1 gene model]	550.1	0.961209	ok
Os01t0729100-01	663	genblast_Os01t0729100-01_Phyllostachys_violascens_7	CM093877.1;1;5;66430316..66430717 66432323..66432576 66432737..66432860 66433184..66433288 66438421..66438513	625.9	0.944042	XP_062220209.1	[lpPhrAust1.1 gene model]	627.6	0.946606	ok
Os01t0729400-01	958.4	genblast_Os01t0729400-01_Phyllostachys_violascens_7	CM093877.1;1;1;66440591..66441985	899.3	0.938335	XP_062204458.1	[lpPhrAust1.1 gene model]	895.2	0.934057	ok
Os01t0729900-01	1091.9	genblast_Os01t0729900-01_Phyllostachys_violascens_7	CM093877.1;1;7;66528079..66528672 66529263..66529502 66529678..66529767 66530168..66530317 66530903..66531027 66531735..66531864 66531950..66532075	1069.2	0.979211	XP_062220251.1	[lpPhrAust1.1 gene model]	1054.7	0.965931	ok
Os01t0730300-02	1984.4	genblast_Os01t0730300-02_Phyllostachys_violascens_8	CM093878.1;-1;3;38561401..38563421 38559828..38560101 38559094..38559417	1943	0.979137	XP_062206751.1	[lpPhrAust1.1 gene model]	1932.8	0.973997	ok
Os01t0730500-01	778.2	genblast_Os01t0730500-01_Phyllostachys_violascens_8	CM093878.1;-1;9;38490416..38490667 38490021..38490149 38489785..38489914 38489580..38489700 38489311..38489392 38489103..38489153 38488789..38488827 38488559..38488652 38488331..38488458	767	0.985608	XP_062206753.1	[lpPhrAust1.1 gene model]	752.1	0.966461	ok
Os01t0730700-01	622.7	genblast_Os01t0730700-01_Phyllostachys_violascens_7	CM093877.1;-1;2;66691896..66692197 66691152..66691740	522.1	0.838445	XP_062206754.1	[lpPhrAust1.1 gene model]	516.5	0.829452	ok
Os01t0730800-01	526	genblast_Os01t0730800-01_Phyllostachys_violascens_8	CM093878.1;-1;5;38461313..38461612 38460757..38460912 38460536..38460668 38460406..38460445 38460165..38460252	507.9	0.965589	XP_062220292.1	[lpPhrAust1.1 gene model]	512.1	0.973574	ok
Os01t0730900-01	2340.5	genblast_Os01t0730900-01_Phyllostachys_violascens_7	CM093877.1;-1;6;66728925..66730649 66728227..66728446 66727577..66728038 66726253..66726907 66725852..66725912 66725021..66725113	2250	0.961333	XP_062220305.1	[lpPhrAust1.1 gene model]	2218.2	0.947746	ok
Os01t0731100-01	581.7	genblast_Os01t0731100-01_Phyllostachys_violascens_8	CM093878.1;1;3;38395233..38395379 38395471..38395902 38396213..38396419	548.5	0.942926	XP_062206759.1	[lpPhrAust1.1 gene model]	553.7	0.951865	ok
Os01t0731800-02	334.5	genblast_Os01t0731800-02_Phyllostachys_violascens_8	CM093878.1;1;3;38328933..38328986 38329008..38329240 38330128..38330344	316.2	0.945291	XP_062220370.1	[lpPhrAust1.1 gene model]	318.2	0.951271	ok
Os01t0732200-01	703.3	genblast_Os01t0732200-01_Phyllostachys_violascens_7	CM093877.1;1;4;66811064..66811550 66812448..66812517 66813382..66813544 66824952..66825170	643.6	0.915114	XP_062220388.1	[lpPhrAust1.1 gene model]	657.7	0.935163	ok
Os01t0732700-01	947.6	genblast_Os01t0732700-01_Phyllostachys_violascens_7	CM093877.1;1;4;66904792..66905550 66906565..66906813 66906942..66907064 66907326..66907523	933.9	0.985542	XP_062208579.1	[lpPhrAust1.1 gene model]	930.2	0.981638	ok
Os01t0733200-01	510.9	genblast_Os01t0733200-01_Phyllostachys_violascens_7	CM093877.1;1;3;66914413..66914661 66914753..66915178 66915194..66915253	454.5	0.889607	XP_062220430.1	[lpPhrAust1.1 gene model]	452.5	0.885692	ok
Os01t0733500-01	1016.2	genblast_Os01t0733500-01_Phyllostachys_violascens_7	CM093877.1;1;3;66992614..66992655 66993103..66993227 66993375..66994554	848	0.834481	XP_062206768.1	[lpPhrAust1.1 gene model]	887.1	0.872958	ok
Os01t0733600-01	1422.9	genblast_Os01t0733600-01_Phyllostachys_violascens_8	CM093878.1;1;13;37979557..37979579 37979601..37979730 37979827..37979904 37980004..37980108 37980782..37980873 37981021..37981202 37981295..37981383 37982336..37982410 37982519..37982629 37982997..37983131 37983279..37983398 37983547..37983763 37983910..37984439	1355.9	0.952913	XP_062220442.1	[lpPhrAust1.1 gene model]	1375.2	0.966477	ok
Os01t0734466-01	2185.9	genblast_Os01t0734466-01_Phyllostachys_violascens_8	CM093878.1;-1;15;37853838..37854055 37853395..37853822 37853139..37853298 37852962..37853010 37851985..37852098 37846330..37846752 37845208..37845591 37845026..37845121 37844835..37844950 37844511..37844678 37844267..37844426 37843966..37844163 37843725..37843853 37843472..37843550 37842967..37843076	2145.3	0.981426	XP_062220504.1	[lpPhrAust1.1 gene model]	2128.9	0.973924	ok
Os01t0734600-01Zm00001eb135190_P002	938.2	genblast_Os01t0734600-01Zm00001eb135190_P002_Phyllostachys_violascens_7	CM093877.1;1;1;67234045..67235457	888.8	0.947346	XP_062206775.1	[lpPhrAust1.1 gene model]	881.8	0.939885	ok
Os01t0734800-01	1012.2	genblast_Os01t0734800-01_Phyllostachys_violascens_8	CM093878.1;-1;1;37669610..37671055	977.4	0.965619	XP_062206776.1	[lpPhrAust1.1 gene model]	946.7	0.935289	ok
Os01t0735300-01	977.2	genblast_Os01t0735300-01_Phyllostachys_violascens_7	CM093877.1;-1;1;67300422..67301855	874.5	0.894904	XP_062206778.1	[lpPhrAust1.1 gene model]	879	0.899509	ok
Os01t0735900-01	1018	genblast_Os01t0735900-01_Phyllostachys_violascens_7	CM093877.1;1;1;67287559..67288974	960.8	0.943811	genblast_Os01t0735900-01_Phragmites_australis_1	NC_084921.1;1;3;42161221..42161358 42161371..42161793 42161806..42162633	507	0.498035	no match Phragmites_australis (Arundinoideae)
Os01t0736100-01	959.3	genblast_Os01t0736100-01_Phyllostachys_violascens_8	CM093878.1;-1;1;37619218..37620636	910.8	0.949442	XP_062220528.1	[lpPhrAust1.1 gene model]	903	0.941311	ok
Os01t0736400-02	1024	genblast_Os01t0736400-02_Phyllostachys_violascens_19	CM093889.1;1;11;43321879..43322085 43322311..43322418 43322515..43322622 43322699..43322937 43323025..43323066 43323205..43323292 43323380..43323513 43324077..43324165 43324494..43324644 43324732..43324800 43325100..43325223	992.1	0.968848	XP_062206093.1	[lpPhrAust1.1 gene model]	994.2	0.970898	ok
Os01t0736500-01	525.8	genblast_Os01t0736500-01_Phyllostachys_violascens_8	CM093878.1;-1;1;37543168..37543917	496.5	0.944275	XP_062206780.1	[lpPhrAust1.1 gene model]	506.4	0.963104	ok
Os01t0736600-01	413.4	genblast_Os01t0736600-01_Phyllostachys_violascens_8	CM093878.1;1;1;37538340..37538933	381.4	0.922593	XP_062208580.1	[lpPhrAust1.1 gene model]	395.4	0.956459	ok
Os01t0736900-01	571.9	genblast_Os01t0736900-01_Phyllostachys_violascens_7	CM093877.1;1;5;67408940..67409153 67409580..67409760 67409934..67410075 67410171..67410240 67410338..67410504	545	0.952964	XP_062220541.1	[lpPhrAust1.1 gene model]	571	0.998426	ok
Os01t0737300-00	1040.8	genblast_Os01t0737300-00_Phyllostachys_violascens_7	CM093877.1;1;13;67473397..67473477 67473493..67473722 67473982..67474327 67474721..67474819 67474920..67474976 67475574..67475645 67475806..67475862 67475996..67476072 67477923..67478004 67478230..67478346 67478877..67479004 67479986..67480055 67492543..67492590	902	0.866641	XP_062206782.1	[lpPhrAust1.1 gene model]	969.3	0.931303	ok
Os01t0737800-02	1069.9	genblast_Os01t0737800-02_Phyllostachys_violascens_7	CM093877.1;-1;14;67511132..67511412 67510663..67510749 67510464..67510569 67502351..67502386 67501764..67501846 67501630..67501683 67501476..67501527 67501345..67501409 67501178..67501234 67501028..67501100 67500634..67500720 67500416..67500557 67499795..67499898 67499401..67499637	989.3	0.924666	XP_062220562.1	[lpPhrAust1.1 gene model]	1007.3	0.94149	ok
Os01t0737900-01	1669.2	genblast_Os01t0737900-01_Phyllostachys_violascens_17	CM093887.1;1;3;51301795..51301907 51302380..51303024 51303208..51304795	1508.8	0.903906	XP_062220576.1	[lpPhrAust1.1 gene model]	1436.1	0.860352	ok
Os01t0738000-01	191.9	genblast_Os01t0738000-01_Phyllostachys_violascens_8	CM093878.1;-1;2;37400068..37400231 37399839..37399977	172.7	0.899948	XP_062206789.1	[lpPhrAust1.1 gene model]	185.2	0.965086	ok
Os01t0738300-01	1484.4	genblast_Os01t0738300-01_Phyllostachys_violascens_7	CM093877.1;1;5;67584681..67585602 67585699..67586185 67586751..67586898 67590069..67590230 67590464..67590625	1088.5	0.733293	XP_062206786.1	[lpPhrAust1.1 gene model]	1410.1	0.949946	ok
Os01t0739000-01Zm00001eb293540_P001	1107.3	genblast_Os01t0739000-01Zm00001eb293540_P001_Phyllostachys_violascens_22	CM093892.1;-1;13;8134609..8134647 8133563..8133784 8133189..8133485 8132942..8133109 8132690..8132857 8132520..8132600 8132278..8132344 8132078..8132175 8131343..8131415 8131168..8131238 8131034..8131083 8127616..8127728 8127489..8127541	1084.3	0.979229	XP_062180687.1	[lpPhrAust1.1 gene model]	1101.7	0.994943	ok
Os01t0739200-01	719.8	genblast_Os01t0739200-01_Phyllostachys_violascens_7	CM093877.1;1;6;67763332..67763562 67764345..67764467 67766316..67766409 67767357..67767439 67767531..67767620 67767710..67768111	678.7	0.942901	XP_062220651.1	[lpPhrAust1.1 gene model]	672.3	0.934009	ok
Os01t0739500-01	372.7	genblast_Os01t0739500-01_Phyllostachys_violascens_8	CM093878.1;1;2;37219081..37219331 37219424..37219724	356.9	0.957607	XP_062220664.1	[lpPhrAust1.1 gene model]	349.6	0.93802	ok
Os01t0739700-01	1139	genblast_Os01t0739700-01_Phyllostachys_violascens_7	CM093877.1;1;3;67792806..67794066 67794950..67794980 67795085..67795214	1079.3	0.947586	XP_062206800.1	[lpPhrAust1.1 gene model]	1130.9	0.992888	ok
Os01t0740400-01	979.3	genblast_Os01t0740400-01_Phyllostachys_violascens_8	CM093878.1;-1;2;37125912..37126549 37123437..37124121	929.3	0.948943	XP_062206803.1	[lpPhrAust1.1 gene model]	930.3	0.949964	ok
Os01t0740500-00	1636.8	genblast_Os01t0740500-00_Phyllostachys_violascens_8	CM093878.1;1;12;37118141..37119160 37119256..37119323 37120088..37120169 37120352..37120444 37120591..37120743 37121100..37121168 37121404..37121491 37121570..37121659 37121746..37121834 37121940..37122056 37122144..37122284 37122389..37122571	1447.9	0.884592	XP_062206804.1	[lpPhrAust1.1 gene model]	1558.4	0.952102	ok
Os01t0740600-01	1587.3	genblast_Os01t0740600-01_Phyllostachys_violascens_7	CM093877.1;-1;12;67884098..67885144 67883941..67884008 67883215..67883296 67882912..67883004 67882675..67882830 67882432..67882494 67882219..67882306 67880629..67880718 67880459..67880547 67880126..67880242 67879899..67880039 67879614..67879796	1538.1	0.969004	XP_062206805.1	[lpPhrAust1.1 gene model]	1532.2	0.965287	ok
Os01t0741200-01	1522.6	genblast_Os01t0741200-01_Phyllostachys_violascens_7	CM093877.1;-1;11;67892578..67892655 67892010..67892556 67890303..67890632 67889562..67889707 67889392..67889481 67889185..67889290 67888367..67888518 67888176..67888273 67887930..67888080 67887616..67887729 67887321..67887485	1392	0.914226	XP_062206806.1	[lpPhrAust1.1 gene model]	1468.2	0.964272	ok
Os01t0742000-01	1110.7	genblast_Os01t0742000-01_Phyllostachys_violascens_7	CM093877.1;-1;1;67949954..67951501	1039	0.935446	XP_062206811.1	[lpPhrAust1.1 gene model]	1049.2	0.94463	ok
Os01t0742300-01	742.4	genblast_Os01t0742300-01_Phyllostachys_violascens_7	CM093877.1;-1;1;67974181..67975227	725.7	0.977505	XP_062206812.1	[lpPhrAust1.1 gene model]	731.3	0.985048	ok
Os01t0742500-01	1146.6	genblast_Os01t0742500-01_Phyllostachys_violascens_7	CM093877.1;-1;9;68067429..68067721 68062926..68063076 68062654..68062836 68061740..68061814 68061366..68061521 68061124..68061222 68060918..68061048 68060702..68060783 68060262..68060615	1113.5	0.971132	XP_062206817.1	[lpPhrAust1.1 gene model]	1104.3	0.963108	ok
Os01t0743200-01Zm00001eb153600_P001	871.3	genblast_Os01t0743200-01Zm00001eb153600_P001_Phyllostachys_violascens_7	CM093877.1;-1;5;68161508..68161881 68161227..68161419 68160916..68161122 68159476..68159711 68158744..68158891	843.1	0.967635	XP_062220901.1	[lpPhrAust1.1 gene model]	830.8	0.953518	ok
Os01t0743400-02	920	genblast_Os01t0743400-02_Phyllostachys_violascens_8	CM093878.1;1;14;36658067..36658125 36658228..36658347 36660776..36660863 36661149..36661190 36661636..36661725 36661823..36661945 36662791..36662862 36663021..36663105 36663356..36663411 36663646..36663702 36663831..36663877 36663968..36664049 36664893..36664982 36665164..36665298	824.6	0.896304	XP_062220902.1	[lpPhrAust1.1 gene model]	900.4	0.978696	ok
Os01t0743500-01	1355.8	genblast_Os01t0743500-01_Phyllostachys_violascens_8	CM093878.1;-1;19;36657440..36657591 36656990..36657110 36656829..36656903 36656569..36656720 36656359..36656464 36656164..36656229 36651734..36651829 36651563..36651634 36651390..36651473 36651161..36651259 36650662..36650709 36650520..36650573 36650346..36650444 36650168..36650257 36650007..36650084 36649803..36649877 36649607..36649697 36649365..36649493 36649181..36649269	1314.1	0.969243	XP_062220021.1	[lpPhrAust1.1 gene model]	1138.2	0.839504	ok
Os01t0743600-01	1153.1	genblast_Os01t0743600-01_Phyllostachys_violascens_8	CM093878.1;1;10;36621897..36622036 36626440..36626525 36626599..36626676 36626972..36627084 36627158..36627223 36627952..36628030 36628121..36628681 36628887..36629092 36629781..36629944 36630101..36630248	1073.4	0.930882	XP_062206826.1	[lpPhrAust1.1 gene model]	1046.4	0.907467	ok
Os01t0743800-00	336.1	genblast_Os01t0743800-00_Phyllostachys_violascens_8	CM093878.1;-1;6;36605975..36606034 36605649..36605779 36605448..36605516 36604834..36604905 36604536..36604608 36604391..36604441	327.6	0.97471	XP_062220958.1	[lpPhrAust1.1 gene model]	330.2	0.982446	ok
Os01t0744000-01	2163.7	genblast_Os01t0744000-01_Phyllostachys_violascens_7	CM093877.1;1;20;68214048..68214087 68214517..68214671 68214744..68214851 68215458..68215695 68216070..68216167 68216258..68216341 68216443..68216520 68216594..68216692 68217027..68217368 68217443..68217524 68217640..68217735 68217822..68218001 68218098..68218204 68218304..68218468 68218628..68218767 68218857..68219110 68219186..68219349 68220771..68220912 68221063..68221177 68221374..68221482	2024.2	0.935527	XP_062206833.1	[lpPhrAust1.1 gene model]	2074.1	0.958589	ok
Os01t0744200-01	791.8	genblast_Os01t0744200-01_Phyllostachys_violascens_7	CM093877.1;1;3;68288279..68288832 68289050..68289398 68289718..68289969	725.4	0.91614	XP_062221058.1	[lpPhrAust1.1 gene model]	687.7	0.868527	ok
Os01t0744300-01	1539.3	genblast_Os01t0744300-01_Phyllostachys_violascens_8	CM093878.1;1;16;36530108..36530419 36530770..36530883 36530984..36531057 36531173..36531242 36531332..36531387 36531461..36531532 36531653..36531747 36531877..36531943 36532646..36532775 36532857..36533075 36533156..36533298 36533398..36533572 36533710..36533800 36533887..36534044 36534163..36534351 36534453..36534512	1473.1	0.956993	XP_062206836.1	[lpPhrAust1.1 gene model]	1491.6	0.969012	ok
Os01t0745700-01Zm00001eb371070_P001	821.3	genblast_Os01t0745700-01Zm00001eb371070_P001_Phyllostachys_violascens_7	CM093877.1;-1;2;68388775..68389080 68387470..68388321	732.3	0.891635	XP_062208586.1	[lpPhrAust1.1 gene model]	733.3	0.892853	ok
Os01t0746200-01	1677.6	genblast_Os01t0746200-01_Phyllostachys_violascens_7	CM093877.1;1;18;68483492..68483916 68484372..68484474 68484612..68484722 68484826..68484909 68485144..68485215 68485296..68485352 68486114..68486233 68488697..68488897 68489420..68489530 68489632..68489669 68489759..68489915 68490172..68490273 68490354..68490410 68490611..68490757 68490846..68490916 68491006..68491093 68491260..68491316 68491415..68491612	1639.1	0.977051	XP_062206838.1	[lpPhrAust1.1 gene model]	1637.7	0.976216	ok
Os01t0746400-01	1289.7	genblast_Os01t0746400-01_Phyllostachys_violascens_8	CM093878.1;1;5;35930719..35931030 35932102..35932845 35932951..35933144 35933267..35933559 35933657..35933802	1225.7	0.950376	XP_062186059.1	[lpPhrAust1.1 gene model]	1249.3	0.968675	ok
Os01t0746700-00	968.1	genblast_Os01t0746700-00_Phyllostachys_violascens_7	CM093877.1;-1;4;68598216..68598803 68597956..68598078 68597561..68597775 68597056..68597455	889.3	0.918603	XP_062206841.1	[lpPhrAust1.1 gene model]	923.5	0.95393	ok
Os01t0747400-01	1284	genblast_Os01t0747400-01_Phyllostachys_violascens_7	CM093877.1;-1;3;68632020..68633078 68630940..68631395 68630411..68630692	1214.9	0.946184	XP_062221123.1	[lpPhrAust1.1 gene model]	1212.7	0.94447	ok
Os01t0747500-01	911.2	genblast_Os01t0747500-01_Phyllostachys_violascens_5	CM093875.1;-1;5;87461168..87461394 87460944..87461048 87460821..87460926 87460394..87460559 87460238..87460320	372.1	0.408363	XP_062206846.1	[lpPhrAust1.1 gene model]	867	0.951493	no match Phyllostachys_violascens (Bambusoideae)
Os01t0747700-01	660	genblast_Os01t0747700-01_Phyllostachys_violascens_8	CM093878.1;-1;10;35677540..35677639 35677346..35677434 35676407..35676538 35676248..35676321 35676075..35676180 35675909..35675977 35675430..35675494 35675219..35675317 35674928..35675027 35674249..35674311	621.8	0.942121	XP_062206850.1	[lpPhrAust1.1 gene model]	647.8	0.981515	ok
Os01t0748000-00	1915.6	genblast_Os01t0748000-00_Phyllostachys_violascens_8	CM093878.1;1;8;35604321..35604689 35604845..35605036 35605137..35605343 35605465..35605893 35605997..35606224 35606302..35606497 35607023..35607683 35608626..35608812	1862.1	0.972071	XP_062221222.1	[lpPhrAust1.1 gene model]	1888.1	0.985644	ok
Os01t0748150-01	441	genblast_Os01t0748150-01_Phyllostachys_violascens_8	CM093878.1;1;3;35593639..35593831 35593950..35594220 35594236..35594440	364.9	0.827438	XP_062208588.1	[lpPhrAust1.1 gene model]	362.2	0.821315	ok
Os01t0748600-02	1080.8	genblast_Os01t0748600-02_Phyllostachys_violascens_8	CM093878.1;1;12;35585921..35586271 35586491..35586565 35586645..35586740 35586996..35587081 35587208..35587328 35587745..35587824 35587925..35587987 35588101..35588219 35588335..35588420 35588663..35588784 35589026..35589137 35589215..35589319	1024.6	0.948001	XP_062221248.1	[lpPhrAust1.1 gene model]	1033.3	0.956051	ok
Os01t0748900-01	1262.4	genblast_Os01t0748900-01_Phyllostachys_violascens_8	CM093878.1;-1;6;35502373..35502648 35501966..35502204 35501641..35501836 35501096..35501279 35500362..35500525 35499336..35499935	1223.3	0.969027	XP_062206861.1	[lpPhrAust1.1 gene model]	1241.4	0.983365	ok
Os01t0749000-01	553.7	genblast_Os01t0749000-01_Phyllostachys_violascens_8	CM093878.1;-1;3;35462337..35462625 35462188..35462239 35461496..35461895	482.2	0.870869	XP_062186065.1	[lpPhrAust1.1 gene model]	522.4	0.943471	ok
Os01t0749100-01	1066.4	genblast_Os01t0749100-01_Phyllostachys_violascens_8	CM093878.1;-1;7;35431522..35431810 35430740..35430966 35430475..35430651 35430213..35430368 35429645..35429921 35429294..35429502 35429246..35429272	981.8	0.920668	XP_062206862.1	[lpPhrAust1.1 gene model]	1012.5	0.949456	ok
Os01t0749200-01	520	genblast_Os01t0749200-01_Phyllostachys_violascens_8	CM093878.1;-1;4;35428017..35428235 35427118..35427303 35426680..35426850 35425871..35425987	494.2	0.950385	XP_062221281.1	[lpPhrAust1.1 gene model]	507.7	0.976346	ok
Os01t0749300-01	962.8	genblast_Os01t0749300-01_Phyllostachys_violascens_8	CM093878.1;-1;2;35401011..35401226 35399312..35400430	909.4	0.944537	XP_062206863.1	[lpPhrAust1.1 gene model]	928.6	0.964479	ok
Os01t0749400-02	2117.4	genblast_Os01t0749400-02_Phyllostachys_violascens_8	CM093878.1;1;3;35392996..35395067 35395817..35396090 35396736..35397113	2059.8	0.972797	XP_062206865.1	[lpPhrAust1.1 gene model]	2077.1	0.980967	ok
Os01t0750300-01	2346.8	genblast_Os01t0750300-01_Phyllostachys_violascens_8	CM093878.1;-1;12;35248237..35248402 35247973..35248125 35247545..35247692 35246538..35246804 35246117..35246445 35245891..35246057 35245248..35245373 35244931..35245143 35244600..35244846 35244319..35244518 35243841..35244194 35243166..35243750	2250.4	0.958923	XP_062221307.1	[lpPhrAust1.1 gene model]	2323.3	0.989986	ok
Os01t0750500-01	481.4	genblast_Os01t0750500-01_Phyllostachys_violascens_8	CM093878.1;1;6;35223905..35224017 35224683..35224810 35225493..35225596 35226800..35226887 35227051..35227112 35227239..35227391	480.4	0.997923	XP_062208593.1	[lpPhrAust1.1 gene model]	484.4	1.00623	ok
Os01t0750800-02	175.6	genblast_Os01t0750800-02_Phyllostachys_violascens_7	CM093877.1;1;2;66802885..66803052 66805702..66805749	173.3	0.986902	XP_062206875.1	[lpPhrAust1.1 gene model]	173.9	0.990319	ok
Os01t0751600-01	1040.6	genblast_Os01t0751600-01_Phyllostachys_violascens_8	CM093878.1;1;2;35069964..35070190 35073067..35074066	919.4	0.883529	XP_062206879.1	[lpPhrAust1.1 gene model]	918.6	0.88276	ok
Os01t0752200-01	867.1	genblast_Os01t0752200-01_Phyllostachys_violascens_8	CM093878.1;1;16;35058398..35058427 35058537..35058620 35058747..35058815 35059267..35059327 35059454..35059527 35059619..35059702 35060004..35060088 35060128..35060150 35060330..35060410 35060589..35060710 35060828..35060888 35061349..35061447 35061739..35061840 35061946..35061987 35062089..35062195 35062270..35062318	840.4	0.969208	XP_062206880.1	[lpPhrAust1.1 gene model]	847.7	0.977627	ok
Os01t0752300-01Zm00001eb157400_P001	415	genblast_Os01t0752300-01Zm00001eb157400_P001_Phyllostachys_violascens_21	CM093891.1;-1;3;18371387..18371505 18371213..18371276 18369424..18369765	405.3	0.976627	XP_062221417.1	[lpPhrAust1.1 gene model]	415.2	1.00048	ok
Os01t0752400-00	441	genblast_Os01t0752400-00_Phyllostachys_violascens_8	CM093878.1;1;5;35002597..35002957 35003033..35003146 35003688..35003783 35003950..35004135 35004227..35004342	415	0.941043	XP_062221436.1	[lpPhrAust1.1 gene model]	426	0.965986	ok
Os01t0752600-01	1032.6	genblast_Os01t0752600-01_Phyllostachys_violascens_8	CM093878.1;1;9;34963433..34963503 34963531..34963674 34964940..34965039 34965124..34965229 34965339..34965559 34971423..34971501 34972918..34973156 34973920..34974146 34974945..34975161	973.5	0.942766	XP_062206887.1	[lpPhrAust1.1 gene model]	971.6	0.940926	ok
Os01t0752700-01	1540.8	genblast_Os01t0752700-01_Phyllostachys_violascens_8	CM093878.1;-1;19;34962635..34962976 34958508..34958582 34958266..34958416 34957473..34957541 34957213..34957385 34955065..34955202 34954810..34954935 34954595..34954693 34953339..34953462 34953138..34953201 34952823..34952877 34952611..34952735 34952160..34952233 34946440..34946489 34946083..34946169 34945947..34945997 34945791..34945874 34945425..34945475 34944628..34944711	1519.9	0.986436	XP_062221449.1	[lpPhrAust1.1 gene model]	1531.1	0.993705	ok
Os01t0753000-01	1257.5	genblast_Os01t0753000-01_Phyllostachys_violascens_8	CM093878.1;1;5;34899661..34899882 34899986..34900135 34900208..34900288 34906061..34906586 34906672..34907291	1134.3	0.902028	XP_062221565.1	[lpPhrAust1.1 gene model]	1218.4	0.968907	ok
Os01t0753100-01	819.9	genblast_Os01t0753100-01_Phyllostachys_violascens_8	CM093878.1;-1;7;34883419..34883643 34882997..34883224 34882576..34882649 34881858..34882017 34869714..34869833 34869522..34869630 34868459..34868640	784.4	0.956702	XP_062206891.1	[lpPhrAust1.1 gene model]	793.3	0.967557	ok
Os01t0753150-00	347.8	genblast_Os01t0753150-00_Phyllostachys_violascens_8	CM093878.1;1;4;34865142..34865270 34866587..34866721 34866932..34867018 34867367..34867549	317.1	0.911731	XP_062206893.1	[lpPhrAust1.1 gene model]	334	0.960322	ok
Os01t0753200-01Zm00001eb370820_P001	509.1	genblast_Os01t0753200-01Zm00001eb370820_P001_Phyllostachys_violascens_8	CM093878.1;1;2;34860731..34860870 34861550..34862132	502.2	0.986447	XP_062206894.1	[lpPhrAust1.1 gene model]	477.1	0.937144	ok
Os01t0753500-01	1474.3	genblast_Os01t0753500-01_Phyllostachys_violascens_8	CM093878.1;1;11;34826626..34826859 34826961..34827017 34827502..34827684 34827782..34827866 34828660..34828750 34828832..34828996 34829392..34829508 34829582..34829657 34830409..34830571 34830667..34831035 34831057..34831451	1272.4	0.863054	XP_062206895.1	[lpPhrAust1.1 gene model]	1400.6	0.95001	ok
Os01t0754000-01	188	genblast_Os01t0754000-01_Phyllostachys_violascens_8	CM093878.1;-1;2;34728802..34728950 34728502..34728697	171.6	0.912766	XP_062206902.1	[lpPhrAust1.1 gene model]	178.8	0.951064	ok
Os01t0754100-01	281.1	genblast_Os01t0754100-01_Phyllostachys_violascens_8	CM093878.1;1;2;34720479..34720725 34724525..34724715	278.1	0.989328	XP_062221692.1	[lpPhrAust1.1 gene model]	272.3	0.968694	ok
Os01t0754200-01	4104.2	genblast_Os01t0754200-01_Phyllostachys_violascens_8	CM093878.1;1;2;34709782..34709829 34709851..34715175	3982.9	0.970445	XP_062221703.1	[lpPhrAust1.1 gene model]	4031	0.982165	ok
Os01t0755100-01	1498.4	genblast_Os01t0755100-01_Phyllostachys_violascens_8	CM093878.1;1;6;34340220..34340352 34340538..34340565 34340735..34340953 34341514..34341933 34342290..34342422 34342565..34342711	458.2	0.305793	XP_062221740.1	[lpPhrAust1.1 gene model]	1313.8	0.876802	no match Phyllostachys_violascens (Bambusoideae)
Os01t0756200-01	569.4	genblast_Os01t0756200-01_Phyllostachys_violascens_8	CM093878.1;-1;5;34211334..34211397 34210928..34211297 34210694..34210784 34209210..34209336 34208852..34208994	476.2	0.836319	XP_062208596.1	[lpPhrAust1.1 gene model]	520	0.913242	ok
Os01t0756400-01	831.9	genblast_Os01t0756400-01_Phyllostachys_violascens_8	CM093878.1;1;11;34176012..34176143 34176192..34176389 34176656..34176737 34178782..34178876 34178995..34179066 34179150..34179229 34179360..34179444 34179725..34179772 34179872..34180123 34180413..34180482 34181145..34181290	713.9	0.858156	XP_062221793.1	[lpPhrAust1.1 gene model]	711.5	0.855271	ok
Os01t0756700-01	1125.5	genblast_Os01t0756700-01_Phyllostachys_violascens_8	CM093878.1;-1;9;33989076..33989257 33988766..33988981 33988500..33988655 33988352..33988409 33987947..33988264 33987600..33987839 33987408..33987506 33987280..33987312 33986956..33987153	1074.7	0.954865	XP_062208598.1	[lpPhrAust1.1 gene model]	1083.1	0.962328	ok
Os01t0757200-01Zm00001eb152710_P001	731.6	genblast_Os01t0757200-01Zm00001eb152710_P001_Phyllostachys_violascens_8	CM093878.1;-1;3;33923856..33924253 33923351..33923696 33922445..33922684	676.3	0.924412	XP_062206913.1	[lpPhrAust1.1 gene model]	705.7	0.964598	ok
Os01t0757400-01	885.2	genblast_Os01t0757400-01_Phyllostachys_violascens_8	CM093878.1;-1;11;33864020..33864163 33863841..33863899 33862852..33862917 33862658..33862765 33859310..33859376 33853765..33853849 33853335..33853495 33853107..33853208 33850348..33850570 33850056..33850184 33850012..33850043	863.9	0.975938	XP_062221830.1	[lpPhrAust1.1 gene model]	875.4	0.988929	ok
Os01t0757500-01	468.7	genblast_Os01t0757500-01_Phyllostachys_violascens_8	CM093878.1;1;5;33819444..33819560 33819695..33819808 33820516..33820755 33821513..33821572 33821649..33821753	424.1	0.904843	XP_062206914.1	[lpPhrAust1.1 gene model]	452.3	0.96501	ok
Os01t0757700-01	628.3	genblast_Os01t0757700-01_Phyllostachys_violascens_8	CM093878.1;1;5;33778535..33778624 33778722..33778820 33779147..33779290 33779522..33779734 33781430..33781768	620.4	0.987426	XP_062221875.1	[lpPhrAust1.1 gene model]	616.6	0.981378	ok
Os01t0757800-01	1401.6	no hit	no hit	0	0	XP_062206918.1	[lpPhrAust1.1 gene model]	1343	0.958191	no match Phyllostachys_violascens (Bambusoideae)
Os01t0757900-01Zm00001eb370610_P003	779.2	genblast_Os01t0757900-01Zm00001eb370610_P003_Phyllostachys_violascens_8	CM093878.1;1;10;33732793..33732856 33742908..33743094 33743181..33743311 33743479..33743548 33743817..33743882 33744536..33744690 33744779..33744868 33745027..33745166 33745480..33745572 33745848..33746012	732.6	0.940195	XP_062221909.1	[lpPhrAust1.1 gene model]	743.6	0.954312	ok
Os01t0758000-00	332.5	genblast_Os01t0758000-00_Phyllostachys_violascens_17	CM093887.1;1;3;55927333..55927414 55927525..55927678 55927742..55927952	149.1	0.448421	XP_062186148.1	[lpPhrAust1.1 gene model]	299	0.899248	no match Phyllostachys_violascens (Bambusoideae)
Os01t0758300-01	2269.3	genblast_Os01t0758300-01_Phyllostachys_violascens_8	CM093878.1;1;10;33557945..33558112 33559204..33559595 33566477..33566561 33566703..33566925 33567008..33567111 33567189..33567279 33567769..33567923 33568131..33569129 33569507..33569893 33570201..33570497	2240	0.987089	XP_062221937.1	[lpPhrAust1.1 gene model]	2248.5	0.990834	ok
Os01t0758400-01	988	genblast_Os01t0758400-01_Phyllostachys_violascens_8	CM093878.1;1;11;33547894..33547971 33548510..33548763 33548900..33549051 33549613..33549754 33550457..33550613 33550869..33550916 33551014..33551100 33554087..33554215 33554315..33554371 33555049..33555132 33555211..33555300	967.6	0.979352	XP_062206921.1	[lpPhrAust1.1 gene model]	972.9	0.984717	ok
Os01t0759000-01	514.4	no hit	no hit	0	0	XP_062206926.1	[lpPhrAust1.1 gene model]	451.4	0.877527	no match Phyllostachys_violascens (Bambusoideae)
Os01t0759200-01	1036.4	genblast_Os01t0759200-01_Phyllostachys_violascens_8	CM093878.1;1;2;33311299..33311871 33313857..33314711	960.3	0.926573	XP_062208602.1	[lpPhrAust1.1 gene model]	966	0.932073	ok
Os01t0759400-02	1108.5	genblast_Os01t0759400-02_Phyllostachys_violascens_8	CM093878.1;1;1;33291470..33292984	1013.7	0.914479	XP_062206931.1	[lpPhrAust1.1 gene model]	1046.6	0.944159	ok
Os01t0759900-01	1207.2	genblast_Os01t0759900-01_Phyllostachys_violascens_8	CM093878.1;-1;14;33230573..33230663 33230391..33230488 33230120..33230296 33229918..33230018 33229721..33229796 33229538..33229597 33229250..33229434 33228829..33228925 33228662..33228748 33228516..33228574 33228342..33228433 33228172..33228249 33227921..33228081 33227475..33227687	1188.5	0.98451	XP_062206933.1	[lpPhrAust1.1 gene model]	1207.8	1.0005	ok
Os01t0760300-01	1132.9	genblast_Os01t0760300-01_Phyllostachys_violascens_8	CM093878.1;-1;10;33209325..33209550 33209040..33209156 33208791..33208945 33208629..33208703 33208270..33208545 33207850..33208170 33207472..33207621 33207410..33207435 33207328..33207397 33207199..33207315	1045.7	0.923029	XP_062222080.1	[lpPhrAust1.1 gene model]	1095.6	0.967076	ok
Os01t0760400-01	2307	genblast_Os01t0760400-01_Phyllostachys_violascens_8	CM093878.1;-1;1;32962953..32965958	2247.3	0.974122	XP_062223311.1	[lpPhrAust1.1 gene model]	2253.5	0.97681	ok
Os01t0760600-01	1054	genblast_Os01t0760600-01_Phyllostachys_violascens_8	CM093878.1;1;12;33200912..33201127 33201274..33201345 33201439..33201500 33202152..33202235 33202435..33202534 33202622..33202742 33202967..33203130 33203306..33203443 33204919..33205040 33205172..33205266 33205886..33206006 33206205..33206289	1022.6	0.970209	XP_062222092.1	[lpPhrAust1.1 gene model]	1026.5	0.973909	ok
Os01t0761300-01	1383.1	genblast_Os01t0761300-01_Phyllostachys_violascens_8	CM093878.1;-1;16;33119427..33119592 33117744..33117916 33116720..33116923 33116203..33116411 33115930..33116059 33110434..33110498 33109955..33110012 33109581..33109688 33109374..33109472 33108192..33108284 33108019..33108096 33107825..33107926 33107224..33107314 33107024..33107097 33106582..33106761 33106159..33106224	1310.8	0.947726	XP_062206947.1	[lpPhrAust1.1 gene model]	1346.8	0.973755	ok
Os01t0761400-01	1177.2	genblast_Os01t0761400-01_Phyllostachys_violascens_8	CM093878.1;1;6;33102668..33102758 33103067..33103284 33103426..33103488 33103507..33103985 33104093..33104170 33104192..33104972	1084	0.920829	XP_062204829.1	[lpPhrAust1.1 gene model]	1118.3	0.949966	ok
Os01t0761500-01	1258.8	genblast_Os01t0761500-01_Phyllostachys_violascens_6	CM093876.1;-1;3;1256909..1256987 1256544..1256761 1254989..1256446	1192.5	0.947331	XP_062222188.1	[lpPhrAust1.1 gene model]	1212.9	0.963537	ok
Os01t0762000-01	2127.9	genblast_Os01t0762000-01_Phyllostachys_violascens_8	CM093878.1;1;4;32934642..32935190 32935309..32936172 32936530..32936673 32936770..32937918	1973.1	0.927252	XP_062206949.1	[lpPhrAust1.1 gene model]	1995.8	0.93792	ok
Os01t0762400-00	772.4	genblast_Os01t0762400-00_Phyllostachys_violascens_22	CM093892.1;-1;8;10145868..10146005 10145713..10145843 10144442..10144535 10144241..10144354 10143347..10143451 10143168..10143266 10142602..10142758 10142381..10142487	480.5	0.622087	XP_062206955.1	[lpPhrAust1.1 gene model]	737.4	0.954687	no match Phyllostachys_violascens (Bambusoideae)
Os01t0763000-01	419.4	genblast_Os01t0763000-01_Phyllostachys_violascens_8	CM093878.1;1;5;32783432..32783512 32783597..32783688 32783781..32783811 32784283..32784314 32788642..32788831	204.8	0.488317	XP_062222218.1	[lpPhrAust1.1 gene model]	414.6	0.988555	no match Phyllostachys_violascens (Bambusoideae)
Os01t0763300-01	298	genblast_Os01t0763300-01_Phyllostachys_violascens_8	CM093878.1;1;1;32638583..32638987	283.7	0.952013	XP_062222255.1	[lpPhrAust1.1 gene model]	288.8	0.969128	ok
Os01t0763600-01	895.2	genblast_Os01t0763600-01_Phyllostachys_violascens_5	CM093875.1;-1;7;37728961..37729158 37728443..37728626 37728274..37728348 37727925..37728034 37727594..37727812 37727351..37727506 37727001..37727237	690.7	0.771559	XP_062204836.1	[lpPhrAust1.1 gene model]	867.7	0.969281	ok
Os01t0763900-01	357.7	genblast_Os01t0763900-01_Phyllostachys_violascens_8	CM093878.1;1;3;32556650..32556881 32556973..32557006 32557170..32557422	279.4	0.781101	XP_062222311.1	[lpPhrAust1.1 gene model]	306.7	0.857422	ok
Os01t0764000-01	466.2	genblast_Os01t0764000-01_Phyllostachys_violascens_8	CM093878.1;1;3;32543528..32543677 32545136..32545184 32545727..32546172	454.1	0.974045	XP_062222300.1	[lpPhrAust1.1 gene model]	465.5	0.998498	ok
Os01t0764300-01	863.2	genblast_Os01t0764300-01_Phyllostachys_violascens_8	CM093878.1;-1;7;32477625..32477938 32477328..32477439 32476998..32477157 32465200..32465348 32464956..32465107 32463469..32463583 32463241..32463378	823	0.953429	XP_062222329.1	[lpPhrAust1.1 gene model]	837.9	0.97069	ok
Os01t0764400-01	672.5	genblast_Os01t0764400-01_Phyllostachys_violascens_8	CM093878.1;1;6;32446212..32446339 32447226..32447445 32447524..32447610 32448334..32448477 32448776..32448868 32449026..32449262	601.9	0.895019	XP_062206967.1	[lpPhrAust1.1 gene model]	635.5	0.944981	ok
Os01t0764700-01	375.7	genblast_Os01t0764700-01_Phyllostachys_violascens_8	CM093878.1;-1;6;32428734..32428882 32427393..32427450 32422400..32422471 32422226..32422321 32421919..32422011 32421710..32421775	354	0.942241	XP_062222405.1	[lpPhrAust1.1 gene model]	358.5	0.954219	ok
Os01t0764800-01	1392.5	genblast_Os01t0764800-01_Phyllostachys_violascens_8	CM093878.1;-1;3;32346133..32346470 32345836..32345937 32343129..32344500	1354.5	0.972711	XP_062222414.1	[lpPhrAust1.1 gene model]	1364.9	0.98018	ok
Os01t0764900-01	1055.4	genblast_Os01t0764900-01_Phyllostachys_violascens_8	CM093878.1;1;7;32334384..32334602 32334709..32334946 32335025..32335215 32335432..32335667 32336337..32336580 32336667..32336774 32337730..32337801	1000.4	0.947887	XP_062204865.1	[lpPhrAust1.1 gene model]	1027.3	0.973375	ok
Os01t0765000-01	520.4	genblast_Os01t0765000-01_Phyllostachys_violascens_8	CM093878.1;1;9;32281526..32281740 32281840..32281915 32282917..32282956 32283578..32283636 32283892..32283929 32298667..32298730 32298835..32298888 32299329..32299430 32299509..32299565	500.7	0.962145	XP_062206977.1	[lpPhrAust1.1 gene model]	489.7	0.941007	ok
Os01t0765300-01	2451.9	no hit	no hit	0	0	XP_062206978.1	[lpPhrAust1.1 gene model]	2254	0.919287	no match Phyllostachys_violascens (Bambusoideae)
Os01t0765400-01	755.3	genblast_Os01t0765400-01_Phyllostachys_violascens_4	CM093874.1;-1;5;14342743..14342991 14342569..14342724 14336981..14337520 14336862..14336959 14336741..14336849	518.3	0.686217	XP_062215195.1	[lpPhrAust1.1 gene model]	559.8	0.741162	ok
Os01t0765500-01	1281.9	genblast_Os01t0765500-01_Phyllostachys_violascens_8	CM093878.1;1;5;32241733..32242218 32242285..32242726 32242751..32243205 32243233..32243616 32244625..32244714	879.2	0.685857	XP_062206979.1	[lpPhrAust1.1 gene model]	1087.2	0.848116	ok
Os01t0766000-00	1021.9	genblast_Os01t0766000-00_Phyllostachys_violascens_4	CM093874.1;1;8;12525718..12525915 12531434..12531975 12532104..12532190 12532288..12532344 12532454..12532692 12532805..12532923 12533031..12533117 12533223..12533321	805.7	0.788433	XP_062180878.1	[lpPhrAust1.1 gene model]	985.7	0.964576	ok
Os01t0766200-01	487.7	genblast_Os01t0766200-01_Phyllostachys_violascens_13	CM093883.1;1;1;49382226..49383044	377.7	0.774452	XP_062206980.1	[lpPhrAust1.1 gene model]	466.9	0.957351	ok
Os01t0766600-01	840.1	genblast_Os01t0766600-01_Phyllostachys_violascens_8	CM093878.1;-1;4;32186645..32187209 32185042..32185229 32183374..32183484 32183011..32183361	753.7	0.897155	XP_062222433.1	[lpPhrAust1.1 gene model]	771.5	0.918343	ok
Os01t0767600-01	924.6	genblast_Os01t0767600-01_Phyllostachys_violascens_8	CM093878.1;-1;3;31959056..31959184 31958585..31958935 31955596..31956375	895.6	0.968635	XP_062206987.1	[lpPhrAust1.1 gene model]	887.4	0.959766	ok
Os01t0767700-01	2674.7	genblast_Os01t0767700-01_Phyllostachys_violascens_8	CM093878.1;-1;15;31928340..31928469 31927175..31927265 31926690..31926999 31926491..31926565 31925975..31926019 31925302..31925392 31925138..31925196 31924307..31924468 31921940..31921992 31921818..31921851 31921345..31921434 31920260..31921261 31919599..31920157 31918582..31919081 31917770..31918177	2568.4	0.960257	XP_062206988.1	[lpPhrAust1.1 gene model]	2590.6	0.968557	ok
Os01t0767900-01	1367.6	genblast_Os01t0767900-01_Phyllostachys_violascens_8	CM093878.1;-1;4;31911669..31912325 31909993..31910743 31909466..31909660 31908670..31908926	1301.5	0.951667	XP_062222509.1	[lpPhrAust1.1 gene model]	1325.9	0.969509	ok
Os01t0768200-01	595.5	genblast_Os01t0768200-01_Phyllostachys_violascens_8	CM093878.1;-1;8;31850465..31850605 31845515..31845603 31845290..31845425 31845115..31845189 31844831..31844952 31844667..31844742 31843988..31844047 31843770..31843898	582.1	0.977498	XP_062206990.1	[lpPhrAust1.1 gene model]	589.3	0.989589	ok
Os01t0768300-00	714.4	genblast_Os01t0768300-00_Phyllostachys_violascens_4	CM093874.1;-1;8;78181419..78181784 78181143..78181391 78180966..78181037 78179932..78180034 78179436..78179678 78179297..78179342 78179133..78179211 78178944..78179036	332.4	0.465286	XP_062186236.1	[lpPhrAust1.1 gene model]	684.3	0.957867	no match Phyllostachys_violascens (Bambusoideae)
Os01t0769000-01Zm00001eb292520_P001	1814.7	genblast_Os01t0769000-01Zm00001eb292520_P001_Phyllostachys_violascens_8	CM093878.1;-1;4;31749155..31749325 31747706..31747762 31746805..31746878 31744160..31746035	1537.6	0.847303	XP_062206996.1	[lpPhrAust1.1 gene model]	1744.3	0.961206	ok
Os01t0769200-01	1918	genblast_Os01t0769200-01_Phyllostachys_violascens_8	CM093878.1;-1;10;31692070..31692317 31690820..31690973 31690030..31690427 31689337..31689432 31689184..31689256 31688626..31688908 31688198..31688529 31687729..31687999 31686820..31687101 31681278..31681690	1858.5	0.968978	XP_062206995.1	[lpPhrAust1.1 gene model]	1868.6	0.974244	ok
Os01t0770000-01	1076.2	genblast_Os01t0770000-01_Phyllostachys_violascens_22	CM093892.1;-1;9;4629259..4629362 4629046..4629237 4626506..4627097 4625983..4626053 4625801..4625879 4625443..4625626 4625408..4625427 4625107..4625244 4624861..4625013	740.4	0.687976	XP_062222631.1	[lpPhrAust1.1 gene model]	1026.3	0.953633	ok
Os01t0770200-01	1168.4	genblast_Os01t0770200-01_Phyllostachys_violascens_8	CM093878.1;1;1;31604900..31606480	1126.5	0.964139	XP_062209141.1	[lpPhrAust1.1 gene model]	1120.9	0.959346	ok
Os01t0770400-01	839.2	genblast_Os01t0770400-01_Phyllostachys_violascens_8	CM093878.1;1;1;31261756..31262952	787.5	0.938394	XP_062222660.1	[lpPhrAust1.1 gene model]	764.7	0.911225	ok
Os01t0771000-01	455.6	genblast_Os01t0771000-01_Phyllostachys_violascens_8	CM093878.1;1;1;31030194..31030853	426.7	0.936567	XP_062193141.1	[lpPhrAust1.1 gene model]	415.4	0.911765	ok
Os01t0771100-01	522.4	genblast_Os01t0771100-01_Phyllostachys_violascens_8	CM093878.1;1;2;31018322..31018887 31020699..31020870	475	0.909265	XP_062207004.1	[lpPhrAust1.1 gene model]	510.7	0.977603	ok
Os01t0771200-01	401.5	genblast_Os01t0771200-01_Phyllostachys_violascens_8	CM093878.1;-1;2;30995718..30995923 30994296..30994650	383.4	0.954919	XP_062222686.1	[lpPhrAust1.1 gene model]	376.9	0.93873	ok
Os01t0771400-00	2425.2	genblast_Os01t0771400-00_Phyllostachys_violascens_8	CM093878.1;1;31;30964403..30964460 30967400..30967535 30967619..30967776 30973392..30973657 30973732..30973950 30974025..30974133 30974230..30974345 30975536..30975634 30977028..30977137 30977785..30977859 30979649..30979727 30979821..30979967 30980044..30980124 30980217..30980336 30981200..30981322 30982040..30982117 30982644..30982732 30982826..30982934 30983070..30983138 30983215..30983325 309…	2341.2	0.965364	XP_062207009.1	[lpPhrAust1.1 gene model]	2345.6	0.967178	ok
Os01t0771900-01	1505.3	genblast_Os01t0771900-01_Phyllostachys_violascens_4	CM093874.1;1;8;91789949..91790237 91790335..91790539 91790630..91790720 91790818..91790963 91791051..91791294 91791417..91791521 91791620..91791802 91791891..91792577	1118.7	0.743174	XP_062207015.1	[lpPhrAust1.1 gene model]	1511.5	1.00412	ok
Os01t0772150-00	707.3	genblast_Os01t0772150-00_Phyllostachys_violascens_8	CM093878.1;1;2;30875795..30876410 30877444..30877832	662.8	0.937085	XP_062207014.1	[lpPhrAust1.1 gene model]	668.4	0.945002	ok
Os01t0772200-02	556.9	genblast_Os01t0772200-02_Phyllostachys_violascens_22	CM093892.1;1;6;10711528..10711722 10712195..10712303 10713735..10713865 10713944..10714018 10714349..10714498 10714637..10714756	515.5	0.92566	XP_062207012.1	[lpPhrAust1.1 gene model]	526.6	0.945592	ok
Os01t0772400-00	554.5	genblast_Os01t0772400-00_Phyllostachys_violascens_8	CM093878.1;-1;4;30868736..30869037 30868448..30868643 30866570..30866701 30866368..30866490	525.2	0.94716	XP_062207022.1	[lpPhrAust1.1 gene model]	502	0.90532	ok
Os01t0772500-01	856.9	genblast_Os01t0772500-01_Phyllostachys_violascens_8	CM093878.1;1;4;30859667..30860207 30860295..30860471 30860561..30860763 30860776..30861084	792.5	0.924845	XP_062186267.1	[lpPhrAust1.1 gene model]	798.9	0.932314	ok
Os01t0772600-01	1655	genblast_Os01t0772600-01_Phyllostachys_violascens_23	CM093893.1;1;17;11214171..11214341 11214372..11214581 11215531..11215656 11215740..11215813 11215903..11215972 11216055..11216110 11216194..11216265 11216352..11216446 11216626..11216689 11216773..11216902 11216994..11217209 11217299..11217429 11218965..11219139 11219229..11219319 11219509..11219666 11219798..11219986 11220145..11220204	1362.4	0.823202	XP_062222707.1	[lpPhrAust1.1 gene model]	1638	0.989728	ok
Os01t0772700-00	3642.7	no hit	no hit	0	0	XP_062207024.1	[lpPhrAust1.1 gene model]	3577	0.981964	no match Phyllostachys_violascens (Bambusoideae)
Os01t0772800-01	1117.5	genblast_Os01t0772800-01_Phyllostachys_violascens_8	CM093878.1;-1;9;30793509..30793739 30793307..30793406 30791034..30791187 30790800..30790950 30790568..30790716 30788176..30788276 30787945..30788102 30787705..30787819 30786560..30786891	1135.1	1.01575	XP_062222758.1	[lpPhrAust1.1 gene model]	1138.6	1.01888	ok
Os01t0772900-01	727	genblast_Os01t0772900-01_Phyllostachys_violascens_13	CM093883.1;1;7;43596689..43596886 43599199..43599255 43599337..43599542 43599623..43599752 43599853..43600056 43600259..43600330 43600766..43600933	631.1	0.868088	XP_062204503.1	[lpPhrAust1.1 gene model]	624.8	0.859422	ok
Os01t0773100-01	1657	genblast_Os01t0773100-01_Phyllostachys_violascens_8	CM093878.1;-1;18;30722005..30722204 30721965..30721992 30717645..30717837 30717498..30717561 30717270..30717399 30717028..30717169 30716348..30716605 30716184..30716268 30715598..30715700 30715087..30715212 30714906..30715019 30714630..30714715 30714403..30714526 30714225..30714317 30714064..30714153 30713836..30713955 30713594..30713685 30713101..30713179	1530	0.923355	XP_062222772.1	[lpPhrAust1.1 gene model]	1621.2	0.978395	ok
Os01t0774500-01	1104.2	genblast_Os01t0774500-01_Phyllostachys_violascens_21	CM093891.1;-1;9;26213359..26213452 26212529..26212752 26211901..26211962 26210611..26210832 26205293..26205422 26204766..26204991 26204666..26204738 26204295..26204430 26203959..26204192	829.2	0.750951	XP_062204927.1	[lpPhrAust1.1 gene model]	1055.8	0.956167	ok
Os01t0775400-01	1206.9	genblast_Os01t0775400-01_Phyllostachys_violascens_8	CM093878.1;1;5;30417158..30417767 30417876..30418003 30418801..30419067 30419473..30419738 30420443..30420782	1139.3	0.943989	XP_062207042.1	[lpPhrAust1.1 gene model]	1148.4	0.951529	ok
Os01t0775600-01	484.3	genblast_Os01t0775600-01_Phyllostachys_violascens_8	CM093878.1;1;7;30282663..30282698 30283828..30283969 30284792..30284939 30285019..30285094 30285690..30285801 30285918..30286009 30286234..30286278	473.6	0.977906	XP_062207043.1	[lpPhrAust1.1 gene model]	473.7	0.978113	ok
Os01t0776400-01	1083.9	genblast_Os01t0776400-01_Phyllostachys_violascens_8	CM093878.1;1;12;30197705..30197905 30198017..30198111 30198341..30198407 30198491..30198635 30198747..30198884 30201293..30201432 30201599..30201646 30201923..30202033 30202114..30202292 30202369..30202490 30203536..30203612 30203699..30203809	1020.6	0.9416	XP_062222984.1	[lpPhrAust1.1 gene model]	1038.1	0.957745	ok
Os01t0776600-01	1066.9	genblast_Os01t0776600-01_Phyllostachys_violascens_13	CM093883.1;-1;7;49569661..49569837 49569383..49569583 49569176..49569287 49555605..49555828 49555153..49555515 49554926..49555047 49554296..49554482	862.9	0.808792	XP_062207046.1	[lpPhrAust1.1 gene model]	1052.3	0.986315	ok
Os01t0777000-00	2411.4	genblast_Os01t0777000-00_Phyllostachys_violascens_8	CM093878.1;-1;6;30110511..30112709 30109447..30109641 30108294..30108598 30107974..30108159 30107089..30107266 30106472..30106615	2290	0.949656	XP_062207048.1	[lpPhrAust1.1 gene model]	2312.8	0.959111	ok
Os01t0777200-01	1140.5	genblast_Os01t0777200-01_Phyllostachys_violascens_8	CM093878.1;-1;10;30085792..30086045 30084309..30084438 30083913..30084166 30082930..30083157 30082346..30082508 30082157..30082230 30081965..30082061 30081775..30081841 30078635..30078706 30078368..30078546	1075	0.942569	XP_062223019.1	[lpPhrAust1.1 gene model]	1087.9	0.95388	ok
Os01t0777300-00	1798.4	genblast_Os01t0777300-00_Phyllostachys_violascens_8	CM093878.1;-1;16;30076898..30077058 30076112..30076231 30075703..30075826 30075443..30075580 30075069..30075278 30074416..30074587 30074086..30074132 30073370..30073496 30072966..30073091 30072753..30072949 30072591..30072645 30072165..30072457 30072018..30072069 30071288..30071495 30071014..30071173 30070669..30070935	1626.4	0.904359	XP_062207052.1	[lpPhrAust1.1 gene model]	1670.8	0.929048	ok
Os01t0777700-00	2421.8	genblast_Os01t0777700-00_Phyllostachys_violascens_5	CM093875.1;-1;31;24524067..24524141 24523133..24523179 24522923..24523006 24522165..24522228 24516233..24516386 24515893..24515963 24515065..24515169 24514548..24514640 24508649..24508723 24507450..24507535 24507212..24507354 24507148..24507181 24506956..24507055 24506805..24506875 24506500..24506581 24505343..24505501 24504351..24504393 24502902..24502984 24501712..24501774 24501556..24501630 24…	1830.9	0.756008	XP_062207058.1	[lpPhrAust1.1 gene model]	2333.2	0.963416	ok
Os01t0778100-01	781.2	genblast_Os01t0778100-01_Phyllostachys_violascens_8	CM093878.1;-1;8;29973770..29973920 29973589..29973658 29973271..29973425 29973005..29973135 29972897..29972992 29972673..29972884 29972449..29972544 29971451..29971658	606.2	0.775986	XP_062186318.1	[lpPhrAust1.1 gene model]	595.2	0.761905	ok
Os01t0778500-01	179.7	genblast_Os01t0778500-01_Phyllostachys_violascens_8	CM093878.1;1;2;29838022..29838100 29838190..29838323	151.8	0.844741	XP_062208614.1	[lpPhrAust1.1 gene model]	163.5	0.90985	ok
Os01t0778700-01	969.7	genblast_Os01t0778700-01_Phyllostachys_violascens_8	CM093878.1;-1;8;29809520..29809589 29808111..29808322 29807870..29807948 29806167..29806469 29805297..29805454 29804870..29804986 29803647..29803832 29802876..29803055	923.4	0.952253	XP_062207066.1	[lpPhrAust1.1 gene model]	949.8	0.979478	ok
Os01t0778800-01	2211.9	genblast_Os01t0778800-01_Phyllostachys_violascens_8	CM093878.1;-1;26;29787046..29787168 29786844..29786919 29784184..29784251 29783414..29783505 29783217..29783290 29782969..29783012 29778179..29778230 29777640..29777759 29777444..29777556 29777123..29777285 29776893..29776985 29776701..29776786 29771782..29771868 29771437..29771540 29770948..29771050 29770699..29770799 29770400..29770584 29770208..29770269 29769992..29770096 29768369..29768570 29…	2139.2	0.967132	XP_062223104.1	[lpPhrAust1.1 gene model]	2137.4	0.966319	ok
Os01t0779400-02	2748.6	genblast_Os01t0779400-02_Phyllostachys_violascens_8	CM093878.1;1;14;29705470..29705619 29707610..29707679 29707829..29707972 29708060..29708272 29708350..29708412 29708440..29709320 29710424..29710495 29710577..29710654 29710731..29711601 29713196..29713326 29713812..29714033 29715078..29715641 29715723..29715932 29716563..29716667	2512.8	0.914211	XP_062223083.1	[lpPhrAust1.1 gene model]	2610.5	0.949756	ok
Os01t0780400-02	1857.7	genblast_Os01t0780400-02_Phyllostachys_violascens_8	CM093878.1;-1;17;29650147..29650177 29649419..29649549 29649204..29649321 29648336..29648665 29647983..29648053 29647450..29647524 29647232..29647375 29646983..29647154 29646242..29646907 29646099..29646155 29645853..29645989 29645263..29645388 29644384..29644458 29644190..29644302 29643785..29643901 29643399..29643467 29643152..29643221	1794.4	0.965926	XP_062223139.1	[lpPhrAust1.1 gene model]	1788.1	0.962534	ok
Os01t0780500-01Zm00001eb151480_P003	660	genblast_Os01t0780500-01Zm00001eb151480_P003_Phyllostachys_violascens_22	CM093892.1;1;12;11343861..11343917 11345466..11345564 11345853..11345915 11347114..11347147 11347688..11347810 11348126..11348188 11348295..11348388 11348489..11348534 11348669..11348736 11357502..11357550 11357922..11357987 11360203..11360289	584.3	0.885303	XP_062223165.1	[lpPhrAust1.1 gene model]	648.9	0.983182	ok
Os01t0780600-01	1439.1	genblast_Os01t0780600-01_Phyllostachys_violascens_8	CM093878.1;1;5;29610450..29610508 29611477..29611546 29611649..29612067 29612086..29612944 29613049..29613528	1354.8	0.941422	XP_062207075.1	[lpPhrAust1.1 gene model]	1353.8	0.940727	ok
Os01t0782200-02Zm00001eb324260_P001	1018.4	genblast_Os01t0782200-02Zm00001eb324260_P001_Phyllostachys_violascens_8	CM093878.1;1;11;29527336..29527410 29527441..29527711 29527938..29528060 29528159..29528259 29528763..29528835 29528920..29529006 29529088..29529165 29529254..29529324 29529689..29529967 29530468..29530590 29530813..29531010	978.9	0.961214	XP_062207080.1	[lpPhrAust1.1 gene model]	950	0.932836	ok
Os01t0782800-00	1490.5	genblast_Os01t0782800-00_Phyllostachys_violascens_8	CM093878.1;1;7;29379373..29379885 29380925..29381140 29382852..29383171 29383294..29383383 29383454..29383748 29383840..29383926 29384010..29384522	1373.7	0.921637	XP_062223210.1	[lpPhrAust1.1 gene model]	1373.4	0.921436	ok
Os01t0783100-01	1510.1	genblast_Os01t0783100-01_Phyllostachys_violascens_8	CM093878.1;-1;1;29251299..29253305	1477.4	0.978346	XP_062207084.1	[lpPhrAust1.1 gene model]	1464	0.969472	ok
Os01t0783200-01	1116.1	genblast_Os01t0783200-01_Phyllostachys_violascens_8	CM093878.1;1;12;29226912..29227109 29227225..29227347 29227472..29227600 29227968..29228053 29228142..29228265 29228835..29228883 29229039..29229121 29229264..29229331 29229498..29229572 29229878..29229965 29230095..29230214 29230533..29230850	1071.1	0.959681	XP_062223234.1	[lpPhrAust1.1 gene model]	1072.5	0.960935	ok
Os01t0783400-01	951.7	genblast_Os01t0783400-01_Phyllostachys_violascens_8	CM093878.1;1;4;29192359..29192656 29192770..29192978 29193751..29193858 29201153..29201851	918.3	0.964905	XP_062207085.1	[lpPhrAust1.1 gene model]	919.4	0.966061	ok
Os01t0783600-01	410	genblast_Os01t0783600-01_Phyllostachys_violascens_8	CM093878.1;1;5;114473182..114473426 114473882..114473954 114474073..114474120 114474221..114474315 114474783..114474912	359.6	0.877073	XP_062223274.1	[lpPhrAust1.1 gene model]	392.8	0.958049	ok
Os01t0783700-01	219.9	genblast_Os01t0783700-01_Phyllostachys_violascens_8	CM093878.1;1;1;29113622..29113903	171	0.777626	XP_062207088.1	[lpPhrAust1.1 gene model]	222	1.00955	ok
Os01t0784600-01	804.3	genblast_Os01t0784600-01_Phyllostachys_violascens_8	CM093878.1;-1;6;29013928..29013999 29013494..29013741 29013157..29013415 29011898..29012077 29011541..29011696 29011286..29011453	768.6	0.955614	XP_062207089.1	[lpPhrAust1.1 gene model]	762.4	0.947905	ok
Os01t0784700-00	1893.2	genblast_Os01t0784700-00_Phyllostachys_violascens_8	CM093878.1;1;8;28999934..29000749 29000877..29001368 29008365..29008515 29008626..29008798 29009071..29009281 29009360..29009597 29009684..29009834 29009923..29010234	1749.7	0.924202	XP_062207090.1	[lpPhrAust1.1 gene model]	1815.5	0.958958	ok
Os01t0784800-01	463.9	genblast_Os01t0784800-01_Phyllostachys_violascens_21	CM093891.1;1;3;26773405..26773497 26773707..26773969 26774066..26774303	428.6	0.923906	XP_062207091.1	[lpPhrAust1.1 gene model]	460.4	0.992455	ok
Os01t0784900-00Zm00001eb151270_P003	803.1	genblast_Os01t0784900-00Zm00001eb151270_P003_Phyllostachys_violascens_8	CM093878.1;1;8;28923460..28923698 28923801..28923852 28923880..28924245 28924357..28924476 28924635..28924700 28924834..28924899 28924996..28925052 28925141..28925290	667.9	0.831652	XP_062207093.1	[lpPhrAust1.1 gene model]	711.4	0.885817	ok
Os01t0785400-01	1406	genblast_Os01t0785400-01_Phyllostachys_violascens_8	CM093878.1;-1;3;28702011..28702336 28700996..28701894 28700286..28700899	1355.7	0.964225	XP_062208620.1	[lpPhrAust1.1 gene model]	1355.1	0.963798	ok
Os01t0785600-01	460.2	genblast_Os01t0785600-01_Phyllostachys_violascens_21	CM093891.1;-1;1;26889814..26890533	369.2	0.80226	XP_062186355.1	[lpPhrAust1.1 gene model]	411.7	0.894611	ok
Os01t0785900-01	1055	genblast_Os01t0785900-01_Phyllostachys_violascens_8	CM093878.1;1;2;28621634..28622408 28623024..28623658	910.7	0.863223	XP_062223427.1	[lpPhrAust1.1 gene model]	960.2	0.910142	ok
Os01t0786500-00	484.4	genblast_Os01t0786500-00_Phyllostachys_violascens_8	CM093878.1;1;2;28464561..28464726 28464887..28465482	437.3	0.902766	XP_062186367.1	[lpPhrAust1.1 gene model]	435.6	0.899257	ok
Os01t0786700-00	842.1	genblast_Os01t0786700-00_Phyllostachys_violascens_8	CM093878.1;1;5;28447070..28447681 28447745..28447876 28448530..28448643 28448753..28448902 28449017..28449325	660.2	0.783992	XP_062207098.1	[lpPhrAust1.1 gene model]	682.5	0.810474	ok
Os01t0786900-01	1935.5	genblast_Os01t0786900-01_Phyllostachys_violascens_8	CM093878.1;1;7;28422919..28423107 28424271..28424732 28424809..28425225 28425913..28426149 28426225..28427055 28427157..28427338 28427526..28427835	1858.1	0.96001	XP_062223452.1	[lpPhrAust1.1 gene model]	1842	0.951692	ok
Os01t0787600-01	565.1	genblast_Os01t0787600-01_Phyllostachys_violascens_8	CM093878.1;-1;3;28354337..28354714 28353960..28354094 28353116..28353397	533.5	0.944081	XP_062207105.1	[lpPhrAust1.1 gene model]	545	0.964431	ok
Os01t0788200-01	298.5	genblast_Os01t0788200-01_Phyllostachys_violascens_14	CM093884.1;-1;2;52715580..52715876 52713566..52713640	175.2	0.586935	XP_062208623.1	[lpPhrAust1.1 gene model]	290.4	0.972864	no match Phyllostachys_violascens (Bambusoideae)
Os01t0788400-01	1085.8	genblast_Os01t0788400-01_Phyllostachys_violascens_7	CM093877.1;-1;4;93443426..93444046 93443328..93443410 93442912..93443225 93442104..93442804	573.7	0.528366	XP_062207108.1	[lpPhrAust1.1 gene model]	1020.4	0.939768	no match Phyllostachys_violascens (Bambusoideae)
Os01t0788700-00	412.6	genblast_Os01t0788700-00_Phyllostachys_violascens_8	CM093878.1;-1;2;28190091..28190280 28188967..28189376	337.2	0.817256	XP_062207115.1	[lpPhrAust1.1 gene model]	372.8	0.903539	ok
Os01t0788800-01	1313.6	genblast_Os01t0788800-01_Phyllostachys_violascens_8	CM093878.1;-1;10;28179218..28179456 28177053..28177170 28176440..28176628 28175785..28176123 28175579..28175680 28175199..28175396 28174934..28175099 28174568..28174833 28174350..28174445 28173778..28174194	1173.2	0.893118	XP_062205156.1	[lpPhrAust1.1 gene model]	1186.5	0.903243	ok
Os01t0789100-01	681	genblast_Os01t0789100-01_Phyllostachys_violascens_8	CM093878.1;1;8;28132827..28133263 28137595..28137661 28137743..28137817 28137908..28137959 28138239..28138324 28138403..28138477 28138560..28138654 28138989..28139067	643.7	0.945228	XP_062223517.1	[lpPhrAust1.1 gene model]	641.2	0.941557	ok
Os01t0793500-01	1248.6	genblast_Os01t0793500-01_Phyllostachys_violascens_8	CM093878.1;1;8;28032317..28032646 28036724..28036774 28038273..28038413 28038506..28038871 28039596..28039841 28040109..28040201 28040991..28041191 28041457..28041672	1177	0.942656	XP_062223544.1	[lpPhrAust1.1 gene model]	1199.4	0.960596	ok
Os01t0793800-01	200.9	genblast_Os01t0793800-01_Phyllostachys_violascens_8	CM093878.1;1;1;28006915..28007244	174.5	0.868591	XP_062186427.1	[lpPhrAust1.1 gene model]	170.6	0.849179	ok
Os01t0794100-01	218.6	genblast_Os01t0794100-01_Phyllostachys_violascens_8	CM093878.1;1;1;27976853..27977179	196.6	0.89936	XP_062223591.1	[lpPhrAust1.1 gene model]	193.4	0.884721	ok
Os01t0794400-01	881.8	genblast_Os01t0794400-01_Phyllostachys_violascens_8	CM093878.1;-1;3;27895271..27895363 27893620..27894099 27892880..27893491	834.5	0.94636	XP_062207121.1	[lpPhrAust1.1 gene model]	855.4	0.970061	ok
Os01t0794500-00	256.6	genblast_Os01t0794500-00_Phyllostachys_violascens_24	CM093894.1;1;4;15219533..15219569 15219665..15219876 15219975..15220028 15220107..15220151	240.1	0.935698	XP_062207122.1	[lpPhrAust1.1 gene model]	255	0.993765	ok
Os01t0794800-01	1506.6	genblast_Os01t0794800-01_Phyllostachys_violascens_8	CM093878.1;-1;10;27667917..27668008 27663235..27663332 27662960..27663115 27662247..27662860 27662071..27662141 27661938..27661990 27661727..27661916 27661522..27661639 27661258..27661429 27660626..27661170	1387	0.920616	XP_062207124.1	[lpPhrAust1.1 gene model]	1440.2	0.955927	ok
Os01t0796400-01	672	genblast_Os01t0796400-01_Phyllostachys_violascens_8	CM093878.1;-1;4;27574832..27575035 27574504..27574725 27573820..27573932 27570852..27571353	631.6	0.939881	XP_062223661.1	[lpPhrAust1.1 gene model]	654.9	0.974554	ok
Os01t0796700-01	997.9	genblast_Os01t0796700-01_Phyllostachys_violascens_8	CM093878.1;1;9;27530637..27530805 27530920..27530995 27532272..27532330 27538561..27538642 27538786..27538906 27539004..27539045 27539159..27539689 27540034..27540141 27540242..27540505	915.3	0.917226	XP_062223684.1	[lpPhrAust1.1 gene model]	959.2	0.961219	ok
Os01t0798500-02	593.5	genblast_Os01t0798500-02_Phyllostachys_violascens_8	CM093878.1;-1;7;27302519..27302702 27302331..27302446 27302195..27302239 27301765..27301878 27300832..27300912 27300284..27300457 27300054..27300143	475.5	0.801179	XP_062223747.1	[lpPhrAust1.1 gene model]	544.1	0.916765	ok
Os01t0799500-01	819.9	genblast_Os01t0799500-01_Phyllostachys_violascens_8	CM093878.1;-1;6;27162711..27163238 27162659..27162695 27162525..27162582 27162345..27162428 27162099..27162234 27160002..27160259	728.1	0.888035	XP_062223891.1	[lpPhrAust1.1 gene model]	766.9	0.935358	ok
Os01t0799900-01	951.3	genblast_Os01t0799900-01_Phyllostachys_violascens_8	CM093878.1;-1;2;27130235..27130583 27127964..27128871	928.4	0.975928	XP_062223883.1	[lpPhrAust1.1 gene model]	918.1	0.9651	ok
Os01t0800500-01	1424.4	genblast_Os01t0800500-01_Phyllostachys_violascens_7	CM093877.1;-1;13;68718391..68718806 68718150..68718237 68713178..68713447 68712969..68713077 68712777..68712894 68712259..68712391 68711929..68712116 68711633..68711819 68711463..68711530 68711128..68711221 68710829..68711023 68710595..68710669 68710334..68710396	1360.8	0.95535	XP_062223822.1	[lpPhrAust1.1 gene model]	1361.5	0.955841	ok
Os01t0800600-00	232.4	genblast_Os01t0800600-00_Phyllostachys_violascens_8	CM093878.1;-1;1;26969131..26969499	217.6	0.936317	XP_062186470.1	[lpPhrAust1.1 gene model]	220.4	0.948365	ok
Os01t0801000-01	1134	genblast_Os01t0801000-01_Phyllostachys_violascens_7	CM093877.1;1;12;68806967..68807013 68807504..68807660 68807747..68807844 68807935..68808014 68808309..68808545 68808638..68808915 68809070..68809180 68810013..68810150 68810236..68810283 68811016..68811096 68811708..68811867 68812122..68812243	1093.5	0.964286	XP_062207140.1	[lpPhrAust1.1 gene model]	1091.5	0.962522	ok
Os01t0801500-01	720.4	genblast_Os01t0801500-01_Phyllostachys_violascens_7	CM093877.1;-1;1;68845793..68846839	663.7	0.921294	XP_062186509.1	[lpPhrAust1.1 gene model]	676	0.938368	ok
Os01t0801600-01	1080.1	genblast_Os01t0801600-01_Phyllostachys_violascens_7	CM093877.1;-1;5;68853021..68853678 68852108..68852329 68851454..68851701 68851215..68851354 68850851..68850992	1052.6	0.974539	XP_062207151.1	[lpPhrAust1.1 gene model]	1063.2	0.984353	ok
Os01t0801700-01	779.9	genblast_Os01t0801700-01_Phyllostachys_violascens_7	CM093877.1;-1;3;68866734..68867341 68865436..68865625 68864931..68865158	742.9	0.952558	XP_062223978.1	[lpPhrAust1.1 gene model]	741.8	0.951148	ok
Os01t0801901-00Zm00001eb352500_P001	462.1	genblast_Os01t0801901-00Zm00001eb352500_P001_Phyllostachys_violascens_8	CM093878.1;-1;1;26844568..26845227	432.7	0.936377	XP_062181363.1	[lpPhrAust1.1 gene model]	383.6	0.830123	ok
Os01t0802100-01	910.9	genblast_Os01t0802100-01_Phyllostachys_violascens_7	CM093877.1;1;11;68951347..68951547 68952084..68952179 68952277..68952345 68953378..68953482 68958871..68958927 68959044..68959244 68959905..68959997 68960064..68960163 68960302..68960401 68960788..68960873 68961015..68961127	877.5	0.963333	XP_062207159.1	[lpPhrAust1.1 gene model]	854.4	0.937973	ok
Os01t0802600-00	625.1	genblast_Os01t0802600-00_Phyllostachys_violascens_7	CM093877.1;1;1;69000862..69001764	560	0.895857	XP_062186519.1	[lpPhrAust1.1 gene model]	576.3	0.921932	ok
Os01t0802700-01	884.6	genblast_Os01t0802700-01_Phyllostachys_violascens_8	CM093878.1;1;7;26575577..26576296 26576327..26576466 26576683..26576768 26576880..26577046 26577083..26577127 26577554..26577630 26577736..26577802	762.9	0.862424	XP_062208631.1	[lpPhrAust1.1 gene model]	785	0.887407	ok
Os01t0802850-00	812.5	genblast_Os01t0802850-00_Phyllostachys_violascens_7	CM093877.1;-1;1;69101014..69102090	798.8	0.983138	XP_062224031.1	[lpPhrAust1.1 gene model]	799.6	0.984123	ok
Os01t0803200-01	262.7	genblast_Os01t0803200-01_Phyllostachys_violascens_8	CM093878.1;-1;3;26403655..26403744 26403517..26403642 26402952..26403146	241.3	0.918538	XP_062224049.1	[lpPhrAust1.1 gene model]	236.1	0.898744	ok
Os01t0803300-01	878.4	genblast_Os01t0803300-01_Phyllostachys_violascens_8	CM093878.1;1;5;26340506..26340699 26340799..26340861 26341094..26341210 26341313..26341730 26341829..26342221	846.7	0.963912	XP_062224082.1	[lpPhrAust1.1 gene model]	864.1	0.98372	ok
Os01t0804900-01	1102.7	genblast_Os01t0804900-01_Phyllostachys_violascens_7	CM093877.1;1;1;69205137..69206678	1022.7	0.927451	XP_062207169.1	[lpPhrAust1.1 gene model]	1052.8	0.954747	ok
Os01t0805000-01	324.5	genblast_Os01t0805000-01_Phyllostachys_violascens_7	CM093877.1;-1;2;69208667..69208907 69207273..69207532	308.1	0.949461	XP_062207170.1	[lpPhrAust1.1 gene model]	296.8	0.914638	ok
Os01t0805100-01	975.2	genblast_Os01t0805100-01_Phyllostachys_violascens_4	CM093874.1;-1;1;58561379..58562713	805.6	0.826087	XP_062200106.1	[lpPhrAust1.1 gene model]	914.7	0.937961	ok
Os01t0805200-01	420.1	genblast_Os01t0805200-01_Phyllostachys_violascens_7	CM093877.1;-1;5;69211723..69211846 69211508..69211608 69211327..69211413 69211054..69211212 69210815..69210955	353	0.840276	XP_062207172.1	[lpPhrAust1.1 gene model]	354.6	0.844085	ok
Os01t0805300-01	575.3	genblast_Os01t0805300-01_Phyllostachys_violascens_7	CM093877.1;1;3;69212104..69212431 69212665..69212981 69213109..69213279	533	0.926473	XP_062207171.1	[lpPhrAust1.1 gene model]	540.8	0.940031	ok
Os01t0805400-01Zm00001eb150470_P002	974.2	genblast_Os01t0805400-01Zm00001eb150470_P002_Phyllostachys_violascens_8	CM093878.1;-1;2;26264832..26265327 26253578..26254488	912.5	0.936666	XP_062224106.1	[lpPhrAust1.1 gene model]	898	0.921782	ok
Os01t0805500-00	1022.3	genblast_Os01t0805500-00_Phyllostachys_violascens_7	CM093877.1;1;2;69274180..69274702 69278286..69279184	966	0.944928	XP_062224141.1	[lpPhrAust1.1 gene model]	955	0.934168	ok
Os01t0805600-01	976.7	genblast_Os01t0805600-01_Phyllostachys_violascens_8	CM093878.1;1;8;26213933..26213984 26214443..26214557 26214642..26214945 26215037..26215162 26215254..26215502 26215580..26215750 26215853..26216031 26216114..26216249	900.8	0.922289	XP_062224172.1	[lpPhrAust1.1 gene model]	884.3	0.905396	ok
Os01t0805700-01	1113.5	genblast_Os01t0805700-01_Phyllostachys_violascens_7	CM093877.1;-1;12;69304074..69304355 69303374..69303502 69302740..69302832 69301830..69301970 69301576..69301644 69301172..69301255 69300896..69301073 69300562..69300681 69300016..69300074 69299549..69299683 69298136..69298285 69297965..69298009	1083.4	0.972968	XP_062207176.1	[lpPhrAust1.1 gene model]	1089.1	0.978087	ok
Os01t0805800-01	468.1	genblast_Os01t0805800-01_Phyllostachys_violascens_8	CM093878.1;1;4;26120620..26120832 26127201..26127380 26127507..26127620 26128217..26128342	463.4	0.989959	XP_062224192.1	[lpPhrAust1.1 gene model]	458.8	0.980132	ok
Os01t0806000-00	603.2	genblast_Os01t0806000-00_Phyllostachys_violascens_8	CM093878.1;1;8;26102385..26102409 26102572..26102672 26102986..26103126 26103212..26103278 26104028..26104179 26104269..26104370 26110773..26110898 26111672..26111827	586.5	0.972314	XP_062207178.1	[lpPhrAust1.1 gene model]	557.3	0.923906	ok
Os01t0806200-01	876.9	genblast_Os01t0806200-01_Phyllostachys_violascens_7	CM093877.1;-1;5;69348717..69349427 69348483..69348562 69347978..69348156 69347726..69347800 69347036..69347223	818.5	0.933402	XP_062207183.1	[lpPhrAust1.1 gene model]	829.6	0.94606	ok
Os01t0806400-01	576.5	genblast_Os01t0806400-01_Phyllostachys_violascens_7	CM093877.1;1;3;69369312..69369409 69369431..69369995 69374226..69374300	448.5	0.777971	XP_062208632.1	[lpPhrAust1.1 gene model]	566.3	0.982307	ok
Os01t0807900-01	1229.3	genblast_Os01t0807900-01_Phyllostachys_violascens_7	CM093877.1;1;13;69409866..69409946 69410027..69410188 69417285..69417339 69417424..69417693 69417897..69418108 69418281..69418401 69418668..69418755 69418828..69418906 69419085..69419172 69419299..69419339 69419469..69419521 69419605..69419761 69419842..69420033	1198.4	0.974864	XP_062224272.1	[lpPhrAust1.1 gene model]	1198.8	0.975189	ok
Os01t0808100-01	1046.7	genblast_Os01t0808100-01_Phyllostachys_violascens_8	CM093878.1;1;11;25879257..25879348 25880375..25880478 25880698..25880771 25880881..25881081 25881560..25881634 25881713..25881772 25882097..25882174 25882265..25882316 25882652..25882923 25883374..25883622 25884313..25884459	1008	0.963027	XP_062207186.1	[lpPhrAust1.1 gene model]	1003.3	0.958536	ok
Os01t0808400-01	1184.7	genblast_Os01t0808400-01_Phyllostachys_violascens_8	CM093878.1;-1;8;25850904..25851555 25850663..25850806 25850417..25850569 25850214..25850329 25849954..25850121 25849739..25849866 25849537..25849636 25849357..25849449	1162.6	0.981345	XP_062224253.1	[lpPhrAust1.1 gene model]	1155.1	0.975015	ok
Os01t0809300-01	482.7	genblast_Os01t0809300-01_Phyllostachys_violascens_8	CM093878.1;-1;6;25701461..25701675 25700511..25700582 25699443..25699586 25699068..25699139 25698907..25698978 25697853..25697922	467.6	0.968718	XP_062207188.1	[lpPhrAust1.1 gene model]	463.7	0.960638	ok
Os01t0809900-01	918.1	genblast_Os01t0809900-01_Phyllostachys_violascens_8	CM093878.1;-1;5;25669248..25669502 25667420..25667701 25666517..25666953 25665702..25665861 25665474..25665587	887.4	0.966561	XP_062224345.1	[lpPhrAust1.1 gene model]	887.1	0.966235	ok
Os01t0810000-01	477.4	genblast_Os01t0810000-01_Phyllostachys_violascens_8	CM093878.1;1;8;25661136..25661191 25661377..25661467 25662353..25662444 25662527..25662620 25662720..25662799 25662921..25663004 25663358..25663457 25663952..25664044	472.2	0.989108	XP_062224383.1	[lpPhrAust1.1 gene model]	459.4	0.962296	ok
Os01t0810100-01	1237.8	genblast_Os01t0810100-01_Phyllostachys_violascens_7	CM093877.1;-1;5;69644933..69645708 69640744..69640948 69640461..69640661 69639343..69639429 69638933..69639250	1205.4	0.973825	XP_062224333.1	[lpPhrAust1.1 gene model]	1206.4	0.974632	ok
Os01t0810200-01	506.6	genblast_Os01t0810200-01_Phyllostachys_violascens_8	CM093878.1;-1;3;25636894..25637245 25634651..25634775 25634371..25634574	483.9	0.955191	XP_062207195.1	[lpPhrAust1.1 gene model]	482.7	0.952823	ok
Os01t0810300-01Zm00001eb150260_P001	370.8	genblast_Os01t0810300-01Zm00001eb150260_P001_Phyllostachys_violascens_21	CM093891.1;1;2;28634333..28634408 28636118..28636491	317.8	0.857066	XP_062207196.1	[lpPhrAust1.1 gene model]	347.6	0.937433	ok
Os01t0811300-01	1584.1	genblast_Os01t0811300-01_Phyllostachys_violascens_8	CM093878.1;-1;1;25401873..25404092	1508.9	0.952528	XP_062207200.1	[lpPhrAust1.1 gene model]	1529.3	0.965406	ok
Os01t0811400-01	1114.5	genblast_Os01t0811400-01_Phyllostachys_violascens_7	CM093877.1;1;8;69895438..69895887 69898148..69898321 69898690..69898847 69898940..69899087 69899207..69899461 69900232..69900342 69900431..69900499 69900762..69900881	1056.4	0.947869	XP_062207202.1	[lpPhrAust1.1 gene model]	1053.3	0.945087	ok
Os01t0812000-01	1249.3	genblast_Os01t0812000-01_Phyllostachys_violascens_7	CM093877.1;-1;3;69818210..69818578 69815933..69816953 69815585..69815859	1195.6	0.957016	XP_062207205.1	[lpPhrAust1.1 gene model]	1201.1	0.961418	ok
Os01t0812050-00	2605.6	genblast_Os01t0812050-00_Phyllostachys_violascens_7	CM093877.1;-1;2;69775267..69777439 69773514..69775183	2341.5	0.898641	XP_062224428.1	[lpPhrAust1.1 gene model]	2334.6	0.895993	ok
Os01t0812100-01	603.4	genblast_Os01t0812100-01_Phyllostachys_violascens_8	CM093878.1;-1;1;25214539..25215417	521.2	0.863772	XP_062207211.1	[lpPhrAust1.1 gene model]	567.8	0.941001	ok
Os01t0812200-01	776.4	genblast_Os01t0812200-01_Phyllostachys_violascens_22	CM093892.1;1;1;13556669..13557739	740.1	0.953246	XP_062231715.1	[lpPhrAust1.1 gene model]	740	0.953117	ok
Os01t0812900-01	726.9	genblast_Os01t0812900-01_Phyllostachys_violascens_8	CM093878.1;1;1;25158638..25159678	687.1	0.945247	XP_062207215.1	[lpPhrAust1.1 gene model]	690.7	0.950199	ok
Os01t0813100-01	702.5	genblast_Os01t0813100-01_Phyllostachys_violascens_7	CM093877.1;-1;3;70000004..70000849 69999713..69999784 69996190..69996270	667.2	0.949751	XP_062207216.1	[lpPhrAust1.1 gene model]	656.3	0.934235	ok
Os01t0813500-01	997.8	genblast_Os01t0813500-01_Phyllostachys_violascens_8	CM093878.1;1;8;25059027..25059653 25059797..25059997 25060543..25060636 25060719..25060776 25060949..25061018 25061341..25061476 25061565..25061649 25061779..25061836	960.9	0.963019	XP_062224460.1	[lpPhrAust1.1 gene model]	989.9	0.992083	ok
Os01t0814200-01	1239.6	genblast_Os01t0814200-01_Phyllostachys_violascens_8	CM093878.1;1;9;24907868..24907931 24908720..24908779 24908899..24908965 24909056..24909160 24909489..24910107 24910181..24910374 24910459..24910567 24910823..24910971 24911130..24911364	1157.3	0.933608	XP_062224475.1	[lpPhrAust1.1 gene model]	1197.3	0.965876	ok
Os01t0814300-01	1337	genblast_Os01t0814300-01_Phyllostachys_violascens_8	CM093878.1;-1;2;24897844..24898812 24896487..24897314	1303.6	0.975019	XP_062207223.1	[lpPhrAust1.1 gene model]	1307.5	0.977936	ok
Os01t0814400-01	652.8	genblast_Os01t0814400-01_Phyllostachys_violascens_7	CM093877.1;-1;3;70111308..70111718 70110651..70110912 70110295..70110635	555.4	0.850797	XP_062224484.1	[lpPhrAust1.1 gene model]	564.4	0.864583	ok
Os01t0814700-01	513.1	genblast_Os01t0814700-01_Phyllostachys_violascens_7	CM093877.1;-1;4;70117080..70117327 70116826..70116999 70115175..70115337 70114959..70115090	484.6	0.944455	XP_062207228.1	[lpPhrAust1.1 gene model]	486.5	0.948158	ok
Os01t0814800-01	842.6	genblast_Os01t0814800-01_Phyllostachys_violascens_7	CM093877.1;-1;10;70132590..70132841 70132071..70132180 70131923..70131980 70131580..70131843 70131321..70131458 70119432..70119483 70119269..70119318 70119113..70119172 70118346..70118426 70118111..70118200	812.6	0.964396	XP_062207226.1	[lpPhrAust1.1 gene model]	811.1	0.962616	ok
Os01t0814900-01	639.3	genblast_Os01t0814900-01_Phyllostachys_violascens_7	CM093877.1;-1;9;70139570..70139681 70138577..70138718 70138397..70138487 70138186..70138263 70137947..70138027 70137749..70137838 70136967..70137032 70136358..70136444 70136138..70136230	636.5	0.99562	XP_062207230.1	[lpPhrAust1.1 gene model]	624.7	0.977163	ok
Os01t0815800-01	2007.8	genblast_Os01t0815800-01_Phyllostachys_violascens_7	CM093877.1;1;5;70287308..70287723 70287794..70287911 70288404..70288678 70289128..70289226 70289316..70291110	1730.2	0.861739	XP_062224521.1	[lpPhrAust1.1 gene model]	1777.2	0.885148	ok
Os01t0816000-00	1121.5	genblast_Os01t0816000-00_Phyllostachys_violascens_8	CM093878.1;-1;1;24733292..24734836	1060.1	0.945252	XP_062224530.1	[lpPhrAust1.1 gene model]	1054.4	0.940169	ok
Os01t0816100-01	673.6	genblast_Os01t0816100-01_Phyllostachys_violascens_8	CM093878.1;1;3;24730625..24730829 24730953..24731236 24731324..24731743	607.7	0.902167	XP_062207238.1	[lpPhrAust1.1 gene model]	631	0.936758	ok
Os01t0816400-02	4628.1	genblast_Os01t0816400-02_Phyllostachys_violascens_8	CM093878.1;1;52;24652010..24652172 24652322..24652427 24652512..24652635 24653609..24653688 24653770..24653947 24654034..24654098 24655513..24655595 24655703..24655788 24655893..24656006 24656682..24656801 24658485..24658587 24658903..24659039 24659132..24659197 24659295..24659409 24660300..24660364 24660474..24660578 24660981..24661086 24661357..24661469 24661560..24661647 24662758..24662858 246…	4513.5	0.975238	XP_062207239.1	[lpPhrAust1.1 gene model]	4507.4	0.97392	ok
Os01t0816700-01	1210.1	genblast_Os01t0816700-01_Phyllostachys_violascens_8	CM093878.1;-1;3;24543983..24544230 24542787..24543890 24542377..24542680	1186.9	0.980828	XP_062186616.1	[lpPhrAust1.1 gene model]	1195.3	0.98777	ok
Os01t0817100-01	542.2	genblast_Os01t0817100-01_Phyllostachys_violascens_21	CM093891.1;-1;8;29348801..29348878 29344672..29344760 29344449..29344587 29344253..29344327 29344031..29344152 29343819..29343894 29343658..29343717 29343397..29343549	508.6	0.93803	XP_062207242.1	[lpPhrAust1.1 gene model]	534.7	0.986167	ok
Os01t0817400-00	1945.8	genblast_Os01t0817400-00_Phyllostachys_violascens_7	CM093877.1;1;4;70589419..70589691 70589786..70590784 70590873..70591284 70591371..70592317	1817.9	0.934269	XP_062181146.1	[lpPhrAust1.1 gene model]	1897.5	0.975177	ok
Os01t0817650-00	417	genblast_Os01t0817650-00_Phyllostachys_violascens_7	CM093877.1;1;1;70603081..70603716	393.3	0.943165	XP_062186627.1	[lpPhrAust1.1 gene model]	376.6	0.903118	ok
Os01t0817700-01	1287.1	genblast_Os01t0817700-01_Phyllostachys_violascens_7	CM093877.1;1;9;70624300..70624461 70624994..70625121 70625711..70625861 70625990..70626193 70626329..70626753 70627503..70627695 70627773..70627868 70628113..70628268 70628380..70628544	1271.1	0.987569	XP_062224566.1	[lpPhrAust1.1 gene model]	1274.7	0.990366	ok
[truncated: 11,967 more rows]
