# Supplementary material for: Identification of universal grass genes and estimates of their monocot-/commelinid-/grass-specificity
Source: Bioinform Adv. 2025 Apr 7;5(1):vbaf079. doi: 10.1093/bioadv/vbaf079 (PMC12098945; doi:10.1093/bioadv/vbaf079)
Supplement: vbaf079_Supplementary_Data [file vbaf079_supplementary_data.zip › Table S7 supergrps.xlsx]

## Sheet: supergrps
Table S7. Supergroups in universal_groups_peps. Groups of likely closely related function are grouped into supergroups.
supergrpID	n groups	grpids
#37	16	Os05t0477600-01Zm00001eb260840_P001 Os01t0274500-00 Os03t0377100-01 Os04t0228400-01 Os01t0248900-01 Os03t0155300-00 Os01t0823100-01 Os02t0268050-00 Os03t0822000-01 Os02t0267200-00Zm00001eb237690_P001 Os03t0155700-00 Os03t0155500-00 Os03t0156000-00 Os03t0428700-01 Os10t0439200-00 Os01t0249100-00
#287	11	Os10t0441900-01 Os09t0268000-00Zm00001eb416480_P001 Os04t0531400-01 Os07t0130200-01Zm00001eb381240_P001 Os03t0772600-01 Os10t0442000-01 Zm00001eb304650_P002 Os02t0640500-01Zm00001eb116780_P001 Os07t0131375-00Zm00001eb281090_P001 Os07t0575700-01Zm00001eb325300_P001 Os07t0575600-02
#151	11	Os05t0433100-00 Os04t0691100-01 Os12t0586100-01Zm00001eb394370_P001 Os04t0432000-02 Os03t0390200-01 Os10t0564500-01 Os01t0869900-01 Os03t0764800-01 Os07t0622000-01 Os03t0610900-01 Os02t0551100-01
#305	11	Os07t0161600-01 Os12t0486600-00 Os04t0584600-02 Os03t0128700-01 Os12t0169800-00 Os03t0789000-00 Os10t0539600-01 Os02t0832000-01 Os02t0685900-00 Os11t0171500-01 Os03t0788500-01
#316	9	Os03t0162800-01 Os06t0260500-00 Os06t0598800-01 Os03t0220100-01 Os06t0262800-01 Os05t0574600-01 Os05t0568000-02 Os11t0591200-01 Os02t0731900-01
#376	8	Os07t0100600-01 Os03t0235700-01Zm00001eb009990_P003 Os10t0109700-00 Os10t0111700-01 Zm00001eb335710_P001 Os10t0109900-00 Os03t0235300-01 Os03t0719900-01
#14	8	Os01t0609300-01 Os01t0177900-01 Os01t0724500-01 Os10t0205500-01 Os01t0609000-00Zm00001eb205480_P001 Os01t0609900-02 Os06t0554800-01 Os11t0587600-01
#176	8	Os04t0393900-01 Os07t0695300-01 Os07t0668900-01 Os03t0130900-01 Os05t0372100-01 Os03t0283900-01 Os01t0936100-01 Os05t0463000-01
#281	8	Os07t0448100-01 Os07t0448800-01 Os04t0521100-01 Os02t0629200-02 Os02t0666200-01 Os09t0541000-01 Os02t0823100-01 Os03t0861300-01
#55	8	Os01t0323100-01Zm00001eb130850_P001 Zm00001eb037210_P001 Os03t0719850-00 Os09t0513600-01 Os05t0135800-01 Os03t0844100-01 Os02t0565500-01 Os01t0899000-01
#145	7	Os01t0842400-01 Os05t0458300-00 Os05t0458500-00 Os01t0843800-00 Os11t0708100-01 Os01t0842500-01 Os03t0273200-01
#675	7	Os10t0530400-01 Zm00001eb021710_P001 Os10t0529400-01Zm00001eb021640_P001 Os10t0528100-01 Os07t0168300-01 Os10t0528200-01Zm00001eb256860_P001 Os10t0530900-01
#332	7	Os04t0656100-01 Os07t0191200-01 Os02t0797300-01 Os03t0100800-01 Os06t0181500-02 Os05t0319800-01 Zm00001eb178280_P001
#77	7	Os01t0602200-01 Os01t0628700-01 Os01t0628900-01Zm00001eb159210_P002 Os01t0627800-01 Os01t0627400-01 Zm00001eb358800_P002 Os01t0602400-01Zm00001eb159290_P003
#22	7	Os01t0772600-01 Os03t0793500-01Zm00001eb128650_P001 Zm00001eb133900_P001 Os05t0200500-02 Os01t0198200-01 Os07t0171300-01 Os01t0744300-01
#205	7	Os02t0160400-01 Os09t0297300-00 Os09t0416200-01 Os01t0567500-01 Os03t0218400-01 Os07t0559700-00 Os07t0106200-02
#91	7	Os03t0823700-01 Os01t0667600-01 Os01t0848700-01 Os05t0564400-02 Os03t0843100-01Zm00001eb097220_P001 Os06t0551400-01 Os10t0377400-01
#164	7	Os01t0882800-01 Os12t0181500-01 Os07t0134000-02 Zm00001eb090970_P002 Os05t0424000-01 Zm00001eb384590_P001 Os06t0556000-01
#86	6	Os06t0708000-01 Os01t0643800-01 Os05t0566400-01 Os02t0135200-00 Os05t0143500-02 Os01t0665200-01Zm00001eb359720_P001
#149	6	Os04t0687900-01 Os08t0103300-01Zm00001eb198820_P002 Os12t0163400-01 Os05t0437900-01 Os01t0866800-01 Zm00001eb202420_P002
#39	6	Os05t0134000-03 Os01t0252100-01 Os01t0296100-01 Os02t0236200-01 Os10t0521700-01 Os03t0841800-01
#112	6	Os07t0208500-01 Os05t0176100-05 Os07t0252400-01 Os09t0422500-01 Os07t0424400-01Zm00001eb063800_P001 Os01t0750300-01
#532	5	Os04t0603000-00 Os02t0176900-00 Os04t0658000-02 Zm00001eb296350_P001 Os08t0241600-01
#216	5	Zm00001eb374630_P002 Os08t0277200-01 Os09t0127300-01 Os02t0180700-01 Os08t0441500-01
#374	5	Os09t0505900-00 Os08t0531000-01 Os12t0576600-01 Os09t0506000-01 Os03t0214000-01
#298	5	Os02t0663800-01 Os05t0113400-01 Os03t0820600-01 Os04t0555700-01 Os07t0484200-01
#30	5	Os05t0513800-01 Os06t0234200-03 Os02t0120800-01Zm00001eb208230_P002 Os01t0229400-02 Os02t0742200-01
#599	5	Os08t0253800-01 Zm00001eb370230_P001 Os03t0770800-01 Os07t0124750-00 Os05t0510800-01
#34	5	Os07t0659800-01 Os01t0234900-01 Os02t0128800-01 Os02t0293400-01 Os05t0238200-01
#711	5	Os12t0113500-01 Os08t0441100-01 Zm00001eb338250_P002 Os09t0418000-01 Os07t0678600-01
#154	5	Os05t0430900-01 Os01t0871600-01 Os01t0871500-01 Os01t0872500-01 Os05t0431700-01
#138	5	Os02t0120600-01 Os02t0261100-01 Os01t0819400-00 Os09t0293400-01 Os02t0721100-01
#123	5	Os01t0771900-01 Os02t0131400-00 Os03t0749100-01 Os03t0749500-01 Os03t0749300-01
#65	5	Os01t0370200-00 Os05t0148900-01 Os01t0371200-01 Zm00001eb418060_P001 Os01t0764000-01
#312	5	Os05t0168500-01 Os02t0797700-01 Os08t0496900-01 Os08t0288400-01 Os02t0722300-01
#38	5	Os05t0277500-01 Os01t0284500-01 Os01t0952100-00 Os01t0249200-01 Os01t0952000-02
#119	5	Os01t0785400-01 Os05t0500900-01 Os01t0764800-01 Os07t0592600-01 Os07t0671500-01
#23	5	Os06t0156600-01 Os06t0156700-01 Os05t0209600-01 Os06t0157000-01 Os01t0214600-01
#395	5	Os04t0611400-01 Os03t0335300-01 Os11t0116550-01 Os07t0680000-01 Os10t0346600-00
#282	5	Os04t0674600-01 Os04t0524600-01 Os04t0524500-01 Os04t0524900-00 Os02t0633300-01
#322	5	Os03t0694500-01 Os08t0420600-01 Os03t0823800-01 Os02t0741800-01 Os09t0381100-01
#172	5	Os02t0520750-01 Os01t0926400-01 Os01t0926700-00 Os01t0926600-01 Os04t0398600-01
#469	5	Zm00001eb169850_P001 Zm00001eb280320_P001 Os04t0208200-01 Os12t0273800-00 Os04t0207600-01
#42	5	Os03t0743500-02 Os12t0603800-00 Os01t0267900-01 Os05t0491000-01Zm00001eb352340_P001 Os01t0810300-01Zm00001eb150260_P001
#324	5	Os10t0406400-00 Os02t0744650-00 Os09t0572500-01 Os02t0192500-01 Os06t0625700-01
#561	5	Zm00001eb153830_P002 Os05t0524400-01 Os06t0151900-01 Os01t0191700-01 Os05t0194900-01
#82	5	Os01t0622600-01 Os05t0491900-00 Os04t0560600-01 Os07t0515100-01 Os05t0585500-01
#210	5	Os05t0529900-00 Os02t0173800-01 Os03t0120100-01 Os06t0665000-01 Os09t0560600-01
#265	5	Os11t0609600-01 Os11t0546900-01 Os08t0430500-01 Os08t0480800-01 Os02t0580300-01Zm00001eb080570_P001
#293	5	Os02t0650300-01 Os04t0390500-02 Os04t0542200-01 Os04t0390600-01 Os04t0542800-01
#377	5	Os03t0236200-01 Os04t0447800-01 Os04t0447400-01 Os08t0465800-01 Os03t0720300-01
#361	5	Os04t0186800-00 Os10t0444700-01 Os06t0325200-01 Os03t0150500-01 Os08t0564000-01Zm00001eb038730_P001
#70	5	Os06t0278000-00 Os03t0807100-01 Os01t0550800-01 Os07t0573400-01 Os07t0205500-01
#60	5	Os03t0268000-01 Os01t0349400-01 Os06t0164100-02 Os02t0820000-01 Zm00001eb282770_P001
#451	4	Os10t0422500-01 Os03t0160600-01 Os03t0793600-00 Os07t0175900-01
#9	4	Os06t0474500-01 Os05t0169800-00Zm00001eb283390_P003 Os01t0547133-00 Os01t0170500-01
#303	4	Os04t0573000-01 Os09t0521800-00 Os02t0678200-01 Os06t0129400-02
#432	4	Os12t0637800-01 Os03t0800000-02 Os07t0187900-01 Os03t0682100-00
#19	4	Os01t0743500-01 Os01t0723400-04 Os05t0186300-01 Os01t0188400-01
#299	4	Os02t0663900-01Zm00001eb186800_P001 Os06t0614000-01 Os05t0370600-01 Os04t0683800-01
#638	4	Os06t0625900-01 Os07t0679000-01 Os02t0730300-01 Os06t0270200-00
#58	4	Os06t0644200-01 Os06t0178900-01 Os05t0156900-01 Os01t0337500-00
#615	4	Os09t0323000-01 Os09t0526700-01 Os05t0595100-01 Os08t0374800-01
#126	4	Os01t0784800-01 Os05t0501300-01 Os08t0139200-01 Zm00001eb282340_P001
#122	4	Zm00001eb200320_P001 Os07t0163800-01 Os12t0489100-01 Os01t0771400-00
#546	4	Os07t0661600-01 Os04t0679800-01 Os10t0500300-00 Os10t0445400-01
#107	4	Os01t0749400-02 Os08t0414700-01Zm00001eb178890_P001 Os05t0517200-01 Os01t0730300-02
#406	4	Os07t0624600-01 Os08t0409100-01 Os09t0369400-01 Os03t0386500-01
#232	4	Os02t0229400-01 Os10t0539900-01 Os11t0475600-01 Os02t0832100-00
#263	4	Os04t0458600-01 Os04t0458300-01Zm00001eb080890_P001 Os02t0575800-01 Zm00001eb080910_P001
#115	4	Os01t0758300-01 Os09t0315700-01 Os02t0244700-01 Zm00001eb383680_P002
#482	4	Os06t0109200-01 Os02t0103500-00 Os04t0422300-01 Os06t0109300-01
#53	4	Os01t0315800-01 Os03t0280800-01 Os01t0837300-01 Os05t0363200-01
#81	4	Os01t0616900-00 Os12t0556600-01 Os05t0573300-01 Os01t0654100-01
#213	4	Os06t0656500-01 Os08t0448000-01 Os02t0177600-01 Os08t0245200-01
#148	4	Os01t0856500-01 Os11t0169200-00 Os03t0244600-01 Os10t0147400-01
#304	4	Os03t0118700-00 Os02t0678300-01 Os10t0524500-01 Os04t0573100-01
#161	4	Os01t0880800-01Zm00001eb366200_P001 Os04t0379900-01 Os02t0504800-01 Os01t0919900-01
#647	4	Os06t0650600-01 Os09t0557800-01 Os06t0568000-01 Zm00001eb412370_P001
#187	4	Os04t0577200-01 Os12t0533400-00 Os01t0967200-01 Os07t0408500-01
#12	4	Os09t0258500-01 Os01t0174700-01 Os06t0291600-01 Os09t0478500-01
#21	4	Os05t0196200-01 Os06t0563000-01 Os01t0192600-01 Os02t0224800-01
#24	4	Os02t0250400-03 Os01t0214800-01 Zm00001eb119840_P001 Os06t0531600-01
#201	4	Os11t0175400-01 Os04t0432400-01 Os02t0125600-00 Os02t0550600-01
#405	4	Os03t0379100-01 Os10t0569300-01 Os11t0601600-01 Os09t0415700-01
#337	4	Os03t0147400-01 Os02t0822100-01 Os10t0547500-01 Os10t0447900-01
#307	4	Os02t0704900-01 Os04t0687100-01 Os05t0114000-01 Os10t0406100-01
#252	4	Os03t0314800-01 Os04t0409900-01 Os02t0529400-01 Os01t0332100-01
#518	4	Os07t0646800-01 Os02t0739400-01 Os04t0530900-01 Os03t0359600-01
#68	4	Zm00001eb155860_P001 Zm00001eb360840_P001 Os01t0695700-00Zm00001eb155890_P001 Os01t0534700-00
#11	4	Os03t0391400-01 Os06t0604400-01 Os01t0172400-02 Os05t0171000-01
#389	4	Os08t0157000-00 Os03t0285800-01 Os06t0154500-01 Os10t0533600-01
#230	4	Os09t0284200-01 Os02t0217600-02 Os03t0805300-01 Os03t0167700-01
#616	4	Os10t0578200-01 Os06t0336500-01 Os10t0343400-01 Os06t0111800-01
#8	4	Os02t0138500-00 Os01t0168600-01 Os06t0284200-02 Os03t0169000-01
#103	4	Os04t0518800-01 Os01t0708500-01 Os03t0109300-01 Os09t0547500-01Zm00001eb321030_P001
#569	4	Os06t0144200-01 Os06t0583900-01 Os04t0137201-01 Os05t0293500-01
#441	4	Os04t0413200-01 Os03t0735800-00 Os02t0534400-01 Os04t0413500-01
#664	4	Os08t0473600-01 Os06t0713800-01 Os02t0765400-00 Os08t0473900-01
#163	4	Zm00001eb076650_P004 Os01t0882300-01Zm00001eb145690_P001 Os05t0424800-01 Zm00001eb112630_P002
#218	4	Os02t0537400-01 Os02t0181900-01 Os03t0426900-01 Os05t0519700-01
#841	4	Os12t0232300-00 Os04t0488400-01 Os11t0293800-00 Zm00001eb246470_P001
#76	4	Os01t0631700-01 Os01t0664200-01 Os10t0497600-01Zm00001eb095070_P001 Os01t0601200-01
#222	4	Os02t0727100-01 Os06t0633800-01 Os06t0275800-01 Os02t0191300-01
#63	4	Os01t0936000-00 Os12t0538600-00 Os01t0368900-01 Os12t0538700-01
#369	4	Os07t0582500-01 Os03t0197200-01 Zm00001eb107810_P001 Os07t0582400-01Zm00001eb325640_P001
#279	4	Os05t0427400-00 Os04t0518400-01 Os02t0626100-01 Os02t0626400-01
#166	4	Os11t0244800-01 Os01t0887700-01 Os02t0564100-01 Os05t0419100-01
#29	4	Os01t0714900-01 Os05t0516600-01 Os05t0536900-01 Os01t0227300-01
#300	4	Os02t0672200-01Zm00001eb217290_P001 Os02t0831600-01 Os07t0188000-01 Os04t0566500-03
#270	4	Os08t0126300-01 Os02t0601300-01 Os06t0666600-01 Os02t0171100-01
#348	4	Os08t0546700-01 Os09t0525900-01 Os10t0521900-01 Os03t0116400-01
#104	4	Os09t0361400-01 Os01t0588200-01 Os05t0536200-01 Os01t0715500-00
#493	4	Os05t0237800-00 Os04t0462400-01 Os08t0127100-01 Os12t0244400-01
#340	4	Os10t0555900-02Zm00001eb391360_P001 Os10t0555600-01Zm00001eb391400_P001 Os03t0102700-01 Os10t0556100-01Zm00001eb000370_P001
#700	3	Os12t0530000-01 Os07t0545300-01 Os05t0461400-02Zm00001eb289740_P002
#214	3	Os04t0444200-01 Os02t0177800-02 Os02t0562300-01
#206	3	Os06t0679500-01 Os03t0577500-01 Os02t0164300-02
#87	3	Os12t0632700-01 Os03t0773800-01 Os01t0649100-01
#273	3	Os02t0816200-02 Os10t0463200-01Zm00001eb046570_P001 Os02t0617400-01Zm00001eb184830_P004
#562	3	Os06t0552700-01 Os05t0205050-00 Os02t0232900-01
#745	3	Os08t0439000-01 Os10t0405600-01 Os09t0415800-01
#656	3	Os06t0623200-01 Os06t0623600-01 Os06t0623300-01Zm00001eb387930_P001
#343	3	Os03t0640800-01 Os03t0109400-02 Os10t0480200-01
#313	3	Os02t0722400-01 Os04t0659800-00 Os04t0470700-01
#320	3	Os03t0223400-01 Os02t0735200-01 Os03t0712800-02
#412	3	Os03t0409400-00 Os10t0396300-01 Os03t0577200-01
#442	3	Os03t0795800-01 Os03t0745600-01 Os07t0177300-01
#57	3	Os01t0332500-01 Os01t0332800-01 Os05t0158500-01
#735	3	Os04t0504800-01 Os08t0314800-01Zm00001eb386170_P001 Os09t0115400-01
#748	3	Os11t0498600-01 Os08t0467500-02 Os09t0450600-00
#645	3	Os05t0587100-01 Zm00001eb358340_P006 Os06t0526800-00
#668	3	Os12t0626400-02 Os09t0555500-01 Os06t0729000-01
#600	3	Os12t0290100-01 Os05t0511400-01 Os10t0476100-00
#490	3	Os04t0452700-01 Os04t0454200-01 Os04t0453400-02Zm00001eb081120_P001
#909	3	Os02t0689900-01 Zm00001eb304390_P001 Os02t0716800-01
#723	3	Os08t0161800-02 Os10t0578900-01 Os02t0173500-01
#459	3	Os07t0233300-01 Os05t0163100-01 Os03t0818300-01
#47	3	Os03t0325000-00 Os04t0677500-01 Os01t0276700-01
#36	3	Os01t0243000-01 Os01t0666400-01 Os01t0751600-01
#855	3	Zm00001eb368460_P001 Os05t0470800-01 Os12t0105700-01
#242	3	Os02t0327500-01 Os04t0272400-01 Os08t0110400-01
#749	3	Os09t0468000-01 Os08t0480000-01 Os03t0188100-02
#259	3	Os11t0181100-01 Os12t0175700-01 Os02t0552000-01
#171	3	Os01t0923200-01 Os04t0387600-01 Os02t0508100-01
#416	3	Os03t0572900-01 Os07t0516600-01 Os03t0571900-01
#696	3	Os11t0530600-01Zm00001eb198030_P001 Os07t0271500-01 Os07t0501100-01Zm00001eb105570_P001
#357	3	Os10t0470700-01 Os03t0138700-01 Os10t0469900-01
#262	3	Os03t0190800-01 Os04t0452400-01 Os02t0573400-01
#709	3	Os07t0663600-01Zm00001eb387940_P001 Os07t0663500-00Zm00001eb330010_P001 Os07t0664400-01
#382	3	Os01t0142300-03 Os03t0265100-01 Os07t0100300-02
#372	3	Os03t0208500-01 Os03t0607400-01 Os12t0581600-01
#72	3	Os01t0565800-00 Os05t0346400-01 Os03t0297000-01
#536	3	Os04t0618200-01 Os08t0129700-01 Os07t0139400-01
#79	3	Os01t0175000-02 Os01t0612500-01 Os04t0174900-01
#421	3	Os12t0581300-01 Os03t0606100-01 Os07t0591100-01
#383	3	Os03t0266300-01 Os01t0136100-01 Os03t0267200-01Zm00001eb011930_P001
#168	3	Os08t0127500-01 Os04t0486900-01 Os01t0901800-02
#788	3	Zm00001eb011580_P001 Os04t0448800-01 Os09t0454600-00
#472	3	Os04t0301700-01 Os12t0639700-01 Os03t0692000-00
#130	3	Os05t0496500-01 Os01t0799900-01 Os05t0496400-00
#297	3	Os04t0552000-00 Os03t0645000-00 Os02t0658600-00
#726	3	Os08t0200500-01 Os04t0619400-01 Os02t0165100-01
#50	3	Os01t0290000-01 Os01t0663400-01 Os05t0137400-01
#118	3	Os07t0602800-00 Os03t0603600-01 Os01t0763600-01
#443	3	Os01t0978100-01 Os03t0747800-01Zm00001eb083230_P001 Os12t0625000-01
#152	3	Os01t0870300-02 Os03t0838400-01 Os05t0468700-01
#737	3	Os09t0361200-01 Os08t0398400-01 Os05t0591900-03
#781	3	Os09t0371300-00 Os09t0371000-01 Os09t0371200-01
#398	3	Os03t0356582-01 Os03t0356596-01 Os07t0658700-01
#520	3	Os03t0358100-01 Os02t0664000-01 Os04t0556300-01
#20	3	Os05t0522500-01 Os05t0187100-02 Os01t0190400-01
#177	3	Os05t0495700-01 Os01t0801600-01 Os01t0939600-01
#109	3	Os05t0526400-01 Os01t0736900-01 Os02t0265900-01
#257	3	Os11t0158400-01 Os02t0539100-01 Zm00001eb083520_P001
#141	3	Os01t0832300-00 Os07t0568600-01 Os03t0808600-01
#425	3	Os12t0613100-00 Os03t0641200-00 Os01t0209800-01
#221	3	Os02t0189300-01 Zm00001eb202990_P001 Os06t0636700-01Zm00001eb275510_P004
#327	3	Os02t0756200-02 Os06t0220000-01 Os02t0756800-01
#503	3	Os01t0891300-01Zm00001eb145100_P001 Os12t0226700-01Zm00001eb411340_P001 Os04t0497000-01Zm00001eb333970_P001
#169	3	Os11t0255300-01 Os01t0907600-01 Os08t0556900-01
#75	3	Os01t0591000-01 Os06t0592400-01 Os01t0591300-01
#747	3	Os09t0441100-01 Os08t0456200-00 Os09t0441400-01
#302	3	Zm00001eb025460_P002 Os04t0570800-01 Os02t0675700-01
#637	3	Os06t0251700-01 Os12t0640900-01 Os02t0736100-01
#371	3	Os12t0586600-01 Os03t0203700-01 Os03t0616400-01
#695	3	Os12t0548300-01 Os10t0563700-01 Os07t0492000-01
#800	3	Os09t0548400-01 Os04t0223500-01 Os09t0549300-00Zm00001eb320960_P001
#510	3	Os04t0512200-01 Os10t0471100-01 Os02t0621300-01
#662	3	Os06t0696566-01 Os06t0697000-02 Os06t0696600-01
#505	3	Os09t0424300-01 Os02t0611200-01 Os04t0498600-01
#548	3	Os04t0692400-01 Os01t0883900-01 Os11t0186300-01
#78	3	Os02t0205200-01 Os01t0611000-01 Os04t0494950-01
#762	3	Os08t0535400-01 Os01t0925300-01 Os09t0508300-01
#690	3	Os04t0128900-01 Os07t0437000-01 Os12t0512000-01
#430	3	Os03t0792800-01 Os03t0656800-01 Os07t0168600-01
#805	3	Os10t0345100-01 Os10t0344900-01 Os06t0494400-01
#545	3	Os04t0529800-01 Os04t0679000-00 Os04t0679050-00Zm00001eb356380_P001
#840	3	Os11t0297800-01 Os02t0752200-01 Os11t0291000-00
#823	3	Os03t0439500-01 Os10t0558900-01 Os10t0559500-01
#454	3	Os03t0797400-01Zm00001eb060840_P001 Os07t0182100-01 Os03t0797000-01
#415	3	Os03t0416300-01 Os07t0604300-01 Os05t0386800-01
#438	3	Os10t0567800-01 Os05t0556100-01 Os03t0713100-01
#35	3	Os05t0562300-01 Os01t0239100-01 Zm00001eb354940_P001
#541	3	Os04t0650800-01 Os06t0655100-00 Os08t0447000-01
#197	3	Os06t0727200-01 Os03t0131200-01 Os02t0115700-01
#52	3	Zm00001eb305260_P001 Os01t0303100-01 Os01t0860500-02
#744	3	Os08t0431300-01 Os09t0408600-01 Os12t0182200-01
#539	3	Os02t0746000-01 Os04t0643000-01Zm00001eb059990_P001 Os08t0170900-01
#215	3	Os09t0426800-01 Os06t0653000-01 Os02t0178800-01
#439	3	Os03t0726100-01 Zm00001eb107490_P001 Zm00001eb399990_P002
#385	3	Os03t0274800-01 Os05t0110900-01 Os03t0821900-01
#552	3	Os03t0289800-01 Os05t0127500-01 Os01t0832600-01
#606	3	Os05t0591600-01 Os05t0541200-01 Os10t0479500-01
#614	3	Os05t0588900-01 Os01t0605100-01 Os05t0588850-00
#475	3	Os04t0352400-01 Os08t0525600-01 Os02t0491400-01
#387	3	Os03t0277000-01 Os07t0271000-01 Os05t0304400-01
#17	3	Os05t0535400-00 Os01t0183000-01 Os01t0717000-01
#903	3	Zm00001eb242040_P001 Zm00001eb415300_P001 Zm00001eb306830_P001
#61	3	Os07t0419000-00 Os06t0191700-00 Os01t0349800-01
#396	3	Os03t0340500-01 Os06t0194900-01 Os03t0401300-01
#524	3	Zm00001eb021430_P001 Os02t0676400-00 Os04t0571600-01
#578	3	Os05t0594700-01 Os05t0393800-01 Os01t0534900-01
#132	3	Os01t0803300-01 Os05t0493800-01 Os05t0409500-00
#424	3	Os07t0176600-01 Os03t0636800-01 Os12t0604700-01
#247	3	Zm00001eb421580_P001 Os02t0518600-01 Os04t0401700-01
#289	3	Os02t0642300-01 Os10t0504200-01 Os04t0533500-02
#66	3	Zm00001eb257290_P001 Os01t0382000-01Zm00001eb299340_P001 Os10t0191300-01
#589	3	Os01t0360200-01 Os12t0541300-01 Os05t0465800-01
#579	3	Os05t0410900-02 Os05t0410800-01 Os05t0410500-01
#191	3	Os10t0492600-01 Os04t0527900-01 Os01t0975900-01
#173	3	Os12t0479900-01 Os01t0929000-01 Os11t0528400-01
#183	3	Os01t0955400-00 Os01t0955500-00 Os01t0955100-01
#733	3	Os08t0557800-01 Os09t0567500-01 Os08t0298700-01
#354	3	Os10t0542800-01 Os03t0132800-01 Os04t0684200-01
#360	3	Os03t0146000-01 Os10t0456600-01 Zm00001eb434560_P001
#447	3	Os04t0623500-02 Os03t0786100-01 Os07t0152900-01
#144	3	Os09t0535000-02 Os01t0147900-01 Os01t0841600-01
#114	3	Os01t0754100-01 Os05t0100800-01 Os01t0238600-01
#356	3	Os03t0137200-01 Os06t0717800-01 Os10t0544900-01
#743	3	Os06t0247900-01 Os09t0394300-01Zm00001eb311900_P002 Os08t0425300-00
#94	3	Os10t0205300-01 Os01t0675500-01 Os05t0559600-01
#158	3	Os09t0452900-01 Os01t0877400-01 Os02t0566800-01
#199	3	Os02t0121300-01 Os06t0708500-01 Os09t0571400-01
#253	3	Zm00001eb084030_P001 Os02t0531600-01 Os11t0152500-01
#889	3	Zm00001eb131140_P001 Zm00001eb282510_P001 Os01t0331100-01
#188	2	Os05t0107700-01 Os01t0970500-01
#124	2	Os01t0776600-01 Os12t0637100-02Zm00001eb410860_P001
#427	2	Os12t0617900-02 Os03t0646900-01
#363	2	Os03t0665700-00 Os03t0160300-00
#255	2	Os02t0533300-01 Os04t0412500-01
#178	2	Os05t0375400-01 Os01t0942300-01
#812	2	Os12t0580300-01 Os10t0432300-01
#842	2	Os11t0306400-01Zm00001eb090230_P001 Os11t0303600-01
#919	2	Zm00001eb369990_P001 Os05t0508400-01
#462	2	Os12t0616500-00 Os03t0828600-00
#768	2	Os08t0551200-00 Os09t0547300-01
#244	2	Os02t0331400-00 Os01t0117900-02
#665	2	Os09t0533600-01 Os06t0714900-01
#595	2	Os02t0169300-01 Os05t0496200-01
#901	2	Os06t0671150-00 Zm00001eb207400_P001
#502	2	Os02t0605900-01 Os04t0493400-01
#623	2	Os06t0187200-01 Os02t0791500-01
#898	2	Zm00001eb192550_P003 Os06t0186600-02
#640	2	Os02t0720900-01 Os06t0304600-02
#610	2	Os05t0576900-01 Os01t0643300-01
#325	2	Os02t0745400-01 Os06t0227250-00
#386	2	Os03t0275300-01 Os05t0112000-01
#730	2	Os08t0237800-00 Os04t0604800-00
#760	2	Os08t0525800-00 Os09t0502200-01
#88	2	Os01t0655800-01 Os01t0681200-01
#859	2	Os12t0242800-01 Os05t0302600-01
#527	2	Os04t0585200-02 Os07t0522600-02
#291	2	Os02t0644200-01 Os04t0538400-01
#180	2	Os01t0945600-01 Os01t0607200-01
#495	2	Os04t0481900-00 Os02t0454500-01
#402	2	Os03t0375966-00 Os03t0374900-00
#708	2	Os07t0643100-01 Os07t0643400-01
#551	2	Os05t0121900-00 Os03t0286300-01
#283	2	Os02t0635200-01 Os02t0635000-01
#170	2	Os01t0915800-01 Os09t0501850-01
#692	2	Os07t0445600-01 Os03t0861100-01
#605	2	Os01t0708700-01 Os05t0541100-01
#890	2	Os05t0519900-02 Zm00001eb152990_P003
#266	2	Os04t0462600-01 Os02t0580400-01
#648	2	Os01t0185300-01 Os06t0594600-01
#635	2	Os02t0739600-01 Os06t0246500-01
#618	2	Os03t0117100-01 Os06t0127000-04
#397	2	Os07t0668700-01 Os03t0348800-01
#715	2	Os03t0320100-01 Os07t0686900-01
#738	2	Os09t0363900-01 Os08t0401500-01
#754	2	Os08t0499200-01 Os02t0720700-01
#333	2	Os06t0175500-01 Os02t0803300-01
#153	2	Os05t0432600-01 Os01t0871100-01
#608	2	Os05t0551000-01 Os01t0689451-02
#498	2	Zm00001eb246330_P001 Os04t0485000-01
#705	2	Os08t0117300-01 Os07t0572900-01
#792	2	Os08t0508100-01 Os09t0488800-01
#250	2	Os02t0526000-01 Os04t0404900-01
#660	2	Os10t0477100-01 Os06t0687450-01
#590	2	Os01t0833100-01 Os05t0466800-01Zm00001eb351710_P001
#851	2	Os07t0584500-01 Os11t0637700-01
#654	2	Os06t0308300-01 Os06t0611000-01
#756	2	Os09t0492700-01 Os08t0512700-01Zm00001eb188880_P002
#862	2	Os03t0835600-01 Os12t0540800-01
#718	2	Os04t0685400-01 Os08t0102700-01
#264	2	Os11t0600700-01 Os02t0577100-01
#827	2	Os11t0134900-01 Os11t0135000-01
#559	2	Os01t0743800-00 Os05t0186100-01
#246	2	Os12t0154700-01Zm00001eb413210_P001 Os02t0491600-00Zm00001eb232890_P001
#234	2	Os06t0544100-01 Os02t0241100-01
#598	2	Os01t0770200-01 Os05t0510600-01
#765	2	Os08t0546900-01 Os09t0526800-01
#175	2	Os05t0371600-01 Os01t0935800-01
#832	2	Os11t0169800-01 Os12t0168700-01
#92	2	Os01t0670100-01 Os01t0668901-00
#185	2	Os02t0549600-01 Os01t0962600-01
#258	2	Zm00001eb139140_P001 Os02t0550100-01Zm00001eb267140_P001
#328	2	Os02t0772000-00Zm00001eb278890_P002 Os06t0208300-01
#384	2	Os03t0268300-01 Os03t0214400-01
#710	2	Os07t0669650-01 Os01t0935500-01
#740	2	Os08t0407200-01 Os04t0615000-01
#802	2	Os09t0570300-01 Os01t0151700-01
#895	2	Zm00001eb171720_P001 Os04t0627000-02
#630	2	Os02t0747500-01 Os06t0226600-01
#48	2	Os07t0639800-01 Os01t0280500-01
#542	2	Os06t0695500-01 Os04t0656800-01
#911	2	Zm00001eb309040_P002 Os06t0725100-01
#512	2	Os04t0517500-01 Os02t0625300-00
#204	2	Os02t0150900-01 Os06t0693700-02
#787	2	Os02t0771600-01 Os09t0451000-01
#609	2	Os05t0562200-01 Os01t0672400-01
#731	2	Os08t0240800-01 Os04t0604000-01
#777	2	Os06t0608500-01 Os09t0267600-01
#814	2	Os10t0489500-00 Os02t0121700-01Zm00001eb230410_P001
#641	2	Os06t0335975-00 Os02t0280200-00
#844	2	Os12t0409000-01 Os11t0455800-01
#836	2	Os03t0277300-01 Os11t0187600-01
#499	2	Os02t0600400-01 Os04t0485300-01
#611	2	Os05t0567800-02Zm00001eb296190_P003 Os05t0579000-01
#464	2	Os03t0837300-02 Os04t0429800-01
#7	2	Os01t0157800-01 Os03t0776900-01
#167	2	Os01t0894300-01 Os08t0113100-01
#504	2	Os03t0390400-01 Os04t0498200-01
#212	2	Os02t0176700-00 Os04t0605500-01
#450	2	Os07t0166700-01 Os03t0791700-01
#534	2	Os08t0223833-00 Os04t0609700-01
#516	2	Os04t0529500-02 Os02t0639000-01
#62	2	Os01t0356500-01 Os01t0931400-02
#900	2	Os12t0162500-01 Zm00001eb202260_P001
#806	2	Os10t0357800-01 Os03t0786700-01
#719	2	Os05t0436900-01 Os08t0103400-00
#701	2	Os05t0413400-01 Os07t0546000-01
#639	2	Os06t0294200-01Zm00001eb012560_P004 Os06t0293500-01
#558	2	Os05t0177500-01 Os10t0178500-01
#669	2	Os06t0730900-01 Os02t0823000-01
#873	2	Zm00001eb025500_P001 Os01t0232800-01
#915	2	Os12t0489300-01 Zm00001eb345760_P001
#883	2	Zm00001eb084160_P001 Os02t0528200-01
#404	2	Os03t0376600-01 Os07t0631900-01
#796	2	Os09t0507300-01 Os09t0365900-01
#27	2	Os01t0223800-00Zm00001eb119590_P002 Os01t0224000-00
#891	2	Os01t0600000-01 Zm00001eb154630_P001
#564	2	Os12t0154000-01 Os05t0215800-01
#28	2	Os05t0584200-01 Os01t0225600-00
#694	2	Os10t0553300-01 Os07t0485000-01
#329	2	Os03t0226400-01 Os02t0775100-01
#181	2	Os05t0380900-01 Os01t0949500-01
#434	2	Os12t0639600-02 Os03t0691800-01
#446	2	Os07t0150500-01 Os03t0785300-01
#550	2	Os03t0275500-01 Os05t0112101-01
#137	2	Os01t0819100-01 Os05t0480400-01Zm00001eb290750_P001
#752	2	Os08t0494300-01 Os01t0908700-01
#458	2	Os03t0817900-01 Os03t0817800-01
#866	2	Os03t0648300-01Zm00001eb050290_P001 Os12t0619000-01Zm00001eb032030_P006
#290	2	Os02t0644100-01 Os04t0538000-01
#908	2	Os01t0901600-01Zm00001eb365590_P001 Zm00001eb298620_P002
#33	2	Os01t0234800-01 Os03t0791500-01
#193	2	Os01t0976200-01 Os05t0116000-01
#761	2	Os08t0530200-01 Os09t0258600-01Zm00001eb175100_P001
#566	2	Os01t0750500-01 Os05t0221400-01
#15	2	Os01t0179700-01 Os01t0558600-01
#189	2	Os01t0972200-00 Os03t0411800-01
#321	2	Os06t0245900-01 Os02t0739700-01
#794	2	Os02t0774300-01 Os09t0491772-01
#179	2	Os01t0944800-00 Os01t0941200-01
#769	2	Os09t0563250-01 Os08t0556400-01
#918	2	Zm00001eb361310_P002 Os03t0212700-01
#850	2	Os01t0127900-01 Os11t0600900-01
#31	2	Os01t0232100-01 Os05t0231700-01
#652	2	Os06t0608700-01 Os10t0163340-01
#661	2	Os02t0150800-01 Os06t0694000-01
#455	2	Os03t0799900-01 Os07t0187700-01
#227	2	Os02t0202200-01 Os06t0603600-01
#864	2	Os03t0626600-01Zm00001eb051170_P001 Os12t0596800-01Zm00001eb030870_P002
#905	2	Os02t0713400-01 Zm00001eb281340_P001
#591	2	Os05t0474600-02 Os01t0826900-01
#573	2	Os05t0373700-01Zm00001eb016960_P002 Os01t0938900-01Zm00001eb175220_P001
#414	2	Os03t0412800-01 Os07t0406300-02
#117	2	Os01t0759900-01 Zm00001eb098070_P001
#251	2	Os04t0408600-01 Os02t0528100-01
#444	2	Os03t0752800-02 Os07t0108900-02
#436	2	Os07t0575100-00 Os03t0701000-01
#899	2	Os04t0681400-01 Zm00001eb198690_P001
#147	2	Os01t0847200-01 Os03t0268400-01
#583	2	Os01t0883100-01 Os05t0423400-01
#6	2	Os01t0126600-01 Os01t0633200-01
#910	2	Os03t0860700-00 Zm00001eb305960_P001
#506	2	Os02t0611800-01 Os04t0500700-01
#858	2	Os12t0210200-01 Os12t0210300-01
#466	2	Os03t0854600-01 Os02t0127800-01
#923	2	Os04t0613900-01 Zm00001eb413730_P002
#816	2	Os10t0505700-01 Os03t0111300-01Zm00001eb000850_P001
#631	2	Os02t0745100-01 Os06t0228200-01
#687	2	Os07t0281800-01 Os03t0790900-01
#846	2	Os11t0484500-01 Os06t0111500-01
#834	2	Os11t0176300-01 Os12t0174100-01
#677	2	Os03t0795300-01 Os07t0176500-01Zm00001eb009410_P001
#741	2	Os08t0413000-00 Os03t0151800-02Zm00001eb222570_P001
#491	2	Os04t0459500-02 Os03t0129300-01
#619	2	Os02t0209000-01 Os06t0143900-01
#649	2	Os06t0143400-01 Os06t0596300-01
#555	2	Os05t0149400-01Zm00001eb418130_P001 Os11t0186900-01
#739	2	Os03t0195800-01 Os08t0406400-01
#804	2	Os10t0116600-00Zm00001eb379780_P001 Os10t0162836-01
#601	2	Os05t0513200-00 Os01t0762400-00
#483	2	Os02t0543100-00 Os04t0423700-01
#544	2	Os04t0660200-01 Os07t0558000-01
#295	2	Os04t0545100-01 Os02t0652300-01
#202	2	Os02t0128600-01 Os10t0580200-01
#514	2	Os02t0636700-01 Os04t0527000-01
#473	2	Os04t0337000-01 Zm00001eb240970_P002
#336	2	Os02t0813600-01 Os03t0382100-01
#344	2	Os03t0111100-01 Os10t0503200-01
#780	2	Os09t0362500-01 Os08t0398700-01
#653	2	Os02t0198200-01 Os06t0609600-02
#108	2	Os01t0736100-01 Os05t0527100-00Zm00001eb293450_P001
#314	2	Os11t0546500-00 Os02t0723200-01
#770	2	Os08t0557600-01 Os09t0567300-01
#572	2	Os05t0349200-01 Os07t0693500-01
#44	2	Os01t0269000-01 Os12t0134000-02
#160	2	Os01t0880400-01 Os05t0426300-01
#41	2	Os02t0752000-01 Os01t0264700-01
#582	2	Os01t0886300-01 Os05t0419500-01
#355	2	Os05t0399400-00Zm00001eb346860_P001 Os03t0132900-01
#286	2	Os02t0640000-01Zm00001eb185780_P001 Os04t0531100-01
#225	2	Os06t0609700-01 Os02t0197900-02
#907	2	Os05t0499300-01 Zm00001eb298210_P001
#457	2	Os03t0804400-01 Os07t0200000-01
#276	2	Os02t0622300-00 Zm00001eb426610_P002
#306	2	Os03t0576900-01 Os02t0700500-01
#373	2	Os12t0578500-01 Os03t0211800-01
#80	2	Os01t0615300-01 Os01t0615200-01
#724	2	Os08t0174700-01 Os04t0457800-01
#100	2	Os01t0703400-01 Os05t0543400-01
#391	2	Os03t0292800-01 Os05t0350600-01
#685	2	Os07t0258400-01 Os07t0257200-01
#626	2	Os06t0210000-00 Os02t0768300-01
#51	2	Os01t0295700-01 Os05t0134200-01
#778	2	Os09t0277800-01 Os08t0327400-01
#54	2	Os09t0498500-00 Os01t0316100-00
#203	2	Os06t0702500-01 Os02t0141300-01
#233	2	Os02t0232300-00 Os06t0552900-00
#557	2	Os01t0169800-01 Os05t0169300-01
#829	2	Os11t0151700-01Zm00001eb202100_P001 Os04t0410600-01
#521	2	Os02t0670900-02 Os04t0565500-01
#922	2	Zm00001eb392890_P001 Os07t0616200-01
#83	2	Os02t0706900-00 Os01t0636400-01
#366	2	Os07t0585100-01 Os03t0172200-01
#624	2	Os03t0175600-01 Os06t0206000-00
#688	2	Os07t0413800-01 Os10t0516400-01
#775	2	Os01t0951100-01 Os09t0251800-01
#821	2	Os03t0116700-01 Os10t0522400-01
#678	2	Os07t0178100-01 Os11t0585900-01
#785	2	Os09t0433900-01 Os10t0390500-01
#165	2	Os05t0419200-01 Os01t0886900-00
#857	2	Os11t0207700-00 Os12t0189500-00
#529	2	Os04t0589700-01 Os02t0690600-01
#364	2	Os03t0161900-02 Os10t0419300-01
#220	2	Os02t0187000-00 Os06t0641600-00
#84	2	Os01t0639200-01 Os05t0578500-01
#46	2	Os01t0276000-01 Os05t0490100-01
#140	2	Os07t0564500-01 Os01t0830100-01
#110	2	Os01t0740500-00 Os01t0740600-01
#399	2	Os03t0363950-00 Os07t0644200-01
#243	2	Os03t0567600-01 Os02t0330200-01
#917	2	Os01t0203800-01 Zm00001eb347360_P001
#358	2	Os03t0140200-01 Os03t0140100-01
#43	2	Os01t0279400-01 Os01t0268100-01
#680	2	Os07t0186400-01 Os09t0386500-01
#429	2	Os03t0654400-01 Os12t0623500-01
#753	2	Os08t0498400-01 Os08t0498100-01
#670	2	Os03t0575200-01 Os07t0102100-02
#334	2	Os02t0804900-01 Os06t0168600-01
#346	2	Os03t0114800-01 Zm00001eb043390_P002
#105	2	Os02t0226200-01 Os01t0720400-01
#192	2	Os01t0976100-01 Os03t0280000-01
#135	2	Os04t0561900-01 Os01t0816700-01
#872	2	Zm00001eb017240_P001 Os05t0382600-02
#882	2	Os02t0597700-00 Zm00001eb079320_P002
#274	2	Os02t0618700-01 Os04t0508600-01
#95	2	Os05t0556400-01 Os01t0680900-01
#40	2	Os05t0155601-00 Os01t0253300-01
#69	2	Os01t0546400-01 Os07t0524900-01
#284	2	Os04t0526800-01 Os02t0636600-00
#228	2	Os06t0590500-01 Os02t0209900-01
#156	2	Os05t0430200-01 Os01t0874100-01
#56	2	Os05t0159100-01 Os01t0331900-01
#342	2	Os03t0108000-01 Os10t0545700-02
#707	2	Os07t0627700-01 Os02t0745700-01
#420	2	Os03t0757900-01 Os03t0604200-01
#196	2	Os07t0479300-01 Os02t0114200-01
#689	2	Os07t0414700-00 Os01t0919600-01
#99	2	Os01t0702450-00 Os05t0543700-01
#863	2	Os11t0679700-01 Os12t0563000-00
#679	2	Os07t0180900-01 Os03t0796501-00
#413	2	Os03t0411600-00 Os07t0607500-01
#574	2	Os05t0373900-01 Os03t0702800-01
#584	2	Os01t0875700-01 Os05t0427900-01
#528	2	Os02t0227400-01 Os04t0588350-00
#26	2	Os01t0223200-01Zm00001eb119580_P001 Os06t0531900-01
#793	2	Os05t0564200-01 Os09t0491756-01
#617	2	Os02t0102800-01 Os06t0116500-01
#771	2	Os01t0860300-01 Os08t0558000-01
#886	2	Zm00001eb068630_P001 Zm00001eb110300_P001
#825	2	Os01t0827300-01 Os11t0108700-00
#876	2	Os12t0162400-01 Zm00001eb030890_P001
#1	2	Os01t0101200-01 Os11t0484000-01
#767	2	Os09t0528800-01 Os08t0547200-01
#359	2	Os10t0465700-01 Os03t0141200-01
#803	2	Os10t0105400-02 Zm00001eb009880_P001
#131	2	Os01t0801500-01 Os05t0495900-01
#722	2	Os04t0555300-01 Os08t0156600-01
#484	2	Os02t0549200-01 Os04t0430000-01
#428	2	Os12t0620600-01 Os03t0649000-01
#543	2	Os02t0767200-01Zm00001eb373350_P001 Os04t0657500-01
#474	2	Os04t0338000-01Zm00001eb037000_P001 Os04t0339400-01
#513	2	Os02t0625500-01 Os04t0518000-01
#897	2	Zm00001eb185980_P001 Os04t0534400-01Zm00001eb427430_P001
#390	2	Os03t0289300-00 Os07t0694000-01
#101	2	Os01t0560000-01 Os01t0706900-01
#924	2	Os04t0609600-01 Zm00001eb413940_P002
#833	2	Os11t0170300-01 Os12t0169400-01
#229	2	Os02t0214400-01 Os10t0457200-01
#622	2	Os06t0179700-01 Os02t0799000-01
#533	2	Os08t0230200-01 Os04t0606500-01
#476	2	Os04t0381000-01 Os01t0920400-01
#111	2	Os01t0743200-01Zm00001eb153600_P001 Os05t0521600-01
#486	2	Os04t0434800-01 Os12t0178100-01
#597	2	Os05t0509500-01 Os01t0772800-01
#667	2	Os06t0727400-01 Os02t0118200-01
#362	2	Os03t0154100-01 Os03t0153900-01Zm00001eb403180_P002
#813	2	Os03t0153000-00 Os10t0439600-02
#843	2	Zm00001eb165810_P001 Os11t0438700-01Zm00001eb164340_P001
#351	2	Os10t0524400-01 Os03t0119100-01
#463	2	Os03t0834000-01 Os05t0540100-01
#139	2	Os05t0475700-01 Os01t0825500-01
#820	2	Os10t0521400-01Zm00001eb404650_P001 Os03t0116300-01Zm00001eb403980_P002
#525	2	Os03t0123100-01 Os04t0580400-01
#586	2	Os01t0853400-01 Os05t0449500-01
#576	2	Os01t0272600-01 Os05t0386000-01
#433	2	Os06t0488200-01 Os03t0686300-00
#607	2	Os01t0693800-01 Os05t0549700-01
#789	2	Os09t0455900-01Zm00001eb314830_P001 Os09t0461700-01Zm00001eb315140_P001
#779	2	Os08t0345800-02 Os09t0298200-01
#497	2	Os08t0120500-01 Os04t0482800-01
#194	2	Os01t0977100-00 Os05t0126100-01
#671	2	Os07t0502200-01 Os07t0108200-00
#874	2	Zm00001eb025840_P001 Os05t0117798-01
#717	2	Os07t0687300-01 Os03t0319100-01
#681	2	Os07t0190000-01 Os05t0408900-03
#884	2	Zm00001eb094400_P001 Os03t0289100-02
#828	2	Os01t0802850-00 Os11t0139400-01
#272	2	Os08t0440100-01 Os02t0612900-01
#403	2	Os07t0632700-01 Os03t0376000-01
#563	2	Os11t0525200-01 Os05t0211100-02
#693	2	Os03t0108300-02 Os07t0480800-01
#219	2	Os02t0182500-01 Zm00001eb275340_P001
#249	2	Os04t0404800-01 Os02t0525900-01
#13	2	Os01t0175600-01 Os05t0176800-01
#393	2	Os07t0692900-01 Os03t0294900-01
#914	2	Zm00001eb345400_P001 Os01t0559600-01
#381	2	Os03t0254700-01 Os08t0162100-01
#492	2	Os02t0576700-01 Os04t0459700-02
#798	2	Os03t0250200-02 Os09t0533800-00
#565	2	Os10t0524100-01 Os05t0220100-01
#830	2	Os11t0153600-01 Os11t0153700-01
#602	2	Os05t0524500-01Zm00001eb290700_P001 Os05t0525600-00
#129	2	Os05t0497600-01 Os01t0796700-01
#523	2	Os02t0674800-01 Os04t0569100-02
#2	2	Os05t0102900-01 Os01t0103000-01
#632	2	Os06t0229000-01 Os06t0669400-01
#418	2	Os03t0592500-01 Os07t0562700-01
#712	2	Os03t0332533-01 Os07t0681200-01
#448	2	Os03t0647800-01 Os03t0787100-01
#435	2	Os03t0699300-01 Os03t0174500-01
#742	2	Os08t0416900-01 Os09t0380200-01
#231	2	Os06t0571400-01 Os02t0220600-02
#540	2	Os04t0612600-01 Os04t0644700-00
#456	2	Os10t0413500-01 Os03t0803500-01
#868	2	Os07t0640200-01 Os12t0633000-01
#906	2	Zm00001eb283610_P004 Os01t0187400-01
#10	2	Os01t0549400-01 Os01t0172200-01
#277	2	Os02t0166800-01 Os02t0623400-00
#790	2	Os08t0504700-01 Os09t0486500-02
#815	2	Os04t0678700-01 Os10t0496900-02
#261	2	Os04t0437600-01 Os02t0555900-00
#845	2	Os11t0472500-01 Os08t0528500-01
#838	2	Os04t0441800-01 Os11t0235200-01
#627	2	Os02t0761000-01 Os06t0217300-01Zm00001eb372960_P002
#854	2	Os11t0689300-02 Os12t0565300-01
#651	2	Os06t0608600-01 Os06t0300300-01
#465	2	Os03t0850700-01 Os01t0926800-01
#592	2	Os03t0815700-01 Os05t0481500-01
#535	2	Os08t0205900-01 Os04t0614600-01
#860	2	Os12t0428000-01Zm00001eb210000_P003 Os02t0157600-01
#296	2	Os03t0648400-02 Os02t0656500-01
#759	2	Os09t0493800-01 Os08t0522600-01
#423	2	Os10t0195000-01 Os03t0626700-01
#367	2	Os10t0397200-01 Os03t0176100-00
#808	2	Os06t0202900-01 Os10t0395000-01
#410	2	Os03t0397400-01 Os04t0653200-01
#440	2	Os03t0729200-02 Os03t0729300-01
#556	2	Os07t0674700-01 Os05t0155100-01
#16	2	Os05t0180300-01 Os01t0180000-01
#751	2	Os08t0481950-01 Os02t0572400-01
#508	2	Os04t0508800-01 Os02t0619600-01
#856	2	Os03t0126800-00 Os12t0132200-01
#468	2	Os02t0820900-03 Os04t0169100-02
#818	2	Os01t0100400-01 Os10t0508000-00
#560	2	Os01t0191300-01 Os05t0194500-01
#848	2	Os11t0549620-01 Os03t0238600-01
#835	2	Os12t0174700-00 Os11t0179400-00
#182	2	Os05t0150000-01 Os01t0950866-00
#727	2	Os09t0314333-00 Os08t0203900-01
#400	2	Os03t0364500-01 Os07t0642800-01
#554	2	Os11t0648000-01 Os05t0148600-01
#269	2	Os02t0595800-01 Os04t0480100-01
#892	2	Os01t0652800-01 Zm00001eb158160_P001
#67	2	Os07t0690400-01 Os01t0513100-01
#659	2	Os04t0419550-01 Os06t0666500-00
#538	2	Os04t0642000-01 Os04t0459000-01
#294	2	Os04t0544200-01 Os02t0652000-01
#515	2	Os02t0638900-01 Os04t0529400-01
#810	2	Os10t0419100-01 Os01t0618100-01
#568	2	Os01t0158200-01 Os05t0268500-01
#698	2	Os08t0187800-01 Os07t0523600-01
#408	2	Os03t0389501-00 Os03t0389100-01
#795	2	Os08t0530000-01Zm00001eb036480_P002 Os09t0505800-01
#702	2	Os07t0552800-01 Os07t0553400-01
#317	2	Os03t0200800-01 Os02t0732500-01
#347	2	Os06t0129100-01 Os03t0115700-01
#500	2	Os04t0490600-01 Os02t0604300-01
#916	2	Os01t0186700-01 Zm00001eb346890_P001
#460	2	Os05t0110300-01 Os03t0822200-01
#239	2	Os04t0613400-00 Os02t0301700-00
#209	2	Os06t0669800-01 Os02t0168600-01
#157	2	Os05t0429400-01 Os01t0874700-01
#241	2	Os02t0317400-01 Os05t0461000-01
#530	2	Os04t0599800-01 Os02t0700100-01
#865	2	Os03t0635800-01 Os12t0604200-00
#211	2	Os02t0175500-01 Os06t0661900-01
#904	2	Zm00001eb253750_P002 Os06t0254700-01
#121	2	Os01t0766200-01 Os03t0678400-01
#445	2	Os03t0773700-01 Os07t0134200-01
#379	2	Os10t0165300-01Zm00001eb220030_P001 Os03t0248200-01
#732	2	Os12t0441300-00Zm00001eb353110_P001 Os08t0290700-01
#642	2	Os02t0329800-01 Os06t0470000-01
#612	2	Os05t0585400-01 Os01t0622700-01
#509	2	Os04t0509400-01 Os04t0445200-01
#133	2	Os01t0812200-01 Os05t0490300-01
#511	2	Os04t0515400-00 Os04t0346800-01Zm00001eb241110_P001
#912	2	Zm00001eb330680_P002 Os03t0336200-01
#494	2	Os04t0464200-01 Os08t0424500-01
#706	2	Os09t0442600-01 Os07t0613000-01
#849	2	Os07t0525400-01 Os11t0587500-01
#819	2	Os04t0539800-01 Os10t0512700-01
#801	2	Os09t0558000-01 Os02t0180000-01
#604	2	Os01t0730500-01 Os05t0529700-02
#370	2	Os03t0201901-00 Os03t0201500-01
#646	2	Os06t0567900-01 Os06t0567200-01
#634	2	Os02t0743500-02 Os06t0232100-02
#887	2	Zm00001eb119400_P001 Os05t0218400-01
#268	2	Os04t0479200-01 Os02t0595500-01
#831	2	Os11t0158500-01 Os12t0160400-01
#380	2	Os03t0250000-01 Os10t0177200-02
#714	2	Os07t0685300-01 Os03t0325500-01
#877	2	Os09t0439600-01 Zm00001eb040510_P001
#736	2	Os08t0320400-01 Os09t0255400-02
#755	2	Os09t0484900-01 Os08t0503700-01
#200	2	Os08t0114200-01 Os02t0123700-01
#658	2	Os06t0665800-01 Os02t0172600-00Zm00001eb207090_P001
#699	2	Os07t0541400-01 Os07t0537000-01
#411	2	Os07t0614300-01 Os03t0407000-01
#186	2	Os01t0866300-01 Os01t0964000-01
#125	2	Os03t0689100-01 Os01t0777700-00
#254	2	Os02t0532300-02 Os04t0411800-01
#97	2	Os08t0175000-00 Os01t0698200-00
#409	2	Os08t0484500-01 Os03t0389700-01
#98	2	Os05t0545000-01 Os01t0701900-01
#852	2	Os12t0554500-00 Os11t0658900-01
#766	2	Os09t0529100-01 Os08t0547100-02
#245	2	Os02t0436400-01 Os03t0245100-01
#238	2	Os01t0231500-01 Os02t0280400-02
#861	2	Os12t0503000-01 Os12t0502800-04
#594	2	Os05t0491400-01 Os01t0809300-01
#773	2	Os09t0237600-01 Os09t0372800-01
#208	2	Os12t0608600-02 Os02t0167100-01
#783	2	Os08t0428900-01 Os09t0402300-01
#650	2	Os06t0605900-01 Os02t0200900-01
#896	2	Os02t0185300-01Zm00001eb234470_P001 Zm00001eb181210_P001
#378	2	Os03t0242200-01 Os10t0135200-01
#260	2	Os02t0554900-01Zm00001eb422800_P001 Os11t0199200-01
#388	2	Os03t0281500-01 Os06t0334300-01
#791	2	Os08t0505200-01 Os09t0487200-01
#666	2	Os06t0715300-01 Os09t0533900-01
#248	2	Os02t0520800-01 Os04t0398500-01
#235	2	Os02t0260700-01 Os06t0507400-01
#596	2	Os01t0782800-00 Os05t0502000-01
#764	2	Os09t0524800-01 Os08t0546100-00
#4	2	Os01t0110400-01 Os09t0252100-01
#174	2	Os01t0933500-00 Os01t0257300-01
#477	2	Os04t0386600-01 Os04t0504600-01
#799	2	Os09t0547100-01Zm00001eb104170_P001 Zm00001eb104120_P001
#128	2	Zm00001eb323110_P001 Os01t0794500-00
#184	2	Os10t0479600-01 Os01t0960800-01
#487	2	Os04t0445700-01 Os06t0196600-01
#256	2	Os02t0538700-01 Os04t0416700-01
#431	2	Os12t0636200-01 Os03t0680800-02
#401	2	Os07t0637300-01 Os03t0370000-01
#326	2	Os02t0753800-01 Os06t0221200-01
#894	2	Os03t0136900-01 Zm00001eb171440_P001
#375	2	Os07t0201100-01 Os03t0227000-01
#449	2	Os07t0159800-01 Os03t0788200-01
#691	2	Os07t0437500-01 Os08t0140300-01
#419	2	Os03t0599800-01 Os07t0604800-01
#673	2	Os07t0142900-01 Os07t0143000-01
#869	2	Os03t0165800-01 Os12t0639800-00
#683	2	Os07t0236800-01 Os11t0703400-01
#750	2	Os09t0469950-00 Os08t0481800-01
#292	2	Os02t0647900-01 Os04t0540600-01
#223	2	Os02t0193800-01 Os06t0622800-01
#5	2	Os01t0118000-01 Os11t0171300-01
#496	2	Os04t0482000-01 Os10t0563600-01
#120	2	Os01t0765400-01 Os03t0610650-01
#839	2	Os11t0256000-01 Os02t0608600-01
#704	2	Os07t0572300-01 Os03t0806700-01
#531	2	Os04t0600000-01 Os02t0700300-01
#240	2	Os02t0306401-00 Os02t0302700-01Zm00001eb201770_P001
#587	2	Os05t0455500-02 Os01t0848200-01
#143	2	Zm00001eb289700_P002 Os01t0839700-01
#577	2	Os05t0388400-01 Os01t0957000-01
#113	2	Os01t0242300-01 Os01t0753150-00
#519	2	Os04t0536300-01 Os02t0643200-01
#549	2	Os01t0110500-01 Os05t0100700-02
#461	2	Os03t0826500-01 Os03t0264400-01
#655	2	Os06t0620600-01 Os04t0165400-01
#758	2	Os09t0494600-01 Os08t0521000-01
#452	2	Os03t0794500-01 Os04t0543900-02
#902	2	Os01t0212400-01 Zm00001eb238560_P001
#501	2	Os04t0493300-01 Os02t0606000-01
#716	2	Os03t0319400-01 Os07t0687000-01
#809	2	Os10t0417600-01 Zm00001eb167750_P001
#734	2	Os06t0643600-01 Os08t0304900-01
#746	2	Os09t0416800-01 Os08t0440300-01
#811	2	Os10t0430900-01 Os03t0160100-01
#644	2	Os02t0139700-01Zm00001eb208140_P003 Os06t0483200-02
#636	2	Os06t0680500-01Zm00001eb225110_P001 Os06t0246600-01
#353	2	Os03t0128000-01Zm00001eb002090_P001 Os04t0574200-01
#271	2	Os04t0488000-01 Os02t0602100-02
#553	2	Os05t0144900-01 Os01t0376700-01Zm00001eb351280_P003
#237	2	Os05t0529000-01 Os02t0269000-01
#89	2	Os01t0656200-01 Os05t0572700-02
#672	2	Os07t0133500-01 Os03t0773000-01
#190	2	Os01t0973000-01 Os03t0273800-01
#301	2	Os02t0675400-00 Os04t0570000-00
#426	2	Os03t0646300-01 Os12t0468500-01
#485	2	Os02t0550300-00 Os04t0432500-01
#682	2	Os03t0809100-01 Os07t0208900-02
#319	2	Os02t0733300-01 Os01t0312800-01
#349	2	Os10t0522601-01 Os03t0116900-01
#880	2	Zm00001eb058230_P001 Os07t0114400-01
#331	2	Os02t0178500-01 Os02t0789600-01
#870	2	Zm00001eb000400_P001 Os10t0553800-01
#925	2	Zm00001eb423070_P001 Os01t0876100-00
#207	2	Os02t0164900-01 Os06t0677800-01
#3	2	Os01t0108000-01 Os05t0100900-01
#159	2	Os11t0232100-01 Os01t0878300-01
#18	2	Os05t0182700-01 Os01t0185100-00
#198	2	Os02t0119800-01 Os06t0204400-01
#453	2	Os03t0795000-01 Os07t0172900-01
#729	2	Os02t0139300-01 Os08t0224500-01
#575	2	Os05t0383000-01 Os03t0356484-01
#73	2	Os09t0361100-01 Os01t0588500-01
#526	2	Os04t0581000-01 Os03t0122300-01
#585	2	Os01t0855000-01 Os05t0448300-01
#352	2	Os10t0534700-01 Os03t0124100-01
#64	2	Os01t0369200-01 Os01t0369000-01Zm00001eb354170_P002
#657	2	Os02t0181300-01 Os06t0649000-01
#621	2	Os01t0214200-01 Os06t0156400-00
#888	2	Os02t0709000-00 Zm00001eb126660_P001
#824	2	Os03t0854100-01 Os10t0574800-01
#267	2	Os02t0592400-01 Os07t0673900-01
#142	2	Os05t0462000-00 Os01t0837600-01
#878	2	Zm00001eb045020_P001 Os10t0489301-00
#588	2	Os02t0162000-01 Os05t0457000-01
#74	2	Os01t0590900-01 Os01t0837900-01
#71	2	Os05t0594200-01 Os01t0557500-01
#470	2	Os04t0255600-00 Os03t0760500-01
#195	2	Os02t0102900-01 Os06t0114000-02
#629	2	Os06t0225000-00 Os01t0254000-01
#102	2	Os01t0560200-01 Os01t0707300-01
#480	2	Os08t0538000-01 Os04t0398300-01
#721	2	Os08t0155400-03 Os10t0554200-02
#394	2	Os07t0681100-01 Os03t0332900-01Zm00001eb015890_P001
#875	2	Os06t0136600-01 Zm00001eb026940_P001
#913	2	Zm00001eb345350_P006 Os01t0574500-01
#885	2	Os07t0112800-01 Zm00001eb108410_P001
#826	2	Os11t0112200-01Zm00001eb395060_P001 Os07t0677300-01Zm00001eb330540_P001
#49	2	Os01t0285300-01 Os05t0140100-01
#920	2	Os06t0607800-01Zm00001eb205820_P001 Zm00001eb386560_P002
#757	2	Os09t0497000-01 Os08t0520000-01
#772	2	Os02t0820800-00 Os08t0563200-01
#339	2	Os02t0833900-02 Os10t0536700-01
#478	2	Os08t0532400-01 Os04t0388700-01
#782	2	Os01t0793500-01 Os09t0392000-01
#488	2	Os04t0447100-02 Os03t0179900-01
#580	2	Os05t0414700-01 Os11t0249900-01
#217	2	Os04t0577000-01 Os02t0181800-01
#570	2	Os02t0718900-01 Os05t0302700-01
#162	2	Os01t0881900-01 Os05t0425700-01
#32	2	Os05t0237400-01 Os01t0233800-01
#25	2	Os06t0157700-01 Os01t0218500-02
#853	2	Zm00001eb270150_P001 Os11t0681400-00
#341	2	Os10t0548600-01 Os03t0106500-01
#311	2	Os06t0308100-01 Os02t0720300-01
#59	2	Os05t0156300-01 Os01t0339900-01
#309	2	Os02t0714200-01 Os08t0345700-01
#893	2	Zm00001eb165060_P006 Zm00001eb115220_P004
#96	2	Os05t0556300-01 Os01t0681000-01
#674	2	Os03t0788600-02 Os07t0160600-01
#330	2	Os02t0789400-01 Os06t0187900-01
#725	2	Os08t0190700-00 Os04t0625000-01
#786	2	Os09t0438700-01 Os06t0196900-03
#871	2	Os09t0368200-00Zm00001eb413630_P001 Zm00001eb008280_P001
#837	2	Os11t0210300-01 Os11t0210500-01
#628	2	Os02t0758100-01 Os06t0218900-00
#684	2	Os07t0239400-01 Os05t0461300-01
#776	2	Os02t0200000-01 Os09t0258000-01
#881	2	Zm00001eb060680_P001 Os03t0744600-01
#807	2	Os10t0375600-01 Os03t0191000-01
#763	2	Os09t0518500-01 Os08t0542700-01
#280	2	Os02t0628200-01 Os01t0167500-01
#517	2	Os04t0530100-01 Os02t0639500-01
#547	2	Os04t0692000-02 Os08t0104900-01
#368	2	Os03t0191400-01 Os07t0496000-01
#479	2	Os02t0514500-01 Os04t0394100-00
#345	2	Os10t0518800-01 Os03t0114300-01
#338	2	Os04t0249500-00 Os02t0831500-01
#315	2	Os02t0727300-01 Os06t0275700-01
#797	2	Os09t0516700-01 Os08t0541500-01
#106	2	Os01t0723200-01 Os06t0555400-01
#489	2	Os02t0770600-02 Os04t0448100-01
#620	2	Os01t0510100-01 Os06t0147800-01
#45	2	Os01t0275600-01 Os04t0151800-01
#643	2	Os02t0705600-01 Os06t0480000-01
#613	2	Os01t0607900-01 Os05t0588300-01
#867	2	Os03t0780800-01 Os12t0628400-01
#288	2	Os04t0532500-01 Os02t0641000-00
#224	2	Os02t0194800-01 Os06t0614300-01
#155	2	Os05t0430800-01 Os01t0873100-01
#278	2	Os02t0625000-01 Os02t0573200-01
#703	2	Os07t0568500-01 Os02t0614400-01
#93	2	Os01t0757400-01 Os01t0673500-01
#822	2	Os10t0525000-01 Os04t0573900-01
#136	2	Os05t0485000-01 Os01t0817400-00
#417	2	Os03t0577000-01 Os07t0608500-01
#308	2	Os01t0106800-01 Os02t0708300-01
#522	2	Os02t0673100-01 Os04t0567200-01
#921	2	Zm00001eb387040_P002 Os02t0184400-01
#633	2	Os02t0743700-01 Os06t0231600-01
#713	2	Os03t0330000-01 Os07t0681700-01
#697	2	Os07t0512200-01 Os08t0191600-01
#567	2	Os05t0230900-01 Zm00001eb237220_P001
#335	2	Os02t0805000-01 Os06t0167100-01
#407	2	Os07t0622700-01 Os03t0388800-01
#720	2	Os08t0112300-01Zm00001eb276440_P001 Os08t0111800-00
#318	2	Os06t0257600-01 Os02t0732800-00
#437	2	Os09t0297100-01 Os03t0712300-01
#134	2	Os01t0813100-01 Os05t0489700-01
#146	2	Os01t0842600-01 Os05t0458400-01
#481	2	Os04t0415800-00 Os05t0160300-01
#116	2	Os05t0514200-01 Os01t0759400-02
#392	2	Os01t0160100-01 Os03t0293500-02
#471	2	Os04t0266900-01 Os06t0133800-01
#275	2	Os02t0622100-01 Os02t0810400-01
#226	2	Os06t0607000-01 Os02t0200300-02
#285	2	Os04t0679200-01 Os02t0639100-00
#603	2	Os05t0529300-01 Os11t0473000-01
#847	2	Os12t0476200-01 Os11t0508600-01
#686	2	Os07t0272300-01 Os03t0843300-01
#625	2	Os02t0775400-01 Os06t0206700-01
#817	2	Os10t0506200-00 Os03t0694900-01Zm00001eb104290_P002
#774	2	Os09t0132200-01 Os09t0247600-01
#676	2	Os07t0175400-00 Os01t0648000-01
#728	2	Os08t0205400-01 Zm00001eb242690_P001
#784	2	Os09t0403300-00 Zm00001eb179460_P001
#422	2	Os12t0583500-01 Os03t0609800-01
#310	2	Os02t0715000-01 Os05t0108600-01
#507	2	Os01t0654500-01 Os04t0508200-01
#323	2	Os02t0743400-01 Os06t0232300-01
#467	2	Os12t0277500-01 Os03t0859600-01
#571	2	Os05t0310600-01 Os05t0440100-01
#581	2	Os05t0418100-01 Os01t0888600-01
#150	2	Os05t0437500-01 Os01t0867700-01
#537	2	Os04t0630800-01Zm00001eb431500_P001 Os04t0630400-01
#85	2	Os01t0642000-01 Os06t0708100-01
#879	2	Zm00001eb053760_P001 Os09t0275400-01
#663	2	Os01t0106200-01 Os06t0708300-01
#593	2	Os02t0782200-02 Os05t0486300-01
