# Supplementary material for: Identification of universal grass genes and estimates of their monocot-/commelinid-/grass-specificity
Source: Bioinform Adv. 2025 Apr 7;5(1):vbaf079. doi: 10.1093/bioadv/vbaf079 (PMC12098945; doi:10.1093/bioadv/vbaf079)
Supplement: vbaf079_Supplementary_Data [file vbaf079_supplementary_data.zip › Table S8 specific groups in universal_grass_peps.xlsx]

## Sheet: spec universal grps
Table S8. Groups in universal_grass_peps database defined as universal of putative common function and specific to monocot/commelinid/grass. With added functional annotation.
# sorted descending values of S monocot/commelinid/grass
		specificity							functional annotation
		non-grass		non-commelinid		non-monocot			from associated publications					Ensembl plants annotation from domains, homologs													group HMM details						group members: pep_id R deviation_in_R_SDs_from_mean number_of_HMMER_domains
group_id	validation with grass genomes outside Ensembl Plants	S non-grass	sp of top hit non-grass	S non-commelinid	sp of top hit non-commelinid	S non-monocot	sp of top hit non-monocot	categorisation using S<0.25	source	desc	pubs	genesymbols	traits	Ensembl_descriptor	biological_process accession	biological_process name	biological_process definition	biological_process evidence	molecular_function accession	molecular_function name	molecular_function definition	molecular_function evidence	cellular_component accession	cellular_component name	cellular_component definition	cellular_component evidence	maxposs_score	mingrp_relscore	avgrp_relscore	maxgrp_relscore	n_mem	n_multidom	Brachypodium_distachyon	Hordeum_vulgare	Leersia_perrieri	Lolium_perenne	Oryza_rufipogon	Oryza_sativa	Secale_cereale	Triticum_aestivum	Echinochloa_crus-galli	Eragrostis_curvula	Panicum_hallii_HAL2	Saccharum_spontaneum	Setaria_italica	Setaria_viridis	Sorghum_bicolor	Zea_mays
Os08t0528200-01	ok	0.742737	Ananas_comosus	0.908	no_hit	0.908	no_hit	grass specific						Conserved hypothetical protein									GO:0016020; GO:0016021	membrane; integral component of membrane	A lipid bilayer along with all the proteins and protein complexes embedded in it an attached to it.; The component of a membrane consisting of the gene products and protein complexes having at least some part of their peptide sequence embedded in the hydrophobic region of the membrane.	IEA; IEA	475	0.908	0.944316	0.965474	16	0	KQJ99091 0.908 -1.9 1	HORVU.MOREX.r3.7HG0683440.1.CDS1 0.956 0.6 1	LPERR08G18090.1 0.948 0.2 1	cds.KYUSt_chr7.26131 0.954 0.5 1	ORUFI08G23790.1 0.948 0.2 1	Os08t0528200-01 0.909 -1.8 1	SECCE4Rv1G0243020.1.CDS.1 0.965 1.1 1	TraesCS7A02G258300.1.cds1 0.952 0.4 1	scaffold161.142.cds 0.942 -0.1 1	TVU04957 0.916 -1.4 1	PUZ52346 0.954 0.5 1	Sspon.06G0002560-1A-mRNA-1:cds 0.959 0.8 1	KQL02610 0.965 1.1 1	TKW11350 0.959 0.8 1	KXG25545 0.951 0.3 1	Zm00001eb036310_P001 0.921 -1.2 1
Os01t0210300-01	ok	0.567591	Ananas_comosus	0.870962	no_hit	0.870962	no_hit	grass specific																			569.6	0.870962	0.929742	0.955056	16	0	KQK03265 0.871 -2.8 1	HORVU.MOREX.r3.3HG0246170.1 0.928 -0.1 1	LPERR01G06640.1 0.928 -0.1 1	cds.KYUSt_chr1.32950 0.937 0.3 1	ORUFI01G07590.1 0.955 1.2 1	Os01t0210300-01 0.955 1.2 1	SECCE3Rv1G0165850.1 0.938 0.4 1	TraesCS3D02G149200.1 0.947 0.8 1	scaffold164.43.cds 0.918 -0.6 1	TVU02737 0.912 -0.9 1	PUZ58614 0.943 0.6 1	Sspon.03G0023770-4D-mRNA-1:cds 0.911 -0.9 1	KQL04930 0.943 0.6 1	TKW14117 0.943 0.6 1	EES02268 0.916 -0.7 1	Zm00001eb120230_P001 0.933 0.1 1
Os04t0258900-01	ok	0.866129	Populus_trichocarpa	0.866129	Populus_trichocarpa	0.866129	Populus_trichocarpa	grass specific						Cyclin-like F-box domain containing protein					GO:0005515	protein binding	Binding to a protein.	IEA					880.7	0.904848	0.949245	0.972295	16	0	KQJ81997 0.938 -0.7 1	HORVU.MOREX.r3.2HG0105980.1.CDS1 0.947 -0.1 1	LPERR04G03540.1 0.946 -0.2 1	cds.KYUSt_chr2.2284 0.921 -1.6 1	ORUFI04G06340.1 0.957 0.4 1	Os04t0258900-01 0.959 0.6 1	SECCE2Rv1G0067090.1.CDS.1 0.951 0.1 1	TraesCS2A02G059300.1.cds1 0.946 -0.2 1	scaffold158.63.cds 0.960 0.6 1	TVU13327 0.944 -0.3 1	PUZ44933 0.957 0.5 1	Sspon.05G0027040-2C-mRNA-1.cds1 0.968 1.1 1	genblast_Os04t0258900-01_Setaria_italica_VII 0.905 -2.6 1	TKW03497 0.972 1.4 1	EES10531 0.963 0.8 1	Zm00001eb086820_P001 0.953 0.2 1
Os06t0297400-03Zm00001eb281010_P001	ok	0.840638	Dioscorea_rotundata	0.840638	Dioscorea_rotundata	0.846401	Actinidia_chinensis	grass specific						Conserved hypothetical protein									GO:0016020; GO:0016021	membrane; integral component of membrane	A lipid bilayer along with all the proteins and protein complexes embedded in it an attached to it.; The component of a membrane consisting of the gene products and protein complexes having at least some part of their peptide sequence embedded in the hydrophobic region of the membrane.	IBA; IEA	1925.8	0.888462	0.922019	0.972739	16	0	KQK18555 0.901 -0.8 1	HORVU.MOREX.r3.7HG0673500.1.CDS1 0.893 -1.1 1	LPERR06G10150.1 0.912 -0.4 1	cds.KYUSt_chr7.30200 0.897 -1.0 1	ORUFI06G12250.1 0.938 0.6 1	Os06t0297400-03 0.938 0.6 1	SECCE4Rv1G0247910.1.CDS.1 0.923 0.1 1	TraesCS7B02G124500.1.cds1 0.919 -0.1 1	scaffold33.209.cds 0.907 -0.6 1	TVU03309 0.941 0.7 1	PUZ61025 0.973 2.0 1	genblast_Os06t0297400-03Zm00001eb281010_P001_Saccharum_spontaneum_8B 0.926 0.2 1	KQL10362 0.941 0.7 1	TKW21042 0.964 1.6 1	KXG19831 0.888 -1.3 1	Zm00001eb281010_P001 0.890 -1.3 1
Os03t0702900-00	ok	0.64164	Ananas_comosus	0.832147	no_hit	0.832147	no_hit	grass specific																			463.5	0.832147	0.93692	0.972816	16	0	KQK13552 0.924 -0.4 1	HORVU.MOREX.r3.4HG0336260.1.CDS1 0.941 0.1 1	LPERR03G25790.1 0.941 0.1 1	cds.KYUSt_chr4.13300 0.937 -0.0 1	ORUFI03G32310.1 0.956 0.6 1	Os03t0702900-00 0.951 0.4 1	SECCE4Rv1G0218760.1.CDS.1 0.929 -0.2 1	TraesCS4D02G038400.1.cds1 0.931 -0.2 1	scaffold111.89.cds 0.956 0.6 1	genblast_Os03t0702900-00_Eragrostis_curvula_5 0.832 -3.0 1	genblast_Os03t0702900-00_Panicum_hallii_HAL2_9 0.893 -1.3 1	Sspon.01G0025960-2D-mRNA-1.cds1 0.973 1.0 1	KQK87542 0.965 0.8 1	TKV91847 0.965 0.8 1	OQU91138 0.930 -0.2 1	Zm00001eb216770_P001 0.965 0.8 1
Os04t0477100-00	ok	0.829829	no_hit	0.829829	no_hit	0.829829	no_hit	grass specific						Similar to OSIGBa0116M22.4 protein									GO:0016020; GO:0016021	membrane; integral component of membrane	A lipid bilayer along with all the proteins and protein complexes embedded in it an attached to it.; The component of a membrane consisting of the gene products and protein complexes having at least some part of their peptide sequence embedded in the hydrophobic region of the membrane.	IEA; IEA	309.1	0.829829	0.912589	0.976707	16	0	KQJ83155 0.838 -1.4 1	HORVU.MOREX.r3.2HG0175450.1.CDS1 0.919 0.1 1	LPERR04G12790.1 0.844 -1.3 1	cds.KYUSt_chr2.40618 0.891 -0.4 1	ORUFI04G17460.1 0.830 -1.6 1	Os04t0477100-00 0.844 -1.3 1	SECCE2Rv1G0107500.1.CDS.1 0.886 -0.5 1	TraesCS2D02G336000.1.cds1 0.905 -0.1 1	scaffold140.35.cds 0.966 1.0 1	TVU15594 0.974 1.2 1	PUZ47637 0.977 1.2 1	Sspon.05G0008940-1A-mRNA-1.cds1 0.943 0.6 1	KQK97720 0.953 0.8 1	TKW04973 0.953 0.8 1	EES12366 0.918 0.1 1	Zm00001eb079650_P001 0.961 0.9 1
Os03t0727800-01	ok	0.824945	Populus_trichocarpa	0.824945	Populus_trichocarpa	0.824945	Populus_trichocarpa	grass specific						Cyclin-like F-box domain containing protein					GO:0005515	protein binding	Binding to a protein.	IEA					860.3	0.879577	0.912436	0.951529	16	2	KQK13415 0.896 -0.8 1	HORVU.MOREX.r3.4HG0339180.1.CDS1 0.897 -0.7 1	LPERR03G27370.1 0.880 -1.5 1	cds.KYUSt_chr4.11527 0.904 -0.4 1	ORUFI03G34120.1 0.896 -0.7 1	Os03t0727800-01 0.896 -0.7 1	SECCE4Rv1G0221080.1.CDS.1 0.905 -0.3 1	TraesCS4B02G058300.1.cds1 0.901 -0.5 1	scaffold35.308.cds 0.940 1.2 1	TVU45269 0.894 -0.9 1	PUZ37224 0.941 1.3 1	Sspon.01G0000040-1A-mRNA-1:cds 0.919 0.3 2	KQK87317 0.950 1.7 1	TKV91595 0.952 1.8 1	EER93529 0.909 -0.2 2	Zm00001eb055960_P001 0.921 0.4 1
Zm00001eb246200_P002	ok	0.823804	no_hit	0.823804	no_hit	0.823804	no_hit	grass specific																			171.4	0.823804	0.909131	0.96266	16	0	PNT68966 0.824 -2.0 1	HORVU.MOREX.r3.6HG0591290.1 0.900 -0.2 1	LPERR02G18570.1 0.876 -0.8 1	genblast_Zm00001eb246200_P002_Lolium_perenne_6 0.830 -1.8 1	ORUFI02G24060.1 0.963 1.2 1	genblast_Zm00001eb246200_P002_Oryza_sativa_2 0.963 1.2 1	SECCE6Rv1G0396590.1 0.863 -1.1 1	TraesCS6A02G210900.3 0.910 0.0 1	scaffold194.88.cds 0.911 0.1 1	TVU29404 0.917 0.2 1	PUZ76383 0.934 0.6 1	Sspon.04G0024830-3D-mRNA-1:cds 0.941 0.7 1	KQL30316 0.959 1.1 1	TKW40095 0.950 0.9 1	OQU85248 0.900 -0.2 1	Zm00001eb246200_P002 0.906 -0.1 1
Os10t0516900-01	ok	0.799363	no_hit	0.799363	no_hit	0.799363	no_hit	grass specific																			188.4	0.799363	0.930003	0.987261	16	0	KQJ97464 0.799 -2.5 1	HORVU.MOREX.r3.1HG0050220.1 0.927 -0.1 1	LPERR10G12100.1 0.890 -0.8 1	cds.KYUSt_chr1.22851 0.891 -0.7 1	ORUFI10G16850.1 0.948 0.3 1	Os10t0516900-01 0.949 0.4 1	SECCE1Rv1G0028120.1 0.944 0.3 1	TraesCS1B02G199900.1 0.979 0.9 1	scaffold27.508.cds 0.935 0.1 1	TVU31991 0.840 -1.7 1	PUZ38275 0.987 1.1 1	Sspon.01G0021500-2B-mRNA-1:cds 0.976 0.9 1	KQK88358 0.929 -0.0 1	TKV92889 0.965 0.7 1	KXG38181 0.987 1.1 1	Zm00001eb043520_P001 0.933 0.1 1
Os10t0522800-01	ok	0.233871	Musa_acuminata	0.797654	no_hit	0.797654	no_hit	commelinid specific																			136.4	0.797654	0.894153	1.00293	16	0	KQJ97520 0.870 -0.4 1	genblast_Os10t0522800-01_Hordeum_vulgare_1H 0.875 -0.3 1	LPERR10G12440.1 0.804 -1.4 1	cds.KYUSt_chr1.23272 0.842 -0.8 1	ORUFI10G17260.1 0.798 -1.5 1	Os10t0522800-01 0.817 -1.2 1	SECCE1Rv1G0028750.1.CDS.1 0.862 -0.5 1	TraesCS1D02G188000.1.cds1 0.859 -0.5 1	scaffold45.158.cds 0.944 0.8 1	genblast_Os10t0522800-01_Eragrostis_curvula_1 0.957 1.0 1	PUZ40443 0.963 1.1 1	Sspon.01G0053410-1C-mRNA-1 0.989 1.5 1	KQK90235 0.913 0.3 1	TKV95300 0.913 0.3 1	KXG39044 1.003 1.7 1	genblast_Os10t0522800-01_Zea_mays_1 0.897 0.0 1
Os02t0160200-01	ok	0.462655	Musa_acuminata	0.615712	Dioscorea_rotundata	0.794505	Beta_vulgaris	grass specific						Cyclin-like F-box domain containing protein					GO:0005515	protein binding	Binding to a protein.	IEA					1033.6	0.898897	0.947792	0.981714	16	0	KQJ93432 0.918 -1.2 1	HORVU.MOREX.r3.6HG0564870.1 0.934 -0.6 1	LPERR02G04040.1 0.935 -0.5 1	cds.KYUSt_contig_2686.62 0.899 -2.0 1	ORUFI02G04750.1 0.955 0.3 1	Os02t0160200-01 0.955 0.3 1	SECCE6Rv1G0383950.1 0.946 -0.1 1	TraesCS6A02G133700.1 0.945 -0.1 1	scaffold1.1433.cds 0.973 1.0 1	TVU32670 0.945 -0.1 1	PUZ74159 0.982 1.4 1	Sspon.04G0017900-2B-mRNA-1:cds 0.912 -1.5 1	KQL28646 0.979 1.3 1	TKW37888 0.980 1.3 1	EES04556 0.952 0.2 1	Zm00001eb232670_P001 0.954 0.3 1
Os06t0294200-01Zm00001eb012560_P004	ok	0.787043	Dioscorea_rotundata	0.787043	Dioscorea_rotundata	0.790134	Actinidia_chinensis	grass specific						Conserved hypothetical protein									GO:0016020; GO:0016021	membrane; integral component of membrane	A lipid bilayer along with all the proteins and protein complexes embedded in it an attached to it.; The component of a membrane consisting of the gene products and protein complexes having at least some part of their peptide sequence embedded in the hydrophobic region of the membrane.	IEA; IEA	1650.1	0.842737	0.888605	0.91952	16	1	KQJ95251 0.915 1.0 1	HORVU.MOREX.r3.6HG0625280.1 0.905 0.6 1	LPERR06G10060.1 0.845 -1.6 1	cds.KYUSt_chr6.796 0.882 -0.2 1	ORUFI06G12130.1 0.843 -1.7 1	Os06t0294200-01 0.856 -1.2 1	SECCE6Rv1G0417830.1 0.877 -0.4 1	TraesCS6B02G398100.1 0.898 0.3 1	scaffold147.1.cds 0.910 0.8 1	TVU51631 0.853 -1.3 3	PUZ66859 0.913 0.9 1	Sspon.01G0052020-1C-mRNA-1:cds 0.912 0.9 1	KQL16318 0.920 1.1 1	TKW28385 0.919 1.1 1	KXG33698 0.877 -0.4 1	genblast_Os06t0294200-01Zm00001eb012560_P004_Zea_mays_1 0.893 0.2 1
Os06t0111100-01	ok	0.774036	Ananas_comosus	0.789185	Arabidopsis_thaliana	0.789185	Arabidopsis_thaliana	grass specific						Similar to F-box domain containing protein					GO:0005515	protein binding	Binding to a protein.	IEA					858.1	0.85969	0.914681	0.961659	16	0	KQK19761 0.888 -1.0 1	HORVU.MOREX.r3.7HG0639300.1 0.912 -0.1 1	LPERR06G00730.10 0.892 -0.8 1	cds.KYUSt_chr1.3020 0.860 -2.1 1	ORUFI06G00680.1 0.935 0.8 1	Os06t0111100-01 0.940 1.0 1	SECCE4Rv1G0274550.1 0.926 0.4 1	TraesCS7A02G035400.1 0.931 0.6 1	scaffold363.81.cds 0.912 -0.1 1	TVT98473 0.900 -0.5 1	PUZ62483 0.962 1.8 1	Sspon.02G0023310-1A-mRNA-1.cds1 0.906 -0.3 1	KQL09005 0.916 0.0 1	TKW19284 0.951 1.4 1	EER98097 0.921 0.3 1	Zm00001eb302270_P001 0.883 -1.2 1
Os06t0111200-01	no match Phragmites_australis (Arundinoideae)	0.755312	Ananas_comosus	0.773961	Actinidia_chinensis	0.773961	Actinidia_chinensis	grass specific						Conserved hypothetical protein					GO:0005515	protein binding	Binding to a protein.	IEA					847.2	0.846435	0.919411	0.960458	16	3	KQK19767 0.948 1.0 1	HORVU.MOREX.r3.7HG0728610.1 0.936 0.6 2	LPERR06G00740.1 0.902 -0.6 1	cds.KYUSt_chr7.39999 0.940 0.7 1	ORUFI06G00690.1 0.911 -0.3 1	Os06t0111200-01 0.911 -0.3 1	SECCE7Rv1G0507840.1 0.931 0.4 2	TraesCS7D02G418100.1 0.935 0.6 2	scaffold513.11.cds 0.846 -2.6 1	TVT98467 0.928 0.3 1	PUZ62486 0.960 1.5 1	Sspon.08G0009360-3D-mRNA-1.cds1 0.912 -0.3 1	KQK90670 0.926 0.2 1	TKW19281 0.919 -0.0 1	OQU75714 0.933 0.5 1	Zm00001eb378970_P001 0.871 -1.7 1
Os09t0480600-01	ok	0.165612	Ananas_comosus	0.760782	no_hit	0.760782	no_hit	commelinid specific						Conserved hypothetical protein									GO:0016020; GO:0016021	membrane; integral component of membrane	A lipid bilayer along with all the proteins and protein complexes embedded in it an attached to it.; The component of a membrane consisting of the gene products and protein complexes having at least some part of their peptide sequence embedded in the hydrophobic region of the membrane.	IEA; IEA	173.9	0.760782	0.878235	0.927545	16	0	KQJ90691 0.845 -0.7 1	HORVU.MOREX.r3.5HG0489560.1.CDS1 0.857 -0.4 1	LPERR09G10330.1 0.844 -0.7 1	cds.KYUSt_chr5.35780 0.917 0.8 1	ORUFI09G15150.1 0.924 0.9 1	Os09t0480600-01 0.924 0.9 1	SECCE5Rv1G0333200.1.CDS.1 0.906 0.6 1	TraesCS5B02G255800.1.cds1 0.909 0.6 1	scaffold53.280.cds 0.852 -0.5 1	genblast_Os09t0480600-01_Eragrostis_curvula_3 0.761 -2.4 1	PUZ71207 0.917 0.8 1	Sspon.02G0011870-2B-mRNA-1:cds 0.851 -0.6 1	KQL24974 0.928 1.0 1	TKW33721 0.928 1.0 1	EER96944 0.874 -0.1 1	Zm00001eb316240_P001 0.815 -1.3 1
Os12t0570500-01	ok	0.638789	Ananas_comosus	0.73956	Dioscorea_rotundata	0.757349	Vitis_vinifera	grass specific																			1843.8	0.891745	0.939622	0.98118	16	1	PNT62494 0.911 -1.1 1	HORVU.MOREX.r3.5HG0441650.1 0.953 0.5 1	LPERR12G13600.1 0.934 -0.2 1	cds.KYUSt_chr5.7105 0.892 -1.8 1	ORUFI12G18170.1 0.941 0.0 1	Os12t0570500-01 0.942 0.1 1	SECCE5Rv1G0308430.1 0.932 -0.3 1	TraesCS5A02G078600.1 0.937 -0.1 1	scaffold76.106.cds 0.966 1.0 1	TVU49630 0.912 -1.0 1	PUZ67536 0.970 1.2 1	Sspon.02G0044720-1B-mRNA-1:cds 0.962 0.8 1	KQL16510 0.897 -1.6 2	TKW28622 0.981 1.6 1	KXG23758 0.967 1.0 1	Zm00001eb029260_P002 0.938 -0.1 1
Os01t0109750-01	ok	0.49692	Ananas_comosus	0.75462	Capsicum_annuum	0.75462	Capsicum_annuum	grass specific						Paired amphipathic helix domain containing protein	GO:0006355	regulation of DNA-templated transcription	Any process that modulates the frequency, rate or extent of cellular DNA-templated transcription.	IEA					GO:0005634; GO:0016020; GO:0016021	nucleus; membrane; integral component of membrane	A membrane-bounded organelle of eukaryotic cells in which chromosomes are housed and replicated. In most cells, the nucleus contains all of the cell's chromosomes except the organellar chromosomes, and is the site of RNA synthesis and processing. In some species, or in specialized cell types, RNA metabolism or DNA replication may be absent.; A lipid bilayer along with all the proteins and protein…	IEA; IEA; IEA	292.2	0.884326	0.967039	1.01335	16	0	KQK02337 0.960 -0.2 1	HORVU.MOREX.r3.3HG0218620.1 0.884 -2.2 1	LPERR01G00570.1 0.965 -0.0 1	cds.KYUSt_chr3.1536 0.950 -0.4 1	ORUFI01G00690.1 0.975 0.2 1	Os01t0109750-01 0.975 0.2 1	SECCE3Rv1G0145520.1 0.903 -1.7 1	TraesCS3B02G005800.1 0.913 -1.4 1	scaffold47.390.cds 0.966 -0.0 1	TVU22254 0.967 0.0 1	PUZ57690 0.997 0.8 1	Sspon.03G0018730-2B-mRNA-1:cds 0.990 0.6 1	KQL04079 1.013 1.2 1	TKW13018 1.012 1.2 1	OQU86505 1.002 0.9 1	Zm00001eb126370_P003 0.999 0.8 1
Os02t0456800-01	ok	0.380822	Ananas_comosus	0.593926	Dioscorea_rotundata	0.75	Pistacia_vera	grass specific						Similar to Pollen signalling protein with adenylyl cyclase activity (Fragment)	GO:0006952; GO:0051707	defense response; response to other organism	Reactions, triggered in response to the presence of a foreign body or the occurrence of an injury, which result in restriction of damage to the organism attacked or prevention/recovery from the infection caused by the attack.; Any process that results in a change in state or activity of a cell or an organism (in terms of movement, secretion, enzyme production, gene expression, etc.) as a result o…	IEA; IEA	GO:0005524; GO:0043531	ATP binding; ADP binding	Binding to ATP, adenosine 5'-triphosphate, a universally important coenzyme and enzyme regulator.; Binding to ADP, adenosine 5'-diphosphate.	IEA; IEA					2344.4	0.933288	0.953735	0.974663	16	0	KQK16623 0.940 -1.0 1	HORVU.MOREX.r3.7HG0750140.1.CDS1 0.958 0.3 1	LPERR02G12620.1 0.939 -1.1 1	cds.KYUSt_chr7.961 0.941 -0.9 1	ORUFI02G16070.1 0.949 -0.3 1	Os02t0456800-01 0.949 -0.4 1	SECCE6Rv1G0445760.1.CDS.1 0.957 0.2 1	TraesCS7A02G557700.2.cds1 0.957 0.2 1	scaffold225.33.cds 0.974 1.4 1	genblast_Os02t0456800-01_Eragrostis_curvula_3 0.935 -1.4 1	PUZ58972 0.972 1.3 1	Sspon.08G0000390-3C-mRNA-1:cds 0.933 -1.5 1	KQL12335 0.953 -0.0 1	TKW23584 0.975 1.5 1	KXG20980 0.969 1.1 1	Zm00001eb228790_P001 0.959 0.4 1
Os06t0535400-01	ok	0.747762	Solanum_tuberosum	0.747762	Solanum_tuberosum	0.747762	Solanum_tuberosum	grass specific						Similar to E3 ubiquitin ligase EL5 (EC 6.3.2.-)	GO:0016567	protein ubiquitination	The process in which one or more ubiquitin groups are added to a protein.	IEA	GO:0004842; GO:0016740; GO:0046872	ubiquitin-protein transferase activity; transferase activity; metal ion binding	Catalysis of the transfer of ubiquitin from one protein to another via the reaction X-Ub + Y --> Y-Ub + X, where both X-Ub and Y-Ub are covalent linkages.; Catalysis of the transfer of a group, e.g. a methyl group, glycosyl group, acyl group, phosphorus-containing, or other groups, from one compound (generally regarded as the donor) to another compound (generally regarded as the acceptor). Transf…	IDA; IEA; IEA	GO:0016020; GO:0016021	membrane; integral component of membrane	A lipid bilayer along with all the proteins and protein complexes embedded in it an attached to it.; The component of a membrane consisting of the gene products and protein complexes having at least some part of their peptide sequence embedded in the hydrophobic region of the membrane.	IEA; IEA	513.8	0.883807	0.921042	0.958155	16	0	KQK06441 0.917 -0.2 1	HORVU.MOREX.r3.7HG0709350.1.CDS1 0.931 0.5 1	LPERR06G14380.1 0.895 -1.2 1	cds.KYUSt_chr7.15970 0.886 -1.6 1	ORUFI06G18390.1 0.901 -0.9 1	Os06t0535400-01 0.898 -1.1 1	SECCE7Rv1G0495360.1.CDS.1 0.941 0.9 1	TraesCS7D02G331200.1.cds1 0.935 0.6 1	scaffold33.299.cds 0.938 0.8 1	TVU08694 0.884 -1.7 1	PUZ60418 0.928 0.3 1	Sspon.08G0007880-2B-mRNA-1:cds 0.932 0.5 1	KQL10876 0.930 0.4 1	TKW21728 0.930 0.4 1	EER88462 0.958 1.7 1	Zm00001eb383490_P001 0.935 0.6 1
Os05t0561600-01	ok	0.686618	Ananas_comosus	0.745777	Solanum_lycopersicum	0.745777	Solanum_lycopersicum	grass specific																			1154.5	0.89476	0.925503	0.952447	16	0	KQK04899 0.940 0.8 1	HORVU.MOREX.r3.1HG0087190.1 0.927 0.1 1	LPERR05G21340.1 0.920 -0.3 1	cds.KYUSt_chr1.39742 0.914 -0.6 1	ORUFI05G27550.1 0.923 -0.1 1	Os05t0561600-01 0.923 -0.1 1	SECCE1Rv1G0056750.1 0.895 -1.6 1	TraesCS1D02G402000.1 0.919 -0.3 1	scaffold80.287.cds 0.949 1.2 1	TVU20323 0.897 -1.5 1	PUZ64802 0.946 1.1 1	Sspon.07G0002190-1P-mRNA-1:cds 0.929 0.2 1	KQL14337 0.952 1.4 1	TKW25900 0.952 1.4 1	EES18674 0.924 -0.1 1	Zm00001eb343620_P002 0.897 -1.5 1
Os06t0636800-00	ok	0.576544	Ananas_comosus	0.745719	no_hit	0.745719	no_hit	grass specific																			192.7	0.745719	0.839809	0.937727	16	0	KQK17561 0.826 -0.2 1	HORVU.MOREX.r3.7HG0721990.1.CDS1 0.821 -0.3 1	LPERR06G18360.1 0.828 -0.2 1	cds.KYUSt_chr7.9571 0.782 -1.0 1	ORUFI06G23760.1 0.769 -1.2 1	Os06t0636800-00 0.746 -1.6 1	SECCE7Rv1G0503350.1.CDS.1 0.766 -1.3 1	TraesCS7A02G388600.1.cds1 0.837 -0.1 1	scaffold25.414.cds 0.924 1.4 1	TVU08247 0.841 0.0 1	PUZ59836 0.880 0.7 1	Sspon.08G0026080-2D-mRNA-1:cds 0.829 -0.2 1	KQL11297 0.938 1.7 1	TKW22218 0.938 1.7 1	EER88692 0.849 0.2 1	Zm00001eb387410_P001 0.864 0.4 1
Os02t0658400-01	ok	0.711534	Ananas_comosus	0.73458	Nymphaea_colorata	0.73458	Nymphaea_colorata	grass specific																			898.2	0.851481	0.920536	0.969272	16	0	PNT69176 0.908 -0.4 1	HORVU.MOREX.r3.6HG0601050.1 0.928 0.2 1	LPERR02G21660.1 0.901 -0.6 1	genblast_Os02t0658400-01_Lolium_perenne_6 0.851 -2.3 1	ORUFI02G28110.1 0.893 -0.9 1	Os02t0658400-01 0.889 -1.0 1	SECCE6Rv1G0401770.1 0.922 0.0 1	TraesCS6D02G231600.1 0.911 -0.3 1	scaffold261.208.cds 0.969 1.6 1	TVU28950 0.913 -0.3 1	PUZ76899 0.942 0.7 1	Sspon.01G0000920-1A-mRNA-1:cds 0.925 0.1 1	KQL30802 0.961 1.3 1	TKW40725 0.958 1.3 1	KXG31085 0.917 -0.1 1	Zm00001eb186610_P001 0.940 0.7 1
Os01t0183800-01	ok	0.722993	Cynara_cardunculus	0.722993	Cynara_cardunculus	0.722993	Cynara_cardunculus	grass specific						Cyclin-like F-box domain containing protein					GO:0005515	protein binding	Binding to a protein.	IEA					735	0.861361	0.929864	0.959728	16	0	KQK03069 0.931 0.0 1	HORVU.MOREX.r3.3HG0237820.1 0.952 0.7 1	genblast_Os01t0183800-01_Leersia_perrieri_1 0.878 -1.5 1	cds.KYUSt_chr3.9820 0.863 -2.0 1	ORUFI01G05860.1 0.944 0.4 1	Os01t0183800-01 0.944 0.4 1	SECCE3Rv1G0162200.1 0.953 0.7 1	TraesCS3B02G133000.1 0.956 0.8 1	genblast_Os01t0183800-01_Echinochloa_crus-galli_BH02 0.861 -2.0 1	TVU21491 0.911 -0.5 1	PUZ58384 0.958 0.8 1	Sspon.03G0044090-1C-mRNA-1:cds 0.937 0.2 1	KQL04719 0.959 0.9 1	TKW13851 0.960 0.9 1	KXG31669 0.946 0.5 1	Zm00001eb122000_P002 0.925 -0.1 1
Os09t0529300-01	ok	0.558203	Ananas_comosus	0.68176	Dioscorea_rotundata	0.72209	Corchorus_capsularis	grass specific	RAP-DB; Maizemine	[Os] Similar to Leaf angle-associated protein. (Os09t0529300-01);Regulation of tiller angle (Os09t0529300-02); [Zm] Protein TILLER ANGLE CONTROL 1	[Os] "Yu B et al. Plant J, 52(5):891-8 (2007) | He J et al. PLoS One, 12(5):e0178177 (2017) | T. Komori et al. Plant Breeding, 128(6):568-575 (2009)"; [Zm] PMID:21687735	[Os] "SPK, Spk(t), Spk, OsTAC1, TAC1, qTAC9"; [Zm] TAC1	[Os] culm angle (TO:0000427) | tiller number (TO:0000346) | tiller angle (TO:0000567) | filled grain number (TO:0000447) | grain yield (TO:0000396)	Similar to Leaf angle-associated protein	GO:0001763	morphogenesis of a branching structure	The process in which the anatomical structures of branches are generated and organized. A branch is a division or offshoot from a main stem. Examples in animals would include blood vessels, nerves, lymphatics and other endothelial or epithelial tubes.	IEA					GO:0016021	integral component of membrane	The component of a membrane consisting of the gene products and protein complexes having at least some part of their peptide sequence embedded in the hydrophobic region of the membrane.	IEA	545.5	0.830797	0.926913	0.982585	16	0	KQJ91143 0.902 -0.6 1	HORVU.MOREX.r3.5HG0498200.1 0.923 -0.1 1	genblast_Os09t0529300-01_Leersia_perrieri_9 0.913 -0.4 1	cds.KYUSt_chr5.39510 0.905 -0.6 1	ORUFI09G18610.3 0.935 0.2 1	Os09t0529300-02 0.951 0.6 1	SECCE5Rv1G0341110.1 0.927 0.0 1	TraesCS5B02G316900.1 0.920 -0.2 1	scaffold29.61.cds 0.961 0.9 1	TVU08838 0.878 -1.3 1	PUZ71645 0.953 0.7 1	Sspon.02G0009620-2B-mRNA-1:cds 0.831 -2.5 1	KQL25420 0.983 1.5 1	TKW34246 0.978 1.3 1	KXG36047 0.950 0.6 1	Zm00001eb103250_P002 0.922 -0.1 1
Os04t0463600-01	ok	0.684248	Ananas_comosus	0.716488	Dioscorea_rotundata	0.718467	Prunus_persica	grass specific																			707.2	0.874434	0.934592	0.966205	16	0	KQJ83006 0.962 1.1 1	HORVU.MOREX.r3.2HG0173700.1 0.909 -1.0 1	LPERR04G11920.1 0.946 0.5 1	genblast_Os04t0463600-01_Lolium_perenne_2 0.874 -2.3 1	ORUFI04G16520.1 0.950 0.6 1	Os04t0463600-01 0.950 0.6 1	SECCE2Rv1G0106170.1 0.907 -1.1 1	TraesCS2D02G326500.2 0.916 -0.7 1	scaffold304.30.cds 0.915 -0.8 1	TVU14151 0.915 -0.8 1	PUZ47518 0.966 1.2 1	Sspon.05G0025290-1B-mRNA-1:cds 0.963 1.1 1	KQK97604 0.945 0.4 1	TKW04825 0.946 0.4 1	EES10957 0.936 0.0 1	Zm00001eb424390_P002 0.954 0.8 1
Os03t0213300-01	ok	0.492363	Ananas_comosus	0.644391	Dioscorea_rotundata	0.718109	Theobroma_cacao_matina	grass specific																			3352	0.855251	0.929164	0.964558	16	1	KQK22918 0.911 -0.7 1	HORVU.MOREX.r3.4HG0396920.1 0.930 0.0 1	LPERR03G07470.1 0.903 -0.9 1	cds.KYUSt_chr4.45366 0.925 -0.1 1	ORUFI03G08260.1 0.914 -0.5 1	Os03t0213300-01 0.915 -0.5 1	SECCE7Rv1G0472030.1 0.934 0.2 1	TraesCS4B02G248200.1 0.934 0.2 1	scaffold9.274.cds 0.954 0.9 1	TVU47950 0.915 -0.5 1	PUZ42206 0.956 1.0 1	genblast_Os03t0213300-01_Saccharum_spontaneum_1B 0.855 -2.6 2	KQK91977 0.964 1.2 1	TKV97460 0.965 1.3 1	EER95280 0.958 1.0 1	Zm00001eb008570_P001 0.935 0.2 1
Os12t0605200-01	ok	0.361201	Ananas_comosus	0.66031	Dioscorea_rotundata	0.717581	Citrus_clementina	grass specific						KIP1-like domain containing protein					GO:0003779	actin binding	Binding to monomeric or multimeric forms of actin, including actin filaments.	IEA	GO:0110165	cellular anatomical entity	A part of a cellular organism that is either an immaterial entity or a material entity with granularity above the level of a protein complex but below that of an anatomical system. Or, a substance produced by a cellular organism with granularity above the level of a protein complex.	IEA	3277.4	0.881552	0.961688	0.993745	16	1	KQJ85913 0.967 0.2 1	HORVU.MOREX.r3.5HG0432280.1 0.969 0.2 1	LPERR12G15260.1 0.882 -2.4 1	cds.KYUSt_chr5.3353 0.960 -0.0 1	ORUFI12G20230.1 0.932 -0.9 1	genblast_Os12t0605200-01_Oryza_sativa_12 0.888 -2.2 2	SECCE5Rv1G0304340.1 0.967 0.2 1	TraesCS5A02G054300.1 0.971 0.3 1	scaffold29.696.cds 0.981 0.6 1	TVU49189 0.962 0.0 1	PUZ67828 0.989 0.8 1	Sspon.02G0030670-1A-mRNA-1:cds 0.988 0.8 1	genblast_Os12t0605200-01_Setaria_italica_III 0.980 0.5 1	TKW29489 0.994 1.0 1	KXG23929 0.988 0.8 1	Zm00001eb135720_P002 0.972 0.3 1
Os04t0619800-00	ok	0.715382	no_hit	0.715382	no_hit	0.715382	no_hit	grass specific						Similar to H0714H04.3 protein									GO:0016020; GO:0016021	membrane; integral component of membrane	A lipid bilayer along with all the proteins and protein complexes embedded in it an attached to it.; The component of a membrane consisting of the gene products and protein complexes having at least some part of their peptide sequence embedded in the hydrophobic region of the membrane.	IEA; IEA	260.7	0.715382	0.847718	0.916763	16	1	KQJ84651 0.838 -0.2 1	HORVU.MOREX.r3.2HG0195190.1.CDS1 0.885 0.7 1	LPERR04G21170.1 0.897 0.9 1	cds.KYUSt_chr2.47363 0.838 -0.2 2	ORUFI04G27230.1 0.913 1.2 1	Os04t0619800-00 0.917 1.2 1	SECCE2Rv1G0121550.1.CDS.1 0.858 0.2 1	TraesCS2B02G484900.1.cds1 0.885 0.7 1	scaffold130.86.cds 0.876 0.5 1	TVU01141 0.795 -0.9 1	PUZ48951 0.797 -0.9 1	Sspon.05G0002860-1A-mRNA-1:cds 0.797 -0.9 1	KQK98966 0.882 0.6 1	TKW06628 0.884 0.6 1	EES11440 0.785 -1.1 1	Zm00001eb070430_P001 0.715 -2.4 1
Os04t0559200-01	ok	0.604552	Ananas_comosus	0.676342	Dioscorea_rotundata	0.714795	Solanum_lycopersicum	grass specific																			1739.8	0.8578	0.91134	0.94143	16	0	KQJ84011 0.883 -1.2 1	HORVU.MOREX.r3.2HG0188370.1 0.908 -0.1 1	LPERR04G17480.1 0.885 -1.1 1	cds.KYUSt_chr2.46366 0.858 -2.3 1	ORUFI04G23010.2 0.921 0.4 1	Os04t0559200-01 0.922 0.5 1	SECCE2Rv1G0116460.1 0.918 0.3 1	TraesCS2D02G405300.2 0.915 0.2 1	scaffold231.171.cds 0.931 0.8 1	TVU14918 0.880 -1.3 1	PUZ48408 0.914 0.1 1	Sspon.05G0005450-1P-mRNA-1:cds 0.926 0.6 1	KQK98429 0.941 1.3 1	TKW05931 0.939 1.2 1	KXG26891 0.927 0.7 1	Zm00001eb074270_P001 0.912 0.0 1
Zm00001eb012890_P001	ok	0.64084	Ananas_comosus	0.712466	no_hit	0.712466	no_hit	grass specific							GO:0015031	protein transport	The directed movement of proteins into, out of or within a cell, or between cells, by means of some agent such as a transporter or pore.	IEA	GO:1901981	phosphatidylinositol phosphate binding	Binding to phosphatidylinositol phosphate.	IBA	GO:0016020; GO:0031901	membrane; early endosome membrane	A lipid bilayer along with all the proteins and protein complexes embedded in it an attached to it.; The lipid bilayer surrounding an early endosome.	IEA; IBA	2528.4	0.712466	0.824348	0.883365	16	4	KQK22246 0.831 0.1 1	HORVU.MOREX.r3.4HG0386400.1 0.863 0.8 1	LPERR03G11410.1 0.808 -0.3 1	cds.KYUSt_chr4.40256 0.815 -0.2 1	genblast_Zm00001eb012890_P001_Oryza_rufipogon_3 0.736 -1.7 2	genblast_Zm00001eb012890_P001_Oryza_sativa_3 0.781 -0.8 2	SECCE7Rv1G0478590.1 0.876 1.0 1	TraesCS4D02G201900.4 0.875 1.0 1	scaffold22.150.cds 0.820 -0.1 1	TVU42997 0.712 -2.2 2	PUZ41615 0.851 0.5 1	Sspon.01G0007400-1A-mRNA-1 0.808 -0.3 1	KQK91405 0.883 1.1 1	TKV96766 0.883 1.1 1	KXG39644 0.858 0.6 1	Zm00001eb012890_P001 0.788 -0.7 2
Os01t0373500-01	ok	0.636248	Ananas_comosus	0.690569	Dioscorea_rotundata	0.712348	Manihot_esculenta	grass specific						Protein of unknown function DUF594 domain containing protein									GO:0016020; GO:0016021	membrane; integral component of membrane	A lipid bilayer along with all the proteins and protein complexes embedded in it an attached to it.; The component of a membrane consisting of the gene products and protein complexes having at least some part of their peptide sequence embedded in the hydrophobic region of the membrane.	IEA; IEA	1570.3	0.896899	0.943681	0.980959	16	0	PNT70505 0.903 -1.7 1	HORVU.MOREX.r3.6HG0564740.1.CDS1 0.953 0.4 1	LPERR01G14180.1 0.897 -1.9 1	cds.KYUSt_chr6.9891 0.943 -0.0 1	ORUFI01G17520.1 0.939 -0.2 1	Os01t0373500-01 0.941 -0.1 1	SECCE6Rv1G0383980.1.CDS.1 0.957 0.5 1	TraesCS6A02G134100.1.cds1 0.958 0.6 1	scaffold38.472.cds 0.960 0.7 1	TVU20837 0.911 -1.3 1	PUZ56490 0.954 0.4 1	Sspon.02G0004050-2D-mRNA-1:cds 0.953 0.4 1	KQL05192 0.981 1.5 1	TKW14460 0.981 1.5 1	EES06833 0.936 -0.3 1	Zm00001eb341380_P001 0.932 -0.5 1
Os02t0182700-01	ok	0.636591	Ananas_comosus	0.711362	Theobroma_cacao_matina	0.711362	Theobroma_cacao_matina	grass specific																			478.8	0.811404	0.884294	0.945071	16	0	KQJ93687 0.825 -1.5 1	genblast_Os02t0182700-01_Hordeum_vulgare_6H 0.897 0.3 1	LPERR02G05500.1 0.811 -1.8 1	cds.KYUSt_chr6.26576 0.845 -1.0 1	ORUFI02G06390.1 0.861 -0.6 1	Os02t0182700-01 0.858 -0.7 1	SECCE6Rv1G0385850.1 0.914 0.7 1	TraesCS6B02G174000.1 0.905 0.5 1	scaffold1.737.cds 0.945 1.5 1	TVU03113 0.841 -1.1 1	PUZ74389 0.909 0.6 1	Sspon.04G0016780-3C-mRNA-1:cds 0.924 1.0 1	KQL28419 0.879 -0.1 1	TKW37616 0.933 1.2 1	EES04646 0.892 0.2 1	Zm00001eb234260_P001 0.909 0.6 1
Os10t0453900-01Zm00001eb091170_P001	ok	0.709872	no_hit	0.709872	no_hit	0.709872	no_hit	grass specific																			265.4	0.709872	0.911902	0.981537	16	0	KQJ96930 0.710 -2.9 1	HORVU.MOREX.r3.2HG0107250.1.CDS1 0.885 -0.4 1	LPERR10G08770.1 0.887 -0.4 1	cds.KYUSt_chr6.30737 0.816 -1.4 1	ORUFI10G12610.1 0.938 0.4 1	Os10t0453900-01 0.938 0.4 1	SECCE2Rv1G0068360.1.CDS.1 0.896 -0.2 1	TraesCS2B02G092800.1.cds1 0.900 -0.2 1	scaffold12.118.cds 0.982 1.0 1	TVT99424 0.888 -0.3 1	PUZ65636 0.974 0.9 1	Sspon.05G0029160-2D-mRNA-1.cds1 0.976 0.9 1	KQL15147 0.973 0.9 1	TKW26879 0.967 0.8 1	EES09432 0.929 0.2 1	Zm00001eb091170_P001 0.932 0.3 1
Os03t0305500-02	ok	0.709579	no_hit	0.709579	no_hit	0.709579	no_hit	grass specific	RAP-DB	[Os] "Argininosuccinate lyase, Root elongation (Os03t0305500-01);Argininosuccinate lyase, Splicing variant with unknown function (Os03t0305500-02)"	[Os] "Xia J et al. Plant J, 78(2):215-26 (2014)"	[Os] "ASL1, OsASL1.1, OsASL1, OsAL1, red1, OsASL1.2"	[Os] root development trait (TO:0000656) | root length (TO:0000227)	Argininosuccinate lyase, Root elongatio	GO:0042450	arginine biosynthetic process via ornithine	The chemical reactions and pathways resulting in the formation of arginine (2-amino-5-guanidinopentanoic acid) via the intermediate compound ornithine.	IEA	GO:0003824; GO:0004056; GO:0016829	catalytic activity; argininosuccinate lyase activity; lyase activity	Catalysis of a biochemical reaction at physiological temperatures. In biologically catalyzed reactions, the reactants are known as substrates, and the catalysts are naturally occurring macromolecular substances known as enzymes. Enzymes possess specific binding sites for substrates, and are usually composed wholly or largely of protein, but RNA that has catalytic activity (ribozyme) is often also…	IEA; IEA; IEA	GO:0005737; GO:0005829	cytoplasm; cytosol	The contents of a cell excluding the plasma membrane and nucleus, but including other subcellular structures.; The part of the cytoplasm that does not contain organelles but which does contain other particulate matter, such as protein complexes.	IBA; IBA	689	0.709579	0.821372	0.920755	16	1	PNT77542 0.710 -1.7 1	HORVU.MOREX.r3.4HG0382610.1 0.802 -0.3 1	LPERR03G12800.1 0.837 0.2 2	cds.KYUSt_chr4.37886 0.783 -0.6 1	genblast_Os03t0305500-02_Oryza_rufipogon_3 0.847 0.4 1	Os03t0305500-02 0.874 0.8 1	SECCE7Rv1G0481210.1.CDS.1 0.823 0.0 1	TraesCS4B02G185000.1 0.842 0.3 1	scaffold74.138.cds 0.879 0.9 1	genblast_Os03t0305500-02_Eragrostis_curvula_5 0.710 -1.7 1	PUZ41420 0.881 0.9 1	genblast_Os03t0305500-02_Saccharum_spontaneum_1A 0.800 -0.3 1	KQK91214 0.921 1.5 1	TKV96543 0.914 1.4 1	KXG39535 0.740 -1.2 1	Zm00001eb396360_P001 0.780 -0.6 1
Os03t0254000-01Zm00001eb010990_P001	ok	0.655951	Ananas_comosus	0.709078	Actinidia_chinensis	0.709078	Actinidia_chinensis	grass specific						NB-ARC domain containing protein	GO:0006952	defense response	Reactions, triggered in response to the presence of a foreign body or the occurrence of an injury, which result in restriction of damage to the organism attacked or prevention/recovery from the infection caused by the attack.	IEA	GO:0005515; GO:0043531	protein binding; ADP binding	Binding to a protein.; Binding to ADP, adenosine 5'-diphosphate.	IEA; IEA	GO:0016020	membrane	A lipid bilayer along with all the proteins and protein complexes embedded in it an attached to it.	IEA	1997.1	0.913825	0.966702	0.989685	16	1	KQK22526 0.947 -1.1 1	HORVU.MOREX.r3.4HG0391180.1 0.972 0.3 1	LPERR03G09660.1 0.914 -2.9 1	cds.KYUSt_chr4.42578 0.964 -0.2 1	ORUFI03G11170.1 0.970 0.2 1	Os03t0254000-01 0.970 0.2 1	SECCE7Rv1G0475780.1 0.959 -0.4 1	TraesCS4B02G221200.1 0.980 0.7 1	scaffold9.44.cds 0.963 -0.2 1	TVU47695 0.954 -0.7 2	PUZ41882 0.974 0.4 1	Sspon.01G0034040-2C-mRNA-1 0.975 0.4 1	KQK91650 0.990 1.3 1	TKV97051 0.987 1.1 1	EER92539 0.970 0.2 1	Zm00001eb010990_P001 0.979 0.7 1
Os05t0163400-01	ok	0.647169	Ananas_comosus	0.696682	Dioscorea_rotundata	0.704036	Actinidia_chinensis	grass specific						Zinc finger, RING/FYVE/PHD-type domain containing protein	GO:0016567	protein ubiquitination	The process in which one or more ubiquitin groups are added to a protein.	IEA	GO:0046872; GO:0061630	metal ion binding; ubiquitin protein ligase activity	Binding to a metal ion.; Catalysis of the transfer of ubiquitin to a substrate protein via the reaction X-ubiquitin + S -> X + S-ubiquitin, where X is either an E2 or E3 enzyme, the X-ubiquitin linkage is a thioester bond, and the S-ubiquitin linkage is an amide bond: an isopeptide bond between the C-terminal glycine of ubiquitin and the epsilon-amino group of lysine residues in the substrate or,…	IEA; IEA					1169.4	0.870532	0.92013	0.951001	16	0	KQK07336 0.900 -0.8 1	HORVU.MOREX.r3.1HG0025520.1 0.948 1.0 1	LPERR05G03940.2 0.907 -0.5 1	cds.KYUSt_chr1.7938 0.898 -0.8 1	ORUFI05G04620.1 0.919 -0.1 1	Os05t0163400-01 0.927 0.3 1	SECCE1Rv1G0016000.1 0.951 1.2 1	TraesCS1B02G129600.1 0.934 0.5 1	scaffold116.277.cds 0.934 0.5 1	TVU17375 0.875 -1.7 1	PUZ64187 0.938 0.7 1	genblast_Os05t0163400-01_Saccharum_spontaneum_7A 0.871 -1.9 1	KQK99321 0.950 1.1 1	TKW07070 0.950 1.1 1	EES19093 0.925 0.2 1	Zm00001eb282290_P001 0.894 -1.0 1
Os10t0550000-01	ok	0.548607	Ananas_comosus	0.670271	Dioscorea_rotundata	0.702498	Actinidia_chinensis	grass specific																			1877.3	0.835082	0.917331	0.944868	16	0	KQJ97723 0.909 -0.3 1	HORVU.MOREX.r3.1HG0055840.1 0.940 0.7 1	LPERR10G13720.1 0.902 -0.5 1	cds.KYUSt_chr1.24706 0.835 -2.6 1	ORUFI10G18930.1 0.915 -0.1 1	Os10t0550000-01 0.914 -0.1 1	SECCE1Rv1G0031670.1 0.931 0.4 1	TraesCS1D02G211800.1 0.942 0.8 1	scaffold232.26.cds 0.937 0.6 1	genblast_Os10t0550000-01_Eragrostis_curvula_1 0.858 -1.9 1	PUZ40236 0.945 0.9 1	genblast_Os10t0550000-01_Saccharum_spontaneum_1A 0.937 0.6 1	KQK90050 0.917 -0.0 1	TKV95073 0.941 0.8 1	KXG38961 0.943 0.8 1	Zm00001eb391740_P002 0.911 -0.2 1
Os07t0188266-00	ok	0.481908	Ananas_comosus	0.699578	Ipomoea_triloba	0.699578	Ipomoea_triloba	grass specific						Spectrin repeat containing protein	GO:0009658	chloroplast organization	A process that is carried out at the cellular level which results in the assembly, arrangement of constituent parts, or disassembly of the chloroplast.	IBA					GO:0009707	chloroplast outer membrane	The outer, i.e. cytoplasm-facing, lipid bilayer of the chloroplast envelope.	IBA	876.1	0.770688	0.87271	0.935396	16	2	KQK20509 0.864 -0.2 1	genblast_Os07t0188266-00_Hordeum_vulgare_1H 0.834 -0.8 1	LPERR07G04990.1 0.880 0.2 2	cds.KYUSt_contig_319.1065 0.771 -2.2 1	ORUFI07G05630.1 0.891 0.4 1	genblast_Os07t0188266-00_Oryza_sativa_7 0.850 -0.5 1	SECCE1Rv1G0013960.1 0.876 0.1 1	TraesCS1D02G096800.1 0.869 -0.1 1	scaffold66.328.cds 0.871 -0.0 2	TVU41191 0.899 0.6 1	PUZ68772 0.935 1.3 1	Sspon.02G0023190-1P-mRNA-1:cds 0.784 -1.9 1	KQL22814 0.900 0.6 1	TKW30911 0.933 1.3 1	EER95990 0.926 1.1 1	Zm00001eb116640_P001 0.879 0.1 1
Os03t0272400-01	ok	0.678366	Ananas_comosus	0.699271	Ipomoea_triloba	0.699271	Ipomoea_triloba	grass specific						Conserved hypothetical protein	GO:0009416; GO:0009639; GO:0051457	response to light stimulus; response to red or far red light; maintenance of protein location in nucleus	Any process that results in a change in state or activity of a cell or an organism (in terms of movement, secretion, enzyme production, gene expression, etc.) as a result of a light stimulus, electromagnetic radiation of wavelengths classified as infrared, visible or ultraviolet light.; Any process that results in a change in state or activity of a cell or an organism (in terms of movement, secre…	IBA; IEA; IBA					GO:0005634; GO:0005737	nucleus; cytoplasm	A membrane-bounded organelle of eukaryotic cells in which chromosomes are housed and replicated. In most cells, the nucleus contains all of the cell's chromosomes except the organellar chromosomes, and is the site of RNA synthesis and processing. In some species, or in specialized cell types, RNA metabolism or DNA replication may be absent.; The contents of a cell excluding the plasma membrane an…	IBA; IBA	521.4	0.770042	0.87826	0.962025	16	0	KQK22354 0.898 0.4 1	HORVU.MOREX.r3.4HG0388540.1 0.845 -0.6 1	LPERR03G10790.1 0.770 -2.0 1	cds.KYUSt_chr4.41059 0.818 -1.1 1	ORUFI03G12820.1 0.862 -0.3 1	Os03t0272400-01 0.895 0.3 1	SECCE7Rv1G0477540.1 0.860 -0.3 1	TraesCS4B02G208500.1 0.858 -0.4 1	scaffold177.211.cds 0.931 1.0 1	TVU47590 0.849 -0.5 1	PUZ41704 0.961 1.5 1	Sspon.01G0006350-3D-mRNA-1 0.859 -0.4 1	KQK91596 0.833 -0.8 1	TKV96970 0.914 0.7 1	OQU92835 0.936 1.1 1	Zm00001eb012210_P001 0.962 1.6 1
Os03t0726400-01	ok	0.677996	Musa_acuminata	0.696708	Prunus_dulcis	0.696708	Prunus_dulcis	grass specific						Conserved hypothetical protein									GO:0016020; GO:0016021	membrane; integral component of membrane	A lipid bilayer along with all the proteins and protein complexes embedded in it an attached to it.; The component of a membrane consisting of the gene products and protein complexes having at least some part of their peptide sequence embedded in the hydrophobic region of the membrane.	IEA; IEA	844.4	0.785883	0.896894	0.959379	16	0	KQK13435 0.882 -0.3 1	HORVU.MOREX.r3.4HG0338850.2 0.906 0.2 1	LPERR03G27260.1 0.807 -1.8 1	cds.KYUSt_chr4.15161 0.902 0.1 1	genblast_Os03t0726400-01_Oryza_rufipogon_3 0.786 -2.2 1	Os03t0726400-01 0.899 0.0 1	SECCE4Rv1G0220980.1.CDS.1 0.906 0.2 1	TraesCS4D02G057300.1.cds1 0.914 0.3 1	scaffold35.320.cds 0.947 1.0 1	genblast_Os03t0726400-01_Eragrostis_curvula_5 0.835 -1.2 1	PUZ37241 0.948 1.0 1	Sspon.01G0027690-1A-mRNA-1:cds 0.914 0.3 1	KQK87335 0.959 1.2 1	TKV91613 0.959 1.2 1	EER93531 0.912 0.3 1	Zm00001eb215670_P001 0.875 -0.4 1
Os09t0255900-01	ok	0.568098	Ananas_comosus	0.692543	Corchorus_capsularis	0.692543	Corchorus_capsularis	grass specific						Protein of unknown function DUF247, plant family protein									GO:0016020; GO:0016021	membrane; integral component of membrane	A lipid bilayer along with all the proteins and protein complexes embedded in it an attached to it.; The component of a membrane consisting of the gene products and protein complexes having at least some part of their peptide sequence embedded in the hydrophobic region of the membrane.	IEA; IEA	1080.8	0.804497	0.930347	0.974463	16	0	KQK05688 0.902 -0.6 1	HORVU.MOREX.r3.5HG0470150.1.CDS1 0.941 0.2 1	LPERR09G01670.1 0.907 -0.5 1	cds.KYUSt_chr4.37433 0.908 -0.5 1	ORUFI09G02690.1 0.930 0.0 1	Os09t0255900-01 0.932 0.0 1	SECCE5Rv1G0322080.1.CDS.1 0.942 0.3 1	TraesCS5B02G166500.1.cds1 0.946 0.3 1	scaffold255.52.cds 0.949 0.4 1	genblast_Os09t0255900-01_Eragrostis_curvula_3 0.804 -2.8 1	PUZ69837 0.972 0.9 1	Sspon.05G0003800-1A-mRNA-1:cds 0.870 -1.3 1	KQL23839 0.973 1.0 1	TKW32260 0.974 1.0 1	OQU82260 0.967 0.8 1	Zm00001eb071600_P001 0.967 0.8 1
Os02t0566700-01	ok	0.559693	Ananas_comosus	0.69249	Daucus_carota	0.69249	Daucus_carota	grass specific																			1305	0.832261	0.88352	0.93908	16	0	KQJ99971 0.848 -1.0 1	genblast_Os02t0566700-01_Hordeum_vulgare_6H 0.879 -0.1 1	LPERR02G17100.1 0.856 -0.8 1	cds.KYUSt_chr2.33889 0.852 -0.9 1	ORUFI02G22090.1 0.832 -1.5 1	Os02t0566700-01 0.833 -1.4 1	SECCE6Rv1G0391960.1 0.895 0.3 1	TraesCS6B02G223500.4 0.888 0.1 1	scaffold41.84.cds 0.914 0.9 1	TVU29611 0.861 -0.7 1	PUZ76189 0.939 1.6 1	Sspon.04G0025130-2C-mRNA-1:cds 0.893 0.3 1	KQL30121 0.936 1.5 1	TKW39836 0.935 1.5 1	EES05287 0.887 0.1 1	Zm00001eb244500_P001 0.886 0.1 1
Os06t0292400-00	no match Phyllostachys_violascens (Bambusoideae)	0.680889	Dioscorea_rotundata	0.680889	Dioscorea_rotundata	0.691813	Nymphaea_colorata	grass specific						Embryogenesis transmembrane protein									GO:0016020; GO:0016021	membrane; integral component of membrane	A lipid bilayer along with all the proteins and protein complexes embedded in it an attached to it.; The component of a membrane consisting of the gene products and protein complexes having at least some part of their peptide sequence embedded in the hydrophobic region of the membrane.	IEA; IEA	2334.3	0.725185	0.84109	0.935141	16	7	genblast_Os06t0292400-00_Brachypodium_distachyon_1 0.863 0.3 1	genblast_Os06t0292400-00_Hordeum_vulgare_7H 0.725 -1.8 2	genblast_Os06t0292400-00_Leersia_perrieri_6 0.796 -0.7 1	cds.KYUSt_chr4.22420 0.882 0.6 1	ORUFI06G12010.1 0.888 0.7 1	Os06t0292400-00 0.891 0.8 1	SECCE4Rv1G0248040.1.CDS.1 0.900 0.9 1	TraesCS7D02G218400.1.cds1 0.911 1.1 1	scaffold30.365.cds 0.935 1.5 1	genblast_Os06t0292400-00_Eragrostis_curvula_3 0.777 -1.0 2	PUZ61020 0.738 -1.6 2	Sspon.08G0009650-3D-mRNA-1:cds 0.819 -0.3 2	KQL10354 0.860 0.3 2	TKW21030 0.882 0.6 1	EER89631 0.802 -0.6 2	Zm00001eb280980_P004 0.786 -0.9 2
Os12t0569200-01	ok	0.690746	Glycine_max	0.690746	Glycine_max	0.690746	Glycine_max	grass specific																			300.4	0.798602	0.892123	0.950067	16	0	KQJ86242 0.865 -0.6 1	HORVU.MOREX.r3.5HG0441980.1.CDS1 0.928 0.7 1	LPERR12G13490.1 0.854 -0.8 1	cds.KYUSt_chr5.7199 0.829 -1.3 1	ORUFI12G18070.1 0.909 0.4 1	Os12t0569200-01 0.909 0.4 1	SECCE5Rv1G0308550.1.CDS.1 0.950 1.2 1	TraesCS5B02G088100.1.cds1 0.947 1.1 1	scaffold240.105.cds 0.928 0.7 1	TVU49651 0.801 -1.9 1	PUZ67519 0.919 0.6 1	Sspon.02G0054580-1C-mRNA-1.cds1 0.905 0.3 1	KQL16525 0.799 -1.9 1	TKW28641 0.916 0.5 1	EES16188 0.927 0.7 1	genblast_Os12t0569200-01_Zea_mays_1 0.887 -0.1 1
Os03t0781300-01	ok	0.690103	no_hit	0.690103	no_hit	0.690103	no_hit	grass specific																			223.3	0.690103	0.833772	0.925661	16	0	KQK12903 0.766 -1.1 1	HORVU.MOREX.r3.5HG0515050.1 0.870 0.6 1	LPERR03G30600.1 0.831 -0.0 1	genblast_Os03t0781300-01_Lolium_perenne_4 0.806 -0.4 1	ORUFI03G37750.1 0.845 0.2 1	Os03t0781300-01 0.845 0.2 1	SECCE5Rv1G0357110.1 0.806 -0.5 1	TraesCS5D02G424600.1 0.906 1.2 1	scaffold3.937.cds 0.820 -0.2 1	TVU44728 0.690 -2.3 1	PUZ36758 0.888 0.9 1	genblast_Os03t0781300-01_Saccharum_spontaneum_1A 0.826 -0.1 1	KQK86822 0.919 1.4 1	TKV91019 0.926 1.5 1	EER90791 0.829 -0.1 1	Zm00001eb059510_P001 0.767 -1.1 1
Os10t0330300-01	ok	0.644207	Dioscorea_rotundata	0.644207	Dioscorea_rotundata	0.688497	Corchorus_capsularis	grass specific																			476.4	0.779807	0.862734	0.90953	16	0	genblast_Os10t0330300-01_Brachypodium_distachyon_5 0.797 -2.0 1	HORVU.MOREX.r3.4HG0405870.1 0.874 0.3 1	LPERR10G04280.5 0.862 -0.0 1	genblast_Os10t0330300-01_Lolium_perenne_4 0.874 0.3 1	ORUFI10G06370.2 0.864 0.1 1	Os10t0330300-01 0.910 1.4 1	SECCE7Rv1G0464610.1 0.888 0.8 1	TraesCS4B02G300500.1 0.884 0.6 1	scaffold19.842.cds 0.881 0.6 1	genblast_Os10t0330300-01_Eragrostis_curvula_1 0.780 -2.5 1	PUZ38594 0.874 0.4 1	Sspon.02G0024020-3C-mRNA-1:cds 0.875 0.4 1	KQK89389 0.875 0.4 1	TKV94249 0.874 0.3 1	EER97986 0.853 -0.3 1	Zm00001eb117530_P002 0.840 -0.7 1
Os01t0848900-01	ok	0.52558	Musa_acuminata	0.687585	Brassica_rapa	0.687585	Brassica_rapa	grass specific																			293.2	0.833561	0.90495	0.984993	16	1	KQK10575 0.856 -1.1 1	HORVU.MOREX.r3.3HG0302000.1 0.889 -0.3 1	LPERR01G32010.1 0.834 -1.6 2	cds.KYUSt_chr3.34795 0.897 -0.2 1	ORUFI01G40620.1 0.886 -0.4 1	Os01t0848900-01 0.896 -0.2 1	SECCE3Rv1G0198430.1 0.886 -0.4 1	TraesCS3D02G357600.1 0.888 -0.4 1	scaffold31.719.cds 0.904 -0.0 1	TVU36512 0.855 -1.1 1	PUZ53953 0.958 1.2 1	Sspon.03G0002710-1A-mRNA-1:cds 0.903 -0.0 1	KQL07736 0.985 1.7 1	TKW17727 0.985 1.7 1	OQU87858 0.970 1.4 1	Zm00001eb147960_P001 0.886 -0.4 1
Os05t0548100-02	ok	0.54441	Ananas_comosus	0.686467	no_hit	0.686467	no_hit	grass specific						Similar to VIP1 protein									GO:0016020; GO:0016021	membrane; integral component of membrane	A lipid bilayer along with all the proteins and protein complexes embedded in it an attached to it.; The component of a membrane consisting of the gene products and protein complexes having at least some part of their peptide sequence embedded in the hydrophobic region of the membrane.	IEA; IEA	356.9	0.686467	0.857033	0.949846	16	1	KQK05068 0.820 -0.5 1	HORVU.MOREX.r3.1HG0079220.1.CDS1 0.823 -0.4 1	LPERR05G20490.1 0.686 -2.2 1	cds.KYUSt_chr1.38754 0.771 -1.1 1	ORUFI05G26440.1 0.848 -0.1 1	Os05t0548100-02 0.850 -0.1 1	SECCE1Rv1G0052660.1.CDS.1 0.839 -0.2 1	TraesCS1D02G374100.1.cds1 0.810 -0.6 1	scaffold1.429.cds 0.929 0.9 1	TVU20390 0.910 0.7 1	PUZ64947 0.932 1.0 1	Sspon.07G0035390-1D-mRNA-1:cds 0.762 -1.2 2	KQL14510 0.950 1.2 1	TKW26100 0.950 1.2 1	EES18606 0.936 1.0 1	Zm00001eb294650_P001 0.896 0.5 1
Os06t0694400-01	ok	0.570635	Ananas_comosus	0.668723	Dioscorea_rotundata	0.685791	Vitis_vinifera	grass specific																			486.3	0.814312	0.904881	0.943656	16	0	KQK17322 0.900 -0.1 1	HORVU.MOREX.r3.7HG0729110.1 0.940 1.0 1	LPERR06G21500.2 0.847 -1.7 1	genblast_Os06t0694400-01_Lolium_perenne_7 0.891 -0.4 1	ORUFI06G27790.1 0.907 0.1 1	Os06t0694400-01 0.907 0.1 1	SECCE7Rv1G0508260.1 0.933 0.8 1	TraesCS7D02G421400.1 0.944 1.2 1	scaffold296.123.cds 0.910 0.1 1	TVU08666 0.814 -2.7 1	PUZ59319 0.905 -0.0 1	genblast_Os06t0694400-01_Saccharum_spontaneum_8B 0.927 0.7 1	KQL11830 0.922 0.5 1	TKW22933 0.921 0.5 1	EER90291 0.922 0.5 1	Zm00001eb273240_P001 0.887 -0.5 1
Os01t0687300-01Zm00001eb295010_P001	ok	0.55185	Ananas_comosus	0.660044	Dioscorea_rotundata	0.68408	Vitis_vinifera	grass specific						Conserved hypothetical protein	GO:0010099	regulation of photomorphogenesis	Any process that modulates the rate or extent of photomorphogenesis.	IEA									1535.2	0.764917	0.862078	0.92939	16	3	KQK09239 0.887 0.5 1	HORVU.MOREX.r3.3HG0281000.1 0.926 1.2 1	LPERR01G23090.3 0.884 0.4 1	genblast_Os01t0687300-01Zm00001eb295010_P001_Lolium_perenne_3 0.852 -0.2 1	ORUFI01G29980.1 0.929 1.3 1	Os01t0687300-01 0.929 1.3 1	SECCE3Rv1G0186250.1 0.919 1.1 1	TraesCS3B02G297200.1 0.923 1.2 1	scaffold113.110.cds 0.822 -0.8 2	TVU35485 0.825 -0.7 1	PUZ55291 0.815 -0.9 1	Sspon.07G0002690-1P-mRNA-1:cds 0.811 -1.0 1	KQL06476 0.853 -0.2 2	TKW16121 0.846 -0.3 2	EES18634 0.806 -1.0 1	Zm00001eb295010_P001 0.765 -1.8 1
Os05t0283200-01	ok	0.490862	Ananas_comosus	0.682768	Prunus_persica	0.682768	Prunus_persica	grass specific						Pectinesterase inhibitor domain containing protein	GO:0043086	negative regulation of catalytic activity	Any process that stops or reduces the activity of an enzyme.	IEA	GO:0004857; GO:0030599; GO:0046910	enzyme inhibitor activity; pectinesterase activity; pectinesterase inhibitor activity	Binds to and stops, prevents or reduces the activity of an enzyme.; Catalysis of the reaction: pectin + n H2O = n methanol + pectate.; Binds to and stops, prevents or reduces the activity of pectinesterase.	IEA; IBA; IBA					383	0.875457	0.941808	0.977807	16	0	KQK06962 0.918 -0.8 1	HORVU.MOREX.r3.3HG0229890.1.CDS1 0.947 0.2 1	LPERR05G08020.1 0.924 -0.6 1	cds.KYUSt_chr1.8693 0.913 -0.9 1	ORUFI05G10790.1 0.911 -1.0 1	Os05t0283200-01 0.911 -1.0 1	SECCE1Rv1G0018470.1.CDS.1 0.934 -0.2 1	TraesCS1A02G129000.1.cds1 0.936 -0.2 1	scaffold145.15.cds 0.977 1.1 1	genblast_Os05t0283200-01_Eragrostis_curvula_7 0.875 -2.1 1	PUZ66836 0.976 1.1 1	genblast_Os05t0283200-01_Saccharum_spontaneum_2B 0.966 0.8 1	KQL05512 0.969 0.9 1	TKW14919 0.974 1.1 1	EES17957 0.958 0.5 1	Zm00001eb284860_P001 0.978 1.2 1
Os03t0831700-01	ok	0.580683	Ananas_comosus	0.663247	Dioscorea_rotundata	0.681672	Vitis_vinifera	grass specific																			1861.6	0.8974	0.924511	0.959658	16	1	KQK12328 0.905 -1.1 1	HORVU.MOREX.r3.5HG0528940.1 0.914 -0.6 1	LPERR03G33940.1 0.908 -0.9 2	cds.KYUSt_chr4.4025 0.897 -1.5 1	ORUFI03G41590.1 0.922 -0.1 1	Os03t0831700-01 0.922 -0.1 1	SECCE7Rv1G0461750.1 0.909 -0.9 1	TraesCS5D02G509300.1 0.918 -0.3 1	scaffold253.23.cds 0.936 0.6 1	TVU43918 0.928 0.2 1	PUZ36206 0.951 1.5 1	genblast_Os03t0831700-01_Saccharum_spontaneum_1D 0.937 0.7 1	genblast_Os03t0831700-01_Setaria_italica_IX 0.921 -0.2 1	TKV90384 0.960 2.0 1	EER93146 0.950 1.4 1	Zm00001eb063650_P001 0.913 -0.6 1
Os06t0293500-01	ok	0.680286	Theobroma_cacao_matina	0.680286	Theobroma_cacao_matina	0.680286	Theobroma_cacao_matina	grass specific						Conserved hypothetical protein									GO:0016020; GO:0016021	membrane; integral component of membrane	A lipid bilayer along with all the proteins and protein complexes embedded in it an attached to it.; The component of a membrane consisting of the gene products and protein complexes having at least some part of their peptide sequence embedded in the hydrophobic region of the membrane.	IEA; IEA	1568.9	0.747849	0.861348	0.929441	16	1	PNT76043 0.898 0.6 1	HORVU.MOREX.r3.2HG0114970.1 0.783 -1.4 1	LPERR06G10400.1 0.865 0.1 1	cds.KYUSt_chr7.30288 0.860 -0.0 1	ORUFI06G12050.1 0.748 -2.0 1	Os06t0293500-01 0.847 -0.3 1	SECCE4Rv1G0248000.1.CDS.1 0.887 0.5 1	TraesCS7B02G124200.1.cds1 0.913 0.9 1	scaffold117.64.cds 0.831 -0.5 1	TVU31324 0.881 0.3 1	genblast_Os06t0293500-01_Panicum_hallii_HAL2_6 0.896 0.6 1	genblast_Os06t0293500-01_Saccharum_spontaneum_6A 0.869 0.1 1	KQL01560 0.929 1.2 1	TKW09967 0.929 1.2 1	OQU84100 0.892 0.5 1	genblast_Os06t0293500-01_Zea_mays_1 0.754 -1.9 2
Os08t0157800-01	ok	0.623234	Ananas_comosus	0.671257	Dioscorea_rotundata	0.680226	Theobroma_cacao_matina	grass specific																			1416	0.739548	0.829396	0.891031	16	1	KQJ95319 0.844 0.3 1	HORVU.MOREX.r3.7HG0698990.1 0.855 0.5 1	LPERR08G03500.1 0.746 -1.8 1	cds.KYUSt_chr7.22882 0.797 -0.7 1	ORUFI08G03860.1 0.780 -1.0 1	Os08t0157800-01 0.804 -0.5 1	SECCE7Rv1G0490930.1 0.817 -0.3 1	TraesCS7B02G187900.3 0.855 0.5 1	scaffold129.213.cds 0.804 -0.5 2	TVU42916 0.740 -1.9 1	PUZ50197 0.872 0.9 1	genblast_Os08t0157800-01_Saccharum_spontaneum_6D 0.849 0.4 1	KQL00731 0.888 1.2 1	TKW08864 0.884 1.1 1	OQU79936 0.891 1.3 1	Zm00001eb415740_P001 0.846 0.3 1
Os01t0144300-01	ok	0.580586	Ananas_comosus	0.664609	Dioscorea_rotundata	0.68018	Amborella_trichopoda	grass specific						Conserved hypothetical protein	GO:0009737	response to abscisic acid	Any process that results in a change in state or activity of a cell or an organism (in terms of movement, secretion, enzyme production, gene expression, etc.) as a result of an abscisic acid stimulus.	IEA									712.9	0.771637	0.89349	0.966054	16	1	genblast_Os01t0144300-01_Brachypodium_distachyon_2 0.840 -0.9 1	HORVU.MOREX.r3.3HG0228970.1 0.833 -1.0 2	LPERR01G02590.1 0.878 -0.3 1	cds.KYUSt_contig_786.71 0.892 -0.0 1	ORUFI01G02890.1 0.772 -2.0 1	Os01t0144300-01 0.932 0.6 1	SECCE3Rv1G0153110.1 0.903 0.2 1	TraesCS3A02G061200.1 0.889 -0.1 1	scaffold185.111.cds 0.960 1.1 1	TVU21952 0.945 0.8 1	PUZ57999 0.941 0.8 1	Sspon.03G0016020-1A-mRNA-1 0.838 -0.9 1	KQL04361 0.951 0.9 1	TKW13390 0.966 1.2 1	KXG31903 0.955 1.0 1	Zm00001eb124500_P001 0.799 -1.5 1
Os06t0249350-00	ok	0.680122	no_hit	0.680122	no_hit	0.680122	no_hit	grass specific																			163.5	0.680122	0.827752	0.942508	16	0	KQK18736 0.893 0.8 1	genblast_Os06t0249350-00_Hordeum_vulgare_7H 0.831 0.0 1	LPERR06G08350.1 0.680 -1.7 1	cds.KYUSt_chr7.31909 0.771 -0.7 1	ORUFI06G09770.1 0.688 -1.6 1	Os06t0249350-00 0.699 -1.5 1	SECCE4Rv1G0250210.1.CDS.1 0.812 -0.2 1	TraesCS7A02G199700.1.cds1 0.856 0.3 1	scaffold30.138.cds 0.888 0.7 1	TVU11828 0.840 0.1 1	PUZ61583 0.880 0.6 1	Sspon.08G0021740-1T-mRNA-1:cds 0.865 0.4 1	KQL10156 0.943 1.3 1	TKW20762 0.935 1.3 1	EER89524 0.762 -0.8 1	Zm00001eb280150_P001 0.902 0.9 1
Os05t0345700-01Zm00001eb355600_P001	ok	0.677052	Capsicum_annuum	0.677052	Capsicum_annuum	0.677052	Capsicum_annuum	grass specific																			561.7	0.833719	0.93266	0.99822	16	0	KQK07749 0.913 -0.4 1	HORVU.MOREX.r3.1HG0008630.1 0.937 0.1 1	LPERR05G09910.1 0.867 -1.2 1	genblast_Os05t0345700-01Zm00001eb355600_P001_Lolium_perenne_1 0.901 -0.6 1	ORUFI05G13510.1 0.882 -1.0 1	Os05t0345700-01 0.879 -1.0 1	SECCE1Rv1G0006700.1 0.923 -0.2 1	TraesCS1A02G044700.1 0.898 -0.7 1	scaffold13.111.cds 0.983 1.0 1	TVU18242 0.834 -1.9 1	PUZ63709 0.992 1.1 1	Sspon.07G0015220-3C-mRNA-1:cds 0.966 0.6 1	KQL13342 0.995 1.2 1	TKW24642 0.998 1.2 1	KXG21113 0.987 1.0 1	Zm00001eb355600_P001 0.968 0.7 1
Os03t0267600-01	ok	0.549538	Ananas_comosus	0.619241	Dioscorea_rotundata	0.677049	Vitis_vinifera	grass specific																			1916.7	0.852246	0.929266	0.970366	16	0	KQK22405 0.918 -0.4 1	HORVU.MOREX.r3.4HG0389240.1 0.930 0.0 1	LPERR03G10530.1 0.900 -1.0 1	cds.KYUSt_chr4.41349 0.852 -2.6 1	ORUFI03G12190.1 0.928 -0.0 1	Os03t0267600-01 0.928 -0.0 1	SECCE7Rv1G0477110.1 0.927 -0.1 1	TraesCS4B02G211200.1 0.932 0.1 1	scaffold140.212.cds 0.941 0.4 1	TVU47621 0.913 -0.6 1	PUZ41753 0.946 0.6 1	genblast_Os03t0267600-01_Saccharum_spontaneum_1D 0.906 -0.8 1	KQK91552 0.970 1.4 1	TKV96930 0.970 1.4 1	EER92498 0.962 1.1 1	Zm00001eb011960_P001 0.944 0.5 1
Os06t0683900-01	ok	0.600359	Ananas_comosus	0.627704	Dioscorea_rotundata	0.675782	Corchorus_capsularis	grass specific																			892.3	0.788188	0.854925	0.93287	16	0	KQK17214 0.873 0.4 1	HORVU.MOREX.r3.7HG0731970.1.CDS1 0.843 -0.2 1	LPERR06G20910.1 0.813 -0.9 1	cds.KYUSt_chr7.6652 0.788 -1.4 1	ORUFI06G27000.1 0.808 -1.0 1	Os06t0683900-01 0.806 -1.0 1	SECCE7Rv1G0511430.1.CDS.1 0.837 -0.4 1	TraesCS7D02G438300.1.cds1 0.846 -0.2 1	scaffold60.361.cds 0.926 1.5 1	TVU08586 0.878 0.5 1	PUZ59422 0.933 1.6 1	Sspon.08G0003450-4D-mRNA-1:cds 0.818 -0.8 1	KQL11916 0.912 1.2 1	TKW23080 0.914 1.2 1	EER88836 0.874 0.4 1	Zm00001eb273600_P001 0.809 -1.0 1
Os06t0489500-01	ok	0.639109	Musa_acuminata	0.673361	Prunus_dulcis	0.673361	Prunus_dulcis	grass specific						CMP/dCMP deaminase, zinc-binding domain containing protein	GO:0002100; GO:0071704	tRNA wobble adenosine to inosine editing; organic substance metabolic process	The process in which an adenosine in position 34 of a tRNA is post-transcriptionally converted to inosine.; The chemical reactions and pathways involving an organic substance, any molecular entity containing carbon.	IEA; IEA	GO:0003824; GO:0008251; GO:0052717	catalytic activity; tRNA-specific adenosine deaminase activity; tRNA-specific adenosine-34 deaminase activity	Catalysis of a biochemical reaction at physiological temperatures. In biologically catalyzed reactions, the reactants are known as substrates, and the catalysts are naturally occurring macromolecular substances known as enzymes. Enzymes possess specific binding sites for substrates, and are usually composed wholly or largely of protein, but RNA that has catalytic activity (ribozyme) is often also…	IEA; IBA; IBA	GO:0005886; GO:0009507; GO:0052718	plasma membrane; chloroplast; tRNA-specific adenosine-34 deaminase complex	The membrane surrounding a cell that separates the cell from its external environment. It consists of a phospholipid bilayer and associated proteins.; A chlorophyll-containing plastid with thylakoids organized into grana and frets, or stroma thylakoids, and embedded in a stroma.; A protein complex that possesses tRNA-specific adenosine-34 deaminase activity. In eukaryotes the complex is a heterod…	IBA; IBA; IBA	3380.8	0.813062	0.879923	0.940369	16	1	KQK18413 0.873 -0.2 1	HORVU.MOREX.r3.7HG0676570.1 0.876 -0.1 1	LPERR06G11820.2 0.837 -1.3 1	genblast_Os06t0489500-01_Lolium_perenne_7 0.813 -2.0 2	ORUFI06G16430.2 0.864 -0.5 1	Os06t0489500-01 0.865 -0.4 1	SECCE4Rv1G0246080.1 0.882 0.1 1	TraesCS7D02G231600.1 0.882 0.1 1	scaffold198.20.cds 0.910 0.9 1	TVU11282 0.847 -1.0 1	PUZ61247 0.934 1.6 1	genblast_Os06t0489500-01_Saccharum_spontaneum_8C 0.906 0.8 1	KQL10554 0.867 -0.4 1	TKW21328 0.940 1.8 1	EER89737 0.900 0.6 1	Zm00001eb382160_P001 0.882 0.0 1
Os11t0594600-00	ok	0.673021	Solanum_tuberosum	0.673021	Solanum_tuberosum	0.673021	Solanum_tuberosum	grass specific						Similar to F-box domain containing protein					GO:0005515	protein binding	Binding to a protein.	IEA					960	0.758229	0.899382	0.97625	16	2	PNT63359 0.910 0.2 1	genblast_Os11t0594600-00_Hordeum_vulgare_7H 0.758 -2.7 1	LPERR11G15200.2 0.920 0.4 4	cds.KYUSt_chr4.33984 0.898 -0.0 1	ORUFI11G19990.1 0.976 1.5 4	Os11t0594600-00 0.951 1.0 1	SECCE4Rv1G0262320.1 0.894 -0.1 1	TraesCS7D02G113500.1.cds1 0.890 -0.2 1	scaffold78.186.cds 0.917 0.3 1	TVU25155 0.899 0.0 1	PUZ45377 0.934 0.7 1	Sspon.01G0046560-3D-mRNA-1:cds 0.808 -1.7 1	KQK95151 0.907 0.1 1	TKW01447 0.944 0.8 1	KXG37654 0.909 0.2 1	Zm00001eb167580_P001 0.873 -0.5 1
Os07t0627400-01	ok	0.563221	Dioscorea_rotundata	0.563221	Dioscorea_rotundata	0.672905	no_hit	grass specific																			459.5	0.672905	0.819587	0.920348	16	2	KQK15097 0.703 -1.5 1	HORVU.MOREX.r3.2HG0122720.1 0.723 -1.2 2	LPERR07G19810.1 0.809 -0.1 1	cds.KYUSt_chr2.8083 0.673 -1.9 1	ORUFI07G24090.1 0.833 0.2 1	Os07t0627400-01 0.833 0.2 1	SECCE2Rv1G0081060.1 0.734 -1.1 1	TraesCS2D02G166100.1 0.745 -0.9 2	scaffold342.81.cds 0.875 0.7 1	TVU37753 0.841 0.3 1	PUZ73034 0.882 0.8 1	Sspon.02G0003010-1A-mRNA-1:cds 0.888 0.9 1	KQL26779 0.920 1.3 1	TKW35989 0.911 1.2 1	KXG36758 0.885 0.8 1	Zm00001eb109810_P001 0.856 0.5 1
Os11t0144900-01	ok	0.663669	Dioscorea_rotundata	0.663669	Dioscorea_rotundata	0.67174	Nymphaea_colorata	grass specific						Conserved hypothetical protein									GO:0016020; GO:0016021	membrane; integral component of membrane	A lipid bilayer along with all the proteins and protein complexes embedded in it an attached to it.; The component of a membrane consisting of the gene products and protein complexes having at least some part of their peptide sequence embedded in the hydrophobic region of the membrane.	IEA; IEA	1846.1	0.711933	0.914804	0.980499	16	3	KQJ92311 0.905 -0.2 1	HORVU.MOREX.r3.5HG0460690.1.CDS1 0.939 0.4 1	LPERR11G02410.1 0.923 0.1 1	cds.KYUSt_contig_2868.27 0.917 0.0 1	ORUFI12G02880.1 0.712 -3.1 1	Os11t0144900-01 0.935 0.3 1	genblast_Os11t0144900-01_Secale_cereale_5R 0.881 -0.5 1	TraesCS5B02G132500.1.cds1 0.946 0.5 1	scaffold97.138.cds 0.961 0.7 1	TVU27022 0.853 -0.9 2	genblast_Os11t0144900-01_Panicum_hallii_HAL2_3 0.972 0.9 1	Sspon.05G0019840-1T-mRNA-1:cds 0.947 0.5 1	KQK99852 0.980 1.0 1	TKW07752 0.980 1.0 1	OQU82858 0.913 -0.0 2	Zm00001eb196540_P001 0.872 -0.6 2
Os06t0292100-00	no match Phyllostachys_violascens (Bambusoideae)	0.660889	Dioscorea_rotundata	0.660889	Dioscorea_rotundata	0.66919	Corchorus_capsularis	grass specific						Hypothetical conserved gene									GO:0016020; GO:0016021	membrane; integral component of membrane	A lipid bilayer along with all the proteins and protein complexes embedded in it an attached to it.; The component of a membrane consisting of the gene products and protein complexes having at least some part of their peptide sequence embedded in the hydrophobic region of the membrane.	IEA; IEA	2325.2	0.704068	0.858872	0.94422	16	8	KQK18558 0.745 -1.4 2	HORVU.MOREX.r3.7HG0673050.1.CDS1 0.912 0.7 1	LPERR06G10020.1 0.888 0.4 1	genblast_Os06t0292100-00_Lolium_perenne_7 0.843 -0.2 1	ORUFI06G11990.1 0.748 -1.4 2	Os06t0292100-00 0.749 -1.4 2	SECCE4Rv1G0248070.1.CDS.1 0.886 0.3 2	TraesCS7B02G123700.1.cds1 0.899 0.5 2	scaffold30.364.cds 0.936 1.0 3	TVU11491 0.857 -0.0 1	PUZ61017 0.944 1.1 1	genblast_Os06t0292100-00_Saccharum_spontaneum_8D 0.858 -0.0 2	KQL10351 0.942 1.0 1	TKW21023 0.943 1.1 1	OQU76264 0.885 0.3 1	genblast_Os06t0292100-00_Zea_mays_6 0.704 -1.9 2
Os03t0836300-01	ok	0.537942	Ananas_comosus	0.668994	Corchorus_capsularis	0.668994	Corchorus_capsularis	grass specific						Harpin-induced 1 domain containing protein									GO:0005886; GO:0016020; GO:0016021	plasma membrane; membrane; integral component of membrane	The membrane surrounding a cell that separates the cell from its external environment. It consists of a phospholipid bilayer and associated proteins.; A lipid bilayer along with all the proteins and protein complexes embedded in it an attached to it.; The component of a membrane consisting of the gene products and protein complexes having at least some part of their peptide sequence embedded in t…	IBA; IEA; IEA	429.6	0.823091	0.907545	0.962989	16	2	KQK12268 0.847 -1.2 1	HORVU.MOREX.r3.5HG0530290.1.CDS1 0.838 -1.4 1	LPERR03G34240.1 0.921 0.3 1	cds.KYUSt_chr4.3280 0.823 -1.7 1	ORUFI03G41910.1 0.885 -0.5 2	Os03t0836300-01 0.931 0.5 1	SECCE7Rv1G0462820.1.CDS.1 0.845 -1.3 1	TraesCS5D02G516800.1.cds1 0.867 -0.8 1	scaffold65.169.cds 0.935 0.6 1	TVU43957 0.914 0.1 2	PUZ36189 0.946 0.8 1	Sspon.01G0032020-2B-mRNA-1.cds1 0.963 1.1 1	KQK86289 0.949 0.9 1	TKV90325 0.956 1.0 1	EER93141 0.961 1.1 1	Zm00001eb063730_P001 0.940 0.7 1
Os06t0294000-01	ok	0.666884	Theobroma_cacao_matina	0.666884	Theobroma_cacao_matina	0.666884	Theobroma_cacao_matina	grass specific						Conserved hypothetical protein									GO:0016020; GO:0016021	membrane; integral component of membrane	A lipid bilayer along with all the proteins and protein complexes embedded in it an attached to it.; The component of a membrane consisting of the gene products and protein complexes having at least some part of their peptide sequence embedded in the hydrophobic region of the membrane.	IEA; IEA	1691	0.724483	0.875214	0.94382	16	2	KQJ87321 0.793 -1.3 1	HORVU.MOREX.r3.7HG0639750.1 0.787 -1.4 1	LPERR10G02710.1 0.872 -0.0 1	cds.KYUSt_scaffold_1854.392 0.887 0.2 1	ORUFI06G12070.1 0.908 0.5 3	Os06t0294000-01 0.909 0.6 1	SECCE4Rv1G0278960.1 0.889 0.2 1	TraesCS7B02G124300.1 0.909 0.5 1	scaffold108.422.cds 0.907 0.5 1	TVU11492 0.910 0.6 1	PUZ61021 0.944 1.1 1	Sspon.08G0009640-4D-mRNA-1:cds 0.908 0.5 1	KQL10358 0.911 0.6 2	TKW21034 0.932 0.9 1	KXG35244 0.724 -2.4 1	genblast_Os06t0294000-01_Zea_mays_9 0.814 -1.0 1
Os01t0228800-01	ok	0.538526	Ananas_comosus	0.644999	Dioscorea_rotundata	0.666503	Prunus_dulcis	grass specific																			1427.6	0.79385	0.868652	0.951667	16	0	KQK03405 0.841 -0.6 1	HORVU.MOREX.r3.3HG0248650.1 0.855 -0.3 1	LPERR01G08200.1 0.854 -0.3 1	genblast_Os01t0228800-01_Lolium_perenne_3 0.835 -0.7 1	ORUFI01G08900.1 0.877 0.2 1	Os01t0228800-01 0.877 0.2 1	SECCE3Rv1G0168410.1 0.870 0.0 1	TraesCS3D02G161000.1 0.871 0.1 1	scaffold329.67.cds 0.908 0.8 1	TVU22991 0.799 -1.5 1	PUZ58803 0.936 1.4 1	Sspon.03G0024730-1A-mRNA-1:cds 0.902 0.7 1	KQL03269 0.810 -1.3 1	TKW12004 0.952 1.8 1	KXG31498 0.918 1.0 1	Zm00001eb339200_P001 0.794 -1.6 1
Os04t0448200-01	ok	0.509109	Ananas_comosus	0.666253	Daucus_carota	0.666253	Daucus_carota	grass specific																			1289.9	0.820141	0.910327	0.941313	16	2	KQJ82863 0.860 -1.5 1	genblast_Os04t0448200-01_Hordeum_vulgare_2H 0.906 -0.1 1	LPERR04G11080.1 0.919 0.3 1	cds.KYUSt_chr2.39007 0.927 0.5 1	ORUFI04G15480.1 0.937 0.8 1	Os04t0448200-01 0.919 0.3 1	SECCE2Rv1G0104870.1 0.941 0.9 1	TraesCS2D02G314200.1 0.939 0.9 1	scaffold261.46.cds 0.932 0.7 1	TVU14315 0.820 -2.7 2	PUZ47374 0.933 0.7 1	Sspon.05G0010420-1A-mRNA-1:cds 0.868 -1.3 2	KQK97470 0.917 0.2 1	TKW04660 0.921 0.3 1	EES10893 0.925 0.4 1	Zm00001eb081510_P002 0.900 -0.3 1
Os09t0115900-01	ok	0.529232	Ananas_comosus	0.666158	Cynara_cardunculus	0.666158	Cynara_cardunculus	grass specific						EF-HAND 1 domain containing protein	GO:0006351	DNA-templated transcription	The synthesis of an RNA transcript from a DNA template.	IEA	GO:0043565	sequence-specific DNA binding	Binding to DNA of a specific nucleotide composition, e.g. GC-rich DNA binding, or with a specific sequence motif or type of DNA e.g. promotor binding or rDNA binding.	IEA					590.1	0.803593	0.951788	1.00508	16	0	KQJ86919 0.941 -0.2 1	HORVU.MOREX.r3.5HG0468380.1 0.945 -0.1 1	LPERR09G00640.1 0.891 -1.2 1	cds.KYUSt_chr5.17839 0.949 -0.1 1	ORUFI09G00810.1 0.980 0.6 1	Os09t0115900-01 0.975 0.5 1	SECCE5Rv1G0321160.1 0.944 -0.2 1	TraesCS5B02G159700.1 0.944 -0.1 1	scaffold201.43.cds 0.987 0.7 1	TVU10817 0.925 -0.5 1	PUZ70005 0.967 0.3 1	Sspon.07G0005090-3C-mRNA-1:cds 0.973 0.4 1	KQL23757 1.000 1.0 1	TKW32151 1.000 1.0 1	EES19735 1.005 1.1 1	genblast_Os09t0115900-01_Zea_mays_6 0.804 -3.0 1
Os07t0586600-01	ok	0.665786	no_hit	0.665786	no_hit	0.665786	no_hit	grass specific						Conserved hypothetical protein									GO:0016020; GO:0016021	membrane; integral component of membrane	A lipid bilayer along with all the proteins and protein complexes embedded in it an attached to it.; The component of a membrane consisting of the gene products and protein complexes having at least some part of their peptide sequence embedded in the hydrophobic region of the membrane.	IEA; IEA	340.8	0.665786	0.843952	0.968897	16	0	KQK15476 0.786 -0.7 1	HORVU.MOREX.r3.2HG0129990.1.CDS1 0.803 -0.5 1	LPERR07G17710.1 0.824 -0.3 1	cds.KYUSt_chr2.14814 0.763 -1.0 1	ORUFI07G21280.1 0.841 -0.0 1	Os07t0586600-01 0.841 -0.0 1	SECCE2Rv1G0085320.1.CDS.1 0.811 -0.4 1	TraesCS2A02G192300.1.cds1 0.810 -0.4 1	scaffold26.754.cds 0.969 1.6 1	TVU38170 0.830 -0.2 1	PUZ72715 0.969 1.6 1	genblast_Os07t0586600-01_Saccharum_spontaneum_2A 0.666 -2.2 1	KQK85157 0.920 0.9 1	TKV94926 0.928 1.1 1	OQU90174 0.920 0.9 1	Zm00001eb325950_P001 0.823 -0.3 1
Os02t0816400-01	ok	0.562272	Ananas_comosus	0.642982	Dioscorea_rotundata	0.662997	Pistacia_vera	grass specific																			1998.5	0.912034	0.943814	0.97333	16	0	KQK01343 0.939 -0.3 1	HORVU.MOREX.r3.6HG0629220.1 0.945 0.1 1	LPERR02G30710.1 0.928 -0.9 1	cds.KYUSt_chr6.2023 0.912 -1.9 1	ORUFI02G38750.1 0.939 -0.3 1	Os02t0816400-01 0.948 0.2 1	SECCE6Rv1G0422090.1 0.948 0.2 1	TraesCS6D02G373400.1 0.946 0.1 1	scaffold262.46.cds 0.966 1.3 1	TVU27719 0.929 -0.9 1	PUZ78234 0.963 1.1 1	Sspon.04G0000820-1T-mRNA-1:cds 0.959 0.9 1	KQL32091 0.917 -1.6 1	TKW42247 0.951 0.4 1	KXG31351 0.973 1.7 1	Zm00001eb258860_P003 0.937 -0.4 1
Os02t0778700-01	ok	0.577444	Ananas_comosus	0.662761	Populus_trichocarpa	0.662761	Populus_trichocarpa	grass specific																			546.2	0.852801	0.919604	0.977664	16	0	KQK01626 0.881 -0.9 1	HORVU.MOREX.r3.6HG0620420.1 0.870 -1.2 1	LPERR02G28530.1 0.853 -1.6 1	cds.KYUSt_chr6.5087 0.867 -1.2 1	ORUFI02G36190.1 0.940 0.5 1	Os02t0778700-01 0.940 0.5 1	SECCE6Rv1G0413430.1 0.885 -0.8 1	TraesCS6A02G337700.1 0.891 -0.7 1	scaffold287.154.cds 0.978 1.4 1	TVU03705 0.913 -0.2 1	PUZ77915 0.975 1.3 1	Sspon.04G0022110-1B-mRNA-1:cds 0.910 -0.2 1	KQL31769 0.968 1.1 1	TKW41877 0.968 1.1 1	EES05891 0.962 1.0 1	Zm00001eb256950_P001 0.915 -0.1 1
Os02t0103300-01	ok	0.362198	Ananas_comosus	0.661662	Phaseolus_vulgaris	0.661662	Phaseolus_vulgaris	grass specific						Pectinesterase inhibitor domain containing protein	GO:0043086	negative regulation of catalytic activity	Any process that stops or reduces the activity of an enzyme.	IEA	GO:0004857; GO:0030599; GO:0046910	enzyme inhibitor activity; pectinesterase activity; pectinesterase inhibitor activity	Binds to and stops, prevents or reduces the activity of an enzyme.; Catalysis of the reaction: pectin + n H2O = n methanol + pectate.; Binds to and stops, prevents or reduces the activity of pectinesterase.	IEA; IBA; IBA					373	0.866488	0.916404	0.957105	16	0	PNT65674 0.903 -0.6 1	HORVU.MOREX.r3.6HG0540290.1.CDS1 0.922 0.3 1	LPERR02G00320.1 0.888 -1.3 1	cds.KYUSt_chr6.33632 0.866 -2.3 1	ORUFI02G00350.1 0.912 -0.2 1	Os02t0103300-01 0.911 -0.2 1	SECCE4Rv1G0295830.1.CDS.1 0.910 -0.3 1	TraesCS6A02G006900.1.cds1 0.914 -0.1 1	scaffold361.28.cds 0.926 0.4 1	genblast_Os02t0103300-01_Eragrostis_curvula_1 0.902 -0.7 1	PUZ73634 0.927 0.5 1	genblast_Os02t0103300-01_Saccharum_spontaneum_4A 0.934 0.8 1	KQL27713 0.957 1.9 1	TKW36746 0.950 1.5 1	EES06101 0.920 0.2 1	Zm00001eb229360_P002 0.919 0.1 1
Os02t0708000-01	ok	0.655332	Ananas_comosus	0.660999	Gossypium_raimondii	0.660999	Gossypium_raimondii	grass specific						Conserved hypothetical protein									GO:0016020; GO:0016021	membrane; integral component of membrane	A lipid bilayer along with all the proteins and protein complexes embedded in it an attached to it.; The component of a membrane consisting of the gene products and protein complexes having at least some part of their peptide sequence embedded in the hydrophobic region of the membrane.	IEA; IEA	388.2	0.83797	0.884145	0.941525	16	0	KQK00957 0.850 -1.0 1	HORVU.MOREX.r3.6HG0607900.1.CDS1 0.875 -0.3 1	LPERR02G24070.1 0.891 0.2 1	cds.KYUSt_chr6.11365 0.855 -0.9 1	ORUFI02G31220.1 0.887 0.1 1	Os02t0708000-01 0.887 0.1 1	SECCE6Rv1G0405170.1.CDS.1 0.855 -0.9 1	TraesCS6B02G301600.1.cds1 0.882 -0.1 1	scaffold2.1034.cds 0.936 1.5 1	TVU28184 0.895 0.3 1	PUZ77285 0.924 1.2 1	Sspon.04G0005270-3C-mRNA-1.cds1 0.856 -0.8 1	genblast_Os02t0708000-01_Setaria_italica_I 0.838 -1.3 1	TKW41165 0.933 1.4 1	EES07392 0.942 1.7 1	Zm00001eb252230_P001 0.841 -1.2 1
Os04t0472700-00	ok	0.511233	Ananas_comosus	0.620485	Dioscorea_rotundata	0.660352	Camelina_sativa	grass specific						Similar to H0305E08.4 protein	GO:0051783; GO:1904667	regulation of nuclear division; negative regulation of ubiquitin protein ligase activity	Any process that modulates the frequency, rate or extent of nuclear division, the partitioning of the nucleus and its genetic information.; Any process that stops, prevents or reduces the frequency, rate or extent of ubiquitin protein ligase activity.	IEA; IEA					GO:0005634	nucleus	A membrane-bounded organelle of eukaryotic cells in which chromosomes are housed and replicated. In most cells, the nucleus contains all of the cell's chromosomes except the organellar chromosomes, and is the site of RNA synthesis and processing. In some species, or in specialized cell types, RNA metabolism or DNA replication may be absent.	IEA	454	0.824229	0.909072	0.964978	16	0	KQJ83127 0.930 0.4 1	HORVU.MOREX.r3.2HG0174860.1 0.874 -0.7 1	LPERR04G12550.1 0.824 -1.8 1	cds.KYUSt_chr2.40458 0.892 -0.4 1	genblast_Os04t0472700-00_Oryza_rufipogon_4 0.851 -1.2 1	Os04t0472700-00 0.849 -1.3 1	SECCE2Rv1G0107110.1 0.917 0.2 1	TraesCS2B02G352700.1 0.935 0.6 1	scaffold140.67.cds 0.852 -1.2 1	TVU15617 0.947 0.8 1	PUZ47604 0.959 1.1 1	Sspon.05G0009210-1A-mRNA-1:cds 0.933 0.5 1	KQK97686 0.965 1.2 1	TKW04932 0.965 1.2 1	KXG26529 0.958 1.0 1	Zm00001eb079910_P001 0.894 -0.3 1
Os03t0321700-01	ok	0.648712	Musa_acuminata	0.659144	Medicago_truncatula	0.659144	Medicago_truncatula	grass specific	RAP-DB; Knetminer-rice	[Os] "WRKY transcription factor, Component in the signal transduction pathways of auxin response, Disease resistance (Os03t0321700-01)"	[Os] "Zhang J et al. Cell Res, 18(4):508-21 (2008) | Rice WRKY Working Group. Rice (N Y), 5(1):3 (2012)"; [Os] PMID:33919349	[Os] "OsWRKY31, OsWRKY55"; [Os] OSWRKY55	[Os] internode length (TO:0000145) | abscisic acid sensitivity (TO:0000615) | hydrogen peroxide content (TO:0000605) | bacterial blight disease resistance (TO:0000175) | plant height (TO:0000207) | drought tolerance (TO:0000276) | blast disease (TO:0000074); [Os] plant height TO:0000207	Similar to WRKY transcription factor 55	GO:0006355; GO:0050896	regulation of DNA-templated transcription; response to stimulus	Any process that modulates the frequency, rate or extent of cellular DNA-templated transcription.; Any process that results in a change in state or activity of a cell or an organism (in terms of movement, secretion, enzyme production, gene expression, etc.) as a result of a stimulus. The process begins with detection of the stimulus and ends with a change in state or activity or the cell or organ…	IEA; IEA	GO:0003677; GO:0003700; GO:0043565	DNA binding; DNA-binding transcription factor activity; sequence-specific DNA binding	Any molecular function by which a gene product interacts selectively and non-covalently with DNA (deoxyribonucleic acid).; A transcription regulator activity that modulates transcription of gene sets via selective and non-covalent binding to a specific double-stranded genomic DNA sequence (sometimes referred to as a motif) within a cis-regulatory region. Regulatory regions include promoters (prox…	IEA; IEA; IEA	GO:0005634	nucleus	A membrane-bounded organelle of eukaryotic cells in which chromosomes are housed and replicated. In most cells, the nucleus contains all of the cell's chromosomes except the organellar chromosomes, and is the site of RNA synthesis and processing. In some species, or in specialized cell types, RNA metabolism or DNA replication may be absent.	IEA	469.7	0.867149	0.922956	0.971684	16	0	KQK21912 0.929 0.2 1	HORVU.MOREX.r3.4HG0380330.1 0.914 -0.3 1	LPERR03G13630.3 0.967 1.6 1	cds.KYUSt_chr4.36887 0.933 0.3 1	ORUFI03G16080.1 0.972 1.7 1	Os03t0321700-01 0.972 1.7 1	SECCE7Rv1G0482260.1 0.915 -0.3 1	TraesCS4A02G128100.1 0.912 -0.4 1	scaffold22.410.cds 0.925 0.1 1	TVU47244 0.867 -2.0 1	PUZ41321 0.922 -0.0 1	Sspon.01G0008580-2B-mRNA-1:cds 0.902 -0.7 1	KQK91100 0.922 -0.0 1	TKV96396 0.922 -0.0 1	EER94940 0.894 -1.0 1	Zm00001eb015320_P003 0.899 -0.8 1
Os03t0298700-01	ok	0.610968	Ananas_comosus	0.658135	Glycine_max	0.658135	Glycine_max	grass specific						Hypothetical conserved gene	GO:0030036; GO:2000601	actin cytoskeleton organization; positive regulation of Arp2/3 complex-mediated actin nucleation	A process that is carried out at the cellular level which results in the assembly, arrangement of constituent parts, or disassembly of cytoskeletal structures comprising actin filaments and their associated proteins.; Any process that activates or increases the frequency, rate or extent of Arp2/3 complex-mediated actin nucleation.	IBA; IBA	GO:0003779; GO:0034237; GO:0071933	actin binding; protein kinase A regulatory subunit binding; Arp2/3 complex binding	Binding to monomeric or multimeric forms of actin, including actin filaments.; Binding to one or both of the regulatory subunits of protein kinase A.; Binding to an Arp2/3 complex, a protein complex that contains two actin-related proteins, Arp2 and Arp3, and five novel proteins (ARPC1-5).	IEA; IBA; IBA	GO:0005737; GO:0005856	cytoplasm; cytoskeleton	The contents of a cell excluding the plasma membrane and nucleus, but including other subcellular structures.; A cellular structure that forms the internal framework of eukaryotic and prokaryotic cells. The cytoskeleton includes intermediate filaments, microfilaments, microtubules, the microtrabecular lattice, and other structures characterized by a polymeric filamentous nature and long-range ord…	IEA; IEA	2711.6	0.819442	0.893656	0.932807	16	2	KQK22075 0.879 -0.5 1	HORVU.MOREX.r3.4HG0383670.1 0.894 0.0 1	LPERR03G12420.1 0.868 -0.8 1	cds.KYUSt_chr4.38732 0.819 -2.4 2	ORUFI03G14710.2 0.889 -0.2 1	Os03t0298700-01 0.895 0.0 1	SECCE7Rv1G0480800.1 0.893 -0.0 1	TraesCS4A02G115200.1 0.894 -0.0 1	scaffold22.264.cds 0.915 0.7 1	genblast_Os03t0298700-01_Eragrostis_curvula_5 0.850 -1.4 2	PUZ41475 0.933 1.2 1	Sspon.01G0038680-2D-mRNA-1:cds 0.923 0.9 1	KQK91269 0.929 1.1 1	TKV96617 0.932 1.2 1	EER92402 0.916 0.7 1	Zm00001eb396680_P002 0.871 -0.7 1
Zm00001eb398350_P001	no match Phragmites_australis (Arundinoideae)	0.657837	no_hit	0.657837	no_hit	0.657837	no_hit	grass specific																			317.1	0.657837	0.771977	0.864711	16	0	KQK22508 0.744 -0.5 1	HORVU.MOREX.r3.4HG0390950.1.CDS1 0.739 -0.5 1	LPERR03G09840.1 0.786 0.2 1	genblast_Zm00001eb398350_P001_Lolium_perenne_4 0.731 -0.6 1	ORUFI03G11380.1 0.709 -1.0 1	genblast_Zm00001eb398350_P001_Oryza_sativa_3 0.658 -1.8 1	SECCE7Rv1G0475990.1.CDS.1 0.760 -0.2 1	TraesCS4D02G220300.1.cds1 0.796 0.4 1	scaffold231.102.cds 0.782 0.2 1	genblast_Zm00001eb398350_P001_Eragrostis_curvula_5 0.665 -1.7 1	PUZ41858 0.842 1.1 1	genblast_Zm00001eb398350_P001_Saccharum_spontaneum_1A 0.832 1.0 1	KQK91627 0.793 0.3 1	TKV97013 0.789 0.3 1	EER95159 0.862 1.4 1	Zm00001eb398350_P001 0.865 1.5 1
Os02t0199500-01	ok	0.651604	Musa_acuminata	0.657691	Phaseolus_vulgaris	0.657691	Phaseolus_vulgaris	grass specific						Cyclin-like F-box domain containing protein					GO:0005515	protein binding	Binding to a protein.	IEA					854.2	0.778623	0.898802	0.977991	16	1	KQJ93897 0.779 -1.8 2	HORVU.MOREX.r3.6HG0572400.1.CDS1 0.864 -0.5 1	LPERR02G06560.1 0.862 -0.6 1	cds.KYUSt_chr6.22130 0.825 -1.1 1	ORUFI02G07700.1 0.838 -0.9 1	Os02t0199500-01 0.915 0.2 1	SECCE6Rv1G0387630.1.CDS.1 0.841 -0.9 1	TraesCS6A02G162200.1.cds1 0.847 -0.8 1	scaffold6.179.cds 0.951 0.8 1	TVU32943 0.859 -0.6 1	PUZ74558 0.961 0.9 1	Sspon.04G0015610-2B-mRNA-1:cds 0.978 1.2 1	genblast_Os02t0199500-01_Setaria_italica_I 0.969 1.1 1	TKW37417 0.970 1.1 1	EES06466 0.974 1.1 1	Zm00001eb205830_P002 0.949 0.8 1
Os03t0675300-01	ok	0.427439	Ananas_comosus	0.65693	Vitis_vinifera	0.65693	Vitis_vinifera	grass specific																			643.6	0.752486	0.863434	0.956339	16	0	KQK13806 0.780 -1.2 1	HORVU.MOREX.r3.4HG0334100.1 0.814 -0.7 1	LPERR03G24230.1 0.810 -0.8 1	cds.KYUSt_chr4.15431 0.752 -1.6 1	ORUFI03G30420.1 0.855 -0.1 1	genblast_Os03t0675300-01_Oryza_sativa_3 0.757 -1.6 1	SECCE4Rv1G0216630.1 0.827 -0.5 1	TraesCS4B02G022900.1 0.883 0.3 1	scaffold111.241.cds 0.907 0.6 1	TVU45721 0.852 -0.2 1	PUZ37614 0.909 0.7 1	Sspon.01G0024970-1P-mRNA-1:cds 0.946 1.2 1	KQK87743 0.956 1.4 1	TKV92078 0.954 1.3 1	EER91088 0.915 0.8 1	Zm00001eb217420_P001 0.898 0.5 1
Os09t0369500-01	ok	0.461298	Ananas_comosus	0.655421	Pistacia_vera	0.655421	Pistacia_vera	grass specific																			735.1	0.778397	0.885373	0.933751	16	0	KQJ90024 0.864 -0.5 1	HORVU.MOREX.r3.5HG0476560.1 0.924 0.8 1	LPERR09G05440.1 0.805 -1.8 1	genblast_Os09t0369500-01_Lolium_perenne_5 0.778 -2.3 1	ORUFI09G08430.1 0.855 -0.7 1	Os09t0369500-01 0.855 -0.7 1	SECCE5Rv1G0325190.1 0.925 0.9 1	TraesCS5D02G200700.1 0.925 0.9 1	scaffold197.149.cds 0.914 0.6 1	TVT99810 0.898 0.3 1	PUZ70500 0.911 0.6 1	Sspon.02G0015790-2B-mRNA-1:cds 0.883 -0.1 1	KQL24275 0.934 1.1 1	TKW32878 0.932 1.0 1	OQU89415 0.889 0.1 1	Zm00001eb098660_P001 0.874 -0.2 1
Os01t0812050-00	ok	0.609034	Ananas_comosus	0.655051	Theobroma_cacao_matina	0.655051	Theobroma_cacao_matina	grass specific																			2605.6	0.792102	0.885074	0.943852	16	7	KQK10258 0.873 -0.3 1	HORVU.MOREX.r3.3HG0296090.1 0.844 -1.0 2	LPERR01G29930.1 0.887 0.0 1	cds.KYUSt_chr3.37737 0.835 -1.2 1	ORUFI01G38030.1 0.901 0.4 2	Os01t0812050-00 0.900 0.4 2	SECCE3Rv1G0194530.1 0.855 -0.7 2	TraesCS3B02G367600.1 0.846 -0.9 2	scaffold226.125.cds 0.931 1.1 1	TVU36567 0.890 0.1 1	PUZ54289 0.944 1.4 1	genblast_Os01t0812050-00_Saccharum_spontaneum_3B 0.792 -2.2 3	KQL07416 0.906 0.5 2	TKW17350 0.943 1.4 1	EES01637 0.913 0.7 1	Zm00001eb150130_P001 0.899 0.3 1
Os04t0627300-00	ok	0.625327	Ananas_comosus	0.654081	Beta_vulgaris	0.654081	Beta_vulgaris	grass specific						Similar to H0303G06.2 protein	GO:0010089	xylem development	The formation of the principal water-conducting tissue of a vascular plant.	IEA									344.3	0.808597	0.907838	0.94801	16	0	KQJ84757 0.831 -1.8 1	HORVU.MOREX.r3.2HG0198200.1 0.907 -0.0 1	LPERR04G21730.1 0.884 -0.5 1	cds.KYUSt_chr2.46958 0.852 -1.3 1	ORUFI04G27820.1 0.944 0.8 1	Os04t0627300-00 0.944 0.8 1	SECCE2Rv1G0124910.1 0.901 -0.2 1	TraesCS2B02G497700.1 0.932 0.6 1	scaffold130.42.cds 0.934 0.6 1	TVU16123 0.923 0.4 1	PUZ49016 0.945 0.8 1	Sspon.05G0003290-2C-mRNA-1:cds 0.915 0.2 1	KQK99032 0.946 0.9 1	TKW06723 0.948 0.9 1	EES12893 0.910 0.0 1	Zm00001eb069720_P001 0.809 -2.3 1
Os01t0621300-01	ok	0.591405	Ananas_comosus	0.640217	Dioscorea_rotundata	0.654055	Actinidia_chinensis	grass specific						Hypothetical conserved gene	GO:1900150	regulation of defense response to fungus	Any process that modulates the frequency, rate or extent of defense response to fungus.	IEA									1712.7	0.877328	0.935135	0.967537	16	0	KQK08778 0.940 0.2 1	HORVU.MOREX.r3.3HG0273130.1 0.921 -0.6 1	LPERR01G19830.1 0.919 -0.7 1	cds.KYUSt_chr3.24039 0.877 -2.5 1	ORUFI01G25890.2 0.912 -1.0 1	Os01t0621300-01 0.935 -0.0 1	SECCE3Rv1G0181160.1 0.931 -0.2 1	TraesCS3B02G253700.2 0.945 0.4 1	scaffold11.504.cds 0.960 1.1 1	TVU35874 0.922 -0.6 1	PUZ55759 0.942 0.3 1	Sspon.03G0011100-1A-mRNA-1:cds 0.943 0.4 1	KQL05926 0.968 1.4 1	TKW15449 0.966 1.4 1	EES03295 0.954 0.8 1	Zm00001eb159570_P001 0.927 -0.3 1
Os10t0463900-00	no match Phyllostachys_violascens (Bambusoideae)	0.652413	no_hit	0.652413	no_hit	0.652413	no_hit	grass specific																			236.2	0.652413	0.774397	0.904742	16	1	PNT67502 0.756 -0.2 1	HORVU.MOREX.r3.1HG0040800.1.CDS1 0.730 -0.6 1	LPERR10G09080.1 0.652 -1.6 1	cds.KYUSt_chr1.16261 0.705 -0.9 1	ORUFI10G13180.1 0.674 -1.3 1	Os10t0463900-00 0.759 -0.2 1	SECCE1Rv1G0023640.1.CDS.1 0.775 0.0 1	TraesCS1A02G145900.1.cds1 0.782 0.1 1	scaffold112.79.cds 0.892 1.5 1	genblast_Os10t0463900-00_Eragrostis_curvula_1 0.800 0.3 1	PUZ38772 0.878 1.3 1	genblast_Os10t0463900-00_Saccharum_spontaneum_1B 0.679 -1.2 2	genblast_Os10t0463900-00_Setaria_italica_IX 0.827 0.7 1	TKV93509 0.905 1.7 1	KXG38400 0.841 0.8 1	Zm00001eb046450_P001 0.736 -0.5 1
Os07t0588300-00	ok	0.498095	Ananas_comosus	0.651786	Actinidia_chinensis	0.651786	Actinidia_chinensis	grass specific																			1391.1	0.863274	0.913679	0.960535	16	0	KQK15462 0.863 -1.9 1	HORVU.MOREX.r3.2HG0129420.1 0.923 0.4 1	LPERR07G17830.1 0.895 -0.7 1	cds.KYUSt_chr2.14625 0.924 0.4 1	ORUFI07G21420.1 0.900 -0.5 1	Os07t0588300-00 0.901 -0.5 1	SECCE2Rv1G0085110.1 0.915 0.1 1	TraesCS2D02G193600.1 0.886 -1.1 1	scaffold2.601.cds 0.902 -0.4 1	TVU38149 0.897 -0.6 1	PUZ72736 0.938 0.9 1	genblast_Os07t0588300-00_Saccharum_spontaneum_2B 0.950 1.4 1	KQL26483 0.894 -0.7 1	TKW35593 0.961 1.8 1	KXG36592 0.945 1.2 1	Zm00001eb108180_P001 0.924 0.4 1
Zm00001eb397390_P002	ok	0.520718	Ananas_comosus	0.590419	Dioscorea_rotundata	0.651589	Citrus_clementina	grass specific											GO:0016740	transferase activity	Catalysis of the transfer of a group, e.g. a methyl group, glycosyl group, acyl group, phosphorus-containing, or other groups, from one compound (generally regarded as the donor) to another compound (generally regarded as the acceptor). Transferase is the systematic name for any enzyme of EC class 2.	IEA	GO:0016020	membrane	A lipid bilayer along with all the proteins and protein complexes embedded in it an attached to it.	IEA	2133.4	0.827365	0.894842	0.941689	16	0	KQK22280 0.850 -1.2 1	HORVU.MOREX.r3.4HG0386850.1 0.872 -0.6 1	LPERR03G11270.1 0.852 -1.1 1	genblast_Zm00001eb397390_P002_Lolium_perenne_4 0.827 -1.8 1	ORUFI03G13360.1 0.887 -0.2 1	Os03t0280700-01 0.907 0.3 1	SECCE7Rv1G0478400.1 0.882 -0.3 1	TraesCS4B02G202700.1 0.887 -0.2 1	scaffold40.354.cds 0.941 1.2 1	TVU47496 0.892 -0.1 1	PUZ41638 0.931 1.0 1	Sspon.01G0039110-1B-mRNA-1:cds 0.935 1.1 1	KQK91423 0.942 1.2 1	TKV96798 0.934 1.0 1	KXG39653 0.929 0.9 1	Zm00001eb397390_P002 0.849 -1.2 1
Os07t0517700-00Zm00001eb161470_P001	ok	0.651334	Prunus_dulcis	0.651334	Prunus_dulcis	0.651334	Prunus_dulcis	grass specific						F-box domain, Skp2-like domain containing protein					GO:0005515	protein binding	Binding to a protein.	IEA					802.2	0.704812	0.850357	0.943281	16	1	KQK08622 0.747 -1.4 1	genblast_Os07t0517700-00Zm00001eb161470_P001_Hordeum_vulgare_6H 0.705 -2.0 1	LPERR07G13850.1 0.799 -0.7 1	cds.KYUSt_chr3.22666 0.837 -0.2 1	ORUFI07G16810.1 0.728 -1.6 2	Os07t0517700-00 0.848 -0.0 1	SECCE3Rv1G0162480.1 0.832 -0.2 1	TraesCS3A02G115100.1.cds1 0.873 0.3 1	scaffold11.367.cds 0.932 1.1 1	TVU34474 0.897 0.6 1	PUZ55933 0.891 0.5 1	Sspon.03G0041960-1C-mRNA-1.cds1 0.872 0.3 1	KQL05766 0.943 1.3 1	TKW15235 0.943 1.3 1	EES03238 0.914 0.9 1	Zm00001eb161470_P001 0.844 -0.1 1
Zm00001eb172370_P001	ok	0.651174	no_hit	0.651174	no_hit	0.651174	no_hit	grass specific											GO:0003677; GO:0046872	DNA binding; metal ion binding	Any molecular function by which a gene product interacts selectively and non-covalently with DNA (deoxyribonucleic acid).; Binding to a metal ion.	IEA; IEA					200.1	0.651174	0.838612	0.973013	16	1	PNT77405 0.800 -0.4 1	HORVU.MOREX.r3.1HG0092770.1.CDS1 0.817 -0.2 1	LPERR03G15520.1 0.747 -0.9 1	cds.KYUSt_chr2.8941 0.751 -0.9 1	ORUFI03G18430.1 0.798 -0.4 1	genblast_Zm00001eb172370_P001_Oryza_sativa_3 0.651 -1.9 1	SECCE1Rv1G0061010.1.CDS.1 0.784 -0.6 1	TraesCS1B02G455600.1.cds1 0.813 -0.3 1	scaffold18.614.cds 0.924 0.9 1	genblast_Zm00001eb172370_P001_Eragrostis_curvula_5 0.711 -1.3 1	PUZ41044 0.920 0.8 1	Sspon.06G0010930-2D-mRNA-1:cds 0.912 0.7 1	KQK90828 0.973 1.4 1	TKV96032 0.964 1.3 2	EES14584 0.967 1.3 1	Zm00001eb172370_P001 0.889 0.5 1
Os02t0752300-01	ok	0.646214	Musa_acuminata	0.649955	Brassica_napus	0.649955	Brassica_napus	grass specific																			668.2	0.84795	0.913929	0.96543	16	0	KQK01875 0.887 -0.8 1	genblast_Os02t0752300-01_Hordeum_vulgare_6H 0.901 -0.4 1	LPERR02G26830.1 0.882 -0.9 1	genblast_Os02t0752300-01_Lolium_perenne_6 0.855 -1.7 1	ORUFI02G34440.1 0.913 -0.0 1	Os02t0752300-01 0.913 -0.0 1	SECCE6Rv1G0409990.1 0.904 -0.3 1	TraesCS6B02G331200.2 0.906 -0.2 1	scaffold1.1779.cds 0.932 0.5 1	TVU28557 0.918 0.1 1	PUZ73497 0.958 1.2 1	Sspon.04G0003220-1A-mRNA-1:cds 0.848 -1.9 1	KQL27229 0.958 1.2 1	TKW36584 0.960 1.3 1	EES05515 0.965 1.4 1	Zm00001eb194230_P001 0.924 0.3 1
Os05t0508500-01	ok	0.643029	Dioscorea_rotundata	0.643029	Dioscorea_rotundata	0.649476	Corchorus_capsularis	grass specific	RAP-DB	[Os] "Protein of unknown function DUF594 domain containing protein. (Os05t0508500-01);Thioredoxin protein, Bacterial F-box effector (XopI)-interacting protein, Regulation of rice immunity (Os05t0508500-02)"	[Os] "Ji H et al. Plant J, 104(4):1054-1072 (2020)"	[Os] OsTrxh2	[Os] bacterial blight disease resistance (TO:0000175)	Protein of unknown function DUF594 domain containing protein									GO:0016021	integral component of membrane	The component of a membrane consisting of the gene products and protein complexes having at least some part of their peptide sequence embedded in the hydrophobic region of the membrane.	IEA	1535.7	0.870222	0.944797	0.982353	16	0	KQK05512 0.893 -1.6 1	HORVU.MOREX.r3.1HG0078890.1.CDS1 0.951 0.2 1	LPERR05G18070.1 0.918 -0.8 1	cds.KYUSt_chr1.37369 0.940 -0.1 1	ORUFI05G23530.1 0.934 -0.3 1	Os05t0508500-01 0.934 -0.3 1	SECCE1Rv1G0046780.1.CDS.1 0.947 0.1 1	TraesCS1B02G339300.1.cds1 0.955 0.3 1	scaffold12.399.cds 0.969 0.7 1	genblast_Os05t0508500-01_Eragrostis_curvula_7 0.870 -2.3 1	PUZ65212 0.982 1.1 1	Sspon.07G0000910-2B-mRNA-1.cds1 0.921 -0.7 1	KQL14811 0.981 1.1 1	TKW26448 0.981 1.1 1	KXG22304 0.978 1.0 1	genblast_Os05t0508500-01_Zea_mays_8 0.962 0.5 1
Os05t0116700-01	ok	0.535598	Ananas_comosus	0.602899	Dioscorea_rotundata	0.647273	Citrus_clementina	grass specific																			2028.2	0.760674	0.876196	0.933636	16	2	PNT71923 0.839 -0.8 1	HORVU.MOREX.r3.1HG0008380.1 0.881 0.1 1	LPERR05G01130.1 0.761 -2.6 1	cds.KYUSt_chr1.1890 0.829 -1.0 1	ORUFI05G01250.1 0.888 0.3 1	Os05t0116700-01 0.888 0.3 1	genblast_Os05t0116700-01_Secale_cereale_1R 0.877 0.0 1	TraesCS1B02G059500.2 0.894 0.4 1	scaffold40.527.cds 0.927 1.1 1	TVU18224 0.847 -0.6 1	PUZ63720 0.934 1.3 1	genblast_Os05t0116700-01_Saccharum_spontaneum_7A 0.904 0.6 1	KQL13330 0.891 0.3 2	TKW24625 0.894 0.4 2	EES17598 0.929 1.2 1	genblast_Os05t0116700-01_Zea_mays_6 0.835 -0.9 1
Os03t0756700-01	ok	0.629237	Musa_acuminata	0.636428	Dioscorea_rotundata	0.646862	Prunus_persica	grass specific																			1849.7	0.743742	0.835602	0.917284	16	6	KQK13121 0.770 -1.0 6	HORVU.MOREX.r3.5HG0511600.1 0.744 -1.4 14	LPERR03G29140.1 0.835 -0.0 1	cds.KYUSt_chr4.34316 0.753 -1.3 9	ORUFI03G36150.1 0.860 0.4 1	Os03t0756700-01 0.859 0.4 1	SECCE5Rv1G0353510.1 0.760 -1.2 20	TraesCS5B02G398200.1 0.756 -1.2 21	scaffold35.71.cds 0.910 1.2 1	TVT97851 0.856 0.3 1	PUZ36964 0.917 1.3 1	Sspon.01G0049720-1B-mRNA-1:cds 0.785 -0.8 2	KQK87043 0.913 1.2 1	TKV91285 0.911 1.2 1	KXG37527 0.874 0.6 1	Zm00001eb214580_P002 0.865 0.5 1
Os02t0469000-00	ok	0.548077	Ananas_comosus	0.646072	Lupinus_angustifolius	0.646072	Lupinus_angustifolius	grass specific																			488.8	0.816489	0.892121	0.946195	16	1	KQJ99434 0.817 -2.0 2	HORVU.MOREX.r3.6HG0554910.1.CDS1 0.905 0.3 1	LPERR02G13080.1 0.866 -0.7 1	cds.KYUSt_chr7.30539 0.879 -0.4 1	ORUFI02G16820.1 0.926 0.9 1	Os02t0469000-00 0.926 0.9 1	SECCEUnv1G0556050.1.CDS.1 0.899 0.2 1	TraesCS6B02G126300.1.cds1 0.906 0.4 1	scaffold42.317.cds 0.932 1.1 1	TVU30117 0.864 -0.8 1	PUZ75426 0.946 1.4 1	Sspon.04G0012470-1A-mRNA-1.cds1 0.877 -0.4 1	KQL29614 0.914 0.6 1	TKW39142 0.914 0.6 1	EES05024 0.888 -0.1 1	Zm00001eb180650_P001 0.816 -2.0 1
Os04t0166000-01	ok	0.490601	Ananas_comosus	0.646018	Pistacia_vera	0.646018	Pistacia_vera	grass specific	RAP-DB	[Os] "Resistance to BPH, Fortified sclerenchyma-mediated resistance (Os04t0166000-01);Hypothetical conserved gene. (Os04t0166000-02)"	[Os] "Shi S et al. Mol Plant, 14(10):1714-1732 (2021)"	[Os] Bph40	[Os] brown planthopper resistance (TO:0000424)														1909.7	0.695711	0.829073	0.903597	16	3	PNT62392 0.794 -0.5 2	HORVU.MOREX.r3.2HG0095570.1 0.873 0.7 1	LPERR04G01530.1 0.751 -1.2 1	cds.KYUSt_chr3.47046 0.781 -0.7 1	genblast_Os04t0166000-01_Oryza_rufipogon_4 0.696 -2.0 2	Os04t0166000-01 0.871 0.6 1	SECCE7Rv1G0526900.1 0.896 1.0 1	TraesCS2B02G023100.1 0.884 0.8 1	genblast_Os04t0166000-01_Echinochloa_crus-galli_CH09 0.806 -0.3 1	TVU07111 0.746 -1.2 2	PUZ50126 0.765 -1.0 1	Sspon.05G0014390-1A-mRNA-1:cds 0.904 1.1 1	KQK96349 0.889 0.9 1	TKW03150 0.888 0.9 1	EES11805 0.901 1.1 1	Zm00001eb063210_P001 0.821 -0.1 1
Os04t0208600-01	no match Phyllostachys_violascens (Bambusoideae); no match Phragmites_australis (Arundinoideae)	0.522225	Ananas_comosus	0.645648	Corchorus_capsularis	0.645648	Corchorus_capsularis	grass specific						Cyclin-like F-box domain containing protein					GO:0005515	protein binding	Binding to a protein.	IEA					967.4	0.790883	0.892482	0.940045	16	1	KQK07175 0.922 0.7 1	HORVU.MOREX.r3.3HG0310270.1 0.831 -1.4 1	LPERR04G02920.1 0.895 0.1 1	cds.KYUSt_chr4.23248 0.888 -0.1 1	ORUFI04G04850.1 0.916 0.5 2	Os04t0208600-01 0.920 0.6 1	SECCE3Rv1G0207580.1 0.838 -1.2 1	TraesCS3D02G422000.1 0.843 -1.1 1	scaffold323.16.cds 0.921 0.6 1	TVU07271 0.887 -0.1 1	PUV26687 0.887 -0.1 1	Sspon.05G0014250-3C-mRNA-1:cds 0.932 0.9 1	KQK96572 0.940 1.1 1	TKW03472 0.931 0.9 1	EES10453 0.937 1.0 1	Zm00001eb161220_P001 0.791 -2.3 1
Os02t0121800-01	ok	0.357062	Ananas_comosus	0.644453	Gossypium_raimondii	0.644453	Gossypium_raimondii	grass specific						Succinate dehydrogenase, cytochrome b subunit family protein	GO:0006099; GO:0006121; GO:0009060	tricarboxylic acid cycle; mitochondrial electron transport, succinate to ubiquinone; aerobic respiration	A nearly universal metabolic pathway in which the acetyl group of acetyl coenzyme A is effectively oxidized to two CO2 and four pairs of electrons are transferred to coenzymes. The acetyl group combines with oxaloacetate to form citrate, which undergoes successive transformations to isocitrate, 2-oxoglutarate, succinyl-CoA, succinate, fumarate, malate, and oxaloacetate again, thus completing the …	IEA; IBA; IBA	GO:0000104; GO:0008177; GO:0009055; GO:0020037; GO:0046872	succinate dehydrogenase activity; succinate dehydrogenase (ubiquinone) activity; electron transfer activity; heme binding; metal ion binding	Catalysis of the reaction: succinate + acceptor = fumarate + reduced acceptor.; Catalysis of the reaction: succinate + ubiquinone = fumarate + ubiquinol.; Any molecular entity that serves as an electron acceptor and electron donor in an electron transport chain. An electron transport chain is a process in which a series of electron carriers operate together to transfer electrons from donors to an…	IEA; IBA; IEA; IBA; IEA	GO:0005739; GO:0005743; GO:0005749; GO:0016020; GO:0016021; GO:0045273; GO:0045281	mitochondrion; mitochondrial inner membrane; mitochondrial respiratory chain complex II, succinate dehydrogenase complex (ubiquinone); membrane; integral component of membrane; respiratory chain complex II; succinate dehydrogenase complex	A semiautonomous, self replicating organelle that occurs in varying numbers, shapes, and sizes in the cytoplasm of virtually all eukaryotic cells. It is notably the site of tissue respiration.; The inner, i.e. lumen-facing, lipid bilayer of the mitochondrial envelope. It is highly folded to form cristae.; A protein complex located in the mitochondrial inner membrane that forms part of the mitocho…	IEA; IEA; IBA; IEA; IEA; IDA; IEA	264.1	0.828095	0.908013	0.985612	16	1	KQK15970 0.969 1.0 1	HORVU.MOREX.r3.2HG0140090.1 0.964 0.9 1	LPERR07G13970.1 0.967 1.0 1	cds.KYUSt_chr2.26316 0.930 0.4 1	ORUFI02G01660.1 0.946 0.6 1	Os02t0121800-01 0.974 1.1 1	SECCE2Rv1G0089820.1 0.980 1.2 1	TraesCS2B02G246400.1 0.986 1.3 1	scaffold134.11.cds 0.868 -0.7 1	TVU07029 0.837 -1.2 2	PUZ46153 0.841 -1.1 1	Sspon.01G0020500-2C-mRNA-1:cds 0.828 -1.3 1	KQK96290 0.877 -0.5 1	TKW03073 0.877 -0.5 1	OQU81123 0.831 -1.3 1	Zm00001eb221180_P001 0.853 -0.9 1
Os07t0595700-01	ok	0.468508	Ananas_comosus	0.642956	Theobroma_cacao_matina	0.642956	Theobroma_cacao_matina	grass specific						Hypothetical protein									GO:0016020; GO:0016021	membrane; integral component of membrane	A lipid bilayer along with all the proteins and protein complexes embedded in it an attached to it.; The component of a membrane consisting of the gene products and protein complexes having at least some part of their peptide sequence embedded in the hydrophobic region of the membrane.	IEA; IEA	503.3	0.742301	0.882252	0.93185	16	0	KQK15438 0.864 -0.4 1	HORVU.MOREX.r3.2HG0128850.1 0.912 0.6 1	LPERR07G18080.1 0.876 -0.1 1	cds.KYUSt_chr2.14334 0.742 -2.9 1	ORUFI07G21810.2 0.932 1.0 1	Os07t0595700-01 0.813 -1.4 1	SECCE2Rv1G0084820.1 0.852 -0.6 1	TraesCS2A02G183400.1 0.861 -0.4 1	scaffold2.572.cds 0.896 0.3 1	TVU38115 0.902 0.4 1	PUZ72772 0.910 0.6 1	Sspon.02G0004220-3C-mRNA-1:cds 0.902 0.4 1	KQL26509 0.920 0.8 1	TKW35624 0.918 0.7 1	EER99642 0.899 0.3 1	Zm00001eb326510_P001 0.916 0.7 1
Os07t0472300-01	ok	0.520535	Ananas_comosus	0.603045	Dioscorea_rotundata	0.642926	Manihot_esculenta	grass specific						Conserved hypothetical protein									GO:0016020; GO:0016021	membrane; integral component of membrane	A lipid bilayer along with all the proteins and protein complexes embedded in it an attached to it.; The component of a membrane consisting of the gene products and protein complexes having at least some part of their peptide sequence embedded in the hydrophobic region of the membrane.	IEA; IEA	1346.5	0.789677	0.893075	0.963906	16	3	KQK16327 0.862 -0.6 1	HORVU.MOREX.r3.7HG0746620.1 0.799 -1.8 2	LPERR07G11690.1 0.909 0.3 1	genblast_Os07t0472300-01_Lolium_perenne_2 0.880 -0.3 1	ORUFI07G14100.1 0.898 0.1 1	Os07t0472300-01 0.896 0.1 1	SECCE6Rv1G0451760.1 0.790 -1.9 2	TraesCS7D02G516000.1 0.803 -1.7 2	scaffold16.779.cds 0.929 0.7 1	TVU02796 0.910 0.3 1	PUZ71997 0.917 0.5 1	Sspon.02G0007780-3D-mRNA-1:cds 0.964 1.3 1	KQL25747 0.923 0.6 1	TKW34689 0.935 0.8 1	KXG36200 0.945 1.0 1	Zm00001eb104840_P001 0.929 0.7 1
Os11t0682000-01	ok	0.640831	Nymphaea_colorata	0.640831	Nymphaea_colorata	0.640831	Nymphaea_colorata	grass specific						Hypothetical conserved gene									GO:0016020; GO:0016021	membrane; integral component of membrane	A lipid bilayer along with all the proteins and protein complexes embedded in it an attached to it.; The component of a membrane consisting of the gene products and protein complexes having at least some part of their peptide sequence embedded in the hydrophobic region of the membrane.	IEA; IEA	1526.3	0.705104	0.84279	0.910437	16	1	KQK18773 0.858 0.3 1	genblast_Os11t0682000-01_Hordeum_vulgare_3H 0.807 -0.6 1	LPERR11G19330.1 0.892 0.9 1	genblast_Os11t0682000-01_Lolium_perenne_6 0.749 -1.7 1	ORUFI11G07260.1 0.849 0.1 1	Os11t0682000-01 0.705 -2.5 1	SECCE6Rv1G0416070.1 0.878 0.6 1	TraesCS6B02G387600.1 0.874 0.6 1	genblast_Os11t0682000-01_Echinochloa_crus-galli_AH04 0.779 -1.1 2	TVU50452 0.851 0.1 1	PUZ45600 0.871 0.5 1	Sspon.06G0017540-1A-mRNA-1 0.875 0.6 1	KQK95530 0.890 0.8 1	TKW01995 0.857 0.2 1	OQU83898 0.839 -0.1 1	Zm00001eb166220_P001 0.910 1.2 1
Os07t0524000-01	ok	0.606683	Musa_acuminata	0.640095	Corchorus_capsularis	0.640095	Corchorus_capsularis	grass specific						Conserved hypothetical protein	GO:0010089	xylem development	The formation of the principal water-conducting tissue of a vascular plant.	IEA									419	0.845823	0.900656	0.949403	16	0	KQK15953 0.867 -1.1 1	HORVU.MOREX.r3.2HG0140380.1 0.886 -0.5 1	LPERR07G14120.1 0.895 -0.2 1	cds.KYUSt_chr2.19145 0.872 -0.9 1	ORUFI07G17180.1 0.904 0.1 1	Os07t0524000-01 0.870 -1.0 1	SECCE2Rv1G0089710.1 0.874 -0.9 1	TraesCS2D02G225900.1 0.887 -0.4 1	scaffold58.162.cds 0.911 0.3 1	TVU38809 0.913 0.4 1	PUZ72283 0.923 0.7 1	Sspon.02G0047930-2D-mRNA-1:cds 0.918 0.6 1	KQL26044 0.949 1.5 1	TKW35060 0.949 1.5 1	EER97316 0.947 1.5 1	Zm00001eb322970_P002 0.846 -1.7 1
Os04t0482600-01	ok	0.639817	Gossypium_raimondii	0.639817	Gossypium_raimondii	0.639817	Gossypium_raimondii	grass specific																			152.7	0.86313	0.945809	0.986902	16	0	KQJ83200 0.967 0.5 1	HORVU.MOREX.r3.2HG0176270.1 0.967 0.5 1	LPERR04G13090.1 0.883 -1.6 1	genblast_Os04t0482600-01_Lolium_perenne_2 0.876 -1.8 1	ORUFI04G17820.1 0.940 -0.2 1	Os04t0482600-01 0.947 0.0 1	SECCE2Rv1G0108040.1 0.965 0.5 1	TraesCS2A02G322900.1 0.958 0.3 1	scaffold289.24.cds 0.983 0.9 1	TVU15536 0.917 -0.7 1	PUZ47687 0.969 0.6 1	genblast_Os04t0482600-01_Saccharum_spontaneum_5D 0.986 1.0 1	KQK97767 0.963 0.4 1	TKW05036 0.963 0.4 1	EES12396 0.987 1.0 1	Zm00001eb425110_P001 0.863 -2.1 1
Os05t0551100-01	ok	0.632989	Musa_acuminata	0.639527	Coffea_canephora	0.639527	Coffea_canephora	grass specific																			1850.9	0.743044	0.858738	0.94473	16	0	PNT70770 0.824 -0.6 1	HORVU.MOREX.r3.1HG0083840.1 0.844 -0.2 1	LPERR05G20700.1 0.786 -1.2 1	cds.KYUSt_chr1.39024 0.840 -0.3 1	ORUFI05G26700.1 0.821 -0.6 1	genblast_Os05t0551100-01_Oryza_sativa_5 0.805 -0.9 1	SECCE1Rv1G0053650.1 0.850 -0.1 1	TraesCS1D02G382100.1 0.861 0.0 1	scaffold80.204.cds 0.910 0.8 1	TVT96749 0.808 -0.8 1	PUZ64900 0.930 1.2 1	Sspon.07G0002760-1A-mRNA-1:cds 0.923 1.1 1	KQL14466 0.944 1.4 1	TKW26038 0.945 1.4 1	EES19908 0.907 0.8 1	Zm00001eb342900_P001 0.743 -1.9 1
Os02t0178200-00Zm00001eb161230_P001	no match Phyllostachys_violascens (Bambusoideae); no match Phragmites_australis (Arundinoideae)	0.528207	Ananas_comosus	0.638208	Corchorus_capsularis	0.638208	Corchorus_capsularis	grass specific						Hypothetical conserved gene					GO:0005515	protein binding	Binding to a protein.	IEA					990.9	0.774145	0.878021	0.933999	16	1	PNT66052 0.774 -2.3 2	HORVU.MOREX.r3.6HG0568140.1 0.897 0.4 1	LPERR02G05180.1 0.856 -0.5 1	cds.KYUSt_chr6.26771 0.905 0.6 1	ORUFI02G06040.1 0.913 0.8 1	Os02t0178200-00 0.913 0.8 1	SECCE6Rv1G0385700.1 0.900 0.5 1	TraesCS6B02G204900.1 0.934 1.2 1	scaffold1.719.cds 0.884 0.1 1	TVU33315 0.855 -0.5 1	PUZ55971 0.885 0.2 1	Sspon.02G0008050-2B-mRNA-1:cds 0.914 0.8 1	KQL05745 0.880 0.0 1	TKW15218 0.879 0.0 1	OQU84510 0.884 0.1 1	genblast_Os02t0178200-00Zm00001eb161230_P001_Zea_mays_3 0.775 -2.3 1
Os03t0174200-01	ok	0.483583	Musa_acuminata	0.543421	Dioscorea_rotundata	0.637997	Gossypium_raimondii	grass specific																			840.6	0.87735	0.937812	0.986081	16	1	KQK23369 0.939 0.0 1	HORVU.MOREX.r3.4HG0404030.2 0.893 -1.3 2	LPERR03G04840.1 0.877 -1.8 1	genblast_Os03t0174200-01_Lolium_perenne_4 0.909 -0.9 1	ORUFI03G05310.1 0.942 0.1 1	Os03t0174200-01 0.944 0.2 1	SECCE7Rv1G0466970.1 0.901 -1.1 1	TraesCS4D02G288700.1 0.929 -0.3 1	scaffold157.241.cds 0.965 0.8 1	TVU48243 0.937 -0.0 1	PUZ42596 0.984 1.4 1	Sspon.01G0051000-1C-mRNA-1:cds 0.940 0.1 1	KQK92341 0.986 1.5 1	TKV97934 0.986 1.5 1	KXG40074 0.956 0.5 1	Zm00001eb402070_P002 0.915 -0.7 1
Os01t0885300-01	ok	0.54059	Ananas_comosus	0.605412	Dioscorea_rotundata	0.636996	Prunus_avium	grass specific																			1149.3	0.744888	0.870883	0.943879	16	1	KQK10939 0.897 0.4 1	HORVU.MOREX.r3.3HG0306910.1 0.838 -0.5 1	LPERR01G34170.2 0.861 -0.2 1	cds.KYUSt_chr3.39899 0.745 -2.0 1	ORUFI01G43020.1 0.746 -2.0 1	Os01t0885300-01 0.903 0.5 1	SECCE3Rv1G0204100.1 0.864 -0.1 1	TraesCS3D02G400000.1 0.873 0.0 1	scaffold31.488.cds 0.850 -0.3 1	TVU36265 0.796 -1.2 2	PUZ53621 0.940 1.1 1	genblast_Os01t0885300-01_Saccharum_spontaneum_3C 0.903 0.5 1	KQL08031 0.944 1.1 1	TKW18117 0.936 1.0 1	EES03998 0.913 0.7 1	Zm00001eb145500_P003 0.925 0.9 1
Os02t0740500-01	ok	0.407672	Ananas_comosus	0.636485	Nymphaea_colorata	0.636485	Nymphaea_colorata	grass specific																			224.2	0.814451	0.908815	0.965656	16	0	KQK01988 0.881 -0.6 1	HORVU.MOREX.r3.6HG0615860.1 0.911 0.0 1	LPERR02G26170.1 0.814 -2.0 1	genblast_Os02t0740500-01_Lolium_perenne_6 0.874 -0.7 1	genblast_Os02t0740500-01_Oryza_rufipogon_2 0.878 -0.6 1	Os02t0740500-01 0.866 -0.9 1	SECCE6Rv1G0408860.1 0.914 0.1 1	TraesCS6D02G289900.1 0.928 0.4 1	scaffold2.1278.cds 0.955 1.0 1	TVU28452 0.831 -1.6 1	PUZ77502 0.962 1.1 1	Sspon.04G0003800-2B-mRNA-1 0.896 -0.3 1	KQL31452 0.966 1.2 1	TKW41512 0.959 1.1 1	EES07286 0.944 0.7 1	Zm00001eb254110_P001 0.960 1.1 1
Os03t0770900-01	ok	0.518488	Ananas_comosus	0.634855	Coffea_canephora	0.634855	Coffea_canephora	grass specific																			1084.5	0.826003	0.884192	0.941724	16	1	KQK12990 0.918 1.1 1	HORVU.MOREX.r3.4HG0341080.1 0.873 -0.3 1	LPERR03G29950.1 0.847 -1.2 1	cds.KYUSt_chr4.17896 0.826 -1.8 1	ORUFI03G37070.1 0.899 0.5 1	Os03t0770900-01 0.899 0.5 1	SECCE4Rv1G0222650.1 0.897 0.4 1	TraesCS4B02G070400.2 0.886 0.1 1	scaffold3.992.cds 0.919 1.1 1	genblast_Os03t0770900-01_Eragrostis_curvula_5 0.856 -0.9 1	PUZ36828 0.923 1.2 1	Sspon.01G0028720-2D-mRNA-1:cds 0.856 -0.9 1	KQK86905 0.861 -0.7 2	TKV91104 0.942 1.8 1	EER90819 0.882 -0.1 1	Zm00001eb213820_P001 0.865 -0.6 1
Zm00001eb099990_P001	ok	0.403703	Ananas_comosus	0.6339	Populus_trichocarpa	0.6339	Populus_trichocarpa	grass specific															GO:0016020	membrane	A lipid bilayer along with all the proteins and protein complexes embedded in it an attached to it.	IEA	523.9	0.83871	0.93342	0.966978	16	0	KQJ90359 0.926 -0.2 1	HORVU.MOREX.r3.5HG0481100.1 0.965 1.0 1	LPERR09G08090.1 0.937 0.1 1	cds.KYUSt_chr5.30462 0.920 -0.4 1	ORUFI09G12230.1 0.926 -0.3 1	genblast_Zm00001eb099990_P001_Oryza_sativa_9 0.910 -0.8 1	SECCE5Rv1G0328060.1 0.956 0.7 1	TraesCS5A02G215500.1 0.953 0.6 1	scaffold246.30.cds 0.937 0.1 1	TVU09668 0.930 -0.1 1	PUZ70818 0.940 0.2 1	Sspon.02G0037720-1B-mRNA-1:cds 0.839 -3.1 1	KQL24613 0.967 1.1 1	TKW33299 0.967 1.1 1	KXG35699 0.940 0.2 1	Zm00001eb099990_P001 0.921 -0.4 1
Os04t0672200-01	ok	0.472145	Ananas_comosus	0.498877	Dioscorea_rotundata	0.633689	Amborella_trichopoda	grass specific						Poly(ADP-ribose) polymerase, catalytic region domain containing protein					GO:0003950; GO:0016740; GO:0016757	NAD+ ADP-ribosyltransferase activity; transferase activity; glycosyltransferase activity	Catalysis of the reaction: NAD+ + (ADP-D-ribosyl)(n)-acceptor = nicotinamide + (ADP-D-ribosyl)(n+1)-acceptor.; Catalysis of the transfer of a group, e.g. a methyl group, glycosyl group, acyl group, phosphorus-containing, or other groups, from one compound (generally regarded as the donor) to another compound (generally regarded as the acceptor). Transferase is the systematic name for any enzyme o…	IEA; IEA; IEA					1825.5	0.847768	0.905201	0.940619	16	5	PNT77471 0.861 -1.5 2	HORVU.MOREX.r3.7HG0725860.1 0.929 0.8 1	LPERR04G24690.3 0.913 0.2 1	genblast_Os04t0672200-01_Lolium_perenne_4 0.915 0.3 1	ORUFI04G30900.2 0.848 -1.9 5	Os04t0672200-01 0.848 -1.9 5	SECCE7Rv1G0505720.1 0.940 1.2 1	TraesCS7D02G402500.1 0.941 1.2 1	scaffold3.746.cds 0.938 1.1 1	TVU32498 0.906 0.0 1	PUZ49456 0.893 -0.4 1	Sspon.07G0016630-2B-mRNA-1:cds 0.900 -0.2 2	KQL12840 0.921 0.5 1	TKW23958 0.919 0.5 1	EES15499 0.904 -0.0 2	Zm00001eb194830_P004 0.907 0.1 1
Os09t0549600-00	ok	0.633551	Glycine_max	0.633551	Glycine_max	0.633551	Glycine_max	grass specific						Heavy metal transport/detoxification protein domain containing protein	GO:0030001	metal ion transport	The directed movement of metal ions, any metal ion with an electric charge, into, out of or within a cell, or between cells, by means of some agent such as a transporter or pore.	IEA	GO:0046872	metal ion binding	Binding to a metal ion.	IEA					397.6	0.767857	0.908844	0.975101	16	1	PNT65087 0.891 -0.4 1	HORVU.MOREX.r3.5HG0503080.1 0.865 -0.9 1	LPERR09G14550.1 0.848 -1.2 1	cds.KYUSt_chr3.8462 0.914 0.1 1	ORUFI09G20330.1 0.912 0.1 1	Os09t0549600-00 0.931 0.5 1	SECCE5Rv1G0346850.1 0.916 0.2 1	TraesCS5A02G349700.1 0.927 0.4 1	scaffold16.653.cds 0.955 0.9 1	TVU10311 0.925 0.3 1	PUZ71837 0.902 -0.1 1	genblast_Os09t0549600-00_Saccharum_spontaneum_2D 0.768 -2.9 2	KQL25595 0.975 1.4 1	genblast_Os09t0549600-00_Setaria_viridis_2 0.944 0.7 1	EER97140 0.940 0.6 1	Zm00001eb320930_P001 0.928 0.4 1
Os08t0550600-01	ok	0.569995	Ananas_comosus	0.619712	Dioscorea_rotundata	0.633133	Vitis_vinifera	grass specific						Hypothetical conserved gene	GO:0006812; GO:0006885; GO:0055085; GO:1902600	cation transport; regulation of pH; transmembrane transport; proton transmembrane transport	The directed movement of cations, atoms or small molecules with a net positive charge, into, out of or within a cell, or between cells, by means of some agent such as a transporter or pore.; Any process involved in the maintenance of an internal equilibrium of hydrogen ions, thereby modulating the internal pH, within an organism or cell.; The process in which a solute is transported across a lipi…	IEA; IBA; IEA; IEA	GO:0015299	solute:proton antiporter activity	Enables the transfer of a solute or solutes from one side of a membrane to the other according to the reaction: solute(out) + H+(in) = solute(in) + H+(out).	IEA	GO:0009536; GO:0009941; GO:0012505; GO:0016020; GO:0016021	plastid; chloroplast envelope; endomembrane system; membrane; integral component of membrane	Any member of a family of organelles found in the cytoplasm of plants and some protists, which are membrane-bounded and contain DNA. Plant plastids develop from a common type, the proplastid.; The double lipid bilayer enclosing the chloroplast and separating its contents from the rest of the cytoplasm; includes the intermembrane space.; A collection of membranous structures involved in transport …	IEA; IEA; IBA; IEA; IEA	1713.7	0.881776	0.944543	0.987046	16	0	KQJ99279 0.901 -1.3 1	HORVU.MOREX.r3.4HG0411980.1 0.929 -0.5 1	LPERR08G19680.1 0.882 -1.8 1	cds.KYUSt_chr7.24344 0.943 -0.1 1	ORUFI08G25460.1 0.938 -0.2 1	genblast_Os08t0550600-01_Oryza_sativa_8 0.895 -1.5 1	SECCE5Rv1G0369700.1 0.922 -0.7 1	TraesCS5A02G512200.1 0.923 -0.6 1	scaffold284.118.cds 0.959 0.4 1	TVU04595 0.944 -0.0 1	PUZ52605 0.975 0.9 1	Sspon.06G0004030-1A-mRNA-1:cds 0.987 1.2 1	KQL02882 0.973 0.8 1	TKW11662 0.974 0.9 1	EES15222 0.984 1.2 1	Zm00001eb202900_P001 0.984 1.2 1
Os01t0721000-01Zm00001eb154680_P001	ok	0.595548	Musa_acuminata	0.633079	Coffea_canephora	0.633079	Coffea_canephora	grass specific						NB-ARC domain containing protein	GO:0006952	defense response	Reactions, triggered in response to the presence of a foreign body or the occurrence of an injury, which result in restriction of damage to the organism attacked or prevention/recovery from the infection caused by the attack.	IEA									929.9	0.779976	0.869052	0.935154	16	2	genblast_Os01t0721000-01Zm00001eb154680_P001_Brachypodium_distachyon_2 0.827 -0.8 1	HORVU.MOREX.r3.3HG0285710.1.CDS1 0.903 0.6 1	LPERR01G25060.4 0.930 1.2 5	cds.KYUSt_chr3.29387 0.886 0.3 1	ORUFI01G32280.1 0.918 0.9 4	Os01t0721000-01 0.921 1.0 1	SECCE3Rv1G0188930.1.CDS.1 0.916 0.9 1	TraesCS3A02G287200.1.cds1 0.935 1.3 1	scaffold143.327.cds 0.798 -1.4 1	TVU34477 0.856 -0.3 1	PUZ55000 0.883 0.3 1	Sspon.03G0007540-1A-mRNA-1.cds1 0.780 -1.7 1	KQL06773 0.869 0.0 1	TKW16504 0.869 -0.0 1	EES01382 0.828 -0.8 1	Zm00001eb361650_P001 0.786 -1.6 1
Os01t0700000-01	ok	0.631874	Arabidopsis_halleri	0.631874	Arabidopsis_halleri	0.631874	Arabidopsis_halleri	grass specific																			500.1	0.713257	0.81295	0.871426	16	0	KQK09356 0.811 -0.0 1	HORVU.MOREX.r3.3HG0283080.1 0.799 -0.3 1	LPERR01G23890.1 0.778 -0.9 1	cds.KYUSt_chr3.28363 0.713 -2.5 1	ORUFI01G30840.1 0.831 0.4 1	Os01t0700000-01 0.834 0.5 1	SECCE3Rv1G0185300.1 0.835 0.5 1	TraesCS3A02G255400.1 0.830 0.4 1	scaffold113.33.cds 0.849 0.9 1	TVU03676 0.767 -1.1 1	PUZ55196 0.849 0.9 1	Sspon.03G0008190-3C-mRNA-1:cds 0.871 1.4 1	KQL06579 0.780 -0.8 1	TKW16247 0.780 -0.8 1	EES01330 0.847 0.8 1	Zm00001eb155670_P001 0.832 0.5 1
Os09t0476000-01	ok	0.507684	Ananas_comosus	0.603549	Dioscorea_rotundata	0.631723	Vitis_vinifera	grass specific						Prefoldin domain containing protein	GO:0010497	plasmodesmata-mediated intercellular transport	The movement of substances between cells via plasmodesmata. Plasmodesmata is a fine cytoplasmic channel, found in all higher plants, that connects the cytoplasm of one cell to that of an adjacent cell.	IEA	GO:0008017	microtubule binding	Binding to a microtubule, a filament composed of tubulin monomers.	IEA					546.6	0.922613	0.955086	0.983535	16	0	KQJ90641 0.946 -0.5 1	HORVU.MOREX.r3.5HG0488660.1 0.960 0.3 1	LPERR09G10120.1 0.946 -0.6 1	cds.KYUSt_chr5.35427 0.952 -0.2 1	ORUFI09G14870.1 0.933 -1.3 1	Os09t0476000-01 0.935 -1.2 1	SECCE5Rv1G0332580.1 0.963 0.5 1	TraesCS5A02G252200.1 0.965 0.6 1	scaffold336.31.cds 0.984 1.7 1	genblast_Os09t0476000-01_Eragrostis_curvula_3 0.923 -2.0 1	PUZ71155 0.957 0.1 1	Sspon.02G0012260-2B-mRNA-1:cds 0.971 1.0 1	KQL24929 0.967 0.7 1	TKW33646 0.966 0.7 1	EER96917 0.971 1.0 1	Zm00001eb315970_P001 0.942 -0.8 1
Os01t0829600-01	ok	0.630337	Actinidia_chinensis	0.630337	Actinidia_chinensis	0.630337	Actinidia_chinensis	grass specific																			733.1	0.718729	0.833166	0.892375	16	0	KQK10405 0.719 -2.8 1	HORVU.MOREX.r3.3HG0304030.1.CDS1 0.820 -0.3 1	LPERR01G30940.1 0.850 0.4 1	cds.KYUSt_chr3.36576 0.787 -1.1 1	ORUFI01G39310.1 0.861 0.7 1	Os01t0829600-01 0.860 0.7 1	SECCE3Rv1G0196400.1.CDS.1 0.830 -0.1 1	TraesCS3D02G343300.1.cds1 0.823 -0.2 1	scaffold171.91.cds 0.803 -0.7 1	TVU02356 0.847 0.3 1	PUZ54148 0.841 0.2 1	genblast_Os01t0829600-01_Saccharum_spontaneum_3B 0.892 1.5 1	KQL07552 0.859 0.6 1	TKW17525 0.855 0.5 1	genblast_Os01t0829600-01_Sorghum_bicolor_3 0.817 -0.4 1	Zm00001eb149070_P001 0.866 0.8 1
Os05t0366300-01	ok	0.437043	Musa_acuminata	0.541115	Dioscorea_rotundata	0.629868	Prunus_avium	grass specific																			1011.8	0.880213	0.948588	0.990314	16	0	KQK06669 0.914 -1.1 1	HORVU.MOREX.r3.1HG0060380.1 0.922 -0.9 1	LPERR05G10810.1 0.963 0.5 1	cds.KYUSt_chr1.30703 0.880 -2.2 1	ORUFI05G14810.1 0.953 0.1 1	Os05t0366300-01 0.947 -0.1 1	SECCE1Rv1G0034290.1 0.920 -0.9 1	TraesCS1B02G244700.1 0.919 -1.0 1	scaffold36.908.cds 0.990 1.4 1	TVU19019 0.946 -0.1 1	PUZ66341 0.985 1.2 1	Sspon.07G0009480-2B-mRNA-1:cds 0.967 0.6 1	KQL15814 0.977 0.9 1	TKW27733 0.977 0.9 1	EES18090 0.975 0.8 1	Zm00001eb285530_P001 0.944 -0.2 1
Os07t0147800-00	ok	0.498932	Ananas_comosus	0.621231	Dioscorea_rotundata	0.629837	Citrullus_lanatus	grass specific																			1592	0.769724	0.923646	0.967337	16	1	KQK21039 0.938 0.3 1	HORVU.MOREX.r3.2HG0153480.1 0.918 -0.1 1	LPERR07G02640.1 0.928 0.1 1	cds.KYUSt_chr2.28924 0.770 -3.5 2	ORUFI07G02780.1 0.927 0.1 1	Os07t0147800-00 0.926 0.1 1	SECCE2Rv1G0096440.1 0.922 -0.0 1	TraesCS2A02G252900.1 0.915 -0.2 1	scaffold63.427.cds 0.936 0.3 1	TVU41172 0.921 -0.1 1	PUZ68396 0.958 0.8 1	genblast_Os07t0147800-00_Saccharum_spontaneum_2D 0.934 0.2 1	KQL22423 0.967 1.0 1	TKW30415 0.966 1.0 1	OQU88434 0.919 -0.1 1	Zm00001eb420620_P001 0.933 0.2 1
Os07t0603300-01	ok	0.583362	Musa_acuminata	0.629148	Theobroma_cacao_matina	0.629148	Theobroma_cacao_matina	grass specific	RAP-DB	[Os] "TON1 RECRUIT MOTIF (TRM)-containing protein, Regulation of grain size and shape (Os07t0603300-01)"	[Os] "Wang Y et al. Nat Genet, 47(8):944-8 (2015) | Wang S et al. Nat Genet, 47(8):949-54 (2015)"	[Os] "GL7, GW7, qGW7, qGL7"	[Os] grain length to width ratio (TO:0002731) | grain size (TO:0000397) | grain length (TO:0000734) | grain shape (TO:0002730) | 1000-seed weight (TO:0000382) | seed development trait (TO:0000653) | inflorescence development trait (TO:0000621) | chalky endosperm (TO:0000266) | seed quality (TO:0000162) | yield trait (TO:0000371) | flag leaf length (TO:0002757)	TON1 RECRUIT MOTIF (TRM)-containing protein, Regulation of grain size and shap	GO:0051513	regulation of monopolar cell growth	Any process that modulates the frequency, rate or extent of monopolar cell growth, polarized growth from one end of a cell.	IEA									2015.9	0.857136	0.920557	0.955305	16	2	KQK15358 0.920 -0.0 1	HORVU.MOREX.r3.2HG0126960.1 0.935 0.5 1	LPERR07G18540.1 0.906 -0.6 1	cds.KYUSt_chr2.13740 0.904 -0.6 1	ORUFI07G22320.1 0.908 -0.5 1	Os07t0603300-01 0.910 -0.4 1	SECCE2Rv1G0083570.1 0.940 0.7 1	TraesCS2D02G183400.1 0.939 0.7 1	scaffold2.530.cds 0.940 0.7 1	TVU38067 0.907 -0.5 1	PUZ72826 0.952 1.2 1	genblast_Os07t0603300-01_Saccharum_spontaneum_2A 0.857 -2.4 2	KQL26571 0.896 -0.9 2	TKW35699 0.955 1.3 1	KXG36646 0.955 1.3 1	Zm00001eb326930_P001 0.906 -0.5 1
Os04t0284900-01	ok	0.594145	Ananas_comosus	0.628928	Prunus_dulcis	0.628928	Prunus_dulcis	grass specific						Similar to OSIGBa0145C02.7 protein					GO:0005516	calmodulin binding	Binding to calmodulin, a calcium-binding protein with many roles, both in the calcium-bound and calcium-free states.	IEA					744.6	0.700645	0.836263	0.914182	16	1	KQJ82028 0.701 -2.4 1	HORVU.MOREX.r3.2HG0158680.1.CDS1 0.810 -0.5 1	LPERR04G04240.1 0.826 -0.2 1	cds.KYUSt_chr2.31589 0.802 -0.6 1	ORUFI04G07220.1 0.787 -0.9 2	Os04t0284900-01 0.809 -0.5 1	SECCE2Rv1G0098700.1.CDS.1 0.806 -0.5 1	TraesCS2A02G270100.1.cds1 0.798 -0.7 1	scaffold14.409.cds 0.898 1.1 1	TVU13450 0.873 0.7 1	PUZ46420 0.914 1.4 1	genblast_Os04t0284900-01_Saccharum_spontaneum_5B 0.901 1.2 1	KQK96604 0.883 0.8 1	TKW03516 0.882 0.8 1	EER92536 0.862 0.5 1	Zm00001eb420220_P001 0.828 -0.1 1
Zm00001eb077540_P002	ok	0.358112	Ananas_comosus	0.62878	Manihot_esculenta	0.62878	Manihot_esculenta	grass specific							GO:0006952; GO:0050832; GO:0051707; GO:0098542	defense response; defense response to fungus; response to other organism; defense response to other organism	Reactions, triggered in response to the presence of a foreign body or the occurrence of an injury, which result in restriction of damage to the organism attacked or prevention/recovery from the infection caused by the attack.; Reactions triggered in response to the presence of a fungus that act to protect the cell or organism.; Any process that results in a change in state or activity of a cell o…	IEA; IEA; IEA; IEA	GO:0005515; GO:0043531	protein binding; ADP binding	Binding to a protein.; Binding to ADP, adenosine 5'-diphosphate.	IEA; IEA					1991	0.912808	0.948437	0.966801	16	0	KQJ83569 0.934 -1.0 1	HORVU.MOREX.r3.2HG0181540.1 0.965 1.1 1	LPERR04G15130.1 0.947 -0.1 1	cds.KYUSt_chr2.43150 0.958 0.6 1	ORUFI04G20120.1 0.967 1.2 1	genblast_Zm00001eb077540_P002_Oryza_sativa_4 0.953 0.3 1	SECCE2Rv1G0113210.1 0.963 1.0 1	TraesCS2A02G384100.1 0.963 1.0 1	scaffold56.152.cds 0.944 -0.3 1	TVU15241 0.947 -0.1 1	PUZ48000 0.957 0.6 1	Sspon.05G0007100-2B-mRNA-1:cds 0.922 -1.7 1	KQK98065 0.952 0.2 1	TKW05414 0.951 0.2 1	OQU81973 0.913 -2.3 1	Zm00001eb077540_P002 0.938 -0.7 1
Os09t0133800-01	ok	0.548869	Ananas_comosus	0.579149	Dioscorea_rotundata	0.628363	Theobroma_cacao_matina	grass specific																			1304.5	0.879647	0.921948	0.94657	16	4	KQK03527 0.901 -1.1 2	HORVU.MOREX.r3.3HG0250820.1 0.946 1.3 2	LPERR09G00120.1 0.880 -2.2 1	genblast_Os09t0133800-01_Lolium_perenne_3 0.912 -0.5 1	ORUFI09G01660.1 0.914 -0.4 1	Os09t0133800-01 0.913 -0.4 1	SECCE3Rv1G0170030.1 0.937 0.8 2	TraesCS3B02G195500.1 0.947 1.3 2	scaffold215.46.cds 0.935 0.7 1	genblast_Os09t0133800-01_Eragrostis_curvula_2 0.893 -1.5 1	PUZ50004 0.934 0.6 1	Sspon.06G0012040-1A-mRNA-1:cds 0.943 1.1 1	KQL00939 0.919 -0.2 1	TKW09144 0.923 0.1 1	EES14493 0.924 0.1 1	Zm00001eb261820_P001 0.929 0.4 1
Os05t0586400-01	ok	0.572602	Ananas_comosus	0.627337	Actinidia_chinensis	0.627337	Actinidia_chinensis	grass specific						Protein of unknown function DUF3133 domain containing protein	GO:1900150	regulation of defense response to fungus	Any process that modulates the frequency, rate or extent of defense response to fungus.	IEA									1631.5	0.85026	0.905432	0.950291	16	0	KQK04636 0.871 -1.0 1	HORVU.MOREX.r3.1HG0093060.1 0.884 -0.6 1	LPERR05G23210.1 0.894 -0.3 1	cds.KYUSt_chr1.41761 0.850 -1.7 1	ORUFI05G29460.1 0.894 -0.4 1	Os05t0586400-01 0.917 0.3 1	SECCE1Rv1G0061530.1 0.877 -0.9 1	TraesCS1D02G434200.2 0.883 -0.7 1	scaffold36.483.cds 0.922 0.5 1	TVU20116 0.871 -1.1 1	PUZ64559 0.938 1.0 1	Sspon.07G0000990-1A-mRNA-1:cds 0.945 1.2 1	KQL14088 0.950 1.4 1	TKW25618 0.950 1.4 1	KXG22639 0.946 1.2 1	Zm00001eb344970_P001 0.894 -0.3 1
Os01t0600300-02	ok	0.412457	Ananas_comosus	0.626648	Vitis_vinifera	0.626648	Vitis_vinifera	grass specific																			1130.3	0.937893	0.963522	0.981332	16	0	KQK08587 0.960 -0.3 1	HORVU.MOREX.r3.3HG0269890.1 0.961 -0.2 1	LPERR01G18590.1 0.971 0.6 1	cds.KYUSt_chr3.22481 0.939 -1.8 1	ORUFI01G24420.2 0.978 1.0 1	Os01t0600300-02 0.978 1.1 1	SECCE3Rv1G0179590.1 0.965 0.1 1	TraesCS3A02G215200.1 0.969 0.4 1	scaffold26.727.cds 0.981 1.3 1	TVU34439 0.962 -0.1 1	PUZ55953 0.968 0.3 1	Sspon.03G0011950-3C-mRNA-1:cds 0.955 -0.6 1	KQL05747 0.973 0.7 1	TKW15219 0.974 0.7 1	EES01020 0.945 -1.3 1	Zm00001eb357710_P006 0.938 -1.9 1
Os06t0711100-01	ok	0.345556	Ananas_comosus	0.535454	Dioscorea_rotundata	0.625339	Theobroma_cacao_matina	grass specific						Conserved hypothetical protein	GO:0006397	mRNA processing	Any process involved in the conversion of a primary mRNA transcript into one or more mature mRNA(s) prior to translation into polypeptide.	IEA					GO:0005634	nucleus	A membrane-bounded organelle of eukaryotic cells in which chromosomes are housed and replicated. In most cells, the nucleus contains all of the cell's chromosomes except the organellar chromosomes, and is the site of RNA synthesis and processing. In some species, or in specialized cell types, RNA metabolism or DNA replication may be absent.	IEA	700.9	0.721501	0.849979	0.932515	16	9	KQK17507 0.722 -1.8 2	HORVU.MOREX.r3.7HG0725440.1 0.890 0.6 1	LPERR06G22680.1 0.776 -1.0 2	cds.KYUSt_chr7.10265 0.761 -1.2 1	ORUFI06G29060.3 0.796 -0.8 2	Os06t0711100-01 0.788 -0.9 2	SECCE7Rv1G0505430.1 0.913 0.9 1	TraesCS7A02G407200.1 0.910 0.8 1	scaffold60.146.cds 0.853 0.0 2	TVU07640 0.931 1.1 1	PUZ59150 0.926 1.1 2	Sspon.08G0001720-4D-mRNA-1:cds 0.813 -0.5 2	KQL12171 0.933 1.2 1	TKW23374 0.930 1.1 2	EER88944 0.796 -0.8 2	Zm00001eb227700_P004 0.862 0.2 1
Os11t0116900-01Zm00001eb195420_P002	ok	0.625292	Glycine_max	0.625292	Glycine_max	0.625292	Glycine_max	grass specific	RAP-DB	[Os] "WRKY transcription factor 46, Disease resistance to Magnaporthe oryzae (Os11t0116900-01)"	[Os] "Xiao-qi Gao et al. Journal of Plant Biology, 63(3):177-188 (2020)"	[Os] OsWRKY46	[Os] bacterial blight disease resistance (TO:0000175) | iron sensitivity (TO:0000224) | UV light sensitivity (TO:0000160) | insect damage resistance (TO:0000261)	Similar to WRKY DNA binding domain containing protein, expressed	GO:0006355; GO:0050896	regulation of DNA-templated transcription; response to stimulus	Any process that modulates the frequency, rate or extent of cellular DNA-templated transcription.; Any process that results in a change in state or activity of a cell or an organism (in terms of movement, secretion, enzyme production, gene expression, etc.) as a result of a stimulus. The process begins with detection of the stimulus and ends with a change in state or activity or the cell or organ…	IEA; IEA	GO:0003677; GO:0003700; GO:0043565	DNA binding; DNA-binding transcription factor activity; sequence-specific DNA binding	Any molecular function by which a gene product interacts selectively and non-covalently with DNA (deoxyribonucleic acid).; A transcription regulator activity that modulates transcription of gene sets via selective and non-covalent binding to a specific double-stranded genomic DNA sequence (sometimes referred to as a motif) within a cis-regulatory region. Regulatory regions include promoters (prox…	IEA; IEA; IEA	GO:0005634	nucleus	A membrane-bounded organelle of eukaryotic cells in which chromosomes are housed and replicated. In most cells, the nucleus contains all of the cell's chromosomes except the organellar chromosomes, and is the site of RNA synthesis and processing. In some species, or in specialized cell types, RNA metabolism or DNA replication may be absent.	IEA	471.3	0.862296	0.928005	0.973053	16	0	KQJ89441 0.867 -1.9 1	HORVU.MOREX.r3.4HG0352780.1 0.925 -0.1 1	LPERR12G01060.1 0.938 0.3 1	cds.KYUSt_chr4.23588 0.893 -1.1 1	ORUFI11G01040.1 0.922 -0.2 1	Os11t0116900-01 0.922 -0.2 1	SECCE4Rv1G0229800.1 0.919 -0.3 1	TraesCS4A02G193600.1 0.930 0.1 1	scaffold144.227.cds 0.961 1.0 1	TVU27250 0.941 0.4 1	PUZ43458 0.949 0.7 1	Sspon.05G0021100-1A-mRNA-1:cds 0.941 0.4 1	KQK93358 0.965 1.2 1	TKV99012 0.973 1.4 1	OQU82728 0.940 0.4 1	Zm00001eb195420_P002 0.862 -2.1 1
Zm00001eb152060_P001	ok	0.567589	Ananas_comosus	0.61049	Dioscorea_rotundata	0.624142	Pistacia_vera	grass specific																			2827.4	0.767101	0.875042	0.938212	16	2	KQK09942 0.767 -2.3 3	HORVU.MOREX.r3.3HG0291690.1 0.888 0.3 1	LPERR01G27840.2 0.888 0.3 1	genblast_Zm00001eb152060_P001_Lolium_perenne_3 0.823 -1.1 1	ORUFI01G35560.1 0.881 0.1 1	genblast_Zm00001eb152060_P001_Oryza_sativa_1 0.812 -1.3 2	SECCE3Rv1G0191140.1 0.887 0.3 1	TraesCS3B02G338100.1 0.897 0.5 1	scaffold171.275.cds 0.872 -0.1 1	TVU34986 0.877 0.0 1	genblast_Zm00001eb152060_P001_Panicum_hallii_HAL2_5 0.937 1.3 1	genblast_Zm00001eb152060_P001_Saccharum_spontaneum_3C 0.879 0.1 1	KQL07146 0.828 -1.0 1	TKW16994 0.932 1.2 1	OQU87616 0.938 1.3 1	Zm00001eb152060_P001 0.894 0.4 1
Os03t0762900-01	ok	0.567493	Ananas_comosus	0.578124	Dioscorea_rotundata	0.623943	Actinidia_chinensis	grass specific						Protein of unknown function DUF566 family protein	GO:0007098; GO:0051225	centrosome cycle; spindle assembly	The cell cycle process in which centrosome duplication and separation takes place. The centrosome cycle can operate with a considerable degree of independence from other processes of the cell cycle.; The aggregation, arrangement and bonding together of a set of components to form the spindle, the array of microtubules and associated molecules that serves to move duplicated chromosomes apart.	IBA; IBA	GO:0008017	microtubule binding	Binding to a microtubule, a filament composed of tubulin monomers.	IBA	GO:0005737; GO:0005813; GO:0005880	cytoplasm; centrosome; nuclear microtubule	The contents of a cell excluding the plasma membrane and nucleus, but including other subcellular structures.; A structure comprised of a core structure (in most organisms, a pair of centrioles) and peripheral material from which a microtubule-based structure, such as a spindle apparatus, is organized. Centrosomes occur close to the nucleus during interphase in many eukaryotic cells, though in an…	IBA; IBA; IBA	1335.7	0.92139	0.95077	0.987872	16	0	KQK13057 0.931 -0.8 1	HORVU.MOREX.r3.5HG0512660.1 0.930 -0.9 1	LPERR03G29530.1 0.936 -0.6 1	cds.KYUSt_chr4.9101 0.928 -1.0 1	ORUFI03G36590.1 0.938 -0.6 1	Os03t0762900-01 0.937 -0.6 1	SECCE5Rv1G0354540.1 0.921 -1.2 1	TraesCS5D02G410900.1 0.925 -1.1 1	scaffold3.1036.cds 0.981 1.3 1	TVU44867 0.952 0.0 1	PUZ36906 0.978 1.2 1	Sspon.01G0026320-3C-mRNA-1 0.945 -0.2 1	KQK86973 0.983 1.4 1	TKV91209 0.988 1.6 1	OQU90937 0.976 1.1 1	Zm00001eb058300_P003 0.963 0.5 1
Os12t0160400-01	ok	0.510253	Ananas_comosus	0.61121	Dioscorea_rotundata	0.623817	Vitis_vinifera	grass specific	Knetminer-wheat		[Ta] PMID:27540635	[Ta] LHW	[Ta] ash content TO:0000607	Basic helix-loop-helix dimerisation region bHLH domain containing protein	GO:0006355; GO:0048364	regulation of DNA-templated transcription; root development	Any process that modulates the frequency, rate or extent of cellular DNA-templated transcription.; The process whose specific outcome is the progression of the root over time, from its formation to the mature structure. The root is the water- and mineral-absorbing part of a plant which is usually underground, does not bear leaves, tends to grow downwards and is typically derived from the radicle …	IBA; IEA	GO:0003700; GO:0046983	DNA-binding transcription factor activity; protein dimerization activity	A transcription regulator activity that modulates transcription of gene sets via selective and non-covalent binding to a specific double-stranded genomic DNA sequence (sometimes referred to as a motif) within a cis-regulatory region. Regulatory regions include promoters (proximal and distal) and enhancers. Genes are transcriptional units, and include bacterial operons.; The formation of a protein…	IEA; IEA	GO:0005634	nucleus	A membrane-bounded organelle of eukaryotic cells in which chromosomes are housed and replicated. In most cells, the nucleus contains all of the cell's chromosomes except the organellar chromosomes, and is the site of RNA synthesis and processing. In some species, or in specialized cell types, RNA metabolism or DNA replication may be absent.	IEA	1975.1	0.934991	0.955186	0.973571	16	0	KQJ92159 0.956 0.0 1	HORVU.MOREX.r3.5HG0458030.1 0.948 -0.5 1	LPERR12G03450.1 0.942 -1.0 1	cds.KYUSt_chr5.13112 0.959 0.3 1	ORUFI12G04250.1 0.935 -1.5 1	Os12t0160400-01 0.935 -1.6 1	SECCE5Rv1G0316150.1 0.951 -0.3 1	TraesCS5A02G125200.1 0.954 -0.1 1	scaffold97.240.cds 0.967 0.9 1	TVU50966 0.949 -0.5 1	PUZ63039 0.974 1.4 1	Sspon.05G0018960-1P-mRNA-1:cds 0.944 -0.9 1	KQK99606 0.973 1.4 1	TKW07447 0.973 1.4 1	EES15701 0.967 0.9 1	Zm00001eb407240_P001 0.957 0.1 1
Os07t0120400-01Zm00001eb043870_P001	ok	0.622775	Camelina_sativa	0.622775	Camelina_sativa	0.622775	Camelina_sativa	grass specific						Cyclin-like F-box domain containing protein					GO:0005515	protein binding	Binding to a protein.	IEA					663	0.745701	0.876141	0.954449	16	2	PNT60755 0.789 -1.2 1	HORVU.MOREX.r3.2HG0155180.1 0.868 -0.1 1	LPERR07G07560.1 0.756 -1.7 2	cds.KYUSt_chr4.1560 0.746 -1.8 1	ORUFI07G01350.1 0.844 -0.4 4	Os07t0120400-01 0.861 -0.2 1	SECCE2Rv1G0097090.1.CDS.1 0.852 -0.3 1	TraesCS2B02G276400.1 0.872 -0.1 1	scaffold199.73.cds 0.952 1.1 1	TVU41798 0.827 -0.7 1	PUZ51633 0.944 0.9 1	Sspon.06G0005800-3C-mRNA-1.cds1 0.923 0.7 1	KQL01950 0.954 1.1 1	TKW10476 0.954 1.1 1	EES15051 0.942 0.9 1	Zm00001eb332480_P001 0.935 0.8 1
Os07t0250900-01	ok	0.573036	Ananas_comosus	0.620212	Cucumis_sativus	0.620212	Cucumis_sativus	grass specific						Harpin-induced 1 domain containing protein	GO:0098542	defense response to other organism	Reactions triggered in response to the presence of another organism that act to protect the cell or organism from damage caused by that organism.	IEA					GO:0005886; GO:0009506; GO:0016020; GO:0016021; GO:0046658	plasma membrane; plasmodesma; membrane; integral component of membrane; anchored component of plasma membrane	The membrane surrounding a cell that separates the cell from its external environment. It consists of a phospholipid bilayer and associated proteins.; A fine cytoplasmic channel, found in all higher plants, that connects the cytoplasm of one cell to that of an adjacent cell.; A lipid bilayer along with all the proteins and protein complexes embedded in it an attached to it.; The component of a me…	IBA; IBA; IEA; IEA; IBA	462.1	0.815408	0.924151	0.984203	16	0	KQK20238 0.895 -0.6 1	HORVU.MOREX.r3.2HG0199510.1.CDS1 0.923 -0.0 1	LPERR07G07640.1 0.905 -0.4 1	cds.KYUSt_chr6.23283 0.815 -2.2 1	ORUFI07G09090.1 0.933 0.2 1	Os07t0250900-01 0.930 0.1 1	SECCE2Rv1G0126150.1.CDS.1 0.957 0.7 1	TraesCS2A02G482600.1.cds1 0.953 0.6 1	scaffold28.85.cds 0.926 0.0 1	genblast_Os07t0250900-01_Eragrostis_curvula_4 0.820 -2.1 1	PUZ68981 0.921 -0.1 1	Sspon.02G0021330-1A-mRNA-1:cds 0.984 1.2 1	KQL23167 0.919 -0.1 1	TKW31370 0.973 1.0 1	EER96145 0.963 0.8 1	Zm00001eb304500_P001 0.969 0.9 1
Os02t0574500-01	ok	0.577951	Musa_acuminata	0.614912	Dioscorea_rotundata	0.619517	Amborella_trichopoda	grass specific						General substrate transporter domain containing protein	GO:0034219; GO:0055085	carbohydrate transmembrane transport; transmembrane transport	The process in which a carbohydrate is transported across a membrane.; The process in which a solute is transported across a lipid bilayer, from one side of a membrane to the other.	IEA; IEA	GO:0005351; GO:0015144; GO:0022857	carbohydrate:proton symporter activity; carbohydrate transmembrane transporter activity; transmembrane transporter activity	Enables the transfer of a solute or solutes from one side of a membrane to the other according to the reaction: carbohydrate(out) + H+(out) = carbohydrate(in) + H+(in).; Enables the transfer of carbohydrate from one side of a membrane to the other.; Enables the transfer of a substance, usually a specific substance or a group of related substances, from one side of a membrane to the other.	IBA; IEA; IEA	GO:0005887; GO:0016020; GO:0016021	integral component of plasma membrane; membrane; integral component of membrane	The component of the plasma membrane consisting of the gene products and protein complexes having at least some part of their peptide sequence embedded in the hydrophobic region of the membrane.; A lipid bilayer along with all the proteins and protein complexes embedded in it an attached to it.; The component of a membrane consisting of the gene products and protein complexes having at least some…	IBA; IEA; IEA	781.9	0.810845	0.922209	0.982223	16	1	PNT68888 0.911 -0.3 1	HORVU.MOREX.r3.2HG0198800.1 0.926 0.1 1	LPERR02G17440.4 0.888 -0.8 1	cds.KYUSt_scaffold_2697.92 0.901 -0.5 1	genblast_Os02t0574500-01_Oryza_rufipogon_2 0.936 0.3 1	Os02t0574500-01 0.936 0.3 1	SECCE2Rv1G0125540.1 0.907 -0.4 1	TraesCS2D02G477900.1 0.898 -0.6 1	scaffold17.536.cds 0.965 1.0 1	TVU29559 0.912 -0.2 1	PUZ76229 0.982 1.4 1	Sspon.04G0009920-2B-mRNA-1:cds 0.811 -2.6 2	KQL30153 0.978 1.3 1	TKW39875 0.976 1.2 1	OQU85191 0.938 0.4 1	Zm00001eb244810_P001 0.890 -0.7 1
Os02t0817000-01	ok	0.58106	Ananas_comosus	0.612237	Dioscorea_rotundata	0.618918	Malus_domestica_golden	grass specific						Homeodomain-related domain containing protein	GO:0006338	chromatin remodeling	A dynamic process of chromatin reorganization resulting in changes to chromatin structure. These changes allow DNA metabolic processes such as transcriptional regulation, DNA recombination, DNA repair, and DNA replication.	IBA	GO:0003677; GO:0003682; GO:0016887; GO:0042393; GO:0140658	DNA binding; chromatin binding; ATP hydrolysis activity; histone binding; ATP-dependent chromatin remodeler activity	Any molecular function by which a gene product interacts selectively and non-covalently with DNA (deoxyribonucleic acid).; Binding to chromatin, the network of fibers of DNA, protein, and sometimes RNA, that make up the chromosomes of the eukaryotic nucleus during interphase.; Catalysis of the reaction: ATP + H2O = ADP + H+ phosphate. ATP hydrolysis is used in some reactions as an energy source, …	IBA; IBA; IBA; IBA; IBA	GO:0000785; GO:0005634	chromatin; nucleus	The ordered and organized complex of DNA, protein, and sometimes RNA, that forms the chromosome.; A membrane-bounded organelle of eukaryotic cells in which chromosomes are housed and replicated. In most cells, the nucleus contains all of the cell's chromosomes except the organellar chromosomes, and is the site of RNA synthesis and processing. In some species, or in specialized cell types, RNA met…	IBA; IBA	1796.2	0.680826	0.84257	0.928738	16	3	KQK01353 0.777 -0.9 2	HORVU.MOREX.r3.6HG0629600.1 0.681 -2.3 2	LPERR02G30770.1 0.845 0.0 1	genblast_Os02t0817000-01_Lolium_perenne_6 0.821 -0.3 1	ORUFI02G38810.1 0.870 0.4 1	Os02t0817000-01 0.870 0.4 1	SECCE6Rv1G0422650.1 0.858 0.2 1	TraesCS6D02G377200.2 0.856 0.2 1	scaffold272.109.cds 0.887 0.6 1	genblast_Os02t0817000-01_Eragrostis_curvula_1 0.754 -1.2 2	PUZ78241 0.890 0.7 1	genblast_Os02t0817000-01_Saccharum_spontaneum_4D 0.890 0.7 1	KQL32097 0.929 1.2 1	TKW42256 0.927 1.2 1	KXG31354 0.892 0.7 1	Zm00001eb258900_P001 0.733 -1.5 1
Os02t0288925-00Zm00001eb236980_P001	no match Phyllostachys_violascens (Bambusoideae)	0.618806	Citrullus_lanatus	0.618806	Citrullus_lanatus	0.618806	Citrullus_lanatus	grass specific						Hypothetical conserved gene					GO:0005515	protein binding	Binding to a protein.	IEA					728.5	0.694852	0.786445	0.88291	16	1	KQJ81982 0.783 -0.1 1	HORVU.MOREX.r3.6HG0555260.1 0.742 -0.7 1	LPERR02G10540.1 0.714 -1.1 3	cds.KYUSt_chr3.18249 0.750 -0.6 1	ORUFI02G12870.1 0.739 -0.7 1	Os02t0288925-00 0.742 -0.7 1	SECCEUnv1G0529310.1.CDS.1 0.714 -1.1 1	TraesCS7D02G484000.1 0.738 -0.8 1	scaffold212.71.cds 0.823 0.6 1	TVU32421 0.695 -1.4 1	PUZ75208 0.883 1.5 1	Sspon.04G0026690-1B-mRNA-1:cds 0.850 1.0 1	KQL29274 0.871 1.3 1	TKW38675 0.871 1.3 1	EES04945 0.821 0.5 1	Zm00001eb236980_P001 0.846 0.9 1
Os07t0554100-00	ok	0.618606	Malus_domestica_golden	0.618606	Malus_domestica_golden	0.618606	Malus_domestica_golden	grass specific																			776.1	0.663703	0.860553	0.962891	16	1	KQK15814 0.920 0.6 1	HORVU.MOREX.r3.2HG0136340.1.CDS1 0.953 0.9 1	LPERR07G15700.1 0.803 -0.5 1	cds.KYUSt_chr2.17546 0.916 0.5 1	ORUFI07G18990.1 0.698 -1.5 2	Os07t0554100-00 0.792 -0.6 1	SECCE2Rv1G0088430.1.CDS.1 0.949 0.8 1	TraesCS2D02G216100.1.cds1 0.963 0.9 1	scaffold43.624.cds 0.930 0.6 1	genblast_Os07t0554100-00_Eragrostis_curvula_4 0.704 -1.4 1	PUZ72436 0.949 0.8 1	Sspon.07G0020540-1A-mRNA-1:cds 0.664 -1.8 1	KQL26170 0.731 -1.2 1	TKW35239 0.944 0.8 1	EER97364 0.929 0.6 1	Zm00001eb323800_P001 0.924 0.6 1
Os01t0253200-00	ok	0.441805	Ananas_comosus	0.618346	Prunus_persica	0.618346	Prunus_persica	grass specific						Similar to pectinesterase inhibitor domain containing protein					GO:0004857; GO:0030599; GO:0046910	enzyme inhibitor activity; pectinesterase activity; pectinesterase inhibitor activity	Binds to and stops, prevents or reduces the activity of an enzyme.; Catalysis of the reaction: pectin + n H2O = n methanol + pectate.; Binds to and stops, prevents or reduces the activity of pectinesterase.	IEA; IBA; IBA					332.5	0.851429	0.92532	0.971429	16	0	KQK03623 0.851 -2.2 1	HORVU.MOREX.r3.3HG0252840.1.CDS1 0.949 0.7 1	LPERR01G09190.1 0.924 -0.0 1	cds.KYUSt_chr3.17394 0.878 -1.4 1	ORUFI01G10480.1 0.954 0.8 1	Os01t0253200-00 0.954 0.8 1	SECCE3Rv1G0170940.1.CDS.1 0.971 1.3 1	TraesCS3A02G171800.1.cds1 0.937 0.3 1	scaffold47.241.cds 0.948 0.7 1	TVU22413 0.866 -1.7 1	PUZ57484 0.939 0.4 1	Sspon.03G0017540-4D-mRNA-1:cds 0.920 -0.2 1	KQL03901 0.947 0.6 1	TKW12805 0.943 0.5 1	EES00502 0.900 -0.7 1	Zm00001eb333680_P001 0.925 -0.0 1
Os05t0372000-01	ok	0.208167	Ananas_comosus	0.617843	Olea_europaea_sylvestris	0.617843	Olea_europaea_sylvestris	commelinid specific						Ribosomal protein L22/L17 family protein	GO:0006099; GO:0006121	tricarboxylic acid cycle; mitochondrial electron transport, succinate to ubiquinone	A nearly universal metabolic pathway in which the acetyl group of acetyl coenzyme A is effectively oxidized to two CO2 and four pairs of electrons are transferred to coenzymes. The acetyl group combines with oxaloacetate to form citrate, which undergoes successive transformations to isocitrate, 2-oxoglutarate, succinyl-CoA, succinate, fumarate, malate, and oxaloacetate again, thus completing the …	IEA; IEA					GO:0005743; GO:0005749; GO:0016020; GO:0016021	mitochondrial inner membrane; mitochondrial respiratory chain complex II, succinate dehydrogenase complex (ubiquinone); membrane; integral component of membrane	The inner, i.e. lumen-facing, lipid bilayer of the mitochondrial envelope. It is highly folded to form cristae.; A protein complex located in the mitochondrial inner membrane that forms part of the mitochondrial respiratory chain. Contains the four polypeptide subunits of succinate dehydrogenase, flavin-adenine dinucleotide and iron-sulfur. Catalyzes the oxidation of succinate by ubiquinone. Conn…	IEA; IEA; IEA; IEA	450.6	0.732357	0.903004	0.996005	16	0	KQK06624 0.940 0.4 1	HORVU.MOREX.r3.1HG0059870.1 0.924 0.2 1	genblast_Os05t0372000-01_Leersia_perrieri_5 0.747 -1.8 1	cds.KYUSt_chr3.43058 0.732 -2.0 1	ORUFI05G15180.1 0.794 -1.3 1	Os05t0372000-01 0.821 -0.9 1	SECCE1Rv1G0034470.1 0.922 0.2 1	TraesCS1D02G235700.1 0.956 0.6 1	scaffold36.939.cds 0.991 1.0 1	TVU19107 0.884 -0.2 1	PUZ66286 0.969 0.8 1	Sspon.07G0024410-3D-mRNA-1:cds 0.904 0.0 1	KQL15775 0.996 1.1 1	TKW27682 0.996 1.1 1	EES19420 0.894 -0.1 1	Zm00001eb351000_P001 0.978 0.9 1
Os12t0605300-01	ok	0.449356	Ananas_comosus	0.617657	Beta_vulgaris	0.617657	Beta_vulgaris	grass specific						Tesmin/TSO1-like, CXC domain containing protein	GO:0006355	regulation of DNA-templated transcription	Any process that modulates the frequency, rate or extent of cellular DNA-templated transcription.	IEA	GO:0003700	DNA-binding transcription factor activity	A transcription regulator activity that modulates transcription of gene sets via selective and non-covalent binding to a specific double-stranded genomic DNA sequence (sometimes referred to as a motif) within a cis-regulatory region. Regulatory regions include promoters (proximal and distal) and enhancers. Genes are transcriptional units, and include bacterial operons.	IEA	GO:0005634	nucleus	A membrane-bounded organelle of eukaryotic cells in which chromosomes are housed and replicated. In most cells, the nucleus contains all of the cell's chromosomes except the organellar chromosomes, and is the site of RNA synthesis and processing. In some species, or in specialized cell types, RNA metabolism or DNA replication may be absent.	IEA	846.1	0.815388	0.90304	0.951542	16	0	KQJ85912 0.921 0.4 1	HORVU.MOREX.r3.5HG0432270.1 0.899 -0.1 1	LPERR12G15270.1 0.864 -1.0 1	genblast_Os12t0605300-01_Lolium_perenne_5 0.815 -2.2 1	ORUFI12G20240.1 0.943 1.0 1	Os12t0605300-01 0.952 1.2 1	SECCE5Rv1G0304320.1 0.864 -1.0 1	TraesCS5D02G065500.1 0.861 -1.1 1	scaffold76.341.cds 0.923 0.5 1	TVU49190 0.868 -0.9 1	PUZ67829 0.936 0.8 1	Sspon.02G0030680-3C-mRNA-1:cds 0.891 -0.3 1	KQL17122 0.948 1.1 1	TKW29491 0.948 1.1 1	EES17352 0.922 0.5 1	Zm00001eb031300_P001 0.895 -0.2 1
Os06t0524300-01	ok	0.435266	Ananas_comosus	0.557132	Dioscorea_rotundata	0.61761	Vitis_vinifera	grass specific						Protein of unknown function DUF3133 domain containing protein	GO:1900150	regulation of defense response to fungus	Any process that modulates the frequency, rate or extent of defense response to fungus.	IEA									1762.6	0.903098	0.935954	0.957903	16	0	KQK18069 0.938 0.1 1	HORVU.MOREX.r3.7HG0719390.1 0.948 0.7 1	LPERR06G13890.1 0.927 -0.5 1	cds.KYUSt_chr7.16480 0.910 -1.5 1	ORUFI06G17820.1 0.948 0.7 1	Os06t0524300-01 0.948 0.7 1	SECCE7Rv1G0501550.1 0.951 0.8 1	TraesCS7A02G351500.1 0.958 1.2 1	scaffold33.360.cds 0.933 -0.1 1	TVU08967 0.908 -1.5 1	PUZ60488 0.957 1.2 1	Sspon.08G0008200-2B-mRNA-1:cds 0.903 -1.8 1	KQL10808 0.948 0.7 1	TKW21658 0.948 0.7 1	EER88427 0.926 -0.5 1	Zm00001eb382900_P001 0.922 -0.8 1
Os03t0800800-01	ok	0.498588	Ananas_comosus	0.617532	Pistacia_vera	0.617532	Pistacia_vera	grass specific						Forkhead-associated domain containing protein	GO:0043981; GO:0043982; GO:0043984; GO:0045944	histone H4-K5 acetylation; histone H4-K8 acetylation; histone H4-K16 acetylation; positive regulation of transcription by RNA polymerase II	The modification of histone H4 by the addition of an acetyl group to a lysine residue at position 5 of the histone.; The modification of histone H4 by the addition of an acetyl group to a lysine residue at position 8 of the histone.; The modification of histone H4 by the addition of an acetyl group to a lysine residue at position 16 of the histone.; Any process that activates or increases the fre…	IEA; IEA; IEA; IBA	GO:0002151; GO:0005515	G-quadruplex RNA binding; protein binding	Binding to a G-quadruplex RNA structure, in which groups of four guanines adopt a flat, cyclic hydrogen-bonding arrangement known as a guanine tetrad.; Binding to a protein.	IEA; IEA	GO:0031011; GO:0044545; GO:0071339	Ino80 complex; NSL complex; MLL1 complex	A multisubunit protein complex that contains the Ino80p ATPase; exhibits chromatin remodeling activity.; A histone acetyltransferase complex that catalyzes the acetylation of a histone H4 lysine residues at several positions. In human, it contains the catalytic subunit MOF, NSL1/KIAA1267, NSL2/KANSL2, NSL3/KANSL3, MCRS1, PHF20, OGT1, WDR5 and HCF1.; A protein complex that can methylate lysine-4 o…	IEA; IBA; IEA	1841.2	0.860254	0.909305	0.941071	16	2	KQK12651 0.902 -0.2 1	HORVU.MOREX.r3.5HG0520740.1 0.903 -0.2 1	LPERR03G31870.1 0.874 -1.3 1	cds.KYUSt_chr4.6533 0.903 -0.2 1	ORUFI03G39290.1 0.914 0.2 1	Os03t0800800-01 0.916 0.2 1	SECCE7Rv1G0482900.1 0.870 -1.4 1	TraesCS5A02G448100.1 0.911 0.1 1	scaffold19.591.cds 0.938 1.0 1	TVU44535 0.868 -1.4 2	PUZ64492 0.940 1.1 1	genblast_Os03t0800800-01_Saccharum_spontaneum_1A 0.935 0.9 1	KQL14025 0.941 1.1 1	TKV90024 0.940 1.1 1	KXG39541 0.934 0.9 1	Zm00001eb212750_P002 0.860 -1.7 2
Os06t0352900-01	ok	0.565322	Musa_acuminata	0.617099	Citrus_clementina	0.617099	Citrus_clementina	grass specific	RAP-DB	[Os] "Photosystem II (PSII) auxiliary protein, Regulation of D1 protein stability of PSII (Os06t0352900-01);Hypothetical conserved gene. (Os06t0352900-02)"	[Os] "Reddy MR et al. J Adv Res, 30:197-211 (2021)"	[Os] OsPAP90	[Os] light intensity sensitivity (TO:0000460) | drought tolerance (TO:0000276) | hydrogen peroxide content (TO:0000605) | chloroplast development trait (TO:0002715) | photosynthetic ability (TO:0000316)														1705.4	0.817169	0.896905	0.946699	16	0	KQK04842 0.859 -0.9 1	HORVU.MOREX.r3.1HG0089130.1.CDS1 0.864 -0.8 1	LPERR06G12980.1 0.886 -0.3 1	cds.KYUSt_chr1.40340 0.859 -0.9 1	ORUFI06G15130.1 0.930 0.8 1	Os06t0352900-01 0.931 0.8 1	SECCE1Rv1G0058150.1.CDS.1 0.859 -0.9 1	TraesCS1D02G410600.1.cds1 0.858 -0.9 1	scaffold140.41.cds 0.940 1.0 1	genblast_Os06t0352900-01_Eragrostis_curvula_3 0.817 -1.9 1	PUZ60911 0.939 1.0 1	genblast_Os06t0352900-01_Saccharum_spontaneum_1C 0.873 -0.6 1	KQL07015 0.945 1.2 1	TKW16819 0.947 1.2 1	genblast_Os06t0352900-01_Sorghum_bicolor_1 0.919 0.5 1	Zm00001eb014970_P001 0.926 0.7 1
Os12t0228350-00	no match Phyllostachys_violascens (Bambusoideae)	0.61678	Daucus_carota	0.61678	Daucus_carota	0.61678	Daucus_carota	grass specific																			661.5	0.671353	0.796249	0.870899	16	1	PNT73838 0.859 0.9 1	HORVU.MOREX.r3.5HG0477290.1 0.682 -1.7 1	genblast_Os12t0228350-00_Leersia_perrieri_12 0.702 -1.4 1	genblast_Os12t0228350-00_Lolium_perenne_7 0.832 0.5 1	ORUFI09G02220.1 0.871 1.1 1	Os09t0246700-01 0.870 1.1 1	SECCE1Rv1G0042300.1 0.671 -1.8 1	TraesCS1B02G306000.1.cds1 0.752 -0.7 1	scaffold1.412.cds 0.762 -0.5 1	TVU08556 0.813 0.3 2	PUZ61725 0.794 -0.0 1	Sspon.05G0025920-1P-mRNA-1:cds 0.861 0.9 1	KQL28716 0.753 -0.6 1	TKW37972 0.833 0.5 1	OQU81534 0.855 0.9 1	Zm00001eb276210_P001 0.829 0.5 1
Os09t0284300-01	ok	0.612734	Ananas_comosus	0.615359	Medicago_truncatula	0.615359	Medicago_truncatula	grass specific																			304.7	0.8638	0.89262	0.930423	16	0	KQJ89703 0.871 -1.1 1	HORVU.MOREX.r3.5HG0471340.1 0.901 0.5 1	LPERR09G02740.1 0.903 0.5 1	cds.KYUSt_chr5.19809 0.879 -0.7 1	ORUFI09G04250.1 0.930 2.0 1	Os09t0284300-01 0.927 1.8 1	SECCE5Rv1G0322870.1 0.897 0.2 1	TraesCS5D02G180200.1 0.907 0.8 1	scaffold189.54.cds 0.882 -0.6 1	TVU11120 0.864 -1.5 1	PUZ70125 0.881 -0.6 1	Sspon.02G0017400-2B-mRNA-1:cds 0.881 -0.6 1	KQL23962 0.899 0.3 1	TKW32390 0.899 0.3 1	EER98648 0.883 -0.5 1	Zm00001eb097310_P001 0.880 -0.7 1
Zm00001eb364090_P002	ok	0.555663	Musa_acuminata	0.61534	Actinidia_chinensis	0.61534	Actinidia_chinensis	grass specific											GO:0005515	protein binding	Binding to a protein.	IEA					3301.1	0.878192	0.922978	0.980158	16	4	KQK11289 0.915 -0.3 1	HORVU.MOREX.r3.3HG0311470.1 0.900 -0.7 2	LPERR01G36860.1 0.917 -0.2 1	genblast_Zm00001eb364090_P002_Lolium_perenne_3 0.891 -1.0 2	ORUFI01G45720.1 0.941 0.6 1	genblast_Zm00001eb364090_P002_Oryza_sativa_1 0.878 -1.4 1	SECCE3Rv1G0208620.1 0.927 0.1 1	TraesCS3D02G428900.1 0.906 -0.5 2	scaffold210.192.cds 0.946 0.8 1	TVU34585 0.933 0.3 1	PUZ53207 0.977 1.7 1	Sspon.03G0000200-1A-mRNA-1:cds 0.889 -1.1 2	KQL08393 0.887 -1.2 1	TKW18575 0.980 1.8 1	KXG34019 0.954 1.0 1	Zm00001eb364090_P002 0.925 0.1 1
Os04t0357700-00	ok	0.356682	Ananas_comosus	0.615002	Malus_domestica_golden	0.615002	Malus_domestica_golden	grass specific																			201.3	0.777447	0.859973	0.917039	16	0	KQJ82122 0.917 1.2 1	HORVU.MOREX.r3.2HG0160690.1.CDS1 0.882 0.5 1	LPERR04G06070.1 0.803 -1.2 1	cds.KYUSt_chr2.32597 0.777 -1.8 1	ORUFI04G09960.1 0.812 -1.1 1	Os04t0357700-00 0.812 -1.1 1	SECCE2Rv1G0099900.1.CDS.1 0.895 0.8 1	TraesCS2B02G295000.1.cds1 0.890 0.7 1	scaffold188.65.cds 0.859 -0.0 1	TVU13808 0.853 -0.1 1	PUZ46727 0.884 0.5 1	genblast_Os04t0357700-00_Saccharum_spontaneum_5B 0.912 1.1 1	KQK96837 0.796 -1.4 1	TKW03804 0.875 0.3 1	EES11937 0.878 0.4 1	Zm00001eb087230_P001 0.914 1.2 1
Os03t0308900-01	ok	0.539805	Ananas_comosus	0.614826	Corchorus_capsularis	0.614826	Corchorus_capsularis	grass specific						Similar to Fip1 motif family protein, expressed	GO:0006397	mRNA processing	Any process involved in the conversion of a primary mRNA transcript into one or more mature mRNA(s) prior to translation into polypeptide.	IEA									2135.4	0.698558	0.834686	0.919828	16	2	PNT77532 0.823 -0.2 1	HORVU.MOREX.r3.4HG0381970.1 0.873 0.6 1	LPERR03G13030.1 0.797 -0.6 1	cds.KYUSt_chr4.37609 0.765 -1.2 2	ORUFI03G15380.1 0.856 0.4 1	genblast_Os03t0308900-01_Oryza_sativa_3 0.844 0.2 1	genblast_Os03t0308900-01_Secale_cereale_7R 0.826 -0.2 2	TraesCS4B02G182200.1 0.882 0.8 1	scaffold22.347.cds 0.890 0.9 1	TVU47299 0.787 -0.8 1	PUZ41383 0.897 1.0 1	Sspon.01G0008310-2C-mRNA-1:cds 0.879 0.7 1	KQK91182 0.762 -1.2 1	TKV96499 0.920 1.4 1	OQU92709 0.699 -2.3 1	Zm00001eb014820_P001 0.856 0.4 1
Os03t0193225-01	ok	0.586654	Dioscorea_rotundata	0.586654	Dioscorea_rotundata	0.614786	Cannabis_sativa_female	grass specific						Frigida-like family protein	GO:0009908; GO:0030154	flower development; cell differentiation	The process whose specific outcome is the progression of the flower over time, from its formation to the mature structure. The flower is the reproductive structure in a plant, and its development begins with the transition of the vegetative or inflorescence meristem into a floral meristem.; The process in which relatively unspecialized cells, e.g. embryonic or regenerative cells, acquire speciali…	IEA; IEA									1041.5	0.780029	0.912404	0.965242	16	0	KQK23164 0.870 -0.9 1	HORVU.MOREX.r3.4HG0400090.1 0.910 -0.0 1	LPERR03G06100.1 0.871 -0.9 1	cds.KYUSt_chr4.49992 0.890 -0.5 1	ORUFI03G06710.1 0.893 -0.4 1	Os03t0193225-01 0.901 -0.2 1	SECCE7Rv1G0469940.1 0.926 0.3 1	TraesCS4D02G265900.1 0.920 0.2 1	scaffold157.104.cds 0.934 0.5 1	genblast_Os03t0193225-01_Eragrostis_curvula_5 0.780 -2.9 1	PUZ42411 0.955 0.9 1	Sspon.01G0005160-1T-mRNA-1:cds 0.941 0.6 1	KQK92164 0.950 0.8 1	TKV97697 0.965 1.1 1	EER92706 0.951 0.8 1	Zm00001eb008310_P001 0.939 0.6 1
Os02t0606000-01	ok	0.517777	Ananas_comosus	0.61451	Vitis_vinifera	0.61451	Vitis_vinifera	grass specific	RAP-DB	[Os] "Glycine-rich protein (GRP), Regulation of chloroplast development at early leaf stage (Os02t0606000-01)"	[Os] "Jiang Q et al. Plant Cell Rep, 33(5):733-44 (2014)"	[Os] OsDG2	[Os] chlorophyll content (TO:0000495) | chloroplast development trait (TO:0002715)														554.1	0.9085	0.962101	0.990435	16	0	KQK00251 0.988 1.3 1	HORVU.MOREX.r3.6HG0592930.1 0.988 1.3 1	LPERR02G19040.1 0.952 -0.5 1	cds.KYUSt_chr6.18249 0.970 0.4 1	ORUFI02G24810.1 0.951 -0.6 1	Os02t0606000-01 0.956 -0.3 1	SECCE6Rv1G0397340.1 0.974 0.6 1	TraesCS6A02G216200.1 0.990 1.4 1	scaffold5.416.cds 0.956 -0.3 1	TVT99115 0.938 -1.2 1	PUZ76450 0.968 0.3 1	Sspon.04G0024790-2D-mRNA-1:cds 0.964 0.1 1	KQL30391 0.968 0.3 1	TKW40170 0.967 0.2 1	KXG30593 0.955 -0.3 1	Zm00001eb184150_P001 0.909 -2.6 1
Os10t0183800-00Zm00001eb250820_P001	no match Phyllostachys_violascens (Bambusoideae)	0.61426	Cucumis_sativus	0.61426	Cucumis_sativus	0.61426	Cucumis_sativus	grass specific						Similar to F-box domain containing protein					GO:0005515	protein binding	Binding to a protein.	IEA					786.8	0.661922	0.762606	0.832486	16	0	KQK01281 0.662 -2.2 1	HORVU.MOREX.r3.5HG0430290.1.CDS1 0.815 1.1 1	LPERR10G02250.1 0.755 -0.2 1	cds.KYUSt_chr1.23616 0.807 1.0 1	ORUFI10G03370.1 0.715 -1.0 1	Os10t0183800-00 0.795 0.7 1	SECCE1Rv1G0055940.1.CDS.1 0.789 0.6 1	TraesCS6D02G103000.1.cds1 0.730 -0.7 1	scaffold50.293.cds 0.780 0.4 1	TVU25690 0.757 -0.1 1	PUZ44529 0.741 -0.5 1	Sspon.08G0007690-2B-mRNA-1:cds 0.758 -0.1 1	KQL05379 0.813 1.1 1	TKW14756 0.832 1.5 1	KXG27747 0.741 -0.5 1	Zm00001eb250820_P001 0.709 -1.2 1
Os04t0463200-01	ok	0.526085	Ananas_comosus	0.61292	Gossypium_raimondii	0.61292	Gossypium_raimondii	grass specific	Maizemine	[Zm] GTD-binding domain-containing protein	[Zm] PMID:27541862			Protein of unknown function DUF593 family protein					GO:0080115	myosin XI tail binding	Binding to the tail region of a myosin XI heavy chain.	IEA	GO:0016020; GO:0016021	membrane; integral component of membrane	A lipid bilayer along with all the proteins and protein complexes embedded in it an attached to it.; The component of a membrane consisting of the gene products and protein complexes having at least some part of their peptide sequence embedded in the hydrophobic region of the membrane.	IEA; IEA	571.2	0.796218	0.909445	0.979517	16	2	KQJ83002 0.878 -0.7 1	HORVU.MOREX.r3.2HG0173630.1.CDS1 0.878 -0.7 1	LPERR04G11890.1 0.887 -0.5 1	cds.KYUSt_chr2.39794 0.911 0.0 1	ORUFI04G16480.1 0.909 -0.0 1	Os04t0463200-01 0.909 -0.0 1	SECCE2Rv1G0106130.1.CDS.1 0.937 0.6 1	TraesCS2B02G345100.1.cds1 0.946 0.8 1	scaffold304.26.cds 0.963 1.1 1	TVU14156 0.923 0.3 1	PUZ47510 0.980 1.5 1	Sspon.05G0009750-3D-mRNA-1:cds 0.796 -2.4 1	KQK97598 0.941 0.7 1	TKW04821 0.957 1.0 1	OQU81717 0.846 -1.3 2	Zm00001eb080540_P001 0.889 -0.4 2
Zm00001eb246290_P001	ok	0.403487	Ananas_comosus	0.600892	Dioscorea_rotundata	0.61258	Vitis_vinifera	grass specific							GO:0007131	reciprocal meiotic recombination	The cell cycle process in which double strand breaks are formed and repaired through a single or double Holliday junction intermediate. This results in the equal exchange of genetic material between non-sister chromatids in a pair of homologous chromosomes. These reciprocal recombinant products ensure the proper segregation of homologous chromosomes during meiosis I and create genetic diversity.	IBA									3653.4	0.843132	0.934385	0.969043	16	1	KQK00188 0.941 0.2 1	HORVU.MOREX.r3.6HG0591450.1 0.934 -0.0 1	LPERR02G18650.1 0.925 -0.3 1	cds.KYUSt_chr6.19122 0.940 0.2 1	ORUFI02G24180.1 0.909 -0.8 1	genblast_Zm00001eb246290_P001_Oryza_sativa_2 0.879 -1.6 1	SECCE6Rv1G0396490.1 0.950 0.4 1	TraesCS6D02G194800.1 0.943 0.2 1	scaffold17.369.cds 0.962 0.8 1	TVU29399 0.843 -2.7 3	PUZ76400 0.969 1.0 1	Sspon.04G0008940-2C-mRNA-1:cds 0.933 -0.0 1	KQL30335 0.968 1.0 1	TKW40116 0.967 1.0 1	EES05373 0.958 0.7 1	Zm00001eb246290_P001 0.930 -0.1 1
Os12t0529900-01Zm00001eb047930_P001	ok	0.611895	Camelina_sativa	0.611895	Camelina_sativa	0.611895	Camelina_sativa	grass specific						Conserved hypothetical protein									GO:0016020; GO:0016021	membrane; integral component of membrane	A lipid bilayer along with all the proteins and protein complexes embedded in it an attached to it.; The component of a membrane consisting of the gene products and protein complexes having at least some part of their peptide sequence embedded in the hydrophobic region of the membrane.	IEA; IEA	914.7	0.657046	0.887661	0.973106	16	2	KQJ86513 0.938 0.5 1	genblast_Os12t0529900-01Zm00001eb047930_P001_Hordeum_vulgare_5H 0.826 -0.6 1	LPERR12G11780.1 0.657 -2.3 2	cds.KYUSt_chr5.9233 0.915 0.3 1	ORUFI12G15790.1 0.896 0.1 1	genblast_Os12t0529900-01Zm00001eb047930_P001_Oryza_sativa_12 0.695 -1.9 2	SECCEUnv1G0543030.1.CDS.1 0.944 0.6 1	TraesCS5D02G110500.1.cds1 0.955 0.7 1	scaffold221.125.cds 0.965 0.8 1	TVU49993 0.905 0.2 1	PUZ67294 0.973 0.9 1	genblast_Os12t0529900-01Zm00001eb047930_P001_Saccharum_spontaneum_2D 0.775 -1.1 1	KQL16755 0.973 0.9 1	TKW28971 0.973 0.9 1	KXG23587 0.910 0.2 1	Zm00001eb047930_P001 0.901 0.1 1
Os10t0140700-00	ok	0.611465	Phaseolus_vulgaris	0.611465	Phaseolus_vulgaris	0.611465	Phaseolus_vulgaris	grass specific																			345.4	0.714244	0.812428	0.946149	16	1	KQJ96123 0.714 -1.3 1	HORVU.MOREX.r3.6HG0617320.1.CDS1 0.850 0.5 1	LPERR10G01580.1 0.782 -0.4 1	cds.KYUSt_contig_686-1.857 0.718 -1.2 1	ORUFI10G02040.1 0.717 -1.2 1	Os10t0140700-00 0.727 -1.1 1	genblast_Os10t0140700-00_Secale_cereale_6R 0.717 -1.2 2	TraesCS6D02G297800.1.cds1 0.865 0.7 1	scaffold103.68.cds 0.862 0.6 1	genblast_Os10t0140700-00_Eragrostis_curvula_1 0.805 -0.1 1	PUZ39730 0.946 1.7 1	Sspon.01G0016460-2B-mRNA-1:cds 0.908 1.2 1	KQK89542 0.885 0.9 1	TKV94409 0.890 1.0 1	EER91767 0.818 0.1 1	Zm00001eb026220_P001 0.795 -0.2 1
Os09t0372900-02	ok	0.611354	Daucus_carota	0.611354	Daucus_carota	0.611354	Daucus_carota	grass specific						Hypothetical conserved gene					GO:0005515	protein binding	Binding to a protein.	IEA					847.3	0.740234	0.945105	0.9797	16	0	KQJ90061 0.933 -0.2 1	HORVU.MOREX.r3.5HG0477220.1.CDS1 0.964 0.3 1	LPERR09G05590.1 0.915 -0.5 1	cds.KYUSt_chr5.28368 0.914 -0.5 1	genblast_Os09t0372900-02_Oryza_rufipogon_9 0.966 0.4 1	Os09t0372900-02 0.967 0.4 1	genblast_Os09t0372900-02_Secale_cereale_5R 0.740 -3.5 1	TraesCS5A02G188400.1.cds1 0.948 0.0 1	genblast_Os09t0372900-02_Echinochloa_crus-galli_BH03 0.980 0.6 1	TVU09349 0.948 0.1 1	PUZ70533 0.977 0.6 1	Sspon.02G0015670-2B-mRNA-1.cds1 0.977 0.5 1	KQL24294 0.977 0.5 1	TKW32910 0.977 0.5 1	KXG35522 0.974 0.5 1	Zm00001eb311420_P001 0.965 0.3 1
Os05t0558800-01	ok	0.501728	Musa_acuminata	0.6111	Nymphaea_colorata	0.6111	Nymphaea_colorata	grass specific	RAP-DB	[Os] "Protein of unknown function DUF1675 family protein. (Os05t0558800-01);JAZ-interacting adaptor protein, Negative regulation of OsMYC2-mediated JA signaling (Os05t0558800-02);Similar to UPF0737 protein 8. (Os05t0558800-03)"	[Os] "Wu H et al. Plant Sci, 232:1-12 (2015) | Kashihara K et al. J Plant Physiol, 232:180-187 (2019)"	[Os] OsNINJA1	[Os] bacterial blight disease resistance (TO:0000175) | salt tolerance (TO:0006001) | jasmonic acid sensitivity (TO:0000172)	Protein of unknown function DUF1675 family protein	GO:0007165; GO:0009867; GO:0045892; GO:1901371	signal transduction; jasmonic acid mediated signaling pathway; negative regulation of DNA-templated transcription; regulation of leaf morphogenesis	The cellular process in which a signal is conveyed to trigger a change in the activity or state of a cell. Signal transduction begins with reception of a signal (e.g. a ligand binding to a receptor or receptor activation by a stimulus such as light), or for signal transduction in the absence of ligand, signal-withdrawal or the activity of a constitutively active receptor. Signal transduction ends…	IEA; IBA; IBA; IEA					GO:0005634	nucleus	A membrane-bounded organelle of eukaryotic cells in which chromosomes are housed and replicated. In most cells, the nucleus contains all of the cell's chromosomes except the organellar chromosomes, and is the site of RNA synthesis and processing. In some species, or in specialized cell types, RNA metabolism or DNA replication may be absent.	IEA	1041.4	0.877473	0.941077	0.99856	16	3	KQK04118 0.957 0.4 1	HORVU.MOREX.r3.1HG0086350.1 0.929 -0.3 1	LPERR04G09690.1 0.885 -1.5 2	cds.KYUSt_chr1.39548 0.902 -1.1 1	ORUFI05G27310.1 0.908 -0.9 2	Os05t0558800-01 0.910 -0.8 2	SECCE1Rv1G0056280.1 0.929 -0.3 1	TraesCS1A02G389500.1 0.937 -0.1 1	scaffold80.263.cds 0.951 0.3 1	TVU00547 0.877 -1.7 1	PUZ64833 0.971 0.8 1	Sspon.07G0002420-1P-mRNA-1:cds 0.975 0.9 1	KQL14372 0.999 1.5 1	TKW25931 0.999 1.5 1	EES18661 0.968 0.7 1	Zm00001eb343360_P001 0.960 0.5 1
Os04t0539100-01	ok	0.495811	Ananas_comosus	0.610109	Citrullus_lanatus	0.610109	Citrullus_lanatus	grass specific																			704.3	0.775948	0.867493	0.931421	16	0	PNT61575 0.853 -0.3 1	HORVU.MOREX.r3.2HG0184780.1 0.871 0.1 1	LPERR04G16320.1 0.797 -1.5 1	genblast_Os04t0539100-01_Lolium_perenne_2 0.845 -0.5 1	ORUFI04G21760.1 0.821 -1.0 1	Os04t0539100-01 0.821 -1.0 1	SECCE2Rv1G0113960.1 0.867 -0.0 1	TraesCS2A02G388100.1 0.871 0.1 1	scaffold288.66.cds 0.894 0.6 1	TVU15038 0.776 -2.0 1	PUZ48225 0.918 1.1 1	Sspon.05G0031950-1C-mRNA-1:cds 0.891 0.5 1	KQK98291 0.931 1.4 1	TKW05691 0.931 1.4 1	EES12573 0.895 0.6 1	Zm00001eb075330_P002 0.898 0.7 1
Os02t0305600-01	ok	0.407814	Ananas_comosus	0.609957	Actinidia_chinensis	0.609957	Actinidia_chinensis	grass specific						Spectrin repeat containing protein									GO:0016020; GO:0016021	membrane; integral component of membrane	A lipid bilayer along with all the proteins and protein complexes embedded in it an attached to it.; The component of a membrane consisting of the gene products and protein complexes having at least some part of their peptide sequence embedded in the hydrophobic region of the membrane.	IEA; IEA	765.3	0.79838	0.882652	0.943682	16	0	KQJ94603 0.891 0.2 1	HORVU.MOREX.r3.5HG0524930.1 0.881 -0.1 1	LPERR02G11400.1 0.798 -2.4 1	genblast_Os02t0305600-01_Lolium_perenne_5 0.848 -1.0 1	ORUFI02G13750.1 0.844 -1.1 1	Os02t0305600-01 0.897 0.4 1	SECCE5Rv1G0363810.1 0.893 0.3 1	TraesCS5A02G470500.1 0.871 -0.3 1	scaffold119.175.cds 0.872 -0.3 1	TVU32334 0.872 -0.3 1	PUZ75307 0.904 0.6 1	Sspon.04G0012740-2B-mRNA-1:cds 0.911 0.8 1	genblast_Os02t0305600-01_Setaria_italica_I 0.859 -0.7 1	TKW38759 0.944 1.7 1	KXG30143 0.926 1.2 1	Zm00001eb203200_P004 0.913 0.8 1
Os10t0133166-00	ok	0.588363	Musa_acuminata	0.609209	Coffea_canephora	0.609209	Coffea_canephora	grass specific	Knetminer-rice		[Os] PMID:"33836080	[Os] null	[Os] drought tolerance TO:0000276	Conserved hypothetical protein					GO:0005524	ATP binding	Binding to ATP, adenosine 5'-triphosphate, a universally important coenzyme and enzyme regulator.	IEA					873.1	0.75272	0.85273	0.916161	16	3	KQJ95241 0.797 -1.1 2	HORVU.MOREX.r3.7HG0712930.1.CDS1 0.842 -0.2 1	LPERR10G01180.1 0.905 1.1 1	cds.KYUSt_chr7.14075 0.896 0.9 1	ORUFI10G01560.1 0.916 1.3 1	Os10t0133166-00 0.916 1.3 1	SECCE7Rv1G0497820.1.CDS.1 0.870 0.3 1	TraesCS7D02G345600.1.cds1 0.868 0.3 1	genblast_Os10t0133166-00_Echinochloa_crus-galli_CH01 0.881 0.6 1	TVU31383 0.850 -0.1 1	genblast_Os10t0133166-00_Panicum_hallii_HAL2_9 0.791 -1.3 2	Sspon.01G0016080-1A-mRNA-1:cds 0.753 -2.0 3	KQL05660 0.872 0.4 1	TKW15111 0.873 0.4 1	EES11676 0.818 -0.7 1	genblast_Os10t0133166-00_Zea_mays_5 0.796 -1.2 1
Os04t0655600-01	ok	0.440068	Ananas_comosus	0.556592	Dioscorea_rotundata	0.608476	Prunus_avium	grass specific						Similar to OSIGBa0147J19.13 protein	GO:0071763	nuclear membrane organization	A process that is carried out at the cellular level which results in the assembly, arrangement of constituent parts, or disassembly of the nuclear inner or outer membrane.	IBA					GO:0005635	nuclear envelope	The double lipid bilayer enclosing the nucleus and separating its contents from the rest of the cytoplasm; includes the intermembrane space, a gap of width 20-40 nm (also called the perinuclear space).	IBA	1168	0.745719	0.867717	0.913356	16	0	KQJ85075 0.864 -0.1 1	HORVU.MOREX.r3.2HG0202740.1 0.834 -0.7 1	LPERR04G23550.1 0.873 0.1 1	cds.KYUSt_chr2.52701 0.746 -2.7 1	ORUFI04G29590.2 0.829 -0.8 1	Os04t0655600-01 0.905 0.8 1	SECCE2Rv1G0127440.1 0.872 0.1 1	TraesCS2B02G531200.2 0.876 0.2 1	scaffold324.92.cds 0.913 1.0 1	TVU16407 0.891 0.5 1	PUZ49264 0.881 0.3 1	genblast_Os04t0655600-01_Saccharum_spontaneum_5D 0.803 -1.4 1	KQL12860 0.910 0.9 1	TKW23987 0.912 1.0 1	OQU82477 0.908 0.9 1	Zm00001eb067810_P002 0.867 -0.0 1
Os09t0481300-01	ok	0.42935	Ananas_comosus	0.53403	Dioscorea_rotundata	0.60736	Manihot_esculenta	grass specific						Similar to Rwp34 (Fragment)									GO:0016020; GO:0016021	membrane; integral component of membrane	A lipid bilayer along with all the proteins and protein complexes embedded in it an attached to it.; The component of a membrane consisting of the gene products and protein complexes having at least some part of their peptide sequence embedded in the hydrophobic region of the membrane.	IEA; IEA	1119.6	0.783405	0.913747	0.980171	16	1	KQJ90700 0.853 -1.1 1	HORVU.MOREX.r3.5HG0489720.1 0.927 0.2 1	LPERR09G10370.1 0.867 -0.9 1	cds.KYUSt_chr5.35825 0.910 -0.1 1	ORUFI09G15210.1 0.916 0.0 1	Os09t0481300-01 0.849 -1.2 2	SECCE5Rv1G0333280.1 0.915 0.0 1	TraesCS5B02G256500.1 0.934 0.4 1	scaffold53.286.cds 0.947 0.6 1	genblast_Os09t0481300-01_Eragrostis_curvula_3 0.783 -2.5 1	PUZ71216 0.975 1.2 1	Sspon.02G0012130-1A-mRNA-1:cds 0.926 0.2 1	KQL24980 0.979 1.2 1	TKW33731 0.980 1.3 1	EER96942 0.936 0.4 1	Zm00001eb101670_P001 0.921 0.1 1
Os09t0129800-00	ok	0.606379	Amborella_trichopoda	0.606379	Amborella_trichopoda	0.606379	Amborella_trichopoda	grass specific						Conserved hypothetical protein									GO:0016020; GO:0016021	membrane; integral component of membrane	A lipid bilayer along with all the proteins and protein complexes embedded in it an attached to it.; The component of a membrane consisting of the gene products and protein complexes having at least some part of their peptide sequence embedded in the hydrophobic region of the membrane.	IEA; IEA	589.4	0.817441	0.892083	0.937903	16	1	KQJ96493 0.858 -0.9 1	HORVU.MOREX.r3.6HG0612440.1.CDS1 0.896 0.1 1	LPERR09G00370.1 0.866 -0.7 1	cds.KYUSt_chr5.18265 0.863 -0.8 1	ORUFI09G01420.1 0.923 0.9 1	genblast_Os09t0129800-00_Oryza_sativa_9 0.893 0.0 1	SECCE6Rv1G0406850.1.CDS.1 0.895 0.1 1	TraesCS6A02G292900.1.cds1 0.905 0.4 1	scaffold201.77.cds 0.938 1.3 1	TVU10868 0.934 1.2 1	PUZ56334 0.931 1.1 1	Sspon.08G0028700-1D-mRNA-1:cds 0.838 -1.5 5	KQL23253 0.817 -2.1 1	TKW31531 0.931 1.1 1	EER88656 0.889 -0.1 1	Zm00001eb388210_P001 0.897 0.1 1
Os06t0571800-02Zm00001eb385190_P001	ok	0.594796	Ananas_comosus	0.606044	Capsicum_annuum	0.606044	Capsicum_annuum	grass specific	RAP-DB	[Os] "Similar to GATA transcription factor 20. (Os06t0571800-01);Similar to GATA transcription factor 3 (AtGATA-3). (Os06t0571800-02);GATA-type zinc finger transcription factor, Cold tolerance (Os06t0571800-03)"	[Os] "Zhang H et al. Rice (N Y), 14(1):42 (2021)"	[Os] OsGATA16	[Os] abscisic acid sensitivity (TO:0000615) | cold tolerance (TO:0000303)	Similar to GATA transcription factor 20	GO:0006355	regulation of DNA-templated transcription	Any process that modulates the frequency, rate or extent of cellular DNA-templated transcription.	IEA	GO:0003700; GO:0008270; GO:0043565	DNA-binding transcription factor activity; zinc ion binding; sequence-specific DNA binding	A transcription regulator activity that modulates transcription of gene sets via selective and non-covalent binding to a specific double-stranded genomic DNA sequence (sometimes referred to as a motif) within a cis-regulatory region. Regulatory regions include promoters (proximal and distal) and enhancers. Genes are transcriptional units, and include bacterial operons.; Binding to a zinc ion (Zn)…	IEA; IEA; IEA					737.9	0.803496	0.864218	0.920314	16	0	KQK17899 0.821 -1.3 1	HORVU.MOREX.r3.7HG0716520.1 0.872 0.2 1	LPERR06G15680.1 0.816 -1.4 1	cds.KYUSt_chr7.11941 0.860 -0.1 1	ORUFI06G20160.1 0.845 -0.6 1	genblast_Os06t0571800-02Zm00001eb385190_P001_Oryza_sativa_6 0.803 -1.8 1	SECCE7Rv1G0499180.1 0.868 0.1 1	TraesCS7A02G363100.1 0.870 0.2 1	scaffold166.101.cds 0.856 -0.2 1	TVU07943 0.843 -0.6 1	PUZ60206 0.906 1.2 1	Sspon.08G0007030-4D-mRNA-1:cds 0.874 0.3 1	KQL11659 0.920 1.7 1	TKW22725 0.920 1.7 1	EER88552 0.878 0.4 1	Zm00001eb385190_P001 0.874 0.3 1
Os10t0550400-01	ok	0.605639	Malus_domestica_golden	0.605639	Malus_domestica_golden	0.605639	Malus_domestica_golden	grass specific																			762.5	0.712131	0.867393	0.935082	16	0	PNT67848 0.782 -1.2 1	HORVU.MOREX.r3.1HG0055860.1.CDS1 0.905 0.5 1	LPERR10G13760.1 0.735 -1.9 1	cds.KYUSt_chr1.24723 0.896 0.4 1	ORUFI10G18970.1 0.843 -0.3 1	Os10t0550400-01 0.849 -0.3 1	SECCE1Rv1G0031690.1.CDS.1 0.923 0.8 1	TraesCS1D02G212100.1.cds1 0.913 0.6 1	scaffold232.23.cds 0.897 0.4 1	TVU01619 0.837 -0.4 1	PUZ40233 0.935 1.0 1	genblast_Os10t0550400-01_Saccharum_spontaneum_1B 0.712 -2.2 1	KQK90056 0.930 0.9 1	TKV95068 0.933 0.9 1	EER94531 0.920 0.7 1	Zm00001eb022960_P001 0.868 0.0 1
Os10t0550750-00	ok	0.423998	Ananas_comosus	0.605265	Vitis_vinifera	0.605265	Vitis_vinifera	grass specific																			1565.1	0.913871	0.93722	0.96128	16	0	PNT67851 0.939 0.1 1	HORVU.MOREX.r3.1HG0055880.1 0.948 0.7 1	LPERR10G13780.3 0.924 -0.8 1	cds.KYUSt_chr1.24727 0.914 -1.5 1	ORUFI10G19000.2 0.934 -0.2 1	Os10t0550750-00 0.934 -0.2 1	SECCE1Rv1G0031720.1 0.945 0.5 1	TraesCS1D02G212300.2 0.942 0.3 1	scaffold131.110.cds 0.940 0.2 1	TVU01620 0.922 -0.9 1	PUZ40221 0.956 1.2 1	Sspon.01G0013990-3D-mRNA-1:cds 0.914 -1.5 1	KQK90060 0.961 1.5 1	TKV95053 0.960 1.4 1	KXG38955 0.947 0.6 1	Zm00001eb022970_P001 0.915 -1.4 1
Os02t0258300-01	ok	0.399669	Ananas_comosus	0.542808	Dioscorea_rotundata	0.605235	Vitis_vinifera	grass specific						Zinc finger, FYVE/PHD-type domain containing protein	GO:1900150	regulation of defense response to fungus	Any process that modulates the frequency, rate or extent of defense response to fungus.	IEA									1875.8	0.915023	0.944081	0.974571	16	0	KQJ94285 0.956 0.6 1	HORVU.MOREX.r3.7HG0712430.1 0.924 -1.0 1	LPERR02G09430.1 0.938 -0.3 1	cds.KYUSt_chr3.38390 0.915 -1.4 1	ORUFI02G11140.1 0.916 -1.3 1	Os02t0258300-01 0.939 -0.2 1	SECCE7Rv1G0497470.1 0.934 -0.5 1	TraesCS7A02G336000.1 0.932 -0.6 1	scaffold42.20.cds 0.971 1.3 1	TVU33341 0.925 -0.9 1	PUZ75024 0.975 1.5 1	Sspon.04G0013970-3C-mRNA-1:cds 0.936 -0.4 1	KQL27839 0.971 1.3 1	TKW36910 0.971 1.3 1	KXG29961 0.966 1.0 1	Zm00001eb238050_P001 0.936 -0.4 1
Os03t0180300-01	ok	0.585868	Ananas_comosus	0.605018	Vitis_vinifera	0.605018	Vitis_vinifera	grass specific																			1127.9	0.907173	0.953453	0.980495	16	0	KQK23316 0.941 -0.6 1	HORVU.MOREX.r3.4HG0405080.1 0.945 -0.4 1	LPERR03G05180.1 0.955 0.1 1	cds.KYUSt_chr5.29988 0.928 -1.2 1	ORUFI03G05700.1 0.965 0.5 1	Os03t0180300-01 0.965 0.5 1	SECCE7Rv1G0464160.1 0.954 0.0 1	TraesCS4A02G008700.1 0.945 -0.4 1	scaffold179.176.cds 0.978 1.2 1	TVU48202 0.907 -2.2 1	PUZ42556 0.976 1.0 1	Sspon.01G0004460-2B-mRNA-1:cds 0.920 -1.6 1	KQK92304 0.980 1.3 1	TKV97879 0.975 1.0 1	KXG40048 0.961 0.4 1	Zm00001eb005950_P001 0.958 0.2 1
Os01t0830200-01	ok	0.401733	Ananas_comosus	0.469764	Dioscorea_rotundata	0.604467	Amborella_trichopoda	grass specific						Zinc finger, RING/FYVE/PHD-type domain containing protein	GO:0006511; GO:0016567; GO:0071712	ubiquitin-dependent protein catabolic process; protein ubiquitination; ER-associated misfolded protein catabolic process	The chemical reactions and pathways resulting in the breakdown of a protein or peptide by hydrolysis of its peptide bonds, initiated by the covalent attachment of a ubiquitin group, or multiple ubiquitin groups, to the protein.; The process in which one or more ubiquitin groups are added to a protein.; The chemical reactions and pathways resulting in the breakdown of misfolded proteins transporte…	IEA; IEA; IBA	GO:0044390; GO:0046872; GO:0061630	ubiquitin-like protein conjugating enzyme binding; metal ion binding; ubiquitin protein ligase activity	Binding to a ubiquitin-like protein conjugating enzyme such as ubiquitin conjugating enzyme.; Binding to a metal ion.; Catalysis of the transfer of ubiquitin to a substrate protein via the reaction X-ubiquitin + S -> X + S-ubiquitin, where X is either an E2 or E3 enzyme, the X-ubiquitin linkage is a thioester bond, and the S-ubiquitin linkage is an amide bond: an isopeptide bond between the C-ter…	IBA; IEA; IEA	GO:0005783; GO:0036513	endoplasmic reticulum; Derlin-1 retrotranslocation complex	The irregular network of unit membranes, visible only by electron microscopy, that occurs in the cytoplasm of many eukaryotic cells. The membranes form a complex meshwork of tubular channels, which are often expanded into slitlike cavities called cisternae. The ER takes two forms, rough (or granular), with ribosomes adhering to the outer surface, and smooth (with no ribosomes attached).; A protei…	IEA; IBA	1177.4	0.813912	0.911362	0.978512	16	2	KQK10411 0.923 0.3 1	HORVU.MOREX.r3.3HG0303960.1.CDS1 0.896 -0.4 1	LPERR01G30980.1 0.929 0.4 1	cds.KYUSt_chr3.36561 0.881 -0.7 1	ORUFI01G39360.1 0.934 0.5 1	Os01t0830200-01 0.935 0.6 1	SECCE3Rv1G0196460.1.CDS.1 0.909 -0.0 2	TraesCS3B02G382600.1.cds1 0.902 -0.2 2	scaffold41.248.cds 0.956 1.1 1	TVU36700 0.906 -0.1 1	PUZ54142 0.964 1.3 1	genblast_Os01t0830200-01_Saccharum_spontaneum_3C 0.814 -2.3 1	genblast_Os01t0830200-01_Setaria_italica_V 0.928 0.4 1	TKW17530 0.979 1.6 1	KXG33643 0.862 -1.2 1	Zm00001eb368420_P001 0.865 -1.1 1
Os02t0591500-01	ok	0.437902	Ananas_comosus	0.570147	Dioscorea_rotundata	0.604416	Populus_trichocarpa	grass specific	RAP-DB	[Os] Meiotic processes (Os02t0591500-01)	[Os] "Wang C et al. Nat Biotechnol, 37(3):283-286 (2019)"	[Os] OSD1		Similar to H0305E08.4 protein	GO:0051783; GO:1904667	regulation of nuclear division; negative regulation of ubiquitin protein ligase activity	Any process that modulates the frequency, rate or extent of nuclear division, the partitioning of the nucleus and its genetic information.; Any process that stops, prevents or reduces the frequency, rate or extent of ubiquitin protein ligase activity.	IEA; IEA					GO:0005634	nucleus	A membrane-bounded organelle of eukaryotic cells in which chromosomes are housed and replicated. In most cells, the nucleus contains all of the cell's chromosomes except the organellar chromosomes, and is the site of RNA synthesis and processing. In some species, or in specialized cell types, RNA metabolism or DNA replication may be absent.	IEA	434.8	0.776449	0.854574	0.885005	16	0	KQK00114 0.843 -0.5 1	HORVU.MOREX.r3.6HG0590050.1 0.863 0.3 1	genblast_Os02t0591500-01_Leersia_perrieri_2 0.866 0.5 1	cds.KYUSt_chr6.19573 0.829 -1.0 1	ORUFI02G23610.1 0.859 0.2 1	Os02t0591500-01 0.859 0.2 1	genblast_Os02t0591500-01_Secale_cereale_6R 0.776 -3.2 1	TraesCS6B02G225400.1 0.885 1.2 1	scaffold17.435.cds 0.870 0.6 1	TVU29484 0.861 0.2 1	PUZ76331 0.863 0.3 1	genblast_Os02t0591500-01_Saccharum_spontaneum_4D 0.853 -0.1 1	KQL30252 0.862 0.3 1	TKW40016 0.862 0.3 1	EES05344 0.873 0.8 1	Zm00001eb245710_P001 0.849 -0.2 1
Os08t0553400-00Zm00001eb039890_P001	ok	0.33904	Ananas_comosus	0.604312	Vitis_vinifera	0.604312	Vitis_vinifera	grass specific						Hypothetical conserved gene	GO:0048364; GO:0048367	root development; shoot system development	The process whose specific outcome is the progression of the root over time, from its formation to the mature structure. The root is the water- and mineral-absorbing part of a plant which is usually underground, does not bear leaves, tends to grow downwards and is typically derived from the radicle of the embryo.; The process whose specific outcome is the progression of the shoot system over time…	IEA; IEA									473.1	0.831537	0.902518	0.948848	16	2	PNT68556 0.922 0.5 1	HORVU.MOREX.r3.7HG0688040.1.CDS1 0.856 -1.3 1	LPERR08G19720.1 0.909 0.2 3	cds.KYUSt_chr7.24179 0.860 -1.2 1	ORUFI08G25540.1 0.832 -1.9 11	Os08t0553400-00 0.949 1.3 1	SECCE7Rv1G0484540.1.CDS.1 0.926 0.7 1	TraesCS7B02G172600.1.cds1 0.893 -0.3 1	scaffold284.107.cds 0.910 0.2 1	TVU17293 0.837 -1.8 1	PUZ52614 0.941 1.1 1	Sspon.06G0020670-2D-mRNA-1.cds1 0.914 0.3 1	KQL02959 0.916 0.4 1	TKW11745 0.916 0.4 1	EES14104 0.927 0.7 1	Zm00001eb039890_P001 0.932 0.8 1
Os02t0537000-01	ok	0.556241	Musa_acuminata	0.604112	Rosa_chinensis	0.604112	Rosa_chinensis	grass specific	RAP-DB	[Os] Pectin methylesterase inhibitor 8 (Os02t0537000-01)	[Os] "Nguyen HP et al. Plant Physiol Biochem, 101:105-112 (2016)"	[Os] OsPMEI8		Pectinesterase inhibitor domain containing protein	GO:0043086	negative regulation of catalytic activity	Any process that stops or reduces the activity of an enzyme.	IEA	GO:0004857; GO:0046910	enzyme inhibitor activity; pectinesterase inhibitor activity	Binds to and stops, prevents or reduces the activity of an enzyme.; Binds to and stops, prevents or reduces the activity of pectinesterase.	IEA; IDA	GO:0005576; GO:0048046	extracellular region; apoplast	The space external to the outermost structure of a cell. For cells without external protective or external encapsulating structures this refers to space outside of the plasma membrane. This term covers the host cell environment outside an intracellular parasite.; The cell membranes and intracellular regions in a plant are connected through plasmodesmata, and plants may be described as having two …	IEA; IEA	340.5	0.779148	0.909967	0.949486	16	2	KQJ99758 0.903 -0.2 1	HORVU.MOREX.r3.2HG0194770.1.CDS1 0.892 -0.4 1	LPERR02G15500.1 0.875 -0.8 3	cds.KYUSt_chr2.35465 0.917 0.2 1	ORUFI02G20450.1 0.880 -0.7 2	Os02t0537000-01 0.896 -0.3 1	SECCE2Rv1G0121130.1.CDS.1 0.932 0.5 1	TraesCS2D02G467500.1.cds1 0.943 0.8 1	scaffold5.349.cds 0.895 -0.4 1	genblast_Os02t0537000-01_Eragrostis_curvula_1 0.779 -3.0 1	PUZ75959 0.930 0.5 1	Sspon.04G0010720-3C-mRNA-1:cds 0.949 0.9 1	KQL29909 0.947 0.9 1	TKW39544 0.947 0.9 1	EES05193 0.938 0.6 1	Zm00001eb242940_P001 0.937 0.6 1
Os07t0109400-01	ok	0.505616	Ananas_comosus	0.604017	Vitis_vinifera	0.604017	Vitis_vinifera	grass specific	RAP-DB	[Os] "SLG7-like protein, Regulation of grain shape (Os07t0109400-01)"	[Os] "Zhou Y et al. Genetics, 201(4):1591-9 (2015)"	[Os] SLG7-L2		Conserved hypothetical protein	GO:0051513	regulation of monopolar cell growth	Any process that modulates the frequency, rate or extent of monopolar cell growth, polarized growth from one end of a cell.	IEA									2270.3	0.892393	0.93146	0.963045	16	0	KQK21194 0.930 -0.1 1	HORVU.MOREX.r3.2HG0156930.1 0.915 -0.8 1	LPERR07G00500.1 0.915 -0.8 1	cds.KYUSt_chr2.30950 0.926 -0.3 1	ORUFI07G00640.1 0.924 -0.3 1	Os07t0109400-01 0.923 -0.4 1	SECCE2Rv1G0097650.1 0.913 -0.9 1	TraesCS2A02G261000.1 0.923 -0.4 1	scaffold282.34.cds 0.957 1.2 1	TVU10769 0.892 -1.9 1	PUZ69778 0.949 0.8 1	Sspon.02G0018160-1A-mRNA-1:cds 0.951 0.9 1	KQL23716 0.963 1.5 1	TKW32099 0.963 1.5 1	EER98557 0.946 0.7 1	Zm00001eb307290_P002 0.914 -0.9 1
Os03t0840500-00	ok	0.577643	Ananas_comosus	0.57797	Dioscorea_rotundata	0.60348	Solanum_tuberosum	grass specific						Conserved hypothetical protein	GO:0070898	RNA polymerase III preinitiation complex assembly	The aggregation, arrangement and bonding together of proteins on promoter DNA to form the transcriptional preinitiation complex (PIC), the formation of which is a prerequisite for transcription from an RNA polymerase III promoter.	IBA	GO:0001156	TFIIIC-class transcription factor complex binding	Binding to a general RNA polymerase III transcription factor belonging to the TFIIC complex, one of the factors involved in formation of the preinitiation complex (PIC) by RNA polymerase III.	IBA	GO:0000126	transcription factor TFIIIB complex	A transcription factor complex that is involved in regulating transcription from RNA polymerase III (Pol III) promoters. TFIIIB contains the TATA-binding protein (TBP) and two Pol III-specific proteins, B'' and BRF.	IBA	1528.8	0.722266	0.835451	0.893642	16	3	KQK17543 0.770 -1.3 1	HORVU.MOREX.r3.1HG0068660.1 0.845 0.2 1	LPERR01G05320.1 0.861 0.5 1	cds.KYUSt_chr1.38104 0.821 -0.3 1	genblast_Os03t0840500-00_Oryza_rufipogon_3 0.830 -0.1 1	genblast_Os03t0840500-00_Oryza_sativa_3 0.844 0.2 1	SECCE1Rv1G0044800.1 0.849 0.3 1	TraesCS1B02G326700.2 0.855 0.4 1	scaffold470.6.cds 0.818 -0.3 2	TVT96993 0.722 -2.2 2	PUZ75373 0.745 -1.8 2	Sspon.06G0012650-1A-mRNA-1:cds 0.881 0.9 1	genblast_Os03t0840500-00_Setaria_italica_I 0.889 1.1 1	TKW38824 0.894 1.2 1	KXG24285 0.882 0.9 1	Zm00001eb261130_P001 0.860 0.5 1
Os06t0120200-01Zm00001eb269260_P001	ok	0.451819	Ananas_comosus	0.602883	Corchorus_capsularis	0.602883	Corchorus_capsularis	grass specific						Protein of unknown function DUF594 family protein									GO:0016020; GO:0016021	membrane; integral component of membrane	A lipid bilayer along with all the proteins and protein complexes embedded in it an attached to it.; The component of a membrane consisting of the gene products and protein complexes having at least some part of their peptide sequence embedded in the hydrophobic region of the membrane.	IEA; IEA	1457	0.777419	0.869728	0.919492	16	0	genblast_Os06t0120200-01Zm00001eb269260_P001_Brachypodium_distachyon_1 0.829 -1.0 1	HORVU.MOREX.r3.7HG0641860.1.CDS1 0.843 -0.7 1	LPERR06G01140.1 0.777 -2.3 1	cds.KYUSt_chr2.54994 0.877 0.2 1	ORUFI06G01220.1 0.807 -1.5 1	Os06t0120200-01 0.839 -0.7 1	SECCE4Rv1G0277770.1.CDS.1 0.866 -0.1 1	TraesCS7D02G048100.1.cds1 0.863 -0.2 1	scaffold175.160.cds 0.893 0.6 1	TVT98089 0.919 1.2 1	PUZ62441 0.909 1.0 1	Sspon.08G0016790-1A-mRNA-1.cds1 0.902 0.8 1	KQL09050 0.890 0.5 1	TKW19337 0.903 0.8 1	KXG19160 0.906 0.9 1	Zm00001eb269260_P001 0.890 0.5 1
Os01t0726100-01	ok	0.575809	Ananas_comosus	0.585466	Dioscorea_rotundata	0.602366	Actinidia_chinensis	grass specific						Pollen Ole e 1 allergen and extensin domain containing protein									GO:0071944	cell periphery	The part of a cell encompassing the cell cortex, the plasma membrane, and any external encapsulating structures.	IBA	414.2	0.826171	0.874789	0.90536	16	0	KQK09550 0.849 -1.2 1	HORVU.MOREX.r3.3HG0286160.1 0.862 -0.6 1	LPERR01G25330.1 0.876 0.1 1	cds.KYUSt_chr3.29491 0.826 -2.3 1	ORUFI01G32590.1 0.890 0.7 1	Os01t0726100-01 0.890 0.7 1	SECCE3Rv1G0188660.1 0.892 0.8 1	TraesCS3B02G318400.1 0.864 -0.5 1	scaffold143.347.cds 0.900 1.2 1	TVU35239 0.862 -0.6 1	PUZ54968 0.872 -0.1 1	Sspon.03G0008030-2C-mRNA-1:cds 0.905 1.4 1	KQL06802 0.888 0.6 1	TKW16540 0.889 0.6 1	KXG33295 0.882 0.3 1	Zm00001eb154390_P001 0.849 -1.2 1
Os03t0183500-01	ok	0.577241	Ananas_comosus	0.602352	Manihot_esculenta	0.602352	Manihot_esculenta	grass specific	RAP-DB	[Os] "FCS-like zinc finger (FLZ) protein 10, Submergence response (Os03t0183500-01)"	[Os] "Ma Y et al. Rice (N Y), 14(1):76 (2021)"	[Os] OsFLZ10	[Os] oxygen sensitivity (TO:0000015) | submergence tolerance (TO:0000524)														314.6	0.835346	0.886463	0.937699	16	0	KQK23283 0.840 -1.3 1	HORVU.MOREX.r3.4HG0405730.1 0.911 0.7 1	LPERR03G05450.1 0.867 -0.5 1	genblast_Os03t0183500-01_Lolium_perenne_4 0.871 -0.4 1	ORUFI03G05940.1 0.875 -0.3 1	Os03t0183500-01 0.875 -0.3 1	SECCE7Rv1G0464530.1 0.913 0.7 1	TraesCS4D02G298700.1 0.926 1.1 1	scaffold179.148.cds 0.909 0.6 1	TVU48164 0.858 -0.8 1	PUZ42518 0.933 1.3 1	Sspon.01G0004600-4D-mRNA-1:cds 0.835 -1.4 1	KQK92271 0.934 1.3 1	TKV97830 0.938 1.4 1	EER92744 0.848 -1.1 1	Zm00001eb006260_P001 0.849 -1.0 1
Os05t0417600-01	ok	0.602227	Prunus_avium	0.602227	Prunus_avium	0.602227	Prunus_avium	grass specific																			197.6	0.697874	0.882022	0.959514	16	0	PNT71245 0.896 0.2 1	HORVU.MOREX.r3.1HG0066010.1.CDS1 0.875 -0.1 1	LPERR05G13270.1 0.936 0.9 1	cds.KYUSt_chr1.27996 0.867 -0.3 1	ORUFI05G17880.1 0.856 -0.5 1	Os05t0417600-01 0.856 -0.5 1	SECCE1Rv1G0037730.1.CDS.1 0.870 -0.2 1	TraesCS1B02G271300.1.cds1 0.877 -0.1 1	scaffold39.699.cds 0.888 0.1 1	TVU01071 0.914 0.6 1	PUZ65962 0.960 1.3 1	genblast_Os05t0417600-01_Saccharum_spontaneum_7C 0.698 -3.2 1	KQL15455 0.887 0.1 1	TKW27250 0.893 0.2 1	EES18240 0.904 0.4 1	Zm00001eb288230_P001 0.937 1.0 1
Os05t0350700-01	ok	0.536855	Dioscorea_rotundata	0.536855	Dioscorea_rotundata	0.601046	Actinidia_chinensis	grass specific																			2752.7	0.926109	0.952297	0.972282	16	1	KQK06788 0.965 0.7 1	HORVU.MOREX.r3.1HG0061920.1 0.955 0.2 1	LPERR05G10160.1 0.939 -0.7 1	genblast_Os05t0350700-01_Lolium_perenne_1 0.941 -0.6 1	genblast_Os05t0350700-01_Oryza_rufipogon_5 0.960 0.5 1	Os05t0350700-01 0.962 0.6 1	SECCE1Rv1G0033430.1 0.926 -1.5 1	TraesCS1A02G223700.1 0.954 0.1 1	scaffold128.116.cds 0.971 1.1 1	TVU18922 0.959 0.4 1	PUZ66475 0.972 1.1 1	Sspon.03G0026850-3D-mRNA-1:cds 0.926 -1.5 1	KQL15921 0.930 -1.3 2	TKW27859 0.972 1.1 1	KXG34096 0.972 1.1 1	Zm00001eb141460_P003 0.931 -1.2 1
Os02t0572600-01	ok	0.472315	Ananas_comosus	0.508117	Dioscorea_rotundata	0.601011	Actinidia_chinensis	grass specific																			930.1	0.763251	0.857703	0.939791	16	3	KQJ99990 0.763 -1.5 2	genblast_Os02t0572600-01_Hordeum_vulgare_7H 0.804 -0.9 1	LPERR02G17370.2 0.905 0.8 1	cds.KYUSt_chr2.33718 0.778 -1.3 2	ORUFI02G22520.2 0.925 1.1 1	Os02t0572600-01 0.925 1.1 1	SECCE7Rv1G0508680.1.CDS.1 0.827 -0.5 1	TraesCS7D02G423900.1.cds1 0.812 -0.7 1	scaffold5.131.cds 0.913 0.9 1	TVU29574 0.859 0.0 1	PUZ76218 0.935 1.3 1	Sspon.04G0010020-1P-mRNA-1:cds 0.875 0.3 1	KQL30139 0.843 -0.2 2	TKW39861 0.940 1.3 1	KXG30480 0.852 -0.1 1	Zm00001eb182800_P001 0.767 -1.5 1
Os06t0470000-01	ok	0.280146	Ananas_comosus	0.578589	Dioscorea_rotundata	0.60097	Lupinus_angustifolius	grass specific						Glycosyltransferase AER61, uncharacterized domain containing protein					GO:0016740; GO:0016757; GO:0016763	transferase activity; glycosyltransferase activity; pentosyltransferase activity	Catalysis of the transfer of a group, e.g. a methyl group, glycosyl group, acyl group, phosphorus-containing, or other groups, from one compound (generally regarded as the donor) to another compound (generally regarded as the acceptor). Transferase is the systematic name for any enzyme of EC class 2.; Catalysis of the transfer of a glycosyl group from one compound (donor) to another (acceptor).; …	IEA; IBA; IEA	GO:0000139; GO:0005794; GO:0016020; GO:0016021	Golgi membrane; Golgi apparatus; membrane; integral component of membrane	The lipid bilayer surrounding any of the compartments of the Golgi apparatus.; A membrane-bound cytoplasmic organelle of the endomembrane system that further processes the core oligosaccharides (e.g. N-glycans) added to proteins in the endoplasmic reticulum and packages them into membrane-bound vesicles. The Golgi apparatus operates at the intersection of the secretory, lysosomal, and endocytic p…	IEA; IEA; IEA; IEA	1175.1	0.929623	0.962126	0.987661	16	1	KQJ89721 0.942 -1.2 1	HORVU.MOREX.r3.7HG0677480.1 0.953 -0.5 1	LPERR06G12970.1 0.954 -0.5 1	cds.KYUSt_chr7.28661 0.944 -1.1 1	ORUFI06G15530.1 0.965 0.2 1	Os06t0470000-01 0.966 0.2 1	SECCE4Rv1G0245490.1 0.955 -0.4 1	TraesCS7B02G133800.1 0.953 -0.5 1	scaffold510.7.cds 0.976 0.8 1	TVU11204 0.930 -1.9 1	PUZ60764 0.988 1.5 1	Sspon.08G0021010-1B-mRNA-1:cds 0.961 -0.1 2	KQL10612 0.985 1.3 1	TKW21419 0.985 1.3 1	EER88389 0.983 1.2 1	Zm00001eb382480_P003 0.955 -0.4 1
Os01t0820700-00	ok	0.595986	Musa_acuminata	0.600446	Solanum_tuberosum	0.600446	Solanum_tuberosum	grass specific	RAP-DB	[Os] DNA-binding WRKY domain containing protein. (Os01t0820700-00)	[Os] "Rice WRKY Working Group. Rice (N Y), 5(1):3 (2012)"		[Os] salt tolerance (TO:0006001)	DNA-binding WRKY domain containing protein	GO:0006355; GO:0050896	regulation of DNA-templated transcription; response to stimulus	Any process that modulates the frequency, rate or extent of cellular DNA-templated transcription.; Any process that results in a change in state or activity of a cell or an organism (in terms of movement, secretion, enzyme production, gene expression, etc.) as a result of a stimulus. The process begins with detection of the stimulus and ends with a change in state or activity or the cell or organ…	IEA; IEA	GO:0003677; GO:0003700; GO:0043565	DNA binding; DNA-binding transcription factor activity; sequence-specific DNA binding	Any molecular function by which a gene product interacts selectively and non-covalently with DNA (deoxyribonucleic acid).; A transcription regulator activity that modulates transcription of gene sets via selective and non-covalent binding to a specific double-stranded genomic DNA sequence (sometimes referred to as a motif) within a cis-regulatory region. Regulatory regions include promoters (prox…	IEA; IEA; IEA	GO:0005634	nucleus	A membrane-bounded organelle of eukaryotic cells in which chromosomes are housed and replicated. In most cells, the nucleus contains all of the cell's chromosomes except the organellar chromosomes, and is the site of RNA synthesis and processing. In some species, or in specialized cell types, RNA metabolism or DNA replication may be absent.	IEA	538.1	0.799851	0.875952	0.936443	16	1	KQK10348 0.853 -0.5 1	HORVU.MOREX.r3.3HG0297470.1 0.924 1.0 1	LPERR01G30480.1 0.846 -0.7 2	genblast_Os01t0820700-00_Lolium_perenne_3 0.812 -1.4 1	ORUFI01G38660.1 0.881 0.1 1	Os01t0820700-00 0.881 0.1 1	SECCE3Rv1G0195570.1 0.915 0.8 1	TraesCS3B02G375300.1 0.936 1.3 1	scaffold226.188.cds 0.918 0.9 1	TVU36632 0.801 -1.6 1	PUZ54213 0.911 0.7 1	Sspon.03G0003770-2C-mRNA-1:cds 0.800 -1.6 1	KQL07494 0.895 0.4 1	TKW17445 0.915 0.8 1	EES01667 0.904 0.6 1	Zm00001eb149580_P001 0.824 -1.1 1
Os03t0214900-01	ok	0.557426	Musa_acuminata	0.60014	Glycine_max	0.60014	Glycine_max	grass specific																			2001.7	0.710946	0.827993	0.914423	16	9	KQK21169 0.731 -1.4 2	HORVU.MOREX.r3.2HG0156130.1 0.768 -0.8 2	LPERR03G07600.1 0.760 -0.9 2	cds.KYUSt_chr2.30776 0.711 -1.6 2	ORUFI03G08380.2 0.796 -0.4 2	Os03t0214900-01 0.804 -0.3 2	SECCE2Rv1G0097470.1 0.765 -0.9 2	TraesCS2A02G262600.1 0.774 -0.8 2	scaffold97.430.cds 0.906 1.1 1	TVU47931 0.833 0.1 2	PUZ42177 0.908 1.1 1	Sspon.08G0010730-3C-mRNA-1:cds 0.901 1.0 1	genblast_Os03t0214900-01_Setaria_italica_IX 0.895 0.9 1	TKV97440 0.914 1.2 1	EER88166 0.879 0.7 1	Zm00001eb008650_P004 0.902 1.0 1
Zm00001eb044090_P001	ok	0.340796	Ananas_comosus	0.44045	Dioscorea_rotundata	0.600104	Brassica_napus	grass specific																			2108.3	0.863634	0.945492	0.98928	16	2	KQJ97361 0.954 0.2 1	HORVU.MOREX.r3.1HG0048800.1 0.948 0.1 1	LPERR10G11370.1 0.911 -1.0 1	cds.KYUSt_chr1.19736 0.933 -0.4 2	ORUFI10G15980.2 0.923 -0.6 1	genblast_Zm00001eb044090_P001_Oryza_sativa_10 0.895 -1.5 1	SECCE1Rv1G0027430.1 0.955 0.3 1	TraesCS1B02G189700.1 0.957 0.3 1	scaffold378.18.cds 0.968 0.6 1	TVU32082 0.924 -0.6 1	PUZ38380 0.982 1.1 1	Sspon.01G0020980-3C-mRNA-1:cds 0.864 -2.3 2	KQK88444 0.970 0.7 1	TKV93011 0.989 1.3 1	KXG38217 0.981 1.0 1	Zm00001eb044090_P001 0.974 0.8 1
Os04t0640300-01	no match Phyllostachys_violascens (Bambusoideae)	0.599677	Daucus_carota	0.599677	Daucus_carota	0.599677	Daucus_carota	grass specific																			681.7	0.697374	0.804881	0.869004	16	2	PNT72100 0.739 -1.2 1	HORVU.MOREX.r3.2HG0157110.1 0.802 -0.1 1	LPERR05G00670.1 0.754 -0.9 2	cds.KYUSt_chr1.6993 0.801 -0.1 1	ORUFI04G28540.1 0.852 0.8 1	Os04t0640300-01 0.697 -1.9 1	SECCE1Rv1G0015080.1 0.866 1.1 1	TraesCS1B02G128300.1 0.869 1.1 1	scaffold183.224.cds 0.837 0.6 1	TVU18304 0.854 0.9 1	PUZ75724 0.794 -0.2 2	Sspon.07G0015880-1A-mRNA-1:cds 0.827 0.4 1	KQL16007 0.816 0.2 1	TKW27981 0.814 0.2 1	EES15724 0.858 0.9 1	Zm00001eb348360_P001 0.699 -1.9 1
Os01t0845100-01	ok	0.368652	Ananas_comosus	0.494331	Dioscorea_rotundata	0.597904	Nicotiana_attenuata	grass specific						Protein of unknown function DUF668 family protein	GO:0045927	positive regulation of growth	Any process that activates or increases the rate or extent of growth, the increase in size or mass of all or part of an organism.	IEA									1049.5	0.911768	0.96724	0.98666	16	0	KQK10543 0.912 -2.8 1	HORVU.MOREX.r3.3HG0302230.1.CDS1 0.953 -0.7 1	LPERR01G31840.1 0.957 -0.5 1	cds.KYUSt_chr3.34941 0.942 -1.3 1	ORUFI01G40400.1 0.975 0.4 1	genblast_Os01t0845100-01_Oryza_sativa_1 0.981 0.7 1	SECCE3Rv1G0198150.1.CDS.1 0.961 -0.3 1	TraesCS3B02G394500.1.cds1 0.961 -0.3 1	scaffold31.741.cds 0.980 0.6 1	TVU01882 0.968 0.0 1	PUZ53998 0.987 1.0 1	Sspon.03G0002810-1A-mRNA-1.cds1 0.984 0.8 1	KQL07693 0.984 0.8 1	TKW17688 0.982 0.7 1	EES03872 0.986 0.9 1	Zm00001eb367860_P001 0.964 -0.2 1
Os06t0472700-01Zm00001eb174200_P004	ok	0.597757	Arabidopsis_thaliana	0.597757	Arabidopsis_thaliana	0.597757	Arabidopsis_thaliana	grass specific																			838.3	0.76011	0.853118	0.911965	16	2	KQJ94570 0.866 0.3 1	HORVU.MOREX.r3.7HG0677120.1 0.840 -0.3 1	LPERR06G12230.1 0.760 -2.0 1	cds.KYUSt_chr7.28863 0.854 0.0 1	ORUFI06G15750.1 0.783 -1.5 2	Os06t0472700-01 0.790 -1.3 2	SECCE4Rv1G0245780.1 0.860 0.2 1	TraesCS7B02G132100.1 0.869 0.3 1	scaffold356.7.cds 0.912 1.3 1	TVU30231 0.796 -1.2 1	PUZ75580 0.882 0.6 1	Sspon.06G0024650-2C-mRNA-1:cds 0.893 0.9 1	KQL29490 0.893 0.9 1	TKW38963 0.895 0.9 1	EES14386 0.898 1.0 1	Zm00001eb174200_P004 0.859 0.1 1
Os03t0249100-01	ok	0.509596	Musa_acuminata	0.579234	Dioscorea_rotundata	0.596854	Brassica_napus	grass specific																			953.5	0.916099	0.954418	0.979444	16	1	KQK22566 0.916 -1.7 1	HORVU.MOREX.r3.4HG0391810.1 0.971 0.7 1	LPERR03G09420.1 0.947 -0.4 1	cds.KYUSt_chr4.44574 0.923 -1.4 1	ORUFI03G10860.1 0.961 0.3 1	Os03t0249100-01 0.961 0.3 1	SECCE7Rv1G0475390.1 0.975 0.9 1	TraesCS4D02G224300.1 0.972 0.8 1	scaffold15.944.cds 0.951 -0.1 1	TVU47730 0.917 -1.7 1	PUZ41921 0.972 0.8 2	Sspon.01G0037230-2C-mRNA-1:cds 0.959 0.2 1	KQK91680 0.979 1.1 1	TKV97086 0.978 1.1 1	KXG39773 0.962 0.4 1	Zm00001eb398600_P001 0.926 -1.3 1
Os04t0450900-01	ok	0.319473	Ananas_comosus	0.413498	Dioscorea_rotundata	0.596741	Actinidia_chinensis	grass specific																			1123.1	0.781587	0.882507	0.963939	16	2	KQJ82898 0.904 0.4 1	genblast_Os04t0450900-01_Hordeum_vulgare_2H 0.810 -1.3 1	LPERR04G11300.1 0.878 -0.1 1	cds.KYUSt_chr2.39219 0.782 -1.8 2	ORUFI04G15700.1 0.844 -0.7 1	Os04t0450900-01 0.844 -0.7 1	SECCE2Rv1G0105170.1 0.900 0.3 1	TraesCS2B02G337300.1 0.916 0.6 1	scaffold8.54.cds 0.947 1.1 1	TVU14344 0.798 -1.5 2	PUZ47414 0.956 1.3 1	Sspon.05G0010260-2B-mRNA-1:cds 0.909 0.5 1	KQK97508 0.894 0.2 1	TKW04706 0.964 1.4 1	OQU81682 0.930 0.8 1	Zm00001eb081260_P003 0.845 -0.7 1
Os03t0143700-01	ok	0.505237	Ananas_comosus	0.552713	Dioscorea_rotundata	0.596505	Vitis_vinifera	grass specific																			1899.9	0.892679	0.939418	0.972314	16	1	KQK23699 0.924 -0.7 1	HORVU.MOREX.r3.4HG0407120.1 0.930 -0.4 1	LPERR03G03150.1 0.937 -0.1 1	cds.KYUSt_chr4.46885 0.893 -2.1 1	ORUFI03G03140.1 0.952 0.6 1	Os03t0143700-01 0.952 0.6 1	SECCE7Rv1G0465620.1 0.928 -0.5 1	TraesCS4B02G307900.1 0.934 -0.2 1	scaffold52.96.cds 0.972 1.5 1	TVU48419 0.944 0.2 1	PUZ42885 0.953 0.6 1	Sspon.01G0034860-1B-mRNA-1:cds 0.906 -1.5 2	KQK92619 0.966 1.2 1	TKV98259 0.968 1.3 1	KXG40198 0.946 0.3 1	Zm00001eb003540_P007 0.925 -0.6 1
Os02t0135850-00	no match Phragmites_australis (Arundinoideae)	0.495564	Ananas_comosus	0.596207	Phaseolus_vulgaris	0.596207	Phaseolus_vulgaris	grass specific						Hypothetical conserved gene					GO:0005515; GO:0043130	protein binding; ubiquitin binding	Binding to a protein.; Binding to ubiquitin, a protein that when covalently bound to other cellular proteins marks them for proteolytic degradation.	IEA; IEA					326.9	0.729275	0.830912	0.942184	16	0	KQJ93198 0.774 -0.9 1	HORVU.MOREX.r3.6HG0555800.1 0.790 -0.6 1	LPERR02G02680.1 0.827 -0.1 1	cds.KYUSt_chr6.29245 0.759 -1.1 1	ORUFI02G02840.1 0.840 0.1 1	Os02t0135850-00 0.840 0.1 1	SECCE6Rv1G0379820.1 0.846 0.2 1	TraesCS6B02G130600.1 0.794 -0.6 1	genblast_Os02t0135850-00_Echinochloa_crus-galli_AH07 0.942 1.7 1	TVU33508 0.842 0.2 1	PUZ73977 0.916 1.3 1	Sspon.04G0018790-1A-mRNA-1 0.903 1.1 1	genblast_Os02t0135850-00_Setaria_italica_I 0.734 -1.5 1	TKW38119 0.841 0.2 1	EES04478 0.917 1.3 1	Zm00001eb231640_P001 0.729 -1.6 1
Os01t0655400-01	ok	0.520571	Musa_acuminata	0.595848	Vitis_vinifera	0.595848	Vitis_vinifera	grass specific						Conserved hypothetical protein					GO:0003743	translation initiation factor activity	Functions in the initiation of ribosome-mediated translation of mRNA into a polypeptide.	IEA	GO:0005671	obsolete Ada2/Gcn5/Ada3 transcription activator complex	OBSOLETE. A multiprotein complex that possesses histone acetyltransferase and is involved in regulation of transcription. Contains either GCN5 or PCAF in a mutually exclusive manner. The budding yeast complex includes Gcn5p, two proteins of the Ada family, and two TBP-associate proteins (TAFs); analogous complexes in other species have analogous compositions, and usually contain homologs of the y…	IEA	2625	0.725943	0.87299	0.967619	16	5	KQK09006 0.924 0.7 1	HORVU.MOREX.r3.3HG0276690.1 0.882 0.1 1	LPERR01G21440.1 0.800 -1.0 2	cds.KYUSt_chr3.25506 0.861 -0.2 1	ORUFI01G27960.1 0.733 -1.9 3	Os01t0655400-01 0.825 -0.7 2	SECCE3Rv1G0182870.1 0.897 0.3 1	TraesCS3A02G237300.1 0.886 0.2 1	scaffold226.74.cds 0.936 0.9 1	TVU35722 0.841 -0.4 2	PUZ55545 0.945 1.0 1	Sspon.03G0032040-3D-mRNA-1:cds 0.890 0.2 1	KQL06149 0.968 1.3 1	TKW15737 0.967 1.3 1	OQU87256 0.726 -2.0 2	Zm00001eb158050_P004 0.886 0.2 1
Os01t0823400-01	ok	0.300308	Ananas_comosus	0.59512	Vitis_vinifera	0.59512	Vitis_vinifera	grass specific						Hypothetical conserved gene									GO:0016020; GO:0016021	membrane; integral component of membrane	A lipid bilayer along with all the proteins and protein complexes embedded in it an attached to it.; The component of a membrane consisting of the gene products and protein complexes having at least some part of their peptide sequence embedded in the hydrophobic region of the membrane.	IEA; IEA	745.9	0.818742	0.908031	0.941413	16	0	KQK10367 0.941 0.8 1	HORVU.MOREX.r3.3HG0297720.1 0.934 0.7 1	LPERR01G30590.1 0.897 -0.3 1	cds.KYUSt_chr3.36978 0.920 0.3 1	ORUFI01G38860.1 0.938 0.8 1	Os01t0823400-01 0.938 0.8 1	SECCE3Rv1G0195860.1 0.934 0.7 1	TraesCS3D02G339000.1 0.935 0.7 1	scaffold84.188.cds 0.885 -0.6 1	TVU36642 0.832 -1.9 1	PUZ54199 0.922 0.4 1	Sspon.03G0029690-1B-mRNA-1:cds 0.917 0.2 1	KQL07510 0.929 0.5 1	TKW17466 0.931 0.6 1	OQU87764 0.819 -2.2 1	Zm00001eb368790_P001 0.855 -1.3 1
Os02t0120000-01	ok	0.517537	Ananas_comosus	0.565331	Dioscorea_rotundata	0.595105	Corchorus_capsularis	grass specific						Pentatricopeptide repeat domain containing protein					GO:0005515	protein binding	Binding to a protein.	IEA					1037.8	0.889478	0.955097	0.97726	16	0	KQJ92949 0.933 -1.0 1	HORVU.MOREX.r3.6HG0549990.1 0.967 0.5 1	LPERR02G01270.1 0.946 -0.4 1	genblast_Os02t0120000-01_Lolium_perenne_6 0.957 0.1 1	ORUFI02G01480.1 0.955 -0.0 1	Os02t0120000-01 0.955 0.0 1	SECCEUnv1G0528480.1 0.973 0.8 1	TraesCS6A02G072200.1 0.973 0.8 1	scaffold53.22.cds 0.977 1.0 1	TVU33628 0.954 -0.0 1	PUZ73762 0.957 0.1 1	Sspon.04G0020120-1A-mRNA-1:cds 0.932 -1.0 1	KQL29010 0.975 0.9 1	TKW38375 0.975 0.9 1	EES06175 0.963 0.4 1	Zm00001eb230250_P001 0.889 -2.9 1
Os06t0193400-01	ok	0.425103	Ananas_comosus	0.594662	Citrus_clementina	0.594662	Citrus_clementina	grass specific	RAP-DB	[Os] "bHLH transcription factor, Tolerance to phosphate starvation (Os06t0193400-01);Similar to BHLH transcription factor. (Os06t0193400-02)"	[Os] "Yi K et al. Plant Physiol, 138(4):2087-96 (2005)"	[Os] OsPTF1	[Os] abiotic stress trait (TO:0000168)	Similar to Helix-loop-helix protein homolog	GO:0006357	regulation of transcription by RNA polymerase II	Any process that modulates the frequency, rate or extent of transcription mediated by RNA polymerase II.	IBA	GO:0000978; GO:0000981; GO:0001228; GO:0046983	RNA polymerase II cis-regulatory region sequence-specific DNA binding; DNA-binding transcription factor activity, RNA polymerase II-specific; DNA-binding transcription activator activity, RNA polymerase II-specific; protein dimerization activity	Binding to a specific upstream regulatory DNA sequence (transcription factor recognition sequence or binding site) located in cis relative to the transcription start site (i.e., on the same strand of DNA) of a gene transcribed by RNA polymerase II.; A DNA-binding transcription factor activity that modulates the transcription of specific gene sets transcribed by RNA polymerase II.; A DNA-binding t…	IBA; IBA; IBA; IEA	GO:0005634	nucleus	A membrane-bounded organelle of eukaryotic cells in which chromosomes are housed and replicated. In most cells, the nucleus contains all of the cell's chromosomes except the organellar chromosomes, and is the site of RNA synthesis and processing. In some species, or in specialized cell types, RNA metabolism or DNA replication may be absent.	IBA	996.7	0.886526	0.947439	0.982843	16	0	KQK19168 0.930 -0.6 1	HORVU.MOREX.r3.7HG0660920.1 0.952 0.2 1	LPERR06G05570.1 0.921 -1.0 1	genblast_Os06t0193400-01_Lolium_perenne_7 0.887 -2.2 1	ORUFI06G06220.2 0.929 -0.7 1	Os06t0193400-01 0.928 -0.7 1	SECCE4Rv1G0255830.1 0.949 0.1 1	TraesCS7D02G158300.1 0.959 0.4 1	scaffold10.596.cds 0.966 0.7 1	TVU12222 0.910 -1.4 1	PUZ61829 0.973 0.9 1	Sspon.08G0012450-3C-mRNA-1:cds 0.983 1.3 1	KQL09388 0.966 0.7 1	TKW19735 0.965 0.7 1	KXG19523 0.977 1.1 1	Zm00001eb374120_P001 0.965 0.6 1
Os12t0508200-01	ok	0.523126	Musa_acuminata	0.573206	Dioscorea_rotundata	0.594577	Cynara_cardunculus	grass specific																			313.5	0.882616	0.937141	0.960447	16	0	KQJ86608 0.933 -0.2 1	HORVU.MOREX.r3.5HG0448480.1 0.931 -0.3 1	LPERR12G11160.1 0.915 -1.0 1	cds.KYUSt_chr5.9522 0.939 0.1 1	ORUFI12G14540.1 0.942 0.2 1	Os12t0508200-01 0.942 0.2 1	SECCE5Rv1G0311420.1 0.957 0.9 1	TraesCS5D02G115500.1 0.955 0.8 1	scaffold71.98.cds 0.958 0.9 1	TVU50068 0.883 -2.5 1	PUZ67238 0.937 0.0 1	genblast_Os12t0508200-01_Saccharum_spontaneum_2D 0.960 1.1 1	KQL16819 0.958 0.9 1	TKW29061 0.942 0.2 1	KXG23548 0.946 0.4 1	Zm00001eb264720_P001 0.897 -1.8 1
Os09t0438100-01	ok	0.45955	Ananas_comosus	0.526568	Dioscorea_rotundata	0.594303	Olea_europaea_sylvestris	grass specific						Conserved hypothetical protein									GO:0016020; GO:0016021	membrane; integral component of membrane	A lipid bilayer along with all the proteins and protein complexes embedded in it an attached to it.; The component of a membrane consisting of the gene products and protein complexes having at least some part of their peptide sequence embedded in the hydrophobic region of the membrane.	IEA; IEA	417.8	0.758497	0.851155	0.906893	16	0	KQJ90375 0.821 -0.8 1	HORVU.MOREX.r3.5HG0480740.1.CDS1 0.846 -0.1 1	LPERR09G08200.1 0.758 -2.4 1	cds.KYUSt_chr5.30279 0.884 0.8 1	ORUFI09G12400.1 0.830 -0.5 1	Os09t0438100-01 0.830 -0.5 1	SECCE5Rv1G0327830.1.CDS.1 0.894 1.1 1	TraesCS5B02G212000.1.cds1 0.907 1.4 1	scaffold246.42.cds 0.882 0.8 1	genblast_Os09t0438100-01_Eragrostis_curvula_3 0.854 0.1 1	PUZ70830 0.835 -0.4 1	Sspon.02G0013990-1A-mRNA-1:cds 0.883 0.8 1	KQL24635 0.880 0.7 1	TKW33315 0.878 0.7 1	KXG35705 0.837 -0.4 1	Zm00001eb313970_P001 0.800 -1.3 1
Os06t0603300-00	ok	0.540399	Ananas_comosus	0.594264	Olea_europaea_sylvestris	0.594264	Olea_europaea_sylvestris	grass specific						VQ domain containing protein									GO:0005634	nucleus	A membrane-bounded organelle of eukaryotic cells in which chromosomes are housed and replicated. In most cells, the nucleus contains all of the cell's chromosomes except the organellar chromosomes, and is the site of RNA synthesis and processing. In some species, or in specialized cell types, RNA metabolism or DNA replication may be absent.	IBA	401	0.771072	0.851808	0.914464	16	0	KQK17769 0.812 -0.9 1	genblast_Os06t0603300-00_Hordeum_vulgare_7H 0.845 -0.1 1	LPERR06G16970.1 0.795 -1.2 1	cds.KYUSt_chr7.13349 0.846 -0.1 1	ORUFI06G21740.1 0.798 -1.2 1	Os06t0603300-00 0.798 -1.2 1	SECCE7Rv1G0501670.1.CDS.1 0.870 0.4 1	TraesCS7B02G277500.1.cds1 0.878 0.6 1	scaffold328.23.cds 0.892 0.9 1	TVU08081 0.834 -0.4 1	PUZ60040 0.894 0.9 1	Sspon.08G0006370-2B-mRNA-1.cds1 0.905 1.1 1	KQL11510 0.912 1.3 1	TKW22519 0.914 1.3 1	EER90015 0.866 0.3 1	Zm00001eb276740_P001 0.771 -1.7 1
Zm00001eb330260_P001	ok	0.481791	Ananas_comosus	0.594008	Amborella_trichopoda	0.594008	Amborella_trichopoda	grass specific											GO:0008270; GO:0046872	zinc ion binding; metal ion binding	Binding to a zinc ion (Zn).; Binding to a metal ion.	IEA; IEA					3374.7	0.82594	0.918315	0.965864	16	2	KQK14792 0.911 -0.2 1	HORVU.MOREX.r3.2HG0114210.1 0.904 -0.4 1	LPERR07G22610.1 0.826 -2.5 3	cds.KYUSt_chr2.5130 0.867 -1.4 1	ORUFI07G26750.1 0.878 -1.1 2	genblast_Zm00001eb330260_P001_Oryza_sativa_7 0.919 0.0 1	SECCE2Rv1G0074350.1 0.919 0.0 1	TraesCS2A02G116600.1 0.921 0.1 1	scaffold2.152.cds 0.944 0.7 1	TVU37312 0.913 -0.2 1	PUZ73406 0.961 1.1 1	genblast_Zm00001eb330260_P001_Saccharum_spontaneum_2D 0.923 0.1 1	KQL27119 0.965 1.3 1	TKW36400 0.966 1.3 1	OQU90452 0.947 0.8 1	Zm00001eb330260_P001 0.928 0.3 1
Os12t0612300-01	ok	0.482853	Ananas_comosus	0.593992	Ipomoea_triloba	0.593992	Ipomoea_triloba	grass specific																			1175.1	0.851927	0.928187	0.977279	16	1	KQJ85833 0.939 0.3 1	HORVU.MOREX.r3.5HG0429610.1 0.878 -1.3 1	LPERR12G15620.1 0.939 0.3 1	genblast_Os12t0612300-01_Lolium_perenne_5 0.852 -2.0 1	ORUFI12G20730.1 0.934 0.1 2	Os12t0612300-01 0.951 0.6 1	SECCE5Rv1G0302730.1 0.871 -1.5 1	TraesCS5D02G055500.1 0.899 -0.8 1	scaffold14.22.cds 0.958 0.8 1	TVU49088 0.901 -0.7 1	PUZ67888 0.947 0.5 1	Sspon.02G0031220-1A-mRNA-1:cds 0.951 0.6 1	KQL17309 0.977 1.3 1	TKW29707 0.973 1.2 1	EES17383 0.966 1.0 1	Zm00001eb136010_P002 0.915 -0.4 1
Os03t0775700-01	ok	0.526475	Ananas_comosus	0.584396	Dioscorea_rotundata	0.593905	Citrus_clementina	grass specific																			1850.8	0.715528	0.844766	0.935649	16	4	KQK12961 0.774 -1.0 1	HORVU.MOREX.r3.5HG0513980.1 0.783 -0.9 3	LPERR03G30260.1 0.716 -1.8 2	cds.KYUSt_chr4.8454 0.809 -0.5 1	ORUFI03G37380.1 0.872 0.4 1	Os03t0775700-01 0.871 0.4 1	SECCE5Rv1G0355410.1 0.765 -1.1 3	TraesCS5B02G413900.2 0.772 -1.0 3	scaffold32.695.cds 0.918 1.0 1	TVU44779 0.805 -0.6 1	PUZ36801 0.916 1.0 1	genblast_Os03t0775700-01_Saccharum_spontaneum_1A 0.891 0.7 1	KQK86869 0.936 1.3 1	TKV91063 0.935 1.3 1	EER93367 0.904 0.8 1	Zm00001eb213730_P001 0.849 0.1 1
Os03t0784600-01	ok	0.485465	Ananas_comosus	0.591655	Dioscorea_rotundata	0.593848	Populus_trichocarpa	grass specific																			1596.2	0.733868	0.888199	0.976444	16	3	KQK12880 0.846 -0.5 1	HORVU.MOREX.r3.5HG0516400.2 0.868 -0.3 1	LPERR03G30800.1 0.757 -1.6 2	genblast_Os03t0784600-01_Lolium_perenne_4 0.769 -1.5 3	ORUFI03G37980.1 0.734 -1.9 2	genblast_Os03t0784600-01_Oryza_sativa_3 0.877 -0.1 1	SECCE5Rv1G0356450.1 0.864 -0.3 1	TraesCS5D02G430700.1 0.867 -0.3 1	scaffold3.916.cds 0.940 0.6 1	TVT98417 0.930 0.5 1	PUZ36712 0.963 0.9 1	Sspon.01G0029610-2P-mRNA-1:cds 0.957 0.9 1	KQK86799 0.976 1.1 1	TKV90987 0.976 1.1 1	KXG37420 0.950 0.8 1	Zm00001eb059840_P001 0.937 0.6 1
Os12t0119700-01	ok	0.410982	Ananas_comosus	0.451123	Dioscorea_rotundata	0.593386	Citrus_clementina	grass specific																			480.8	0.779534	0.876846	0.928869	16	1	KQJ92530 0.824 -1.2 1	HORVU.MOREX.r3.5HG0463960.1.CDS1 0.919 1.0 1	LPERR12G01200.1 0.823 -1.2 2	cds.KYUSt_chr5.15632 0.849 -0.6 1	ORUFI12G01350.1 0.780 -2.2 1	Os12t0119700-01 0.875 -0.0 1	SECCE5Rv1G0318900.1.CDS.1 0.915 0.9 1	TraesCS5A02G145300.1.cds1 0.929 1.2 1	genblast_Os12t0119700-01_Echinochloa_crus-galli_CH05 0.863 -0.3 1	TVU16917 0.842 -0.8 1	PUZ63471 0.901 0.6 1	Sspon.05G0008060-1A-mRNA-1 0.898 0.5 1	KQL13549 0.923 1.1 1	TKW24930 0.917 0.9 1	OQU81844 0.893 0.4 1	Zm00001eb078960_P001 0.877 0.0 1
Os08t0151000-00	ok	0.455502	Ananas_comosus	0.508271	Dioscorea_rotundata	0.593165	Prunus_dulcis	grass specific						Similar to Myb-like DNA-binding domain, SHAQKYF class family protein					GO:0003677	DNA binding	Any molecular function by which a gene product interacts selectively and non-covalently with DNA (deoxyribonucleic acid).	IEA	GO:0005634	nucleus	A membrane-bounded organelle of eukaryotic cells in which chromosomes are housed and replicated. In most cells, the nucleus contains all of the cell's chromosomes except the organellar chromosomes, and is the site of RNA synthesis and processing. In some species, or in specialized cell types, RNA metabolism or DNA replication may be absent.	IEA	731.5	0.852905	0.92377	0.979494	16	0	KQJ95432 0.871 -1.3 1	HORVU.MOREX.r3.7HG0701130.2 0.931 0.2 1	LPERR08G03010.4 0.880 -1.1 1	genblast_Os08t0151000-00_Lolium_perenne_7 0.903 -0.5 1	ORUFI08G03370.1 0.886 -0.9 1	Os08t0151000-00 0.888 -0.9 1	SECCE7Rv1G0491470.1 0.938 0.3 1	TraesCS7A02G304600.1 0.939 0.4 1	scaffold18.155.cds 0.962 0.9 1	TVT99818 0.853 -1.7 1	PUZ50097 0.976 1.3 1	Sspon.06G0023980-2C-mRNA-1:cds 0.901 -0.5 1	KQL00812 0.972 1.2 1	TKW08977 0.973 1.2 1	EES14540 0.979 1.3 1	Zm00001eb416370_P001 0.927 0.1 1
Zm00001eb028750_P002	ok	0.481524	Ananas_comosus	0.590802	Dioscorea_rotundata	0.592405	Actinidia_chinensis	grass specific															GO:0000178; GO:0005634	exosome (RNase complex); nucleus	A ribonuclease complex that has 3-prime to 5-prime exoribonuclease activity and possibly endoribonuclease activity, producing 5-prime-phosphomonoesters. Participates in a multitude of cellular RNA processing and degradation events preventing nuclear export and/or translation of aberrant RNAs. Restricted to processing linear and circular single-stranded RNAs (ssRNA) only. RNAs with complex seconda…	IBA; IBA	3618.3	0.849985	0.919981	0.949672	16	1	KQJ86266 0.930 0.4 1	HORVU.MOREX.r3.5HG0442640.1 0.943 0.8 1	LPERR12G13310.1 0.893 -0.9 1	genblast_Zm00001eb028750_P002_Lolium_perenne_5 0.850 -2.4 2	ORUFI12G17870.1 0.891 -1.0 1	genblast_Zm00001eb028750_P002_Oryza_sativa_12 0.900 -0.7 1	SECCE5Rv1G0308620.1 0.943 0.8 1	TraesCS5D02G096900.1 0.941 0.7 1	scaffold29.435.cds 0.933 0.4 1	TVU49712 0.886 -1.1 1	PUZ67486 0.946 0.9 1	Sspon.02G0028830-1A-mRNA-1:cds 0.903 -0.6 1	KQL16568 0.949 1.0 1	TKW28713 0.950 1.0 1	KXG23721 0.937 0.6 1	Zm00001eb028750_P002 0.925 0.2 1
Os01t0311700-01	ok	0.492378	Ananas_comosus	0.592404	Pistacia_vera	0.592404	Pistacia_vera	grass specific						Pectinesterase inhibitor domain containing protein	GO:0043086	negative regulation of catalytic activity	Any process that stops or reduces the activity of an enzyme.	IBA	GO:0004857	enzyme inhibitor activity	Binds to and stops, prevents or reduces the activity of an enzyme.	IEA					373.9	0.848355	0.915937	0.986895	16	0	KQK04128 0.865 -1.3 1	genblast_Os01t0311700-01_Hordeum_vulgare_2H 0.895 -0.6 1	LPERR01G11970.1 0.921 0.1 1	cds.KYUSt_chr4.15039 0.887 -0.8 1	genblast_Os01t0311700-01_Oryza_rufipogon_1 0.908 -0.2 1	Os01t0311700-01 0.918 0.1 1	genblast_Os01t0311700-01_Secale_cereale_2R 0.897 -0.5 1	TraesCS2B02G546900.1 0.891 -0.6 1	scaffold236.76.cds 0.899 -0.5 1	TVU21187 0.936 0.5 1	PUZ56988 0.971 1.4 1	Sspon.03G0015360-3C-mRNA-1:cds 0.987 1.9 1	KQL03432 0.848 -1.8 1	TKW12193 0.918 0.0 1	OQU86795 0.948 0.8 1	Zm00001eb340180_P001 0.967 1.3 1
Os02t0657700-01	ok	0.558351	Ananas_comosus	0.591323	Ipomoea_triloba	0.591323	Ipomoea_triloba	grass specific						Uncharacterised conserved protein UCP012943 domain containing protein									GO:0016020; GO:0016021	membrane; integral component of membrane	A lipid bilayer along with all the proteins and protein complexes embedded in it an attached to it.; The component of a membrane consisting of the gene products and protein complexes having at least some part of their peptide sequence embedded in the hydrophobic region of the membrane.	IEA; IEA	691.5	0.832683	0.910123	0.952856	16	0	KQK00610 0.937 0.8 1	HORVU.MOREX.r3.6HG0600880.1 0.893 -0.5 1	LPERR02G21610.1 0.914 0.1 1	cds.KYUSt_chr6.14189 0.863 -1.5 1	ORUFI02G28040.2 0.937 0.8 1	Os02t0657700-01 0.937 0.8 1	SECCE6Rv1G0401890.1 0.926 0.5 1	TraesCS6B02G274900.1 0.953 1.3 1	scaffold261.203.cds 0.883 -0.9 1	TVU28963 0.896 -0.4 1	PUZ76891 0.923 0.4 1	Sspon.04G0006910-3C-mRNA-1:cds 0.833 -2.4 1	KQL30792 0.934 0.7 1	TKW40715 0.934 0.7 1	KXG31088 0.901 -0.3 1	Zm00001eb186540_P001 0.899 -0.3 1
Os08t0197400-01	no match Phyllostachys_violascens (Bambusoideae)	0.590173	Helianthus_annuus	0.590173	Helianthus_annuus	0.590173	Helianthus_annuus	grass specific						F-box domain, cyclin-like domain containing protein					GO:0005515	protein binding	Binding to a protein.	IEA					1038	0.682274	0.860429	0.915607	16	4	KQK14728 0.846 -0.2 1	HORVU.MOREX.r3.1HG0038960.1 0.916 0.8 1	LPERR08G05290.1 0.803 -0.9 7	genblast_Os08t0197400-01_Lolium_perenne_3 0.853 -0.1 1	ORUFI08G06280.1 0.903 0.6 1	Os08t0197400-01 0.903 0.6 1	SECCE2Rv1G0075240.1 0.906 0.7 1	TraesCS2B02G142500.1 0.891 0.5 1	scaffold44.574.cds 0.859 -0.0 1	TVU43229 0.892 0.5 2	genblast_Os08t0197400-01_Panicum_hallii_HAL2_6 0.682 -2.7 2	Sspon.06G0009490-1A-mRNA-1:cds 0.886 0.4 1	KQL00468 0.891 0.5 1	TKW08464 0.886 0.4 2	EES14690 0.914 0.8 1	genblast_Os08t0197400-01_Zea_mays_4 0.736 -1.9 1
Os12t0631600-01	ok	0.590141	Actinidia_chinensis	0.590141	Actinidia_chinensis	0.590141	Actinidia_chinensis	grass specific																			781	0.725736	0.828825	0.880666	16	0	KQJ85679 0.841 0.3 1	HORVU.MOREX.r3.5HG0421580.1 0.856 0.6 1	LPERR12G16530.1 0.772 -1.3 1	cds.KYUSt_contig_1790.352 0.827 -0.0 1	ORUFI12G22020.1 0.819 -0.2 1	Os12t0631600-01 0.819 -0.2 1	SECCEUnv1G0529660.1 0.879 1.1 1	TraesCS5A02G015400.1 0.881 1.2 1	scaffold299.14.cds 0.835 0.1 1	TVU48827 0.806 -0.5 1	PUZ68025 0.879 1.1 1	Sspon.02G0045780-3P-mRNA-1:cds 0.864 0.8 1	genblast_Os12t0631600-01_Setaria_italica_III 0.726 -2.3 1	TKW29795 0.871 0.9 1	OQU79716 0.770 -1.3 1	Zm00001eb134400_P001 0.817 -0.3 1
Os03t0387900-01	ok	0.485415	Ananas_comosus	0.590109	Vitis_vinifera	0.590109	Vitis_vinifera	grass specific						Conserved hypothetical protein	GO:0006355; GO:0007623	regulation of DNA-templated transcription; circadian rhythm	Any process that modulates the frequency, rate or extent of cellular DNA-templated transcription.; Any biological process in an organism that recurs with a regularity of approximately 24 hours.	IEA; IEA									1193	0.721375	0.886955	0.945348	16	0	KQK21456 0.841 -0.7 1	HORVU.MOREX.r3.4HG0370650.1 0.822 -1.1 1	LPERR03G17030.1 0.879 -0.1 1	cds.KYUSt_chr2.10475 0.721 -2.7 1	ORUFI03G20460.1 0.910 0.4 1	Os03t0387900-01 0.927 0.7 1	SECCE4Rv1G0233310.1 0.842 -0.7 1	TraesCS4A02G162200.1 0.846 -0.7 1	scaffold45.453.cds 0.944 0.9 1	TVU46784 0.861 -0.4 1	PUZ40859 0.934 0.8 1	Sspon.01G0011290-1A-mRNA-1:cds 0.921 0.5 1	genblast_Os03t0387900-01_Setaria_italica_IX 0.945 0.9 1	TKV95804 0.940 0.9 1	KXG39240 0.945 0.9 1	Zm00001eb018850_P003 0.913 0.4 1
Os05t0443700-01	ok	0.510047	Dioscorea_rotundata	0.510047	Dioscorea_rotundata	0.590008	Vitis_vinifera	grass specific						Syntaxin 6, N-terminal domain containing protein	GO:0015031; GO:0016192; GO:0048193	protein transport; vesicle-mediated transport; Golgi vesicle transport	The directed movement of proteins into, out of or within a cell, or between cells, by means of some agent such as a transporter or pore.; A cellular transport process in which transported substances are moved in membrane-bounded vesicles; transported substances are enclosed in the vesicle lumen or located in the vesicle membrane. The process begins with a step that directs a substance to the form…	IEA; IEA; IEA					GO:0016020; GO:0016021; GO:0110165	membrane; integral component of membrane; cellular anatomical entity	A lipid bilayer along with all the proteins and protein complexes embedded in it an attached to it.; The component of a membrane consisting of the gene products and protein complexes having at least some part of their peptide sequence embedded in the hydrophobic region of the membrane.; A part of a cellular organism that is either an immaterial entity or a material entity with granularity above t…	IEA; IEA; IEA	716.6	0.855149	0.936907	0.989813	16	0	KQK06021 0.930 -0.2 1	HORVU.MOREX.r3.1HG0074740.1 0.938 0.0 1	LPERR05G14430.2 0.855 -2.0 1	genblast_Os05t0443700-01_Lolium_perenne_1 0.883 -1.3 1	ORUFI05G19410.1 0.939 0.0 1	Os05t0443700-01 0.947 0.2 1	SECCE1Rv1G0039620.1 0.941 0.1 1	TraesCS1B02G285600.1 0.952 0.4 1	scaffold39.537.cds 0.977 1.0 1	TVU19613 0.930 -0.2 1	PUZ65768 0.969 0.8 1	Sspon.07G0006920-1A-mRNA-1:cds 0.863 -1.8 1	KQL15278 0.988 1.2 1	TKW27027 0.990 1.3 1	EES19612 0.918 -0.5 1	Zm00001eb288940_P002 0.972 0.9 1
Os02t0653400-01Zm00001eb186310_P001	ok	0.440377	Musa_acuminata	0.58985	Ipomoea_triloba	0.58985	Ipomoea_triloba	grass specific						Similar to OSIGBa0101C23.8 protein					GO:0016740; GO:0016747; GO:0050734	transferase activity; acyltransferase activity, transferring groups other than amino-acyl groups; hydroxycinnamoyltransferase activity	Catalysis of the transfer of a group, e.g. a methyl group, glycosyl group, acyl group, phosphorus-containing, or other groups, from one compound (generally regarded as the donor) to another compound (generally regarded as the acceptor). Transferase is the systematic name for any enzyme of EC class 2.; Catalysis of the transfer of an acyl group, other than amino-acyl, from one compound (donor) to …	IEA; IBA; IEA					721.2	0.880061	0.911796	0.961314	16	0	KQK00579 0.880 -1.3 1	HORVU.MOREX.r3.6HG0600010.1 0.910 -0.1 1	LPERR02G21400.1 0.880 -1.3 1	cds.KYUSt_chr6.14822 0.884 -1.1 1	ORUFI02G27720.1 0.912 0.0 1	Os02t0653400-01 0.912 0.0 1	SECCE3Rv1G0212590.1 0.900 -0.5 1	TraesCS6D02G224600.1 0.913 0.1 1	scaffold261.176.cds 0.903 -0.4 1	TVU28993 0.903 -0.4 1	PUZ76844 0.923 0.5 1	Sspon.04G0007080-1A-mRNA-1 0.935 1.0 1	KQL30752 0.960 2.0 1	TKW40666 0.961 2.1 1	EES05795 0.904 -0.3 1	Zm00001eb186310_P001 0.907 -0.2 1
Os06t0699600-01	ok	0.489866	Ananas_comosus	0.589766	Cucumis_sativus	0.589766	Cucumis_sativus	grass specific						CCT domain containing protein	GO:0006355	regulation of DNA-templated transcription	Any process that modulates the frequency, rate or extent of cellular DNA-templated transcription.	IBA	GO:0005515	protein binding	Binding to a protein.	IEA	GO:0005634	nucleus	A membrane-bounded organelle of eukaryotic cells in which chromosomes are housed and replicated. In most cells, the nucleus contains all of the cell's chromosomes except the organellar chromosomes, and is the site of RNA synthesis and processing. In some species, or in specialized cell types, RNA metabolism or DNA replication may be absent.	IEA	902.9	0.806512	0.868569	0.917931	16	0	KQK17373 0.861 -0.2 1	HORVU.MOREX.r3.7HG0728080.1 0.853 -0.4 1	LPERR06G21850.1 0.827 -1.1 1	cds.KYUSt_chr7.7686 0.809 -1.6 1	ORUFI06G28230.1 0.873 0.1 1	Os06t0699600-01 0.886 0.5 1	SECCE7Rv1G0507390.1 0.892 0.6 1	TraesCS7B02G322600.1 0.882 0.4 1	scaffold225.231.cds 0.899 0.8 1	TVU07738 0.886 0.5 1	PUZ59257 0.907 1.1 1	Sspon.08G0002260-2P-mRNA-1:cds 0.835 -0.9 1	KQL11775 0.918 1.4 1	TKW22864 0.918 1.4 1	KXG20763 0.845 -0.6 1	Zm00001eb226810_P001 0.807 -1.7 1
Os02t0518000-01	ok	0.547167	Ananas_comosus	0.589625	Glycine_max	0.589625	Glycine_max	grass specific																			605.3	0.739138	0.814028	0.894763	16	0	KQJ99660 0.824 0.2 1	HORVU.MOREX.r3.7HG0640090.1.CDS1 0.782 -0.7 1	LPERR02G14750.1 0.739 -1.7 1	cds.KYUSt_chr2.36041 0.834 0.5 1	ORUFI02G19270.1 0.765 -1.1 1	Os02t0518000-01 0.765 -1.1 1	SECCE4Rv1G0275710.1.CDS.1 0.818 0.1 1	TraesCS7A02G041100.1.cds1 0.824 0.2 1	scaffold152.116.cds 0.828 0.3 1	genblast_Os02t0518000-01_Eragrostis_curvula_1 0.757 -1.3 1	PUZ75865 0.895 1.8 1	Sspon.04G0011320-1A-mRNA-1:cds 0.890 1.7 1	KQL29828 0.829 0.3 1	TKW39428 0.829 0.3 1	EES05156 0.837 0.5 1	genblast_Os02t0518000-01_Zea_mays_5 0.809 -0.1 1
Os02t0700000-01	ok	0.44062	Ananas_comosus	0.470575	Dioscorea_rotundata	0.589613	Vitis_vinifera	grass specific																			1792.7	0.875216	0.930416	0.974452	16	1	KQK00889 0.929 -0.1 1	HORVU.MOREX.r3.6HG0606490.1 0.931 0.0 1	LPERR02G23660.1 0.902 -1.0 1	cds.KYUSt_chr6.11850 0.918 -0.4 1	ORUFI02G30670.1 0.923 -0.3 1	Os02t0700000-01 0.921 -0.3 1	SECCE6Rv1G0405880.1 0.898 -1.1 1	TraesCS6D02G246200.1 0.875 -1.9 2	scaffold2.985.cds 0.954 0.8 1	TVU28130 0.901 -1.0 1	PUZ77228 0.962 1.1 1	genblast_Os02t0700000-01_Saccharum_spontaneum_4A 0.950 0.7 1	KQL31091 0.974 1.5 1	TKW41079 0.974 1.5 1	EES05674 0.949 0.7 1	Zm00001eb188160_P001 0.924 -0.2 1
Os05t0499100-01	ok	0.561414	Ananas_comosus	0.587334	Olea_europaea_sylvestris	0.587334	Olea_europaea_sylvestris	grass specific	Maizemine	[Zm] Globulin	[Zm] PMID:19707805			26 kDa globulin (Alpha-globulin)					GO:0019863; GO:0045735	IgE binding; nutrient reservoir activity	Binding to an immunoglobulin of the IgE isotype.; Functions in the storage of nutritious substrates.	IEA; IEA	GO:0005576	extracellular region	The space external to the outermost structure of a cell. For cells without external protective or external encapsulating structures this refers to space outside of the plasma membrane. This term covers the host cell environment outside an intracellular parasite.	IEA	339.5	0.71458	0.802467	0.873932	16	0	KQK05562 0.741 -1.0 1	genblast_Os05t0499100-01_Hordeum_vulgare_1H 0.716 -1.3 1	LPERR05G17620.1 0.807 0.1 1	genblast_Os05t0499100-01_Lolium_perenne_1 0.729 -1.1 1	ORUFI05G23010.1 0.841 0.6 1	Os05t0499100-01 0.841 0.6 1	SECCE1Rv1G0045270.1.CDS.1 0.715 -1.4 1	TraesCS1B02G330000.1.cds1 0.715 -1.4 1	genblast_Os05t0499100-01_Echinochloa_crus-galli_CH05 0.844 0.6 1	genblast_Os05t0499100-01_Eragrostis_curvula_7 0.733 -1.1 1	PUZ65341 0.849 0.7 1	Sspon.07G0004890-1A-mRNA-1.cds1 0.853 0.8 1	KQL14862 0.874 1.1 1	TKW26508 0.868 1.0 1	EES19761 0.850 0.7 1	Zm00001eb291840_P001 0.863 0.9 1
Os03t0765100-01	ok	0.439885	Ananas_comosus	0.502248	Dioscorea_rotundata	0.58732	Malus_domestica_golden	grass specific																			867.5	0.878156	0.939301	0.992622	16	0	KQK13033 0.919 -0.5 1	HORVU.MOREX.r3.5HG0512870.1 0.893 -1.1 1	LPERR03G29650.1 0.919 -0.5 1	cds.KYUSt_chr4.8938 0.878 -1.5 1	ORUFI03G36710.1 0.936 -0.1 1	genblast_Os03t0765100-01_Oryza_sativa_3 0.891 -1.2 1	SECCE5Rv1G0354700.1 0.906 -0.8 1	TraesCS5A02G402000.1 0.897 -1.0 1	scaffold3.1020.cds 0.982 1.1 1	TVT97136 0.926 -0.3 1	PUZ36889 0.993 1.3 1	Sspon.01G0028810-2B-mRNA-1:cds 0.972 0.8 1	KQK86957 0.988 1.2 1	TKV91190 0.988 1.2 1	EER93396 0.967 0.7 1	Zm00001eb214130_P001 0.975 0.9 1
Os01t0765500-01	ok	0.587253	Citrus_clementina	0.587253	Citrus_clementina	0.587253	Citrus_clementina	grass specific																			1281.9	0.665731	0.790852	0.890475	16	2	KQK09913 0.741 -0.8 1	HORVU.MOREX.r3.3HG0291380.1 0.744 -0.7 1	LPERR01G27590.1 0.767 -0.4 1	cds.KYUSt_chr3.29681 0.666 -1.9 1	ORUFI01G35330.1 0.781 -0.1 1	Os01t0765500-01 0.781 -0.1 1	SECCE3Rv1G0190900.1 0.814 0.4 1	TraesCS3A02G300600.2 0.807 0.2 1	scaffold15.768.cds 0.758 -0.5 3	TVU35003 0.673 -1.8 2	PUZ54622 0.861 1.1 1	Sspon.03G0005700-2B-mRNA-1:cds 0.839 0.7 1	KQL07124 0.864 1.1 1	TKW16970 0.890 1.5 1	KXG33445 0.821 0.5 1	Zm00001eb370260_P001 0.846 0.8 1
Os08t0529300-00Zm00001eb036470_P001	ok	0.311126	Ananas_comosus	0.371258	Dioscorea_rotundata	0.58702	Citrus_clementina	grass specific						Hypothetical conserved gene	GO:0016310	phosphorylation	The process of introducing a phosphate group into a molecule, usually with the formation of a phosphoric ester, a phosphoric anhydride or a phosphoric amide.	IEA	GO:0005515; GO:0016301	protein binding; kinase activity	Binding to a protein.; Catalysis of the transfer of a phosphate group, usually from ATP, to a substrate molecule.	IEA; IEA					755	0.741987	0.858866	0.928477	16	0	KQJ99102 0.781 -1.6 1	HORVU.MOREX.r3.7HG0683600.1.CDS1 0.915 1.2 1	LPERR08G18170.1 0.742 -2.5 1	cds.KYUSt_chr7.26074 0.882 0.5 1	ORUFI08G23890.1 0.850 -0.2 1	Os08t0529300-00 0.847 -0.2 1	SECCE4Rv1G0242950.1.CDS.1 0.924 1.4 1	TraesCS7A02G259000.1.cds1 0.928 1.5 1	scaffold161.128.cds 0.859 0.0 1	TVU04937 0.832 -0.6 1	PUZ52355 0.877 0.4 1	Sspon.06G0002620-3C-mRNA-1:cds 0.864 0.1 1	KQL02628 0.864 0.1 1	TKW11370 0.862 0.1 1	EES15318 0.854 -0.1 1	Zm00001eb036470_P001 0.861 0.0 1
Os11t0649600-01	ok	0.586403	Cynara_cardunculus	0.586403	Cynara_cardunculus	0.586403	Cynara_cardunculus	grass specific						Uncharacterised protein family UPF0497, trans-membrane plant subgroup domain containing protein									GO:0005886; GO:0016020; GO:0016021	plasma membrane; membrane; integral component of membrane	The membrane surrounding a cell that separates the cell from its external environment. It consists of a phospholipid bilayer and associated proteins.; A lipid bilayer along with all the proteins and protein complexes embedded in it an attached to it.; The component of a membrane consisting of the gene products and protein complexes having at least some part of their peptide sequence embedded in t…	IEA; IEA; IEA	369.2	0.764897	0.873629	0.942579	16	0	KQJ87479 0.849 -0.5 1	HORVU.MOREX.r3.5HG0519120.1 0.891 0.4 1	LPERR11G17880.1 0.869 -0.1 1	cds.KYUSt_chr4.25013 0.895 0.4 1	genblast_Os11t0649600-01_Oryza_rufipogon_11 0.765 -2.2 1	Os11t0649600-01 0.886 0.3 1	SECCE5Rv1G0359130.1 0.895 0.4 1	TraesCS5A02G438900.1 0.900 0.5 1	scaffold8.487.cds 0.923 1.0 1	TVU23807 0.816 -1.2 1	PUZ45673 0.926 1.1 1	Sspon.06G0026580-2D-mRNA-1:cds 0.810 -1.3 1	KQK95659 0.943 1.4 1	TKW02157 0.820 -1.1 1	EES10193 0.881 0.1 1	Zm00001eb165830_P001 0.909 0.7 1
Os07t0674400-01	ok	0.403515	Ananas_comosus	0.58594	Cannabis_sativa_female	0.58594	Cannabis_sativa_female	grass specific																			284.5	0.879438	0.948418	0.985589	16	0	genblast_Os07t0674400-01_Brachypodium_distachyon_1 0.879 -2.1 1	HORVU.MOREX.r3.2HG0113010.1 0.940 -0.3 1	LPERR07G22920.1 0.958 0.3 1	cds.KYUSt_chr2.4542 0.903 -1.4 1	ORUFI07G27080.1 0.956 0.2 1	Os07t0674400-01 0.956 0.2 1	SECCE2Rv1G0073580.1 0.947 -0.0 1	TraesCS2B02G128300.1 0.949 0.0 1	scaffold161.172.cds 0.966 0.5 1	TVU37256 0.937 -0.4 1	PUZ73351 0.985 1.1 1	Sspon.02G0001130-1A-mRNA-1:cds 0.892 -1.8 1	KQL27147 0.986 1.1 1	TKW36476 0.986 1.1 1	EER97719 0.964 0.5 1	Zm00001eb111390_P001 0.972 0.7 1
Os04t0671800-01	ok	0.414412	Ananas_comosus	0.5699	Dioscorea_rotundata	0.585654	Manihot_esculenta	grass specific						Zinc finger, CCCH-type domain containing protein	GO:0016973	poly(A)+ mRNA export from nucleus	The directed movement of poly(A)+ mRNA out of the nucleus into the cytoplasm.	IBA	GO:0003677; GO:0003729; GO:0046872	DNA binding; mRNA binding; metal ion binding	Any molecular function by which a gene product interacts selectively and non-covalently with DNA (deoxyribonucleic acid).; Binding to messenger RNA (mRNA), an intermediate molecule between DNA and protein. mRNA includes UTR and coding sequences, but does not contain introns.; Binding to a metal ion.	IEA; IBA; IEA	GO:0005623	obsolete cell	OBSOLETE. The basic structural and functional unit of all organisms. Includes the plasma membrane and any external encapsulating structures such as the cell wall and cell envelope.	IEA	1504.3	0.84172	0.895878	0.927275	16	0	KQJ85225 0.907 0.3 1	HORVU.MOREX.r3.2HG0211740.1 0.896 -0.0 1	LPERR04G24660.1 0.899 0.1 1	cds.KYUSt_chr2.55484 0.848 -1.6 1	ORUFI04G30850.1 0.850 -1.5 1	Os04t0671800-01 0.920 0.8 1	SECCE2Rv1G0135390.1 0.917 0.7 1	TraesCS2B02G578700.1 0.916 0.7 1	scaffold19.96.cds 0.910 0.5 1	TVU16518 0.900 0.1 1	PUZ49453 0.915 0.6 1	Sspon.05G0001240-1A-mRNA-1:cds 0.922 0.9 1	KQL12843 0.842 -1.8 1	TKW23963 0.927 1.0 1	EES13074 0.919 0.8 1	Zm00001eb433430_P001 0.845 -1.6 1
Os06t0208200-01	ok	0.526439	Ananas_comosus	0.585537	Vitis_vinifera	0.585537	Vitis_vinifera	grass specific																			257.2	0.736781	0.867856	0.94168	16	0	KQK19066 0.894 0.4 1	HORVU.MOREX.r3.7HG0663370.1 0.859 -0.1 1	LPERR06G06260.1 0.792 -1.2 1	cds.KYUSt_chr7.34779 0.865 -0.0 1	ORUFI06G07080.1 0.781 -1.3 1	Os06t0208200-01 0.737 -2.0 1	SECCE4Rv1G0254340.1 0.883 0.2 1	TraesCS7A02G168200.1 0.882 0.2 1	scaffold142.11.cds 0.918 0.8 1	TVU04308 0.906 0.6 1	PUZ61737 0.942 1.1 1	Sspon.08G0012050-3D-mRNA-1:cds 0.922 0.8 1	genblast_Os06t0208200-01_Setaria_italica_IV 0.756 -1.7 1	TKW20374 0.910 0.6 1	KXG19571 0.929 0.9 1	Zm00001eb278880_P001 0.910 0.6 1
Os06t0105900-01	ok	0.48631	Musa_acuminata	0.549527	Dioscorea_rotundata	0.585272	Pistacia_vera	grass specific																			2187.7	0.842803	0.907351	0.974814	16	2	KQK20043 0.892 -0.4 1	HORVU.MOREX.r3.7HG0636350.1 0.882 -0.7 1	LPERR06G00370.1 0.922 0.4 1	cds.KYUSt_chr7.40666 0.876 -0.9 1	ORUFI06G00380.1 0.929 0.6 1	Os06t0105900-01 0.929 0.6 1	SECCE4Rv1G0283030.1 0.887 -0.6 1	TraesCS7A02G017500.1 0.889 -0.5 1	scaffold4.263.cds 0.886 -0.6 1	TVU12980 0.884 -0.7 1	PUZ61854 0.966 1.6 1	Sspon.08G0012620-2B-mRNA-1:cds 0.942 0.9 1	genblast_Os06t0105900-01_Setaria_italica_IV 0.883 -0.7 2	TKW19779 0.975 1.9 1	EER89358 0.934 0.7 1	Zm00001eb374330_P002 0.843 -1.8 2
Os05t0320500-00	ok	0.573293	Ananas_comosus	0.58526	Gossypium_raimondii	0.58526	Gossypium_raimondii	grass specific																			367.7	0.76557	0.825299	0.930922	16	1	KQK06924 0.768 -0.9 1	HORVU.MOREX.r3.5HG0503970.1 0.769 -0.9 1	LPERR05G09200.1 0.788 -0.6 1	cds.KYUSt_chr1.9557 0.775 -0.8 1	ORUFI05G12620.1 0.797 -0.4 1	Os05t0320500-00 0.766 -1.0 1	SECCE5Rv1G0347690.1 0.778 -0.8 1	TraesCS5B02G355200.1 0.770 -0.9 1	scaffold58.340.cds 0.917 1.5 2	TVU18790 0.780 -0.7 1	PUZ66558 0.875 0.8 1	genblast_Os05t0320500-00_Saccharum_spontaneum_5C 0.868 0.7 1	KQL16040 0.931 1.7 1	TKW28012 0.931 1.7 1	EES12857 0.829 0.1 1	Zm00001eb284970_P002 0.862 0.6 1
Os09t0488600-00	ok	0.44029	Ananas_comosus	0.552673	Dioscorea_rotundata	0.585023	Actinidia_chinensis	grass specific																			952.1	0.936456	0.961086	0.986451	16	0	KQJ90747 0.936 -1.6 1	HORVU.MOREX.r3.5HG0490770.1 0.951 -0.6 1	LPERR09G10820.1 0.974 0.9 1	cds.KYUSt_chr5.36252 0.957 -0.3 1	ORUFI09G15840.1 0.974 0.8 1	Os09t0488600-00 0.974 0.9 1	SECCE5Rv1G0334070.1 0.957 -0.3 1	TraesCS5D02G273000.1 0.960 -0.1 1	scaffold53.339.cds 0.970 0.6 1	TVU10001 0.949 -0.8 1	PUZ71270 0.943 -1.2 1	Sspon.02G0011680-2B-mRNA-1 0.985 1.6 1	KQL25054 0.953 -0.5 1	TKW33811 0.965 0.3 1	EER96974 0.986 1.7 1	Zm00001eb101890_P002 0.943 -1.2 1
Os03t0257600-01	ok	0.558452	Ananas_comosus	0.584617	Cannabis_sativa_female	0.584617	Cannabis_sativa_female	grass specific						Hypothetical conserved gene	GO:0008104; GO:0015031	protein localization; protein transport	Any process in which a protein is transported to, or maintained in, a specific location.; The directed movement of proteins into, out of or within a cell, or between cells, by means of some agent such as a transporter or pore.	IBA; IEA									1077.8	0.798664	0.886099	0.936816	16	0	KQK22500 0.898 0.3 1	HORVU.MOREX.r3.4HG0390770.1 0.882 -0.1 1	LPERR03G09930.1 0.799 -2.2 1	cds.KYUSt_chr4.42321 0.852 -0.9 1	ORUFI03G11460.1 0.863 -0.6 1	Os03t0257600-01 0.877 -0.2 1	SECCE7Rv1G0476070.1 0.895 0.2 1	TraesCS4B02G219200.1 0.896 0.2 1	scaffold15.993.cds 0.904 0.5 1	TVU47669 0.822 -1.6 1	PUZ41848 0.937 1.3 1	Sspon.01G0051600-1C-mRNA-1:cds 0.921 0.9 1	KQK91617 0.933 1.2 1	TKV96997 0.928 1.1 1	EER92527 0.909 0.6 1	Zm00001eb011220_P002 0.862 -0.6 1
Os09t0505100-01	ok	0.50758	Musa_acuminata	0.513343	Dioscorea_rotundata	0.583961	Prunus_avium	grass specific	RAP-DB	[Os] "Deubiquitinase, Regulation of immune response (Os09t0505100-01)"	[Os] "Sun J et al. Front Plant Sci, 12:814465 (2021)"	[Os] OsLMP1	[Os] chlorophyll-b content (TO:0000295) | hydrogen peroxide content (TO:0000605) | blast disease (TO:0000074) | bacterial blight disease resistance (TO:0000175) | chloroplast development trait (TO:0002715) | chlorophyll-a content (TO:0000293) | chlorophyll content (TO:0000495) | mimic response (TO:0000063)	Peptidase C19, ubiquitin carboxyl-terminal hydrolase 2 family protein	GO:0006511; GO:0016579	ubiquitin-dependent protein catabolic process; protein deubiquitination	The chemical reactions and pathways resulting in the breakdown of a protein or peptide by hydrolysis of its peptide bonds, initiated by the covalent attachment of a ubiquitin group, or multiple ubiquitin groups, to the protein.; The removal of one or more ubiquitin groups from a protein.	IEA; IEA	GO:0004197; GO:0004843; GO:0008270; GO:0046872	cysteine-type endopeptidase activity; cysteine-type deubiquitinase activity; zinc ion binding; metal ion binding	Catalysis of the hydrolysis of internal, alpha-peptide bonds in a polypeptide chain by a mechanism in which the sulfhydryl group of a cysteine residue at the active center acts as a nucleophile.; An thiol-dependent isopeptidase activity that cleaves ubiquitin from a target protein to which it is conjugated.; Binding to a zinc ion (Zn).; Binding to a metal ion.	IBA; IEA; IEA; IEA	GO:0005634; GO:0005829	nucleus; cytosol	A membrane-bounded organelle of eukaryotic cells in which chromosomes are housed and replicated. In most cells, the nucleus contains all of the cell's chromosomes except the organellar chromosomes, and is the site of RNA synthesis and processing. In some species, or in specialized cell types, RNA metabolism or DNA replication may be absent.; The part of the cytoplasm that does not contain organel…	IBA; IBA	2255.8	0.834028	0.919973	0.958596	16	3	KQJ99427 0.866 -1.6 2	HORVU.MOREX.r3.5HG0493830.1 0.906 -0.4 1	LPERR09G11800.1 0.907 -0.4 1	genblast_Os09t0505100-01_Lolium_perenne_5 0.834 -2.6 2	ORUFI09G16840.1 0.927 0.2 1	Os09t0505100-01 0.926 0.2 1	SECCE5Rv1G0336570.1 0.910 -0.3 1	TraesCS5D02G291500.2 0.916 -0.1 1	scaffold31.682.cds 0.937 0.5 1	TVU08816 0.906 -0.4 1	PUZ71421 0.950 0.9 2	Sspon.02G0010840-2B-mRNA-1 0.935 0.5 1	KQL25195 0.959 1.2 1	TKW33986 0.958 1.1 1	EER99145 0.939 0.6 1	Zm00001eb102350_P001 0.943 0.7 1
Os01t0720800-01Zm00001eb298880_P001	ok	0.55842	Musa_acuminata	0.583305	Coffea_canephora	0.583305	Coffea_canephora	grass specific						Hypothetical conserved gene	GO:0006952	defense response	Reactions, triggered in response to the presence of a foreign body or the occurrence of an injury, which result in restriction of damage to the organism attacked or prevention/recovery from the infection caused by the attack.	IEA	GO:0043531	ADP binding	Binding to ADP, adenosine 5'-diphosphate.	IEA					896.1	0.727486	0.879262	0.938288	16	1	KQJ81573 0.851 -0.5 1	HORVU.MOREX.r3.2HG0096460.1.CDS1 0.873 -0.1 1	LPERR07G00990.2 0.791 -1.5 4	cds.KYUSt_chr3.10305 0.863 -0.3 1	genblast_Os01t0720800-01Zm00001eb298880_P001_Oryza_rufipogon_7 0.826 -0.9 1	Os01t0720800-01 0.727 -2.6 1	SECCE7Rv1G0525160.1.CDS.1 0.888 0.1 1	TraesCS2D02G009900.1.cds1 0.892 0.2 1	scaffold208.74.cds 0.927 0.8 1	TVU03461 0.919 0.7 1	PUZ68244 0.899 0.3 1	Sspon.02G0025550-4D-mRNA-1 0.919 0.7 1	KQL22206 0.938 1.0 1	TKW30109 0.935 1.0 1	EER95777 0.914 0.6 1	Zm00001eb118040_P001 0.906 0.5 1
Os08t0532500-01	ok	0.508732	Ananas_comosus	0.583228	Manihot_esculenta	0.583228	Manihot_esculenta	grass specific						Hypothetical conserved gene	GO:0006352; GO:0006355; GO:0070897; GO:0070898	DNA-templated transcription initiation; regulation of DNA-templated transcription; transcription preinitiation complex assembly; RNA polymerase III preinitiation complex assembly	The initial step of transcription, consisting of the assembly of the RNA polymerase preinitiation complex (PIC) at a gene promoter, as well as the formation of the first few bonds of the RNA transcript. Transcription initiation includes abortive initiation events, which occur when the first few nucleotides are repeatedly synthesized and then released, and ends when promoter clearance takes place.…	IEA; IEA; IEA; IBA	GO:0001006; GO:0008134; GO:0017025	RNA polymerase III type 3 promoter sequence-specific DNA binding; transcription factor binding; TBP-class protein binding	Binding to a sequence of DNA that is a part of a type 3 promoter that controls transcription by RNA polymerase III (Pol III). A type 3 Pol III promoter is composed of elements upstream of the transcription start site, including a TATA box. The human U6 snRNA gene has a type 3 promoter. Type 3 Pol III promoters have not been observed in S. cerevisiae.; Binding to a transcription factor, a protein …	IBA; IBA; IBA	GO:0000126; GO:0005634; GO:0097550	transcription factor TFIIIB complex; nucleus; transcription preinitiation complex	A transcription factor complex that is involved in regulating transcription from RNA polymerase III (Pol III) promoters. TFIIIB contains the TATA-binding protein (TBP) and two Pol III-specific proteins, B'' and BRF.; A membrane-bounded organelle of eukaryotic cells in which chromosomes are housed and replicated. In most cells, the nucleus contains all of the cell's chromosomes except the organell…	IBA; IBA; IBA	1185.3	0.875981	0.941038	0.991563	16	0	KQJ99136 0.917 -0.8 1	HORVU.MOREX.r3.7HG0684160.1.CDS1 0.933 -0.2 1	LPERR08G18380.1 0.914 -0.8 1	cds.KYUSt_chr7.25807 0.876 -2.1 1	ORUFI08G24090.1 0.940 -0.0 1	Os08t0532500-01 0.941 0.0 1	SECCE4Rv1G0242600.1.CDS.1 0.929 -0.4 1	TraesCS7A02G262100.1.cds1 0.935 -0.2 1	scaffold38.137.cds 0.981 1.3 1	TVU04924 0.920 -0.7 1	PUZ52389 0.983 1.3 1	Sspon.06G0002810-2T-mRNA-1:cds 0.942 0.0 1	KQL02662 0.982 1.3 1	TKW11401 0.992 1.6 1	EES15303 0.958 0.5 1	Zm00001eb175250_P001 0.913 -0.9 1
Os02t0642600-01	ok	0.489722	Musa_acuminata	0.582718	Theobroma_cacao_matina	0.582718	Theobroma_cacao_matina	grass specific	RAP-DB	[Os] "Meiotic component, Regulation of crossover formation (Os02t0642600-01)"	[Os] "Ren Y et al. Plant J, 98(2):315-328 (2019)"	[Os] OsSHOC1	[Os] sterility related trait (TO:0000485)	Hypothetical conserved gene	GO:0000712; GO:0007131	resolution of meiotic recombination intermediates; reciprocal meiotic recombination	The cleavage and rejoining of intermediates, such as Holliday junctions, formed during meiotic recombination to produce two intact molecules in which genetic material has been exchanged.; The cell cycle process in which double strand breaks are formed and repaired through a single or double Holliday junction intermediate. This results in the equal exchange of genetic material between non-sister c…	IBA; IEA									3658.2	0.804439	0.902305	0.952053	16	2	PNT69129 0.911 0.2 1	HORVU.MOREX.r3.4HG0348940.1 0.902 -0.0 1	LPERR02G20960.2 0.879 -0.6 1	cds.KYUSt_chr6.15482 0.804 -2.4 3	ORUFI02G27040.1 0.885 -0.4 2	Os02t0642600-01 0.912 0.2 1	SECCE6Rv1G0400740.1 0.922 0.5 1	TraesCS6D02G220100.1 0.920 0.4 1	scaffold108.308.cds 0.935 0.8 1	TVU29037 0.874 -0.7 1	PUZ76784 0.936 0.8 1	genblast_Os02t0642600-01_Saccharum_spontaneum_4A 0.820 -2.0 1	KQL30695 0.938 0.9 1	TKW40588 0.952 1.2 1	KXG31129 0.930 0.7 1	Zm00001eb248620_P001 0.917 0.3 1
Os01t0914000-01	ok	0.524664	Dioscorea_rotundata	0.524664	Dioscorea_rotundata	0.582615	Vitis_vinifera	grass specific																			289.9	0.802001	0.901884	0.978613	16	0	KQK11164 0.865 -0.6 1	HORVU.MOREX.r3.3HG0309220.1 0.844 -1.0 1	genblast_Os01t0914000-01_Leersia_perrieri_1 0.936 0.6 1	cds.KYUSt_chr3.41156 0.802 -1.7 1	ORUFI01G44920.1 0.874 -0.5 1	Os01t0914000-01 0.965 1.1 1	SECCE3Rv1G0206660.1 0.870 -0.5 1	TraesCS3B02G454800.1 0.837 -1.1 1	scaffold89.335.cds 0.972 1.2 1	TVU36065 0.882 -0.3 1	PUZ53336 0.955 0.9 1	Sspon.03G0000540-3C-mRNA-1:cds 0.858 -0.7 1	KQL08284 0.979 1.3 1	TKW18443 0.979 1.3 1	KXG33973 0.958 0.9 1	genblast_Os01t0914000-01_Zea_mays_3 0.853 -0.8 1
Os12t0576300-01	ok	0.450195	Musa_acuminata	0.55576	Dioscorea_rotundata	0.58193	Pistacia_vera	grass specific						Conserved hypothetical protein	GO:0008356	asymmetric cell division	The asymmetric division of cells to produce two daughter cells with different developmental potentials. It is of fundamental significance for the generation of cell diversity.	IEA									1360.3	0.841653	0.927001	0.968904	16	1	KQJ86182 0.912 -0.5 1	HORVU.MOREX.r3.5HG0440860.1 0.942 0.5 1	LPERR12G13970.1 0.919 -0.3 1	genblast_Os12t0576300-01_Lolium_perenne_5 0.911 -0.6 1	ORUFI12G18490.1 0.925 -0.1 1	Os12t0576300-01 0.916 -0.4 1	SECCE5Rv1G0307960.1 0.942 0.5 1	TraesCS5B02G083800.1 0.926 -0.0 1	scaffold76.139.cds 0.969 1.4 1	genblast_Os12t0576300-01_Eragrostis_curvula_6 0.842 -2.9 2	PUZ67573 0.921 -0.2 1	Sspon.02G0029320-1A-mRNA-1:cds 0.934 0.2 1	KQL16913 0.948 0.7 1	TKW29191 0.969 1.4 1	KXG23785 0.936 0.3 1	Zm00001eb136280_P002 0.920 -0.2 1
Os03t0381500-01	ok	0.420647	Ananas_comosus	0.581818	Brassica_napus	0.581818	Brassica_napus	grass specific						Conserved hypothetical protein									GO:0016020; GO:0016021	membrane; integral component of membrane	A lipid bilayer along with all the proteins and protein complexes embedded in it an attached to it.; The component of a membrane consisting of the gene products and protein complexes having at least some part of their peptide sequence embedded in the hydrophobic region of the membrane.	IEA; IEA	324.5	0.718028	0.812827	0.912789	16	0	KQK21483 0.798 -0.2 1	HORVU.MOREX.r3.1HG0009450.1 0.718 -1.5 1	LPERR03G16790.1 0.737 -1.2 1	cds.KYUSt_chr2.10094 0.739 -1.2 1	ORUFI03G20170.1 0.842 0.5 1	Os03t0381500-01 0.842 0.5 1	SECCE1Rv1G0007230.1 0.759 -0.9 1	TraesCS1B02G061900.1 0.795 -0.3 1	scaffold126.34.cds 0.881 1.1 1	TVU46809 0.842 0.5 1	PUZ40889 0.893 1.3 1	Sspon.01G0010970-1A-mRNA-1 0.853 0.7 1	genblast_Os03t0381500-01_Setaria_italica_IX 0.725 -1.4 1	TKV95836 0.913 1.6 1	EER92197 0.837 0.4 1	Zm00001eb018570_P001 0.832 0.3 1
Os07t0569000-01	ok	0.510347	Ananas_comosus	0.581551	Vitis_vinifera	0.581551	Vitis_vinifera	grass specific																			2324.3	0.710537	0.847027	0.915458	16	6	KQK15655 0.849 0.0 1	genblast_Os07t0569000-01_Hordeum_vulgare_2H 0.797 -0.9 2	genblast_Os07t0569000-01_Leersia_perrieri_7 0.790 -1.1 2	cds.KYUSt_chr2.16355 0.822 -0.5 1	ORUFI07G19980.2 0.819 -0.5 2	Os07t0569000-01 0.821 -0.5 2	SECCE2Rv1G0087350.1 0.711 -2.5 2	TraesCS2A02G199400.1 0.856 0.2 1	scaffold43.711.cds 0.883 0.7 1	TVU38378 0.833 -0.3 2	PUZ72550 0.915 1.3 1	Sspon.02G0004820-2D-mRNA-1:cds 0.901 1.0 1	KQL26302 0.910 1.2 1	TKW35401 0.909 1.1 1	EER97403 0.868 0.4 1	Zm00001eb107220_P001 0.867 0.4 1
Os03t0300400-01	ok	0.224467	Ananas_comosus	0.390327	Dioscorea_rotundata	0.581508	Theobroma_cacao_matina	commelinid specific	RAP-DB; Knetminer-rice; Knetminer-wheat; Maizemine	[Os] "Jasmonate inducible pathogenesis-related class 10 protein, Self-defense against biotic and abiotic stresses (Os03t0300400-01)"; [Zm] Pathogenesis-related protein 10	[Os] "Kim ST et al. Plant Cell Rep, 27(3):593-603 (2008) | Jwa NS et al. Biochem Biophys Res Commun, 286(5):973-83 (2001)"; [Os] PMID:"23061987; [Ta] PMID:"32631217; [Zm] PMID:18944208	[Os] JIOsPR10; [Os] JIOSPR10; [Ta] null; [Zm] PR10	[Os] jasmonic acid sensitivity (TO:0000172) | viral disease resistance (TO:0000148) | sheath blight disease resistance (TO:0000255) | temperature response trait (TO:0000432) | black streak dwarf virus resistance (TO:0000020) | blast disease (TO:0000074); [Os] disease resistance TO:0000112; [Ta] disease resistance TO:0000112	Pathogen-related protein (JIOsPR10)	GO:0006952; GO:0009607; GO:0009738; GO:0043086; GO:0080163	defense response; response to biotic stimulus; abscisic acid-activated signaling pathway; negative regulation of catalytic activity; regulation of protein serine/threonine phosphatase activity	Reactions, triggered in response to the presence of a foreign body or the occurrence of an injury, which result in restriction of damage to the organism attacked or prevention/recovery from the infection caused by the attack.; Any process that results in a change in state or activity of a cell or an organism (in terms of movement, secretion, enzyme production, gene expression, etc.) as a result o…	IEA; IEA; IEA; IEA; IBA	GO:0004864; GO:0010427; GO:0038023	protein phosphatase inhibitor activity; abscisic acid binding; signaling receptor activity	Binds to and stops, prevents or reduces the activity of a protein phosphatase, an enzyme that hydrolyzes phosphate groups from phosphorylated proteins.; Binding to abscisic acid, a plant hormone that regulates aspects of plant growth.; Receiving a signal and transmitting it in the cell to initiate a change in cell activity. A signal is a physical entity or change in state that is used to transfer…	IEA; IEA; IEA	GO:0005634; GO:0005737	nucleus; cytoplasm	A membrane-bounded organelle of eukaryotic cells in which chromosomes are housed and replicated. In most cells, the nucleus contains all of the cell's chromosomes except the organellar chromosomes, and is the site of RNA synthesis and processing. In some species, or in specialized cell types, RNA metabolism or DNA replication may be absent.; The contents of a cell excluding the plasma membrane an…	IEA; IBA	351.5	0.957895	0.983944	1.00057	16	0	KQK22066 0.987 0.2 1	HORVU.MOREX.r3.4HG0383530.3 0.990 0.4 1	genblast_Os03t0300400-01_Leersia_perrieri_3 0.998 1.1 1	cds.KYUSt_chr4.38575 0.969 -1.1 1	ORUFI03G14830.1 0.998 1.1 1	Os03t0300400-01 0.998 1.1 1	SECCE7Rv1G0480890.1 1.001 1.3 1	TraesCS2A02G476500.1 0.986 0.2 1	scaffold22.278.cds 0.986 0.2 1	TVU47380 0.983 -0.1 1	PUZ41461 0.985 0.1 1	Sspon.05G0022560-1P-mRNA-1:cds 0.958 -2.0 1	KQK91259 0.985 0.1 1	TKV96603 0.985 0.1 1	EER95007 0.958 -2.0 1	Zm00001eb013990_P001 0.977 -0.5 1
Os10t0466000-01	ok	0.524221	Ananas_comosus	0.580951	Prunus_avium	0.580951	Prunus_avium	grass specific																			1098.2	0.795757	0.846453	0.873611	16	1	KQJ96999 0.851 0.2 1	genblast_Os10t0466000-01_Hordeum_vulgare_1H 0.806 -1.8 1	LPERR10G09210.1 0.841 -0.3 1	genblast_Os10t0466000-01_Lolium_perenne_1 0.848 0.1 1	ORUFI10G13320.2 0.857 0.5 1	Os10t0466000-01 0.859 0.5 1	SECCE1Rv1G0023800.1 0.841 -0.2 1	TraesCS1D02G145500.1 0.838 -0.4 1	scaffold112.92.cds 0.859 0.5 1	TVU30427 0.829 -0.8 1	PUZ38757 0.796 -2.2 2	Sspon.01G0043170-2C-mRNA-1:cds 0.868 0.9 1	KQK88801 0.871 1.1 1	TKV93487 0.872 1.1 1	KXG38393 0.834 -0.5 1	Zm00001eb046350_P003 0.874 1.2 1
Os02t0710102-01	ok	0.401029	Ananas_comosus	0.501914	Dioscorea_rotundata	0.580895	Vitis_vinifera	grass specific						Hypothetical conserved gene	GO:0006997	nucleus organization	A process that is carried out at the cellular level which results in the assembly, arrangement of constituent parts, or disassembly of the nucleus.	IEA					GO:0005634; GO:0005652; GO:0031981	nucleus; nuclear lamina; nuclear lumen	A membrane-bounded organelle of eukaryotic cells in which chromosomes are housed and replicated. In most cells, the nucleus contains all of the cell's chromosomes except the organellar chromosomes, and is the site of RNA synthesis and processing. In some species, or in specialized cell types, RNA metabolism or DNA replication may be absent.; The fibrous, electron-dense layer lying on the nucleopl…	IEA; IEA; IEA	2351.2	0.862666	0.932553	0.966485	16	2	KQK00977 0.940 0.3 1	HORVU.MOREX.r3.6HG0608390.1 0.927 -0.2 1	LPERR02G24220.1 0.940 0.3 1	cds.KYUSt_chr6.11293 0.895 -1.3 1	ORUFI02G31380.1 0.959 0.9 1	genblast_Os02t0710102-01_Oryza_sativa_2 0.863 -2.4 1	SECCE6Rv1G0404970.1 0.937 0.2 1	TraesCS6D02G256200.1 0.938 0.2 1	scaffold763.1.cds 0.958 0.9 1	TVU28210 0.925 -0.3 1	PUZ77307 0.896 -1.3 2	Sspon.04G0005180-2B-mRNA-1:cds 0.914 -0.6 2	KQL31178 0.966 1.2 1	TKW41189 0.966 1.2 1	KXG30901 0.948 0.5 1	Zm00001eb188670_P001 0.948 0.5 1
Os07t0573000-01	ok	0.580879	Populus_trichocarpa	0.580879	Populus_trichocarpa	0.580879	Populus_trichocarpa	grass specific																			220.7	0.736747	0.880437	0.950612	16	0	KQK15613 0.825 -0.9 1	genblast_Os07t0573000-01_Hordeum_vulgare_2H 0.737 -2.2 1	LPERR07G16890.1 0.767 -1.8 1	cds.KYUSt_chr2.15935 0.903 0.4 1	ORUFI07G20250.1 0.834 -0.7 1	Os07t0573000-01 0.834 -0.7 1	SECCE2Rv1G0086740.1.CDS.1 0.914 0.5 1	TraesCS2A02G184100.1.cds1 0.928 0.7 1	scaffold2.757.cds 0.889 0.1 1	TVU01233 0.874 -0.1 1	PUZ72592 0.929 0.8 1	Sspon.02G0034830-2D-mRNA-1.cds1 0.918 0.6 1	KQL26353 0.951 1.1 1	TKW35457 0.951 1.1 1	EER97418 0.906 0.4 1	Zm00001eb325090_P001 0.927 0.7 1
Zm00001eb136860_P001	ok	0.508177	Ananas_comosus	0.556071	Dioscorea_rotundata	0.580855	Pistacia_vera	grass specific																			3167.4	0.768517	0.876247	0.933005	16	2	KQJ86271 0.869 -0.2 1	HORVU.MOREX.r3.5HG0442680.1 0.885 0.2 1	LPERR12G13280.1 0.841 -0.8 1	cds.KYUSt_chr5.7560 0.769 -2.6 1	ORUFI12G17840.2 0.865 -0.3 2	genblast_Zm00001eb136860_P001_Oryza_sativa_12 0.857 -0.5 1	genblast_Zm00001eb136860_P001_Secale_cereale_5R 0.886 0.2 1	TraesCS5B02G090800.2 0.894 0.4 1	scaffold240.66.cds 0.885 0.2 1	TVU49710 0.890 0.3 1	PUZ67483 0.921 1.1 1	Sspon.02G0028810-1A-mRNA-1 0.823 -1.3 2	KQL16574 0.933 1.4 1	TKW28718 0.926 1.2 1	KXG23720 0.906 0.7 1	Zm00001eb136860_P001 0.872 -0.1 1
Os03t0392400-01	ok	0.327127	Ananas_comosus	0.580721	Ipomoea_triloba	0.580721	Ipomoea_triloba	grass specific						Heat shock protein DnaJ, N-terminal domain containing protein									GO:0005783	endoplasmic reticulum	The irregular network of unit membranes, visible only by electron microscopy, that occurs in the cytoplasm of many eukaryotic cells. The membranes form a complex meshwork of tubular channels, which are often expanded into slitlike cavities called cisternae. The ER takes two forms, rough (or granular), with ribosomes adhering to the outer surface, and smooth (with no ribosomes attached).	IEA	848.6	0.798256	0.922313	0.958284	16	0	KQK21415 0.908 -0.3 1	HORVU.MOREX.r3.4HG0370060.1.CDS1 0.952 0.7 1	LPERR03G17200.1 0.859 -1.5 1	cds.KYUSt_chr2.10669 0.923 0.0 1	ORUFI03G20830.1 0.900 -0.5 1	Os03t0392400-01 0.900 -0.5 1	SECCE4Rv1G0235240.1.CDS.1 0.952 0.7 1	TraesCS4D02G156000.1.cds1 0.956 0.8 1	scaffold45.428.cds 0.955 0.8 1	genblast_Os03t0392400-01_Eragrostis_curvula_5 0.798 -2.9 1	PUZ40812 0.958 0.8 1	Sspon.01G0011620-1A-mRNA-1.cds1 0.939 0.4 1	KQK90566 0.950 0.6 1	TKV95755 0.950 0.6 1	EER92178 0.928 0.1 1	Zm00001eb019140_P001 0.928 0.1 1
Os03t0211500-01	ok	0.464808	Ananas_comosus	0.550285	Dioscorea_rotundata	0.580009	Actinidia_chinensis	grass specific																			649.3	0.796704	0.896196	0.97274	16	0	KQK22960 0.814 -1.6 1	HORVU.MOREX.r3.4HG0397520.2 0.874 -0.4 1	LPERR03G07320.1 0.902 0.1 1	cds.KYUSt_chr4.45650 0.902 0.1 1	ORUFI03G08090.1 0.931 0.7 1	Os03t0211500-01 0.876 -0.4 1	SECCE7Rv1G0471670.1 0.863 -0.6 1	TraesCS4B02G250900.1 0.889 -0.1 1	scaffold42.511.cds 0.973 1.4 1	TVU47964 0.797 -1.9 1	PUZ42234 0.970 1.4 1	Sspon.01G0006040-1P-mRNA-1:cds 0.866 -0.6 1	KQK92004 0.864 -0.6 1	TKV97501 0.967 1.3 1	KXG39897 0.958 1.2 1	Zm00001eb400390_P002 0.892 -0.1 1
Os01t0726400-01	ok	0.161103	Ananas_comosus	0.309921	Dioscorea_rotundata	0.579509	Nymphaea_colorata	commelinid specific	publication_with_specificity_evidence	control of grass-specific reproductive morphology	Sang, X., Li, Y., Luo, Z., Ren, D., Fang, L., Wang, N., . . . He, G. (2012). CHIMERIC FLORAL ORGANS1, Encoding a Monocot-Specific MADS Box Protein, Regulates Floral Organ Identity in Rice Plant Physiology, 160(2), 788-807. doi:10.1104/pp.112.200980	CFO1	[Os] lemma and palea anatomy and morphology trait (TO:0000079) | carpel anatomy and morphology trait (TO:0006012) | fruit structure trait (TO:0002629) | inflorescence development trait (TO:0000621)	MADS box transcription factor, Regulation of floral organ identit	GO:0006355; GO:0006357; GO:0007275; GO:0009910; GO:0010048	regulation of DNA-templated transcription; regulation of transcription by RNA polymerase II; multicellular organism development; negative regulation of flower development; vernalization response	Any process that modulates the frequency, rate or extent of cellular DNA-templated transcription.; Any process that modulates the frequency, rate or extent of transcription mediated by RNA polymerase II.; The biological process whose specific outcome is the progression of a multicellular organism over time from an initial condition (e.g. a zygote or a young adult) to a later condition (e.g. a mul…	IEA; IBA; IBA; IBA; IBA	GO:0000978; GO:0000981; GO:0003677; GO:0003700; GO:0008134; GO:0043565; GO:0046983	RNA polymerase II cis-regulatory region sequence-specific DNA binding; DNA-binding transcription factor activity, RNA polymerase II-specific; DNA binding; DNA-binding transcription factor activity; transcription factor binding; sequence-specific DNA binding; protein dimerization activity	Binding to a specific upstream regulatory DNA sequence (transcription factor recognition sequence or binding site) located in cis relative to the transcription start site (i.e., on the same strand of DNA) of a gene transcribed by RNA polymerase II.; A DNA-binding transcription factor activity that modulates the transcription of specific gene sets transcribed by RNA polymerase II.; Any molecular f…	IBA; IBA; IEA; IEA; IBA; IBA; IEA	GO:0005634	nucleus	A membrane-bounded organelle of eukaryotic cells in which chromosomes are housed and replicated. In most cells, the nucleus contains all of the cell's chromosomes except the organellar chromosomes, and is the site of RNA synthesis and processing. In some species, or in specialized cell types, RNA metabolism or DNA replication may be absent.	IEA	431.4	0.955494	0.98373	1.00533	16	0	KQK09551 0.985 0.1 1	HORVU.MOREX.r3.3HG0286170.1 0.984 0.0 1	LPERR01G25340.1 0.986 0.1 1	cds.KYUSt_chr3.29497 0.955 -1.8 1	ORUFI01G32600.1 0.984 -0.0 1	Os01t0726400-01 0.988 0.3 1	SECCE3Rv1G0188650.1 0.986 0.1 1	TraesCS3D02G284200.1 0.989 0.3 1	scaffold15.488.cds 1.001 1.1 1	TVU35233 0.986 0.1 1	PUZ54967 0.996 0.8 1	Sspon.03G0025570-1B-mRNA-1:cds 0.958 -1.6 1	KQL06803 1.005 1.4 1	TKW16543 1.005 1.4 1	KXG33296 0.975 -0.6 1	Zm00001eb361790_P001 0.957 -1.7 1
Os03t0283400-01	ok	0.501383	Ananas_comosus	0.578845	Gossypium_raimondii	0.578845	Gossypium_raimondii	grass specific																			614.5	0.760618	0.829974	0.963222	16	4	KQK22237 0.769 -0.8 1	HORVU.MOREX.r3.4HG0386070.1 0.762 -0.9 1	LPERR03G11490.1 0.773 -0.8 2	cds.KYUSt_chr4.40125 0.774 -0.7 2	ORUFI03G13600.1 0.791 -0.5 2	Os03t0283400-01 0.792 -0.5 2	SECCE7Rv1G0478740.1 0.761 -0.9 1	TraesCS4A02G104500.1 0.787 -0.6 1	scaffold22.164.cds 0.882 0.7 1	TVU47472 0.783 -0.6 1	PUZ41604 0.927 1.3 1	Sspon.01G0038990-2C-mRNA-1:cds 0.861 0.4 1	KQK91391 0.963 1.8 1	TKV96752 0.962 1.8 1	EER92438 0.907 1.0 1	Zm00001eb397270_P003 0.785 -0.6 1
Os08t0410266-00	no match Phragmites_australis (Arundinoideae)	0.578462	Actinidia_chinensis	0.578462	Actinidia_chinensis	0.578462	Actinidia_chinensis	grass specific																			802.3	0.729154	0.891788	0.970709	16	1	KQK04864 0.903 0.2 1	HORVU.MOREX.r3.1HG0088370.1.CDS1 0.895 0.0 1	LPERR08G11800.1 0.921 0.4 1	cds.KYUSt_chr4.34933 0.824 -0.9 1	ORUFI08G16240.1 0.931 0.5 1	Os01t0530500-01 0.751 -1.9 1	SECCE1Rv1G0057470.1.CDS.1 0.909 0.2 1	TraesCS2B02G413700.1.cds1 0.836 -0.8 1	scaffold16.816.cds 0.954 0.8 1	TVU39087 0.892 -0.0 1	PUZ72040 0.962 1.0 1	Sspon.02G0007600-1A-mRNA-1:cds 0.729 -2.2 2	KQL25781 0.966 1.0 1	TKW34736 0.971 1.1 1	EER99383 0.944 0.7 1	genblast_Os08t0410266-00_Zea_mays_1 0.882 -0.1 1
Os04t0110100-01	ok	0.567201	Dioscorea_rotundata	0.567201	Dioscorea_rotundata	0.57782	Manihot_esculenta	grass specific	RAP-DB	[Os] "Î²-Lectin domain protein, Salt stress response (Os04t0110100-01)"	[Os] "Ray S et al. Transgenic Res, 21(2):351-66 (2012)"	[Os] BLEC-Str8	[Os] manganese sensitivity (TO:0000073) | copper sensitivity (TO:0000021) | salt tolerance (TO:0006001)	Concanavalin A-like lectin/glucanase domain containing protein	GO:0002229; GO:0006952; GO:0042742	defense response to oomycetes; defense response; defense response to bacterium	Reactions triggered in response to the presence of oomycetes that act to protect the cell or organism.; Reactions, triggered in response to the presence of a foreign body or the occurrence of an injury, which result in restriction of damage to the organism attacked or prevention/recovery from the infection caused by the attack.; Reactions triggered in response to the presence of a bacterium that …	IBA; IBA; IBA	GO:0004675; GO:0030246	transmembrane receptor protein serine/threonine kinase activity; carbohydrate binding	Combining with a signal and transmitting the signal from one side of the membrane to the other to initiate a change in cell activity by catalysis of the reaction: ATP protein serine = ADP + protein serine phosphate, and ATP + protein threonine = ADP + protein threonine phosphate.; Binding to a carbohydrate, which includes monosaccharides, oligosaccharides and polysaccharides as well as substances…	IBA; IEA	GO:0005886; GO:0016020; GO:0016021	plasma membrane; membrane; integral component of membrane	The membrane surrounding a cell that separates the cell from its external environment. It consists of a phospholipid bilayer and associated proteins.; A lipid bilayer along with all the proteins and protein complexes embedded in it an attached to it.; The component of a membrane consisting of the gene products and protein complexes having at least some part of their peptide sequence embedded in t…	IBA; IEA; IEA	574.4	0.731024	0.838027	0.902681	16	1	KQK18074 0.821 -0.5 1	HORVU.MOREX.r3.7HG0708450.1.CDS1 0.865 0.8 1	LPERR10G03410.1 0.731 -3.0 1	cds.KYUSt_chr7.16452 0.835 -0.1 1	ORUFI04G00550.1 0.833 -0.1 1	Os04t0110100-01 0.857 0.5 1	SECCE3Rv1G0157070.1.CDS.1 0.828 -0.3 1	TraesCS7A02G351200.1.cds1 0.903 1.8 1	scaffold158.70.cds 0.858 0.6 1	TVT97656 0.846 0.2 2	PUZ46092 0.867 0.8 1	genblast_Os04t0110100-01_Saccharum_spontaneum_5C 0.837 -0.0 1	KQK96214 0.837 -0.0 1	TKW02961 0.853 0.4 1	EES11751 0.818 -0.5 1	Zm00001eb089470_P001 0.819 -0.5 1
Os03t0829600-01	ok	0.577552	Corchorus_capsularis	0.577552	Corchorus_capsularis	0.577552	Corchorus_capsularis	grass specific						Pectinesterase inhibitor domain containing protein	GO:0043086	negative regulation of catalytic activity	Any process that stops or reduces the activity of an enzyme.	IBA	GO:0004857	enzyme inhibitor activity	Binds to and stops, prevents or reduces the activity of an enzyme.	IBA					403.6	0.664272	0.883207	0.953171	16	0	KQK12344 0.920 0.5 1	genblast_Os03t0829600-01_Hordeum_vulgare_5H 0.783 -1.3 1	LPERR03G33820.1 0.875 -0.1 1	cds.KYUSt_chr4.3725 0.902 0.2 1	ORUFI03G41450.1 0.893 0.1 1	Os03t0829600-01 0.664 -2.7 1	genblast_Os03t0829600-01_Secale_cereale_7R 0.893 0.1 1	TraesCS4A02G365800.1.cds1 0.917 0.4 1	scaffold176.339.cds 0.946 0.8 1	TVU43950 0.909 0.3 1	PUZ36227 0.755 -1.6 1	Sspon.01G0047880-1B-mRNA-1:cds 0.926 0.5 1	KQK86329 0.953 0.9 1	TKV90367 0.953 0.9 1	EER90577 0.927 0.6 1	Zm00001eb063520_P001 0.915 0.4 1
Os10t0489900-01	ok	0.400416	Ananas_comosus	0.577127	Actinidia_chinensis	0.577127	Actinidia_chinensis	grass specific						Similar to CDT1a protein	GO:0000076; GO:0000278; GO:0000281; GO:0006260; GO:0030174; GO:0051315; GO:0071163	DNA replication checkpoint signaling; mitotic cell cycle; mitotic cytokinesis; DNA replication; regulation of DNA-templated DNA replication initiation; attachment of mitotic spindle microtubules to kinetochore; DNA replication preinitiation complex assembly	A signal transduction process that contributes to a DNA replication checkpoint, that prevents the initiation of nuclear division until DNA replication is complete, thereby ensuring that progeny inherit a full complement of the genome.; Progression through the phases of the mitotic cell cycle, the most common eukaryotic cell cycle, which canonically comprises four successive phases called G1, S, G…	IBA; IBA; IBA; IBA; IBA; IBA; IEA	GO:0003677; GO:0070182	DNA binding; DNA polymerase binding	Any molecular function by which a gene product interacts selectively and non-covalently with DNA (deoxyribonucleic acid).; Binding to a DNA polymerase.	IEA; IBA	GO:0005634	nucleus	A membrane-bounded organelle of eukaryotic cells in which chromosomes are housed and replicated. In most cells, the nucleus contains all of the cell's chromosomes except the organellar chromosomes, and is the site of RNA synthesis and processing. In some species, or in specialized cell types, RNA metabolism or DNA replication may be absent.	IBA	1153.3	0.844533	0.907786	0.956646	16	0	KQJ97234 0.882 -0.7 1	genblast_Os10t0489900-01_Hordeum_vulgare_1H 0.906 -0.0 1	LPERR10G10530.1 0.851 -1.5 1	cds.KYUSt_chr1.18630 0.845 -1.7 1	ORUFI10G14940.1 0.911 0.1 1	Os10t0489900-01 0.911 0.1 1	SECCE1Rv1G0026610.1 0.900 -0.2 1	TraesCS1B02G183800.1 0.898 -0.3 1	scaffold27.689.cds 0.875 -0.9 1	TVU32236 0.862 -1.2 1	PUZ38496 0.947 1.0 1	Sspon.05G0002250-2D-mRNA-1:cds 0.949 1.1 1	KQK88573 0.953 1.2 1	TKV93181 0.952 1.2 1	EES11553 0.957 1.3 1	Zm00001eb068330_P001 0.926 0.5 1
Os11t0552500-00	ok	0.439121	Ananas_comosus	0.54808	Dioscorea_rotundata	0.576617	Amborella_trichopoda	grass specific																			578.2	0.684192	0.823688	0.897267	16	0	KQJ88206 0.845 0.3 1	HORVU.MOREX.r3.3HG0312410.1.CDS1 0.890 0.9 1	LPERR11G13390.1 0.702 -1.7 1	cds.KYUSt_chr4.32876 0.858 0.5 1	ORUFI11G17920.1 0.714 -1.5 1	Os11t0552500-00 0.783 -0.6 1	SECCE3Rv1G0209570.1.CDS.1 0.897 1.0 1	TraesCS3D02G435500.1.cds1 0.888 0.9 1	scaffold432.13.cds 0.842 0.3 1	genblast_Os11t0552500-00_Eragrostis_curvula_2 0.684 -1.9 1	PUZ45216 0.828 0.1 1	Sspon.06G0015420-2C-mRNA-1:cds 0.884 0.8 1	KQK94936 0.873 0.7 1	TKW01190 0.874 0.7 1	EES09947 0.854 0.4 1	Zm00001eb114020_P001 0.761 -0.9 1
Os02t0768700-01	ok	0.317544	Ananas_comosus	0.57614	Nicotiana_attenuata	0.57614	Nicotiana_attenuata	grass specific						Protein of unknown function DUF573 domain containing protein	GO:0006355	regulation of DNA-templated transcription	Any process that modulates the frequency, rate or extent of cellular DNA-templated transcription.	IEA	GO:0043565	sequence-specific DNA binding	Binding to DNA of a specific nucleotide composition, e.g. GC-rich DNA binding, or with a specific sequence motif or type of DNA e.g. promotor binding or rDNA binding.	IBA	GO:0005634	nucleus	A membrane-bounded organelle of eukaryotic cells in which chromosomes are housed and replicated. In most cells, the nucleus contains all of the cell's chromosomes except the organellar chromosomes, and is the site of RNA synthesis and processing. In some species, or in specialized cell types, RNA metabolism or DNA replication may be absent.	IBA	570	0.708947	0.818925	0.922632	16	4	KQK01724 0.858 0.5 1	genblast_Os02t0768700-01_Hordeum_vulgare_6H 0.714 -1.4 1	LPERR02G27810.1 0.717 -1.3 1	cds.KYUSt_chr6.6749 0.810 -0.1 1	ORUFI02G35460.1 0.712 -1.4 2	Os02t0768700-01 0.709 -1.4 2	SECCE6Rv1G0412130.1.CDS.1 0.866 0.6 1	TraesCS6A02G329300.1.cds1 0.854 0.5 1	scaffold174.273.cds 0.901 1.1 1	TVU28684 0.749 -0.9 3	PUZ77810 0.871 0.7 1	genblast_Os02t0768700-01_Saccharum_spontaneum_4B 0.801 -0.2 2	KQL31679 0.855 0.5 1	TKW41778 0.855 0.5 1	OQU85794 0.910 1.2 1	Zm00001eb256160_P002 0.923 1.4 1
Os06t0207000-01	ok	0.0618494	Ananas_comosus	0.144248	Dioscorea_rotundata	0.576112	Arabis_alpina	moncot specific						Fumble domain containing protein	GO:0015937; GO:0016310	coenzyme A biosynthetic process; phosphorylation	The chemical reactions and pathways resulting in the formation of coenzyme A, 3'-phosphoadenosine-(5')diphospho(4')pantatheine, an acyl carrier in many acylation and acyl-transfer reactions in which the intermediate is a thiol ester.; The process of introducing a phosphate group into a molecule, usually with the formation of a phosphoric ester, a phosphoric anhydride or a phosphoric amide.	IBA; IEA	GO:0000166; GO:0004594; GO:0005524; GO:0016301; GO:0016740	nucleotide binding; pantothenate kinase activity; ATP binding; kinase activity; transferase activity	Binding to a nucleotide, any compound consisting of a nucleoside that is esterified with (ortho)phosphate or an oligophosphate at any hydroxyl group on the ribose or deoxyribose.; Catalysis of the reaction: ATP + pantothenate = ADP + D-4'-phosphopantothenate.; Binding to ATP, adenosine 5'-triphosphate, a universally important coenzyme and enzyme regulator.; Catalysis of the transfer of a phosphat…	IEA; IBA; IEA; IEA; IEA	GO:0005634; GO:0005829	nucleus; cytosol	A membrane-bounded organelle of eukaryotic cells in which chromosomes are housed and replicated. In most cells, the nucleus contains all of the cell's chromosomes except the organellar chromosomes, and is the site of RNA synthesis and processing. In some species, or in specialized cell types, RNA metabolism or DNA replication may be absent.; The part of the cytoplasm that does not contain organel…	IBA; IBA	1479.4	0.879005	0.959451	0.976883	16	1	KQK19090 0.977 0.7 1	HORVU.MOREX.r3.7HG0663080.1 0.964 0.2 1	LPERR06G06180.1 0.936 -1.0 1	cds.KYUSt_chr7.34885 0.948 -0.5 1	ORUFI06G07010.1 0.965 0.2 1	Os06t0207000-01 0.974 0.6 1	SECCE4Rv1G0254480.1 0.963 0.1 1	TraesCS7A02G167300.1 0.972 0.5 1	scaffold10.686.cds 0.968 0.4 1	TVU12151 0.962 0.1 1	PUZ61744 0.970 0.4 1	Sspon.08G0012090-1A-mRNA-1:cds 0.879 -3.3 2	KQL09872 0.975 0.6 1	TKW20385 0.975 0.6 1	KXG19566 0.969 0.4 1	Zm00001eb373580_P001 0.955 -0.2 1
Os09t0427125-00	ok	0.334949	Ananas_comosus	0.576015	Citrullus_lanatus	0.576015	Citrullus_lanatus	grass specific						Hypothetical conserved gene	GO:0006355	regulation of DNA-templated transcription	Any process that modulates the frequency, rate or extent of cellular DNA-templated transcription.	IEA									165.1	0.855239	0.934661	0.99576	16	0	KQJ90311 0.958 0.6 1	HORVU.MOREX.r3.5HG0482230.1.CDS1 0.976 1.1 1	LPERR09G07710.1 0.947 0.3 1	cds.KYUSt_chr5.30826 0.898 -1.0 1	ORUFI09G11760.1 0.932 -0.1 1	Os09t0427125-00 0.915 -0.6 1	SECCE5Rv1G0328860.1.CDS.1 0.973 1.1 1	TraesCS5A02G220100.1.cds1 0.996 1.7 1	scaffold114.110.cds 0.899 -1.0 1	genblast_Os09t0427125-00_Eragrostis_curvula_3 0.933 -0.0 1	PUZ70782 0.928 -0.2 1	Sspon.02G0037840-3D-mRNA-1:cds 0.934 -0.0 1	KQL24563 0.956 0.6 1	TKW33238 0.960 0.7 1	KXG35667 0.894 -1.1 1	Zm00001eb313520_P001 0.855 -2.2 1
Os02t0149500-01	ok	0.56373	Musa_acuminata	0.575221	Prunus_persica	0.575221	Prunus_persica	grass specific																			757.1	0.68736	0.802503	0.897768	16	2	KQK13946 0.748 -0.9 1	HORVU.MOREX.r3.4HG0334400.1 0.857 0.9 1	LPERR02G03360.1 0.687 -1.9 2	genblast_Os02t0149500-01_Lolium_perenne_4 0.808 0.1 1	genblast_Os02t0149500-01_Oryza_rufipogon_2 0.709 -1.5 1	Os03t0668000-01 0.753 -0.8 1	SECCE4Rv1G0216880.1 0.889 1.4 1	TraesCS4D02G022900.1 0.898 1.6 1	scaffold15.222.cds 0.808 0.1 1	TVU27525 0.847 0.7 1	PUZ51271 0.843 0.7 2	Sspon.05G0005040-1A-mRNA-1:cds 0.837 0.6 1	genblast_Os02t0149500-01_Setaria_italica_I 0.767 -0.6 1	TKW41966 0.784 -0.3 1	KXG26221 0.833 0.5 1	Zm00001eb312790_P001 0.774 -0.5 1
Os12t0640500-01	ok	0.414667	Ananas_comosus	0.573762	Theobroma_cacao_matina	0.573762	Theobroma_cacao_matina	grass specific						Similar to Na+/H+ antiporter-like protein	GO:0006885	regulation of pH	Any process involved in the maintenance of an internal equilibrium of hydrogen ions, thereby modulating the internal pH, within an organism or cell.	IBA					GO:0012505	endomembrane system	A collection of membranous structures involved in transport within the cell. The main components of the endomembrane system are endoplasmic reticulum, Golgi bodies, vesicles, cell membrane and nuclear envelope. Members of the endomembrane system pass materials through each other or though the use of vesicles.	IBA	1763.1	0.90528	0.968599	0.989791	16	0	KQJ85581 0.922 -1.9 1	HORVU.MOREX.r3.5HG0420020.1 0.981 0.5 1	LPERR12G17050.1 0.938 -1.2 1	cds.KYUSt_chr1.39627 0.986 0.7 1	ORUFI12G22570.1 0.963 -0.2 1	genblast_Os12t0640500-01_Oryza_sativa_12 0.905 -2.6 1	SECCEUnv1G0551830.1 0.979 0.4 1	TraesCS5A02G002800.1 0.977 0.3 1	scaffold156.16.cds 0.979 0.4 1	TVU48763 0.976 0.3 1	PUZ68096 0.984 0.6 1	Sspon.02G0032670-4D-mRNA-1.cds1 0.985 0.7 1	KQL17458 0.979 0.4 1	TKW29906 0.980 0.5 1	EES16463 0.974 0.2 1	Zm00001eb133960_P001 0.990 0.9 1
Os06t0631300-01	ok	0.543954	Musa_acuminata	0.573204	Actinidia_chinensis	0.573204	Actinidia_chinensis	grass specific																			1890.6	0.771025	0.894789	0.966836	16	2	KQK16586 0.864 -0.6 1	HORVU.MOREX.r3.7HG0742930.1.CDS1 0.895 -0.0 1	LPERR06G18050.1 0.868 -0.5 1	cds.KYUSt_chr7.1054 0.771 -2.2 3	ORUFI06G23380.1 0.887 -0.1 1	genblast_Os06t0631300-01_Oryza_sativa_6 0.882 -0.2 1	SECCE6Rv1G0442340.1.CDS.1 0.890 -0.1 1	TraesCS7D02G496100.1.cds1 0.893 -0.0 1	scaffold225.20.cds 0.944 0.9 1	genblast_Os06t0631300-01_Eragrostis_curvula_3 0.864 -0.6 1	PUZ58944 0.965 1.3 1	Sspon.08G0000310-1A-mRNA-1:cds 0.809 -1.6 3	KQL12353 0.967 1.3 1	TKW23605 0.965 1.3 1	KXG20978 0.941 0.8 1	Zm00001eb228940_P001 0.914 0.3 1
Os02t0663100-01	ok	0.530876	Musa_acuminata	0.573009	Vitis_vinifera	0.573009	Vitis_vinifera	grass specific	RAP-DB	[Os] "GRAS (GAI-RGA-SCR) plant-specific transcription factor, Maintenance of shoot apical meristem indeterminacy, Regulation of vegetative to reproductive phase change (Os02t0663100-01)"	[Os] "Fan T et al. PLoS One, 10(5):e0125833 (2015)"	[Os] OsHAM2	[Os] shoot apical meristem development (TO:0006020) | flowering time (TO:0002616) | days to heading (TO:0000137) | vegetative to reproductive phase transition trait (TO:0006021)	GRAS (GAI-RGA-SCR) plant-specific transcription factor, Maintenance of shoot apical meristem indeterminacy, Regulation of vegetative to reproductive phase chang	GO:0006355	regulation of DNA-templated transcription	Any process that modulates the frequency, rate or extent of cellular DNA-templated transcription.	IBA	GO:0003700; GO:0043565	DNA-binding transcription factor activity; sequence-specific DNA binding	A transcription regulator activity that modulates transcription of gene sets via selective and non-covalent binding to a specific double-stranded genomic DNA sequence (sometimes referred to as a motif) within a cis-regulatory region. Regulatory regions include promoters (proximal and distal) and enhancers. Genes are transcriptional units, and include bacterial operons.; Binding to DNA of a specif…	IBA; IBA	GO:0005634	nucleus	A membrane-bounded organelle of eukaryotic cells in which chromosomes are housed and replicated. In most cells, the nucleus contains all of the cell's chromosomes except the organellar chromosomes, and is the site of RNA synthesis and processing. In some species, or in specialized cell types, RNA metabolism or DNA replication may be absent.	IBA	1554.6	0.882349	0.937468	0.979995	16	1	PNT69189 0.954 0.5 1	HORVU.MOREX.r3.6HG0601750.1.CDS1 0.916 -0.7 1	LPERR02G21850.1 0.897 -1.4 2	cds.KYUSt_chr6.13850 0.892 -1.5 1	ORUFI02G28330.1 0.936 -0.0 1	Os02t0663100-01 0.937 -0.0 1	SECCE6Rv1G0401520.1.CDS.1 0.921 -0.6 1	TraesCS6B02G277400.1.cds1 0.925 -0.4 1	scaffold108.178.cds 0.956 0.6 1	TVU28923 0.951 0.4 1	PUZ76933 0.980 1.4 1	Sspon.04G0006820-1A-mRNA-1:cds 0.950 0.4 1	KQL30838 0.882 -1.9 1	TKW40769 0.977 1.3 1	EES05768 0.962 0.8 1	Zm00001eb186770_P003 0.964 0.9 1
Os03t0720400-01Zm00001eb069540_P001	ok	0.53458	Musa_acuminata	0.572989	Actinidia_chinensis	0.572989	Actinidia_chinensis	grass specific						Cyclin-like F-box domain containing protein					GO:0005515; GO:0005524	protein binding; ATP binding	Binding to a protein.; Binding to ATP, adenosine 5'-triphosphate, a universally important coenzyme and enzyme regulator.	IEA; IEA					887.8	0.789705	0.890269	0.957198	16	1	KQK07991 0.915 0.5 1	HORVU.MOREX.r3.3HG0228800.1.CDS1 0.913 0.4 1	LPERR11G14580.4 0.911 0.4 1	cds.KYUSt_chr4.12009 0.925 0.7 1	ORUFI03G33610.1 0.938 0.9 2	Os03t0720400-01 0.945 1.0 1	SECCE7Rv1G0523120.1.CDS.1 0.943 1.0 1	TraesCS2A02G049800.1.cds1 0.957 1.3 1	scaffold148.38.cds 0.847 -0.8 1	TVU04035 0.864 -0.5 1	PUZ45299 0.804 -1.7 1	Sspon.08G0026440-1C-mRNA-1:cds 0.790 -1.9 1	KQL22899 0.904 0.3 1	TKW31011 0.906 0.3 1	genblast_Os03t0720400-01Zm00001eb069540_P001_Sorghum_bicolor_6 0.854 -0.7 1	Zm00001eb069540_P001 0.828 -1.2 1
Os06t0184200-00	ok	0.52265	Ananas_comosus	0.557855	Dioscorea_rotundata	0.572744	Solanum_tuberosum	grass specific						Hypothetical conserved gene	GO:0008356	asymmetric cell division	The asymmetric division of cells to produce two daughter cells with different developmental potentials. It is of fundamental significance for the generation of cell diversity.	IEA									792.5	0.735016	0.843028	0.889968	16	0	PNT76349 0.777 -1.3 1	HORVU.MOREX.r3.7HG0659020.1 0.843 0.0 1	LPERR06G05000.1 0.735 -2.1 1	cds.KYUSt_contig_1358.48 0.809 -0.7 1	ORUFI06G05580.1 0.865 0.4 1	Os06t0184200-00 0.744 -1.9 1	SECCE4Rv1G0257300.1 0.846 0.1 1	TraesCS7A02G147800.1 0.852 0.2 1	scaffold34.265.cds 0.851 0.2 1	TVU12296 0.880 0.7 1	PUZ61899 0.890 0.9 1	Sspon.08G0012850-1A-mRNA-1:cds 0.884 0.8 1	KQL09472 0.890 0.9 1	TKW19859 0.889 0.9 1	KXG19486 0.884 0.8 1	Zm00001eb374680_P001 0.850 0.1 1
Os02t0644500-01	ok	0.506063	Musa_acuminata	0.572375	Actinidia_chinensis	0.572375	Actinidia_chinensis	grass specific						Autophagy-related protein 13 domain containing protein	GO:0000045; GO:0000422; GO:0000423; GO:0006914; GO:0016236; GO:0032147; GO:0034497; GO:0034727	autophagosome assembly; autophagy of mitochondrion; mitophagy; autophagy; macroautophagy; activation of protein kinase activity; protein localization to phagophore assembly site; piecemeal microautophagy of the nucleus	The formation of a double membrane-bounded structure, the autophagosome, that occurs when a specialized membrane sac, called the isolation membrane, starts to enclose a portion of the cytoplasm.; The autophagic process in which mitochondria are delivered to a type of vacuole and degraded in response to changing cellular conditions.; The selective autophagy process in which a mitochondrion is degr…	IEA; IBA; IBA; IEA; IBA; IBA; IBA; IBA	GO:0019887; GO:0019901	protein kinase regulator activity; protein kinase binding	Modulates the activity of a protein kinase, an enzyme which phosphorylates a protein.; Binding to a protein kinase, any enzyme that catalyzes the transfer of a phosphate group, usually from ATP, to a protein substrate.	IBA; IBA	GO:0000407; GO:0005829; GO:0019898; GO:1990316	phagophore assembly site; cytosol; extrinsic component of membrane; Atg1/ULK1 kinase complex	Punctate structures proximal to the endoplasmic reticulum which are the sites where the Atg machinery assembles upon autophagy induction.; The part of the cytoplasm that does not contain organelles but which does contain other particulate matter, such as protein complexes.; The component of a membrane consisting of gene products and protein complexes that are loosely bound to one of its surfaces,…	IBA; IBA; IBA; IEA	1162.7	0.912617	0.952954	0.992431	16	0	KQK00533 0.957 0.1 1	HORVU.MOREX.r3.6HG0599100.1 0.941 -0.5 1	LPERR02G21070.1 0.920 -1.3 1	cds.KYUSt_chr6.15261 0.913 -1.6 1	ORUFI02G27170.1 0.939 -0.6 1	Os02t0644500-01 0.939 -0.6 1	SECCE6Rv1G0400610.1 0.921 -1.3 1	TraesCS6B02G285600.1 0.943 -0.4 1	scaffold261.131.cds 0.961 0.3 1	TVU02414 0.941 -0.5 1	PUZ76798 0.983 1.2 1	Sspon.04G0007340-1A-mRNA-1:cds 0.981 1.1 1	KQL30707 0.992 1.6 1	TKW40602 0.989 1.4 1	EES05821 0.967 0.6 1	Zm00001eb186120_P001 0.963 0.4 1
Os05t0445800-00	ok	0.477695	Ananas_comosus	0.571864	Manihot_esculenta	0.571864	Manihot_esculenta	grass specific																			1475	0.738373	0.855432	0.910305	16	0	KQK05993 0.897 0.8 1	HORVU.MOREX.r3.1HG0074480.1 0.838 -0.3 1	LPERR05G14520.1 0.854 -0.0 1	cds.KYUSt_chr1.34084 0.836 -0.4 1	ORUFI05G19520.1 0.738 -2.3 1	Os05t0445800-00 0.893 0.7 1	SECCE1Rv1G0039780.1 0.781 -1.5 1	TraesCS1D02G276900.1 0.801 -1.1 1	scaffold12.17.cds 0.904 1.0 1	TVU19602 0.830 -0.5 1	PUZ65745 0.902 0.9 1	genblast_Os05t0445800-00_Saccharum_spontaneum_7C 0.834 -0.4 1	KQL15264 0.907 1.0 1	TKW27012 0.910 1.1 1	EES18312 0.876 0.4 1	Zm00001eb289020_P002 0.883 0.5 1
Os08t0151700-01	ok	0.473333	Ananas_comosus	0.571057	Solanum_tuberosum	0.571057	Solanum_tuberosum	grass specific						Zinc finger, RING/FYVE/PHD-type domain containing protein					GO:0008233; GO:0046872	peptidase activity; metal ion binding	Catalysis of the hydrolysis of a peptide bond. A peptide bond is a covalent bond formed when the carbon atom from the carboxyl group of one amino acid shares electrons with the nitrogen atom from the amino group of a second amino acid.; Binding to a metal ion.	IEA; IEA					1230	0.87252	0.924878	0.985528	16	0	KQJ95425 0.888 -1.1 1	HORVU.MOREX.r3.7HG0700930.1 0.887 -1.2 1	LPERR08G03080.1 0.913 -0.4 1	cds.KYUSt_chr7.22247 0.882 -1.3 1	ORUFI08G03390.2 0.873 -1.6 1	Os08t0151700-01 0.924 -0.0 1	SECCE7Rv1G0491420.1 0.923 -0.1 1	TraesCS7D02G299600.4 0.930 0.2 1	scaffold215.119.cds 0.936 0.3 1	TVU42699 0.926 0.0 1	PUZ50102 0.962 1.1 1	genblast_Os08t0151700-01_Saccharum_spontaneum_6C 0.933 0.2 1	KQL00804 0.980 1.7 1	TKW08971 0.986 1.9 1	KXG24411 0.935 0.3 1	Zm00001eb416420_P001 0.921 -0.1 1
Os06t0215100-01	ok	0.532774	Musa_acuminata	0.570917	Lupinus_angustifolius	0.570917	Lupinus_angustifolius	grass specific																			810.1	0.680657	0.848483	0.922232	16	0	KQK19008 0.681 -2.1 1	HORVU.MOREX.r3.7HG0664030.1.CDS1 0.895 0.6 1	LPERR06G06650.1 0.697 -1.9 1	cds.KYUSt_chr7.34301 0.834 -0.2 1	ORUFI06G07490.1 0.866 0.2 1	Os06t0215100-01 0.868 0.3 1	SECCE4Rv1G0253710.1.CDS.1 0.901 0.7 1	TraesCS7D02G174500.1.cds1 0.903 0.7 1	scaffold44.170.cds 0.887 0.5 1	genblast_Os06t0215100-01_Eragrostis_curvula_3 0.801 -0.6 1	PUZ61304 0.919 0.9 1	Sspon.08G0011700-1P-mRNA-1:cds 0.908 0.8 1	KQL09801 0.898 0.6 1	TKW20299 0.922 0.9 1	EER88070 0.862 0.2 1	Zm00001eb373100_P001 0.733 -1.5 1
Os06t0143500-00	ok	0.238026	Ananas_comosus	0.57009	Phaseolus_vulgaris	0.57009	Phaseolus_vulgaris	commelinid specific						Pentatricopeptide repeat domain containing protein	GO:0009451	RNA modification	The covalent alteration of one or more nucleotides within an RNA molecule to produce an RNA molecule with a sequence that differs from that coded genetically.	IBA	GO:0005515	protein binding	Binding to a protein.	IEA					1653.6	0.876572	0.932337	0.960208	16	0	PNT76659 0.919 -0.6 1	HORVU.MOREX.r3.7HG0648820.1.CDS1 0.951 0.8 1	LPERR06G02480.1 0.936 0.2 1	cds.KYUSt_chr7.38374 0.911 -0.9 1	ORUFI06G02830.1 0.936 0.2 1	Os06t0143500-00 0.939 0.3 1	SECCE4Rv1G0268120.1.CDS.1 0.950 0.8 1	TraesCS7A02G088900.1.cds1 0.955 1.0 1	scaffold27.653.cds 0.877 -2.4 1	TVU12690 0.921 -0.5 1	PUZ62256 0.937 0.2 1	genblast_Os06t0143500-00_Saccharum_spontaneum_8B 0.907 -1.1 1	KQL15679 0.906 -1.1 1	TKW27567 0.955 1.0 1	KXG20615 0.960 1.2 1	Zm00001eb390310_P001 0.955 1.0 1
Os10t0577800-01	ok	0.381659	Ananas_comosus	0.459928	Dioscorea_rotundata	0.569364	Vitis_vinifera	grass specific	RAP-DB	[Os] "Transcription factor binding protein, Poly (ADP-ribose) polymerase (PARP) domain protein, Abiotic stress tolerance, Control of leaf cell fate (Os10t0577800-01);Similar to Poly polymerase catalytic domain containing protein, expressed. (Os10t0577800-02)"	[Os] "Cui X et al. New Phytol, 221(1):326-340 (2019) | Sharma S et al. Front Plant Sci, 7:62 (2016)"	[Os] "TWI1, OsSRO1a"	[Os] heat tolerance (TO:0000259) | salt tolerance (TO:0006001) | osmotic response sensitivity (TO:0000095) | drought tolerance (TO:0000276) | cold tolerance (TO:0000303) | oxidative stress (TO:0002657)	Transcription factor binding protein, Poly (ADP-ribose) polymerase (PARP) domain protein, Abiotic stress tolerance, Control of leaf cell fat					GO:0003950	NAD+ ADP-ribosyltransferase activity	Catalysis of the reaction: NAD+ + (ADP-D-ribosyl)(n)-acceptor = nicotinamide + (ADP-D-ribosyl)(n+1)-acceptor.	IEA					1280.2	0.920559	0.959152	0.990939	16	0	KQJ97945 0.952 -0.3 1	HORVU.MOREX.r3.1HG0053570.1 0.959 0.0 1	LPERR10G15520.1 0.930 -1.3 1	cds.KYUSt_chr1.27254 0.921 -1.8 1	ORUFI10G20900.2 0.945 -0.7 1	Os10t0577800-01 0.945 -0.7 1	SECCE1Rv1G0030070.1 0.966 0.3 1	TraesCS1B02G210300.4 0.963 0.2 1	scaffold5.625.cds 0.971 0.5 1	TVU31523 0.926 -1.6 1	PUZ39909 0.978 0.9 1	Sspon.01G0015310-1P-mRNA-1:cds 0.978 0.9 1	KQK89743 0.990 1.4 1	TKV94703 0.991 1.5 1	KXG38822 0.974 0.7 1	Zm00001eb025040_P001 0.959 0.0 1
Os01t0593200-01	ok	0.516313	Ananas_comosus	0.569135	Amborella_trichopoda	0.569135	Amborella_trichopoda	grass specific	RAP-DB	[Os] "FCS-like zinc finger (FLZ) protein 2, Submergence response (Os01t0593200-01)"	[Os] "Ma Y et al. Rice (N Y), 14(1):76 (2021)"	[Os] OsFLZ2	[Os] submergence tolerance (TO:0000524) | oxygen sensitivity (TO:0000015)														579.3	0.862075	0.930218	0.985845	16	0	KQK08550 0.954 0.6 1	HORVU.MOREX.r3.3HG0269030.1 0.945 0.4 1	LPERR01G18250.1 0.928 -0.0 1	cds.KYUSt_chr3.22207 0.862 -1.7 1	ORUFI01G24040.1 0.875 -1.4 1	Os01t0593200-01 0.875 -1.4 1	SECCE3Rv1G0179260.1 0.945 0.4 1	TraesCS3D02G215200.1 0.951 0.5 1	scaffold291.60.cds 0.969 1.0 1	TVU34359 0.928 -0.0 1	PUZ56005 0.956 0.7 1	Sspon.03G0012080-1A-mRNA-1:cds 0.986 1.4 1	KQL05698 0.928 -0.1 1	TKW15156 0.932 0.0 1	EES00998 0.977 1.2 1	Zm00001eb161050_P001 0.871 -1.5 1
Os03t0226700-01	ok	0.493299	Musa_acuminata	0.569062	Vitis_vinifera	0.569062	Vitis_vinifera	grass specific						Conserved hypothetical protein									GO:0009507	chloroplast	A chlorophyll-containing plastid with thylakoids organized into grana and frets, or stroma thylakoids, and embedded in a stroma.	IBA	537.2	0.909717	0.943271	0.965004	16	0	KQK22715 0.964 1.1 1	genblast_Os03t0226700-01_Hordeum_vulgare_4H 0.937 -0.3 1	LPERR03G08200.1 0.920 -1.2 1	cds.KYUSt_chr4.43215 0.937 -0.3 1	ORUFI03G09310.1 0.910 -1.7 1	Os03t0226700-01 0.914 -1.5 1	SECCE7Rv1G0474300.1 0.918 -1.3 1	TraesCS4A02G077300.1 0.961 0.9 1	scaffold9.159.cds 0.958 0.8 1	TVU47817 0.936 -0.4 1	PUZ42040 0.946 0.2 1	Sspon.01G0034670-2D-mRNA-1 0.956 0.7 1	KQK91808 0.962 1.0 1	TKV97263 0.962 1.0 1	EER95210 0.965 1.1 1	Zm00001eb009870_P002 0.945 0.1 1
Os04t0648800-01	ok	0.534081	Musa_acuminata	0.568542	Manihot_esculenta	0.568542	Manihot_esculenta	grass specific	RAP-DB	[Os] "C3HC4 RING domain-containing E3 ubiquitin ligase, Modulation of heading date by physically interacting with Hd1 (Os04t0648800-01);Similar to Zinc finger, C3HC4 type family protein. (Os04t0648800-02)"	[Os] "Yang Y et al. Plant Cell, 27(9):2455-68 (2015) | Sun SY et al. Nat Cell Biol, 11(7):845-51 (2009)"	[Os] "OsHIP1, HIP1, HAF1, OsHAF1"	[Os] flowering time (TO:0002616) | photoperiod sensitivity (TO:0000229) | days to heading (TO:0000137)	C3HC4 RING domain-containing E3 ubiquitin ligase, Modulation of heading date by physically interacting with Hd	GO:0016567; GO:0040008	protein ubiquitination; regulation of growth	The process in which one or more ubiquitin groups are added to a protein.; Any process that modulates the frequency, rate or extent of the growth of all or part of an organism so that it occurs at its proper speed, either globally or in a specific part of the organism's development.	IEA; IEA	GO:0005515; GO:0016740; GO:0046872; GO:0061630	protein binding; transferase activity; metal ion binding; ubiquitin protein ligase activity	Binding to a protein.; Catalysis of the transfer of a group, e.g. a methyl group, glycosyl group, acyl group, phosphorus-containing, or other groups, from one compound (generally regarded as the donor) to another compound (generally regarded as the acceptor). Transferase is the systematic name for any enzyme of EC class 2.; Binding to a metal ion.; Catalysis of the transfer of ubiquitin to a subs…	IPI; IEA; IEA; IEA					1445.1	0.840565	0.93433	0.9836	16	1	KQJ84989 0.930 -0.1 1	HORVU.MOREX.r3.2HG0204830.1 0.904 -0.7 1	LPERR04G23110.1 0.870 -1.4 1	cds.KYUSt_chr2.53190 0.871 -1.4 1	ORUFI04G29110.1 0.963 0.7 1	Os04t0648800-01 0.963 0.7 1	SECCE2Rv1G0130520.1 0.937 0.1 1	TraesCS2D02G516000.1 0.942 0.2 1	scaffold163.235.cds 0.970 0.8 1	TVU16361 0.841 -2.1 2	PUZ49202 0.977 1.0 1	Sspon.05G0002380-2B-mRNA-1:cds 0.905 -0.7 1	KQK99209 0.984 1.1 1	TKW06940 0.982 1.1 1	EES11547 0.967 0.7 1	Zm00001eb432070_P001 0.943 0.2 1
Os02t0673500-01	ok	0.460253	Ananas_comosus	0.547691	Dioscorea_rotundata	0.568439	Pistacia_vera	grass specific	RAP-DB	[Os] "Basic helix-loop-helix (bHLH) DNA-binding protein, Regulation of metaxylem vessel number and area, Repression of drought-induced metaxylem plasticity (Os02t0673500-01)"	[Os] "Reeger JE et al. Plant Direct, 5(6):e00328 (2021)"	[Os] OsLHW	[Os] vascular tissue related trait (TO:0000470) | drought tolerance (TO:0000276)	Basic helix-loop-helix dimerisation region bHLH domain containing protein	GO:0006355	regulation of DNA-templated transcription	Any process that modulates the frequency, rate or extent of cellular DNA-templated transcription.	IEA	GO:0003700; GO:0046983	DNA-binding transcription factor activity; protein dimerization activity	A transcription regulator activity that modulates transcription of gene sets via selective and non-covalent binding to a specific double-stranded genomic DNA sequence (sometimes referred to as a motif) within a cis-regulatory region. Regulatory regions include promoters (proximal and distal) and enhancers. Genes are transcriptional units, and include bacterial operons.; The formation of a protein…	IEA; IEA					1686.9	0.875511	0.932524	0.973442	16	1	KQK00734 0.927 -0.2 1	HORVU.MOREX.r3.6HG0603290.2 0.940 0.3 1	LPERR02G22440.1 0.884 -1.6 1	cds.KYUSt_chr6.13159 0.937 0.1 1	ORUFI02G29020.2 0.934 0.1 1	Os02t0673500-01 0.933 0.0 1	SECCE6Rv1G0403090.1 0.891 -1.4 2	TraesCS6D02G236600.1 0.944 0.4 1	scaffold108.115.cds 0.951 0.6 1	TVU27980 0.876 -1.9 1	PUZ77021 0.943 0.4 1	Sspon.04G0006460-4D-mRNA-1:cds 0.959 0.9 1	KQL30908 0.973 1.4 1	TKW40859 0.973 1.4 1	EES07467 0.952 0.6 1	Zm00001eb250370_P002 0.902 -1.0 1
Os06t0710900-01	ok	0.546622	Musa_acuminata	0.567839	Amborella_trichopoda	0.567839	Amborella_trichopoda	grass specific																			537.3	0.796203	0.875744	0.941374	16	0	KQK17506 0.815 -1.3 1	HORVU.MOREX.r3.7HG0725460.1.CDS1 0.869 -0.2 1	LPERR06G22670.1 0.866 -0.2 1	cds.KYUSt_chr7.10322 0.854 -0.5 1	ORUFI06G29040.1 0.911 0.8 1	Os06t0710900-01 0.916 0.9 1	genblast_Os06t0710900-01_Secale_cereale_7R 0.797 -1.7 1	genblast_Os06t0710900-01_Triticum_aestivum_7D 0.796 -1.7 1	scaffold225.136.cds 0.855 -0.4 1	TVU07627 0.878 0.0 1	PUZ59153 0.914 0.8 1	Sspon.08G0024870-2D-mRNA-1:cds 0.909 0.7 1	KQL12170 0.941 1.4 1	TKW23372 0.940 1.4 1	OQU77081 0.887 0.2 1	Zm00001eb227690_P001 0.865 -0.2 1
Os11t0103550-00	no match Phyllostachys_violascens (Bambusoideae)	0.561851	Ananas_comosus	0.567831	Cannabis_sativa_female	0.567831	Cannabis_sativa_female	grass specific																			635.4	0.657853	0.767676	0.889361	16	1	PNT67828 0.749 -0.3 1	HORVU.MOREX.r3.7HG0648100.1 0.779 0.2 1	LPERR12G00280.1 0.821 1.0 1	cds.KYUSt_chr7.38760 0.786 0.3 1	ORUFI04G32300.1 0.723 -0.8 1	Os04t0689800-00 0.803 0.7 1	genblast_Os11t0103550-00_Secale_cereale_2R 0.747 -0.4 1	TraesCS4A02G381800.1 0.791 0.4 1	scaffold49.126.cds 0.889 2.3 1	TVU36633 0.738 -0.6 1	PUZ42057 0.658 -2.1 2	Sspon.03G0029790-1B-mRNA-1:cds 0.736 -0.6 1	KQK98759 0.820 1.0 1	genblast_Os11t0103550-00_Setaria_viridis_7 0.709 -1.1 1	EER89234 0.768 0.0 1	Zm00001eb434210_P001 0.766 -0.0 1
Os03t0758600-01	ok	0.434711	Ananas_comosus	0.551845	Dioscorea_rotundata	0.567459	Theobroma_cacao_matina	grass specific																			2119.8	0.716436	0.897431	0.969903	16	0	KQK13092 0.905 0.1 1	HORVU.MOREX.r3.5HG0512170.1 0.894 -0.1 1	LPERR03G29250.1 0.857 -0.7 1	genblast_Os03t0758600-01_Lolium_perenne_4 0.716 -2.9 1	ORUFI03G36290.1 0.899 0.0 1	genblast_Os03t0758600-01_Oryza_sativa_3 0.880 -0.3 1	SECCE5Rv1G0353820.1 0.904 0.1 1	TraesCS5A02G396500.1 0.898 0.0 1	scaffold35.53.cds 0.959 1.0 1	TVU44940 0.875 -0.4 1	PUZ36941 0.966 1.1 1	genblast_Os03t0758600-01_Saccharum_spontaneum_1B 0.940 0.7 1	KQK87015 0.835 -1.0 1	TKV91261 0.970 1.2 1	KXG37509 0.934 0.6 1	Zm00001eb057910_P002 0.929 0.5 1
Os03t0148400-01	ok	0.321046	Ananas_comosus	0.344946	Dioscorea_rotundata	0.56742	Nymphaea_colorata	grass specific																			841	0.717004	0.855566	0.953032	16	0	KQK23647 0.884 0.4 1	genblast_Os03t0148400-01_Hordeum_vulgare_4H 0.759 -1.5 1	genblast_Os03t0148400-01_Leersia_perrieri_3 0.827 -0.4 1	cds.KYUSt_chr4.47200 0.797 -0.9 1	ORUFI03G03500.1 0.918 0.9 1	Os03t0148400-01 0.917 0.9 1	SECCE7Rv1G0463750.1.CDS.1 0.842 -0.2 1	TraesCS4B02G315200.1.cds1 0.844 -0.2 1	genblast_Os03t0148400-01_Echinochloa_crus-galli_CH01 0.717 -2.1 1	TVU48378 0.824 -0.5 1	PUZ42839 0.915 0.9 1	Sspon.01G0002800-1A-mRNA-1:cds 0.835 -0.3 1	KQK92574 0.953 1.5 1	TKV98210 0.953 1.5 1	EER92851 0.866 0.2 1	Zm00001eb403010_P001 0.837 -0.3 1
Os06t0151100-00Zm00001eb270810_P001	ok	0.230551	Ananas_comosus	0.5674	Prunus_persica	0.5674	Prunus_persica	commelinid specific						Similar to Transferase					GO:0016740; GO:0016747; GO:0050734	transferase activity; acyltransferase activity, transferring groups other than amino-acyl groups; hydroxycinnamoyltransferase activity	Catalysis of the transfer of a group, e.g. a methyl group, glycosyl group, acyl group, phosphorus-containing, or other groups, from one compound (generally regarded as the donor) to another compound (generally regarded as the acceptor). Transferase is the systematic name for any enzyme of EC class 2.; Catalysis of the transfer of an acyl group, other than amino-acyl, from one compound (donor) to …	IEA; IBA; IEA					985.9	0.886195	0.95752	0.985191	16	0	KQK19620 0.893 -2.3 1	HORVU.MOREX.r3.7HG0651430.1.CDS1 0.973 0.5 1	LPERR06G03190.1 0.886 -2.5 1	cds.KYUSt_chr7.37895 0.966 0.3 1	ORUFI06G03390.1 0.953 -0.2 1	Os06t0151100-00 0.954 -0.1 1	SECCE4Rv1G0264720.1.CDS.1 0.968 0.4 1	TraesCS7A02G106000.1.cds1 0.968 0.4 1	scaffold34.493.cds 0.964 0.2 1	TVU12575 0.955 -0.1 1	PUZ62187 0.970 0.4 1	Sspon.08G0014870-1P-mRNA-1:cds 0.975 0.6 1	KQL09741 0.983 0.9 1	TKW20211 0.985 1.0 1	OQU75836 0.950 -0.3 1	Zm00001eb270810_P001 0.978 0.7 1
Os06t0606900-01	ok	0.559535	Musa_acuminata	0.567104	Prunus_persica	0.567104	Prunus_persica	grass specific						Conserved hypothetical protein	GO:0071763	nuclear membrane organization	A process that is carried out at the cellular level which results in the assembly, arrangement of constituent parts, or disassembly of the nuclear inner or outer membrane.	IBA					GO:0005635	nuclear envelope	The double lipid bilayer enclosing the nucleus and separating its contents from the rest of the cytoplasm; includes the intermembrane space, a gap of width 20-40 nm (also called the perinuclear space).	IBA	1281.6	0.698034	0.837508	0.930556	16	4	KQK17743 0.882 0.6 1	HORVU.MOREX.r3.7HG0720090.1 0.846 0.1 1	LPERR06G17160.1 0.716 -1.7 2	genblast_Os06t0606900-01_Lolium_perenne_7 0.698 -1.9 2	ORUFI06G21940.1 0.792 -0.6 1	genblast_Os06t0606900-01_Oryza_sativa_6 0.814 -0.3 1	SECCE7Rv1G0502040.1 0.875 0.5 1	TraesCS7D02G374800.2 0.864 0.4 1	scaffold211.62.cds 0.902 0.9 1	TVU08113 0.770 -0.9 2	PUZ60014 0.916 1.1 1	Sspon.08G0006230-3C-mRNA-1:cds 0.756 -1.1 2	KQL11489 0.931 1.3 1	TKW22492 0.927 1.2 1	EER88624 0.869 0.4 1	Zm00001eb386510_P001 0.843 0.1 1
Os06t0606800-01	ok	0.561001	Ananas_comosus	0.566902	Populus_trichocarpa	0.566902	Populus_trichocarpa	grass specific						Targeting for Xklp2 family protein					GO:0008017	microtubule binding	Binding to a microtubule, a filament composed of tubulin monomers.	IEA	GO:0005737; GO:0005856; GO:0005874	cytoplasm; cytoskeleton; microtubule	The contents of a cell excluding the plasma membrane and nucleus, but including other subcellular structures.; A cellular structure that forms the internal framework of eukaryotic and prokaryotic cells. The cytoskeleton includes intermediate filaments, microfilaments, microtubules, the microtrabecular lattice, and other structures characterized by a polymeric filamentous nature and long-range ord…	IEA; IEA; IEA	779.5	0.894419	0.938991	0.980115	16	0	KQK17747 0.947 0.2 1	HORVU.MOREX.r3.7HG0720080.1 0.903 -1.1 1	LPERR06G17150.2 0.902 -1.2 1	cds.KYUSt_chr7.11101 0.901 -1.2 1	ORUFI06G21930.1 0.927 -0.4 1	Os06t0606800-01 0.919 -0.6 1	SECCE7Rv1G0501970.1 0.894 -1.4 1	TraesCS7D02G374600.1 0.907 -1.0 1	scaffold211.61.cds 0.970 1.0 1	TVU08103 0.932 -0.2 1	PUZ60016 0.963 0.8 1	Sspon.08G0006240-1A-mRNA-1 0.971 1.0 1	KQL11490 0.979 1.3 1	TKW22493 0.980 1.3 1	KXG20324 0.970 1.0 1	Zm00001eb386490_P003 0.959 0.6 1
Os02t0771200-01	ok	0.566819	Manihot_esculenta	0.566819	Manihot_esculenta	0.566819	Manihot_esculenta	grass specific						Protein of unknown function DUF573 domain containing protein	GO:0006355	regulation of DNA-templated transcription	Any process that modulates the frequency, rate or extent of cellular DNA-templated transcription.	IEA	GO:0043565	sequence-specific DNA binding	Binding to DNA of a specific nucleotide composition, e.g. GC-rich DNA binding, or with a specific sequence motif or type of DNA e.g. promotor binding or rDNA binding.	IBA	GO:0005634	nucleus	A membrane-bounded organelle of eukaryotic cells in which chromosomes are housed and replicated. In most cells, the nucleus contains all of the cell's chromosomes except the organellar chromosomes, and is the site of RNA synthesis and processing. In some species, or in specialized cell types, RNA metabolism or DNA replication may be absent.	IBA	588.9	0.736797	0.830096	0.921718	16	2	KQK01698 0.788 -0.8 1	HORVU.MOREX.r3.7HG0668950.1.CDS1 0.805 -0.5 1	LPERR02G27970.1 0.781 -1.0 1	cds.KYUSt_chr2.17576 0.737 -1.8 2	ORUFI02G35630.1 0.833 0.1 1	Os02t0771200-01 0.831 0.0 1	SECCE4Rv1G0250280.1.CDS.1 0.800 -0.6 1	TraesCS6D02G305700.1 0.826 -0.1 1	scaffold174.258.cds 0.850 0.4 1	TVU28694 0.765 -1.3 1	PUZ77848 0.878 0.9 1	Sspon.04G0002550-2C-mRNA-1:cds 0.862 0.6 1	KQL31701 0.922 1.8 1	TKW41801 0.919 1.7 1	EES07603 0.846 0.3 2	Zm00001eb256290_P002 0.838 0.2 1
Os03t0203000-01	ok	0.456376	Ananas_comosus	0.526846	Dioscorea_rotundata	0.565947	Manihot_esculenta	grass specific						Similar to somatic embryogenesis related protein	GO:0000184; GO:0006397; GO:0006417; GO:0008380; GO:0051028	nuclear-transcribed mRNA catabolic process, nonsense-mediated decay; mRNA processing; regulation of translation; RNA splicing; mRNA transport	The nonsense-mediated decay pathway for nuclear-transcribed mRNAs degrades mRNAs in which an amino-acid codon has changed to a nonsense codon; this prevents the translation of such mRNAs into truncated, and potentially harmful, proteins.; Any process involved in the conversion of a primary mRNA transcript into one or more mature mRNA(s) prior to translation into polypeptide.; Any process that mod…	IEA; IEA; IEA; IEA; IEA	GO:0003723; GO:0003729	RNA binding; mRNA binding	Binding to an RNA molecule or a portion thereof.; Binding to messenger RNA (mRNA), an intermediate molecule between DNA and protein. mRNA includes UTR and coding sequences, but does not contain introns.	IEA; IEA	GO:0005634; GO:0005737; GO:0035145	nucleus; cytoplasm; exon-exon junction complex	A membrane-bounded organelle of eukaryotic cells in which chromosomes are housed and replicated. In most cells, the nucleus contains all of the cell's chromosomes except the organellar chromosomes, and is the site of RNA synthesis and processing. In some species, or in specialized cell types, RNA metabolism or DNA replication may be absent.; The contents of a cell excluding the plasma membrane an…	IEA; IEA; IEA	685.4	0.789174	0.883964	0.949373	16	0	KQK23047 0.869 -0.3 1	HORVU.MOREX.r3.4HG0398790.2 0.871 -0.3 1	LPERR03G06770.1 0.843 -0.9 1	genblast_Os03t0203000-01_Lolium_perenne_4 0.789 -2.1 1	ORUFI03G07380.1 0.863 -0.5 1	Os03t0203000-01 0.860 -0.5 1	SECCE7Rv1G0470670.1 0.875 -0.2 1	TraesCS4A02G046200.3 0.869 -0.3 1	scaffold157.34.cds 0.913 0.6 1	TVU48026 0.909 0.6 1	PUZ42308 0.911 0.6 1	Sspon.01G0035700-2D-mRNA-1:cds 0.935 1.1 1	KQK92077 0.933 1.1 1	TKV97598 0.933 1.1 1	EER92678 0.949 1.5 1	Zm00001eb007690_P003 0.822 -1.4 1
Os09t0460100-01	ok	0.457687	Ananas_comosus	0.565678	Corchorus_capsularis	0.565678	Corchorus_capsularis	grass specific																			509.3	0.739643	0.867269	0.950324	16	0	KQJ90531 0.757 -1.5 1	HORVU.MOREX.r3.5HG0486840.1 0.780 -1.2 1	LPERR09G09370.1 0.876 0.1 1	cds.KYUSt_chr5.34261 0.740 -1.8 1	ORUFI09G13910.1 0.862 -0.1 1	Os09t0460100-01 0.862 -0.1 1	SECCE5Rv1G0331350.1 0.796 -1.0 1	TraesCS5B02G239100.1 0.785 -1.1 1	scaffold53.117.cds 0.927 0.8 1	TVU09823 0.917 0.7 1	PUZ71021 0.927 0.8 1	Sspon.02G0037370-2D-mRNA-1:cds 0.950 1.2 1	KQL24814 0.926 0.8 1	TKW33518 0.923 0.8 1	EER96866 0.939 1.0 1	Zm00001eb100900_P001 0.910 0.6 1
Os05t0141500-01	ok	0.466434	Ananas_comosus	0.549038	Dioscorea_rotundata	0.565623	Vitis_vinifera	grass specific																			1887.3	0.882266	0.945461	0.970699	16	0	KQK07624 0.898 -1.6 1	HORVU.MOREX.r3.1HG0019060.1 0.970 0.8 1	LPERR05G02540.1 0.942 -0.1 1	cds.KYUSt_chr1.5320 0.935 -0.3 1	ORUFI05G02910.1 0.956 0.3 1	Os05t0141500-01 0.955 0.3 1	SECCE1Rv1G0012010.1 0.967 0.7 1	TraesCS1A02G084200.1 0.967 0.7 1	scaffold27.181.cds 0.963 0.6 1	TVU17900 0.885 -2.0 1	PUZ71891 0.971 0.8 1	genblast_Os05t0141500-01_Saccharum_spontaneum_2D 0.882 -2.1 1	KQL25650 0.961 0.5 1	TKW34565 0.962 0.6 1	EER99333 0.962 0.5 1	Zm00001eb320610_P001 0.951 0.2 1
Os04t0479800-01	ok	0.565568	Rosa_chinensis	0.565568	Rosa_chinensis	0.565568	Rosa_chinensis	grass specific						Cyclin-like F-box domain containing protein					GO:0005515	protein binding	Binding to a protein.	IEA					992.1	0.732487	0.879674	0.959681	16	1	KQJ92237 0.941 0.9 1	HORVU.MOREX.r3.6HG0546140.1 0.915 0.5 1	genblast_Os04t0479800-01_Leersia_perrieri_9 0.732 -2.2 1	cds.KYUSt_chr3.8578 0.828 -0.8 3	ORUFI04G17560.1 0.953 1.1 1	Os04t0479800-01 0.951 1.1 1	SECCE4Rv1G0287520.1 0.908 0.4 1	TraesCS6A02G046200.1 0.907 0.4 1	scaffold288.15.cds 0.866 -0.2 1	TVU51576 0.814 -1.0 1	PUZ43048 0.783 -1.5 1	Sspon.06G0012800-2C-mRNA-1:cds 0.935 0.8 1	KQK90878 0.866 -0.2 1	TKV96092 0.861 -0.3 1	KXG24269 0.960 1.2 1	Zm00001eb143720_P003 0.854 -0.4 1
Os03t0823400-01	ok	0.176146	Musa_acuminata	0.565365	Phaseolus_vulgaris	0.565365	Phaseolus_vulgaris	commelinid specific						Similar to Bowman-Birk type trypsin inhibitor (WTI)	GO:0006508; GO:0010466; GO:0010951	proteolysis; negative regulation of peptidase activity; negative regulation of endopeptidase activity	The hydrolysis of proteins into smaller polypeptides and/or amino acids by cleavage of their peptide bonds.; Any process that stops or reduces the rate of peptidase activity, the hydrolysis of peptide bonds within proteins.; Any process that decreases the frequency, rate or extent of endopeptidase activity, the endohydrolysis of peptide bonds within proteins.	IEA; IEA; IEA	GO:0004867; GO:0008233; GO:0030414	serine-type endopeptidase inhibitor activity; peptidase activity; peptidase inhibitor activity	Binds to and stops, prevents or reduces the activity of serine-type endopeptidases, enzymes that catalyze the hydrolysis of nonterminal peptide bonds in a polypeptide chain; a serine residue (and a histidine residue) are at the active center of the enzyme.; Catalysis of the hydrolysis of a peptide bond. A peptide bond is a covalent bond formed when the carbon atom from the carboxyl group of one a…	IEA; IEA; IEA	GO:0005576	extracellular region	The space external to the outermost structure of a cell. For cells without external protective or external encapsulating structures this refers to space outside of the plasma membrane. This term covers the host cell environment outside an intracellular parasite.	IEA	235.6	0.725806	0.858473	0.948642	16	0	KQK12400 0.833 -0.4 1	HORVU.MOREX.r3.5HG0527250.1 0.876 0.3 1	LPERR03G33430.1 0.813 -0.7 1	cds.KYUSt_chr4.4575 0.758 -1.6 1	ORUFI03G41010.1 0.800 -0.9 1	Os03t0823400-01 0.888 0.5 1	SECCE5Rv1G0365990.1 0.849 -0.2 1	TraesCS5D02G498300.1 0.823 -0.6 1	scaffold3.624.cds 0.884 0.4 1	TVU44340 0.911 0.8 1	PUZ36306 0.872 0.2 1	genblast_Os03t0823400-01_Saccharum_spontaneum_1A 0.726 -2.1 1	KQK86402 0.928 1.1 1	TKV90446 0.928 1.1 1	KXG37239 0.949 1.4 1	Zm00001eb062880_P001 0.897 0.6 1
Os03t0567600-01	ok	0.285385	Ananas_comosus	0.490318	Dioscorea_rotundata	0.565161	Actinidia_chinensis	grass specific	publication_with_specificity_evidence	responsible for commelinid/grass specific feature of cell wall	Anders, N., Wilkinson, M. D., Lovegrove, A., Freeman, J., Tryfona, T., Pellny, T. K., . . . Mitchell, R. A. C. (2012). Glycosyl transferases in family 61 mediate arabinofuranosyl transfer onto xylan in grasses. Proceedings of the National Academy of Sciences of the United States of America, 109(3), 989-993. doi:10.1073/pnas.1115858109	OsXAT3	[Os] lodging incidence (TO:0000068)	Glycosyltransferase AER61, uncharacterized domain containing protein					GO:0016757	glycosyltransferase activity	Catalysis of the transfer of a glycosyl group from one compound (donor) to another (acceptor).	IEA	GO:0016021	integral component of membrane	The component of a membrane consisting of the gene products and protein complexes having at least some part of their peptide sequence embedded in the hydrophobic region of the membrane.	IEA	1301.4	0.908791	0.959808	0.992546	16	0	KQK06274 0.949 -0.4 1	HORVU.MOREX.r3.1HG0064900.1 0.940 -0.7 1	LPERR06G12350.1 0.975 0.6 1	cds.KYUSt_chr1.28333 0.914 -1.6 1	ORUFI03G24110.1 0.978 0.6 1	Os03t0567600-01 0.978 0.7 1	SECCE1Rv1G0037300.1 0.909 -1.8 1	TraesCS1B02G267800.1 0.925 -1.3 1	scaffold510.8.cds 0.981 0.8 1	TVU11206 0.945 -0.5 1	PUZ60762 0.979 0.7 1	Sspon.08G0021020-1P-mRNA-1 0.941 -0.7 1	KQL10610 0.993 1.2 1	TKW21417 0.990 1.1 1	EER88393 0.989 1.1 1	Zm00001eb382490_P001 0.971 0.4 1
Os03t0334200-01	ok	0.471739	Ananas_comosus	0.565136	Amborella_trichopoda	0.565136	Amborella_trichopoda	grass specific						Protein of unknown function DUF3133 domain containing protein	GO:1900150	regulation of defense response to fungus	Any process that modulates the frequency, rate or extent of defense response to fungus.	IEA									1282.7	0.657753	0.83277	0.931629	16	4	KQK21809 0.911 1.0 1	HORVU.MOREX.r3.4HG0378840.1 0.788 -0.6 2	LPERR03G14280.3 0.832 -0.0 1	genblast_Os03t0334200-01_Lolium_perenne_4 0.831 -0.0 1	ORUFI03G16910.1 0.822 -0.1 1	Os03t0334200-01 0.819 -0.2 1	SECCE4Rv1G0242050.1 0.800 -0.4 2	TraesCS4D02G172600.1 0.803 -0.4 2	scaffold74.291.cds 0.846 0.2 1	TVU47168 0.751 -1.1 1	PUZ41221 0.907 1.0 1	Sspon.01G0009020-2D-mRNA-1:cds 0.658 -2.3 1	KQK91005 0.927 1.2 1	TKV96256 0.930 1.3 1	EER94909 0.932 1.3 1	Zm00001eb395190_P001 0.769 -0.8 2
Os03t0139200-01	ok	0.52119	Ananas_comosus	0.565027	Vitis_vinifera	0.565027	Vitis_vinifera	grass specific																			1234.1	0.82708	0.920083	0.992059	16	0	KQK23737 0.890 -0.6 1	genblast_Os03t0139200-01_Hordeum_vulgare_4H 0.827 -1.8 1	LPERR03G02830.1 0.937 0.3 1	cds.KYUSt_scaffold_719.418 0.885 -0.7 1	ORUFI03G02840.1 0.941 0.4 1	Os03t0139200-01 0.943 0.4 1	SECCE5Rv1G0369290.1 0.847 -1.4 1	TraesCS4D02G336500.1 0.854 -1.3 1	scaffold293.86.cds 0.943 0.5 1	TVU48437 0.929 0.2 1	PUZ42925 0.970 1.0 1	Sspon.01G0034780-1P-mRNA-1:cds 0.947 0.5 1	KQK92652 0.991 1.4 1	TKV98297 0.992 1.4 1	KXG40218 0.947 0.5 1	Zm00001eb003190_P001 0.877 -0.9 1
Os10t0405500-01	ok	0.522917	Ananas_comosus	0.564856	Prunus_dulcis	0.564856	Prunus_dulcis	grass specific	RAP-DB	[Os] "Coiled-coil protein, Homologous chromosome pairing and synapsis in meiosis (Os10t0405500-01)"	[Os] "Yuan W et al. Plant J, 59(2):303-15 (2009)"	[Os] PAIR3		Coiled-coil protein, Homologous chromosome pairing and synapsis in meiosi	GO:0007129; GO:0051321	homologous chromosome pairing at meiosis; meiotic cell cycle	The meiotic cell cycle process where side by side pairing and physical juxtaposition of homologous chromosomes is created during meiotic prophase. Homologous chromosome pairing begins when the chromosome arms begin to pair from the clustered telomeres and ends when synaptonemal complex or linear element assembly is complete.; Progression through the phases of the meiotic cell cycle, in which cano…	IMP; IEA					GO:0005634; GO:0005694	nucleus; chromosome	A membrane-bounded organelle of eukaryotic cells in which chromosomes are housed and replicated. In most cells, the nucleus contains all of the cell's chromosomes except the organellar chromosomes, and is the site of RNA synthesis and processing. In some species, or in specialized cell types, RNA metabolism or DNA replication may be absent.; A structure composed of a very long molecule of DNA and…	IEA; IEA	1745.4	0.682823	0.853275	0.951415	16	5	KQK02012 0.928 0.7 1	HORVU.MOREX.r3.5HG0444830.1 0.932 0.7 1	LPERR10G06720.1 0.920 0.6 1	cds.KYUSt_chr1.18225 0.899 0.4 1	ORUFI10G09820.1 0.939 0.8 1	Os10t0405500-01 0.937 0.7 1	SECCE5Rv1G0302170.1 0.920 0.6 1	TraesCS5D02G050300.1 0.929 0.7 1	scaffold19.742.cds 0.708 -1.3 2	TVU30997 0.904 0.4 1	PUZ39101 0.931 0.7 1	genblast_Os10t0405500-01_Saccharum_spontaneum_4B 0.688 -1.5 3	KQK89140 0.691 -1.4 3	TKV93916 0.951 0.9 1	KXG29612 0.692 -1.4 4	Zm00001eb233800_P001 0.683 -1.5 4
Os01t0861700-00	ok	0.490517	Musa_acuminata	0.522691	Dioscorea_rotundata	0.564236	Pistacia_vera	grass specific																			885.8	0.813389	0.944647	0.993565	16	0	KQK10719 0.964 0.3 1	HORVU.MOREX.r3.3HG0300510.1 0.956 0.2 1	LPERR01G32730.1 0.942 -0.0 1	cds.KYUSt_chr3.33938 0.813 -2.0 1	ORUFI01G41470.1 0.961 0.3 1	Os01t0861700-00 0.961 0.3 1	genblast_Os01t0861700-00_Secale_cereale_3R 0.815 -2.0 1	genblast_Os01t0861700-00_Triticum_aestivum_3A 0.821 -1.9 1	scaffold31.628.cds 0.984 0.6 1	TVU36425 0.966 0.3 1	PUZ53835 0.994 0.7 1	Sspon.03G0002200-1A-mRNA-1:cds 0.988 0.7 1	KQL07840 0.987 0.7 1	TKW17859 0.986 0.6 1	EES01796 0.983 0.6 1	Zm00001eb147080_P001 0.992 0.7 1
Os09t0309700-01	ok	0.564084	Rosa_chinensis	0.564084	Rosa_chinensis	0.564084	Rosa_chinensis	grass specific	RAP-DB	[Os] "Ethylene response factor, Transcription factor, Negative regulation of ethylene biosynthesis, Drought tolerance (Os09t0309700-01)"	[Os] "Yu Y et al. Protoplasma, 254(1):401-408 (2017)"	[Os] "ERF109, OsERF109"		Ethylene response factor, Transcription factor, Negative regulation of ethylene biosynthesis, Drought toleranc	GO:0006351; GO:0006355; GO:0009873	DNA-templated transcription; regulation of DNA-templated transcription; ethylene-activated signaling pathway	The synthesis of an RNA transcript from a DNA template.; Any process that modulates the frequency, rate or extent of cellular DNA-templated transcription.; The series of molecular signals generated by the reception of ethylene (ethene, C2H4) by a receptor and ending with modulation of a cellular process, e.g. transcription.	IEA; IEA; IEA	GO:0003677; GO:0003700	DNA binding; DNA-binding transcription factor activity	Any molecular function by which a gene product interacts selectively and non-covalently with DNA (deoxyribonucleic acid).; A transcription regulator activity that modulates transcription of gene sets via selective and non-covalent binding to a specific double-stranded genomic DNA sequence (sometimes referred to as a motif) within a cis-regulatory region. Regulatory regions include promoters (prox…	IEA; IEA	GO:0005634	nucleus	A membrane-bounded organelle of eukaryotic cells in which chromosomes are housed and replicated. In most cells, the nucleus contains all of the cell's chromosomes except the organellar chromosomes, and is the site of RNA synthesis and processing. In some species, or in specialized cell types, RNA metabolism or DNA replication may be absent.	IEA	548.5	0.801276	0.891203	0.942024	16	2	genblast_Os09t0309700-01_Brachypodium_distachyon_4 0.880 -0.3 1	genblast_Os09t0309700-01_Hordeum_vulgare_5H 0.898 0.2 1	LPERR09G03520.2 0.827 -1.5 1	cds.KYUSt_chr5.20497 0.896 0.1 1	ORUFI09G05520.1 0.894 0.1 1	Os09t0309700-01 0.895 0.1 1	genblast_Os09t0309700-01_Secale_cereale_5R 0.801 -2.1 2	genblast_Os09t0309700-01_Triticum_aestivum_5B 0.902 0.3 1	scaffold160.27.cds 0.933 1.0 1	TVT98969 0.852 -0.9 3	PUZ70295 0.833 -1.4 1	Sspon.02G0038790-1B-mRNA-1.cds1 0.922 0.7 1	KQL24084 0.942 1.2 1	TKW32595 0.935 1.0 1	EER98690 0.937 1.1 1	Zm00001eb309590_P001 0.913 0.5 1
Os01t0783100-01	ok	0.538507	Ananas_comosus	0.56334	Dioscorea_rotundata	0.563671	Citrullus_lanatus	grass specific						Pentatricopeptide repeat domain containing protein					GO:0005515	protein binding	Binding to a protein.	IEA	GO:0005739	mitochondrion	A semiautonomous, self replicating organelle that occurs in varying numbers, shapes, and sizes in the cytoplasm of virtually all eukaryotic cells. It is notably the site of tissue respiration.	IBA	1510.1	0.952321	0.971749	0.987352	16	0	PNT72990 0.965 -0.6 1	HORVU.MOREX.r3.3HG0293840.1.CDS1 0.975 0.3 1	LPERR01G28700.1 0.962 -0.9 1	cds.KYUSt_chr3.31815 0.952 -1.8 1	ORUFI01G36390.1 0.986 1.3 1	Os01t0783100-01 0.986 1.3 1	SECCE3Rv1G0192710.1.CDS.1 0.975 0.3 1	TraesCS3B02G351000.1.cds1 0.971 -0.1 1	scaffold110.230.cds 0.965 -0.6 1	TVU34881 0.957 -1.3 1	PUZ54461 0.981 0.8 1	Sspon.03G0030530-1T-mRNA-1:cds 0.964 -0.7 1	KQL07257 0.987 1.4 1	TKW17135 0.986 1.3 1	EES01570 0.968 -0.3 1	Zm00001eb369800_P001 0.966 -0.5 1
Os08t0117800-01	ok	0.43572	Musa_acuminata	0.556224	Dioscorea_rotundata	0.563316	Cannabis_sativa_female	grass specific						Cation/H+ exchanger domain containing protein	GO:0006812; GO:0006885; GO:0055085; GO:1902600	cation transport; regulation of pH; transmembrane transport; proton transmembrane transport	The directed movement of cations, atoms or small molecules with a net positive charge, into, out of or within a cell, or between cells, by means of some agent such as a transporter or pore.; Any process involved in the maintenance of an internal equilibrium of hydrogen ions, thereby modulating the internal pH, within an organism or cell.; The process in which a solute is transported across a lipi…	IEA; IBA; IEA; IEA	GO:0015299	solute:proton antiporter activity	Enables the transfer of a solute or solutes from one side of a membrane to the other according to the reaction: solute(out) + H+(in) = solute(in) + H+(out).	IEA	GO:0009536; GO:0009941; GO:0012505; GO:0016020; GO:0016021	plastid; chloroplast envelope; endomembrane system; membrane; integral component of membrane	Any member of a family of organelles found in the cytoplasm of plants and some protists, which are membrane-bounded and contain DNA. Plant plastids develop from a common type, the proplastid.; The double lipid bilayer enclosing the chloroplast and separating its contents from the rest of the cytoplasm; includes the intermembrane space.; A collection of membranous structures involved in transport …	IEA; IEA; IBA; IEA; IEA	1762.6	0.890843	0.942656	0.983604	16	0	KQJ94885 0.911 -1.3 1	HORVU.MOREX.r3.5HG0438670.1 0.944 0.1 1	LPERR08G01550.1 0.898 -1.8 1	cds.KYUSt_chr7.18596 0.946 0.2 1	ORUFI08G01300.1 0.953 0.4 1	Os08t0117800-01 0.953 0.4 1	SECCE5Rv1G0306620.1 0.951 0.4 1	TraesCS5D02G081200.1 0.942 -0.0 1	scaffold115.139.cds 0.959 0.7 1	TVU00721 0.940 -0.1 1	PUZ49900 0.962 0.8 1	Sspon.06G0012690-2B-mRNA-1:cds 0.891 -2.2 1	KQL01033 0.960 0.7 1	TKW09282 0.984 1.7 1	OQU79802 0.950 0.3 1	genblast_Os08t0117800-01_Zea_mays_4 0.938 -0.2 1
Os11t0229400-01Zm00001eb200700_P001	ok	0.456349	Ananas_comosus	0.563117	Prunus_avium	0.563117	Prunus_avium	grass specific						Similar to NBS-LRR protein (Fragment)	GO:0006952; GO:0051707; GO:0098542	defense response; response to other organism; defense response to other organism	Reactions, triggered in response to the presence of a foreign body or the occurrence of an injury, which result in restriction of damage to the organism attacked or prevention/recovery from the infection caused by the attack.; Any process that results in a change in state or activity of a cell or an organism (in terms of movement, secretion, enzyme production, gene expression, etc.) as a result o…	IEA; IEA; IBA	GO:0000166; GO:0005524; GO:0043531	nucleotide binding; ATP binding; ADP binding	Binding to a nucleotide, any compound consisting of a nucleoside that is esterified with (ortho)phosphate or an oligophosphate at any hydroxyl group on the ribose or deoxyribose.; Binding to ATP, adenosine 5'-triphosphate, a universally important coenzyme and enzyme regulator.; Binding to ADP, adenosine 5'-diphosphate.	IEA; IEA; IEA					1854.5	0.906767	0.943543	0.973092	16	0	KQJ88881 0.961 0.8 1	HORVU.MOREX.r3.4HG0344830.1.CDS1 0.966 1.0 1	LPERR11G06540.2 0.909 -1.5 1	cds.KYUSt_chr4.20741 0.966 1.0 1	ORUFI11G07580.1 0.936 -0.3 1	Os11t0229400-01 0.932 -0.5 1	SECCE4Rv1G0225690.1.CDS.1 0.973 1.3 1	TraesCS4D02G088900.1.cds1 0.973 1.3 1	scaffold45.482.cds 0.960 0.7 1	TVU02206 0.907 -1.6 1	PUZ44290 0.935 -0.4 1	Sspon.05G0016590-2C-mRNA-1:cds 0.968 1.1 1	KQK94175 0.932 -0.5 1	TKW00126 0.936 -0.3 1	EES09588 0.921 -1.0 1	Zm00001eb200700_P001 0.922 -0.9 1
Os11t0170200-01	ok	0.441061	Ananas_comosus	0.500361	Dioscorea_rotundata	0.562933	Corchorus_capsularis	grass specific																			1802.7	0.848838	0.92168	0.955456	16	3	KQJ89227 0.887 -1.3 1	HORVU.MOREX.r3.4HG0349090.1 0.927 0.2 1	LPERR11G03830.1 0.924 0.1 1	cds.KYUSt_chr4.22342 0.893 -1.0 1	ORUFI11G04300.1 0.953 1.1 1	Os11t0170200-01 0.951 1.0 1	SECCE4Rv1G0228350.1 0.921 -0.0 1	TraesCS4B02G110200.1 0.922 0.0 1	scaffold191.32.cds 0.955 1.2 1	TVU00917 0.921 -0.0 1	PUZ43883 0.936 0.5 1	Sspon.05G0018490-3C-mRNA-1:cds 0.849 -2.6 2	KQK93769 0.915 -0.2 2	TKV99538 0.918 -0.1 2	EES09367 0.954 1.2 1	Zm00001eb200890_P001 0.922 0.0 1
Os01t0706400-01	ok	0.510343	Ananas_comosus	0.562886	Pistacia_vera	0.562886	Pistacia_vera	grass specific						Protein of unknown function DUF292, eukaryotic domain containing protein	GO:0008104; GO:0015031	protein localization; protein transport	Any process in which a protein is transported to, or maintained in, a specific location.; The directed movement of proteins into, out of or within a cell, or between cells, by means of some agent such as a transporter or pore.	IBA; IEA									2301	0.760365	0.843052	0.908909	16	7	KQK09398 0.906 1.2 1	HORVU.MOREX.r3.3HG0283720.1 0.760 -1.6 2	LPERR01G24190.1 0.853 0.2 1	cds.KYUSt_chr3.28652 0.831 -0.2 1	ORUFI01G31270.1 0.858 0.3 1	Os01t0706400-01 0.856 0.3 1	SECCE3Rv1G0184920.1 0.900 1.1 1	TraesCS3D02G253500.1 0.897 1.1 1	genblast_Os01t0706400-01_Echinochloa_crus-galli_AH02 0.786 -1.1 3	TVU03283 0.835 -0.2 1	PUZ55150 0.909 1.3 1	genblast_Os01t0706400-01_Saccharum_spontaneum_3C 0.839 -0.1 2	KQL06626 0.768 -1.5 2	TKW16300 0.765 -1.5 2	EES03498 0.877 0.7 2	Zm00001eb361140_P001 0.847 0.1 2
Os03t0106200-01	ok	0.418973	Ananas_comosus	0.515213	Dioscorea_rotundata	0.562782	Rosa_chinensis	grass specific																			1814.2	0.709569	0.838906	0.926138	16	5	KQK24103 0.832 -0.1 2	HORVU.MOREX.r3.4HG0414940.1 0.826 -0.2 2	LPERR03G00440.2 0.869 0.6 1	cds.KYUSt_chr4.52730 0.788 -1.0 2	ORUFI03G12520.1 0.842 0.1 1	Os03t0106200-01 0.865 0.5 1	SECCE5Rv1G0372570.1 0.827 -0.2 2	TraesCS4B02G363500.1 0.840 0.0 2	scaffold52.353.cds 0.883 0.8 1	TVU48680 0.763 -1.4 1	PUZ43281 0.871 0.6 1	Sspon.01G0000300-1P-mRNA-1:cds 0.867 0.5 1	KQK93059 0.897 1.1 1	genblast_Os03t0106200-01_Setaria_viridis_9 0.710 -2.4 1	EER93021 0.926 1.6 1	Zm00001eb404360_P001 0.816 -0.4 1
Os01t0224500-01	ok	0.323127	Ananas_comosus	0.432382	Dioscorea_rotundata	0.561355	Pistacia_vera	grass specific						Conserved hypothetical protein	GO:0000462	maturation of SSU-rRNA from tricistronic rRNA transcript (SSU-rRNA, 5.8S rRNA, LSU-rRNA)	Any process involved in the maturation of a precursor Small SubUnit (SSU) ribosomal RNA (rRNA) molecule into a mature SSU-rRNA molecule from the pre-rRNA molecule originally produced as a tricistronic rRNA transcript that contains the Small Subunit (SSU) rRNA, 5.8S rRNA, and the Large Subunit (LSU) in that order from 5' to 3' along the primary transcript.	IBA					GO:0005730	nucleolus	A small, dense body one or more of which are present in the nucleus of eukaryotic cells. It is rich in RNA and protein, is not bounded by a limiting membrane, and is not seen during mitosis. Its prime function is the transcription of the nucleolar DNA into 45S ribosomal-precursor RNA, the processing of this RNA into 5.8S, 18S, and 28S components of ribosomal RNA, and the association of these comp…	IBA	431.1	0.888657	0.954738	0.995129	16	0	KQK03365 0.953 -0.1 1	HORVU.MOREX.r3.3HG0247680.1 0.935 -0.7 1	LPERR01G07380.1 0.942 -0.5 1	cds.KYUSt_chr3.13458 0.923 -1.2 1	ORUFI01G08570.1 0.958 0.1 1	Os01t0224500-01 0.957 0.1 1	SECCE3Rv1G0167910.1 0.946 -0.3 1	TraesCS3A02G149400.1 0.939 -0.6 1	scaffold36.121.cds 0.995 1.5 1	TVU22953 0.956 0.0 1	PUZ58750 0.991 1.3 1	genblast_Os01t0224500-01_Saccharum_spontaneum_3D 0.889 -2.4 1	KQL03347 0.983 1.0 1	TKW12090 0.985 1.1 1	EES00028 0.968 0.5 1	Zm00001eb192850_P001 0.957 0.1 1
Zm00001eb346560_P001	no match Phyllostachys_violascens (Bambusoideae)	0.561208	Cucumis_melo	0.561208	Cucumis_melo	0.561208	Cucumis_melo	grass specific											GO:0005515	protein binding	Binding to a protein.	IEA					701.7	0.664814	0.842917	0.943138	16	2	PNT68321 0.665 -2.2 1	HORVU.MOREX.r3.5HG0495320.1 0.839 -0.1 1	LPERR10G01390.2 0.803 -0.5 3	cds.KYUSt_chr2.13525 0.739 -1.3 1	ORUFI10G01750.2 0.838 -0.1 1	Os10t0136200-02 0.844 0.0 1	SECCE4Rv1G0295660.1 0.769 -0.9 1	TraesCS5B02G294300.1 0.861 0.2 1	scaffold360.44.cds 0.831 -0.1 1	TVU19013 0.758 -1.1 2	PUZ66360 0.914 0.9 1	Sspon.07G0009600-2B-mRNA-1.cds1 0.912 0.9 1	KQL15840 0.943 1.2 1	TKW27762 0.943 1.2 1	OQU77852 0.925 1.0 1	Zm00001eb346560_P001 0.904 0.8 1
Os04t0221600-01	ok	0.523283	Ananas_comosus	0.541998	Dioscorea_rotundata	0.561157	Gossypium_raimondii	grass specific						Zinc finger, PHD-type domain containing protein					GO:0046872	metal ion binding	Binding to a metal ion.	IEA	GO:0005634	nucleus	A membrane-bounded organelle of eukaryotic cells in which chromosomes are housed and replicated. In most cells, the nucleus contains all of the cell's chromosomes except the organellar chromosomes, and is the site of RNA synthesis and processing. In some species, or in specialized cell types, RNA metabolism or DNA replication may be absent.	IBA	2025.1	0.777641	0.855615	0.915165	16	3	KQJ81972 0.881 0.6 1	HORVU.MOREX.r3.2HG0105180.1 0.821 -0.9 1	LPERR04G03620.3 0.859 0.1 1	cds.KYUSt_chr2.2111 0.778 -1.9 2	ORUFI04G05380.3 0.853 -0.1 1	Os04t0221600-01 0.849 -0.2 2	SECCE2Rv1G0066200.1 0.842 -0.4 2	TraesCS2A02G064600.1 0.830 -0.6 1	scaffold118.236.cds 0.872 0.4 1	TVU13330 0.835 -0.5 1	PUZ77619 0.893 0.9 1	Sspon.05G0013600-2B-mRNA-1:cds 0.783 -1.8 1	KQK96865 0.897 1.0 1	TKW03872 0.898 1.1 1	OQU81241 0.915 1.5 1	Zm00001eb086720_P001 0.884 0.7 1
Zm00001eb248330_P002	ok	0.560446	Actinidia_chinensis	0.560446	Actinidia_chinensis	0.560446	Actinidia_chinensis	grass specific																			727.1	0.824371	0.875679	0.932471	16	0	KQK15629 0.910 0.9 1	HORVU.MOREX.r3.4HG0392810.1 0.925 1.2 1	LPERR10G02320.1 0.831 -1.1 1	genblast_Zm00001eb248330_P002_Lolium_perenne_2 0.837 -1.0 1	ORUFI10G14750.1 0.867 -0.2 1	genblast_Zm00001eb248330_P002_Oryza_sativa_10 0.840 -0.9 1	SECCE7Rv1G0474910.1 0.918 1.1 1	TraesCS4D02G228400.2 0.932 1.4 1	scaffold105.94.cds 0.888 0.3 1	TVU07651 0.827 -1.2 1	PUZ39336 0.824 -1.3 1	Sspon.04G0007600-3C-mRNA-1:cds 0.873 -0.1 1	KQK86153 0.835 -1.0 1	TKV90149 0.932 1.4 1	EES05483 0.881 0.1 1	Zm00001eb248330_P002 0.889 0.3 1
Os04t0208400-01	no match Phyllostachys_violascens (Bambusoideae); no match Phragmites_australis (Arundinoideae)	0.467141	Ananas_comosus	0.560108	Trifolium_pratense	0.560108	Trifolium_pratense	grass specific	RAP-DB	[Os] "F-box protein, Regulation of tiller angle and spikelet development (Os04t0208400-01)"	[Os] "Mineri L et al. Plant J, : (2023)"	[Os] "BRT1, OsFBX125"		Cyclin-like F-box domain containing protein					GO:0005515	protein binding	Binding to a protein.	IEA					998.2	0.685233	0.841383	0.93869	16	2	KQJ85885 0.723 -1.5 2	HORVU.MOREX.r3.5HG0430840.1 0.922 1.1 1	LPERR04G02840.1 0.833 -0.1 1	cds.KYUSt_chr2.2758 0.841 -0.0 1	ORUFI04G04840.1 0.828 -0.2 1	Os04t0208400-01 0.871 0.4 1	SECCE5Rv1G0303950.1 0.923 1.1 1	TraesCS5B02G057900.1 0.894 0.7 1	scaffold202.76.cds 0.836 -0.1 1	TVU07263 0.789 -0.7 1	PUZ50654 0.884 0.6 1	genblast_Os04t0208400-01_Saccharum_spontaneum_2A 0.685 -2.0 2	KQL00331 0.884 0.6 1	TKW08266 0.888 0.6 1	EES15959 0.939 1.3 1	genblast_Os04t0208400-01_Zea_mays_3 0.721 -1.6 1
Os05t0466100-01	ok	0.490912	Musa_acuminata	0.559862	Solanum_tuberosum	0.559862	Solanum_tuberosum	grass specific	Knetminer-rice		[Os] PMID:33754394	[Os] OSCCT17	[Os] oxidative stress TO:0002657	CCT domain containing protein	GO:0009909	regulation of flower development	Any process that modulates the frequency, rate or extent of flower development.	IEA	GO:0005515	protein binding	Binding to a protein.	IEA	GO:0005634	nucleus	A membrane-bounded organelle of eukaryotic cells in which chromosomes are housed and replicated. In most cells, the nucleus contains all of the cell's chromosomes except the organellar chromosomes, and is the site of RNA synthesis and processing. In some species, or in specialized cell types, RNA metabolism or DNA replication may be absent.	IEA	665.7	0.77242	0.872794	0.968755	16	1	KQK05831 0.852 -0.3 1	HORVU.MOREX.r3.1HG0072650.1 0.840 -0.5 1	LPERR05G15500.1 0.812 -0.9 1	genblast_Os05t0466100-01_Lolium_perenne_1 0.869 -0.1 1	ORUFI05G20840.1 0.800 -1.1 1	Os05t0466100-01 0.796 -1.2 1	SECCE1Rv1G0041500.1 0.844 -0.4 1	TraesCS1B02G300300.1 0.852 -0.3 1	scaffold12.140.cds 0.961 1.4 1	genblast_Os05t0466100-01_Eragrostis_curvula_7 0.853 -0.3 1	PUZ65597 0.942 1.1 1	Sspon.07G0023240-2C-mRNA-1:cds 0.906 0.5 1	KQL15112 0.966 1.4 1	TKW26828 0.969 1.5 1	KXG22181 0.930 0.9 1	genblast_Os05t0466100-01_Zea_mays_6 0.772 -1.5 2
Os05t0531400-01	ok	0.372695	Ananas_comosus	0.53956	Dioscorea_rotundata	0.559786	Brassica_rapa	grass specific						Pollen Ole e 1 allergen and extensin domain containing protein									GO:0071944	cell periphery	The part of a cell encompassing the cell cortex, the plasma membrane, and any external encapsulating structures.	IBA	336.2	0.852171	0.909076	0.956871	16	0	KQK05238 0.852 -1.7 1	HORVU.MOREX.r3.1HG0081860.1 0.921 0.3 1	genblast_Os05t0531400-01_Leersia_perrieri_5 0.884 -0.7 1	cds.KYUSt_chr1.35921 0.855 -1.6 1	ORUFI05G25210.1 0.859 -1.5 1	Os05t0531400-01 0.890 -0.6 1	SECCE1Rv1G0050180.1 0.909 -0.0 1	TraesCS1D02G354600.1 0.913 0.1 1	scaffold32.5.cds 0.945 1.0 1	TVU20489 0.903 -0.2 1	PUZ65057 0.926 0.5 1	Sspon.07G0003490-2B-mRNA-1:cds 0.950 1.2 1	KQL14613 0.957 1.4 1	TKW26215 0.957 1.4 1	EES18555 0.915 0.2 1	Zm00001eb293200_P001 0.911 0.0 1
Os01t0814400-01	ok	0.529718	Ananas_comosus	0.558977	Beta_vulgaris	0.558977	Beta_vulgaris	grass specific						Conserved hypothetical protein									GO:0016020; GO:0016021	membrane; integral component of membrane	A lipid bilayer along with all the proteins and protein complexes embedded in it an attached to it.; The component of a membrane consisting of the gene products and protein complexes having at least some part of their peptide sequence embedded in the hydrophobic region of the membrane.	IEA; IEA	652.8	0.681985	0.82779	0.940257	16	6	KQK10280 0.893 0.8 1	HORVU.MOREX.r3.3HG0296420.1 0.803 -0.3 2	genblast_Os01t0814400-01_Leersia_perrieri_1 0.733 -1.1 1	cds.KYUSt_chr3.37609 0.839 0.1 1	ORUFI01G38230.2 0.700 -1.5 2	Os01t0814400-01 0.700 -1.5 2	SECCE3Rv1G0194760.1 0.802 -0.3 2	TraesCS3A02G338400.3 0.899 0.9 1	scaffold84.236.cds 0.940 1.3 1	TVU36593 0.839 0.1 2	PUZ54265 0.892 0.8 1	genblast_Os01t0814400-01_Saccharum_spontaneum_3A 0.682 -1.7 2	KQL07442 0.897 0.8 1	TKW17381 0.899 0.9 1	EES03789 0.892 0.8 1	Zm00001eb149900_P001 0.834 0.1 1
Os01t0293100-01	ok	0.464393	Ananas_comosus	0.558735	Vitis_vinifera	0.558735	Vitis_vinifera	grass specific	RAP-DB	[Os] "bHLH transcription factor, Control of anther cell differentiation, Pollen development (Os01t0293100-01)"	[Os] "Ko SS et al. Plant Cell, 26(6):2486-2504 (2014) | Fu Z et al. Plant Cell, 26(4):1512-1524 (2014)"	[Os] "OsbHLH142, bHLH142, TIP2"	[Os] male sterility type (TO:0000106) | heat tolerance (TO:0000259) | anther shape (TO:0000214) | pollen sterility (TO:0000053)	bHLH transcription factor, Control of anther cell differentiation, Pollen developmen	GO:0006355; GO:0048658	regulation of DNA-templated transcription; anther wall tapetum development	Any process that modulates the frequency, rate or extent of cellular DNA-templated transcription.; The process whose specific outcome is the progression of the anther wall tapetum over time, from its formation to the mature structure.	IC; IEA	GO:0003677; GO:0005515; GO:0046983	DNA binding; protein binding; protein dimerization activity	Any molecular function by which a gene product interacts selectively and non-covalently with DNA (deoxyribonucleic acid).; Binding to a protein.; The formation of a protein dimer, a macromolecular structure consists of two noncovalently associated identical or nonidentical subunits.	IEA; IPI; IEA	GO:0005634	nucleus	A membrane-bounded organelle of eukaryotic cells in which chromosomes are housed and replicated. In most cells, the nucleus contains all of the cell's chromosomes except the organellar chromosomes, and is the site of RNA synthesis and processing. In some species, or in specialized cell types, RNA metabolism or DNA replication may be absent.	IC	765.3	0.824644	0.900529	0.95113	16	0	KQK04026 0.825 -2.3 1	HORVU.MOREX.r3.7HG0654120.1 0.877 -0.7 1	LPERR01G11210.1 0.873 -0.8 1	cds.KYUSt_chr3.19931 0.904 0.1 1	ORUFI01G13250.1 0.904 0.1 1	Os01t0293100-01 0.903 0.1 1	SECCE4Rv1G0262430.1 0.882 -0.6 1	TraesCS7D02G113100.1 0.883 -0.5 1	scaffold150.120.cds 0.951 1.5 1	TVU21320 0.898 -0.1 1	PUZ57110 0.926 0.8 1	Sspon.03G0015840-1A-mRNA-1 0.906 0.2 1	KQL03523 0.950 1.5 1	TKW12326 0.950 1.5 1	EES02826 0.895 -0.2 1	Zm00001eb332170_P001 0.880 -0.6 1
Os03t0651300-01	ok	0.521823	Musa_acuminata	0.558681	Prunus_dulcis	0.558681	Prunus_dulcis	grass specific						Protein of unknown function DUF580 family protein	GO:0055085	transmembrane transport	The process in which a solute is transported across a lipid bilayer, from one side of a membrane to the other.	IBA	GO:0022857	transmembrane transporter activity	Enables the transfer of a substance, usually a specific substance or a group of related substances, from one side of a membrane to the other.	IBA	GO:0005886; GO:0016020; GO:0016021	plasma membrane; membrane; integral component of membrane	The membrane surrounding a cell that separates the cell from its external environment. It consists of a phospholipid bilayer and associated proteins.; A lipid bilayer along with all the proteins and protein complexes embedded in it an attached to it.; The component of a membrane consisting of the gene products and protein complexes having at least some part of their peptide sequence embedded in t…	IEA; IBA; IEA	1031	0.887197	0.955601	0.991756	16	0	KQK13932 0.970 0.5 1	HORVU.MOREX.r3.5HG0507500.1 0.974 0.7 1	LPERR03G23100.1 0.943 -0.5 1	cds.KYUSt_chr4.16402 0.887 -2.6 1	genblast_Os03t0651300-01_Oryza_rufipogon_3 0.913 -1.6 1	Os03t0651300-01 0.962 0.2 1	SECCE5Rv1G0348170.1 0.973 0.7 1	TraesCS5A02G370300.1 0.965 0.4 1	scaffold55.429.cds 0.964 0.3 1	TVU45857 0.956 0.0 1	PUZ37740 0.957 0.0 1	Sspon.01G0045410-1P-mRNA-1:cds 0.955 -0.0 1	KQK87887 0.931 -0.9 1	TKV92240 0.971 0.6 1	EER91149 0.992 1.4 1	Zm00001eb052910_P001 0.978 0.9 1
Os03t0186500-01	ok	0.374785	Ananas_comosus	0.493179	Dioscorea_rotundata	0.558538	Citrus_clementina	grass specific						Myoactive tetradecapeptides family protein									GO:0016020; GO:0016021	membrane; integral component of membrane	A lipid bilayer along with all the proteins and protein complexes embedded in it an attached to it.; The component of a membrane consisting of the gene products and protein complexes having at least some part of their peptide sequence embedded in the hydrophobic region of the membrane.	IBA; IEA	2734.1	0.881021	0.931579	0.962657	16	0	KQK23238 0.944 0.5 1	HORVU.MOREX.r3.4HG0406140.1 0.942 0.4 1	LPERR03G05650.1 0.881 -1.9 1	cds.KYUSt_chr4.49629 0.929 -0.1 1	ORUFI03G06200.1 0.904 -1.0 1	Os03t0186500-01 0.906 -1.0 1	SECCE7Rv1G0464840.1 0.951 0.7 1	TraesCS4D02G301000.1 0.957 1.0 1	scaffold157.159.cds 0.954 0.8 1	TVU48144 0.914 -0.7 1	PUZ42489 0.958 1.0 1	genblast_Os03t0186500-01_Saccharum_spontaneum_1D 0.949 0.7 1	KQK92246 0.892 -1.5 1	TKV97796 0.963 1.2 1	KXG40020 0.953 0.8 1	Zm00001eb006470_P002 0.908 -0.9 1
Os01t0335700-01	ok	0.557796	Coffea_canephora	0.557796	Coffea_canephora	0.557796	Coffea_canephora	grass specific						NB-ARC domain containing protein	GO:0006952; GO:0051707	defense response; response to other organism	Reactions, triggered in response to the presence of a foreign body or the occurrence of an injury, which result in restriction of damage to the organism attacked or prevention/recovery from the infection caused by the attack.; Any process that results in a change in state or activity of a cell or an organism (in terms of movement, secretion, enzyme production, gene expression, etc.) as a result o…	IEA; IEA	GO:0000166; GO:0005524; GO:0043531	nucleotide binding; ATP binding; ADP binding	Binding to a nucleotide, any compound consisting of a nucleoside that is esterified with (ortho)phosphate or an oligophosphate at any hydroxyl group on the ribose or deoxyribose.; Binding to ATP, adenosine 5'-triphosphate, a universally important coenzyme and enzyme regulator.; Binding to ADP, adenosine 5'-diphosphate.	IEA; IEA; IEA					1606.5	0.867974	0.906338	0.933458	16	0	KQK04232 0.868 -1.8 1	HORVU.MOREX.r3.7HG0739910.1 0.893 -0.6 1	LPERR01G12800.1 0.908 0.1 1	cds.KYUSt_scaffold_869.429 0.893 -0.6 1	ORUFI01G15550.1 0.912 0.3 1	Os01t0335700-01 0.911 0.2 1	SECCE2Rv1G0064200.1 0.900 -0.3 1	TraesCS7B02G399700.1 0.906 -0.0 1	scaffold4.759.cds 0.917 0.5 1	TVU21042 0.874 -1.5 1	PUZ56637 0.925 0.9 1	genblast_Os01t0335700-01_Saccharum_spontaneum_3B 0.876 -1.4 1	KQL05044 0.933 1.3 1	TKW14280 0.931 1.2 1	EES02901 0.930 1.1 1	Zm00001eb131200_P001 0.923 0.8 1
Os03t0728900-00	ok	0.463292	Ananas_comosus	0.537967	Dioscorea_rotundata	0.557405	Cannabis_sativa_female	grass specific						Helix-loop-helix DNA-binding domain containing protein	GO:0006355; GO:0009637	regulation of DNA-templated transcription; response to blue light	Any process that modulates the frequency, rate or extent of cellular DNA-templated transcription.; Any process that results in a change in state or activity of a cell or an organism (in terms of movement, secretion, enzyme production, gene expression, etc.) as a result of a blue light stimulus. Blue light is electromagnetic radiation with a wavelength of between 440 and 500nm.	IEA; IEA	GO:0003700; GO:0043565; GO:0046983	DNA-binding transcription factor activity; sequence-specific DNA binding; protein dimerization activity	A transcription regulator activity that modulates transcription of gene sets via selective and non-covalent binding to a specific double-stranded genomic DNA sequence (sometimes referred to as a motif) within a cis-regulatory region. Regulatory regions include promoters (proximal and distal) and enhancers. Genes are transcriptional units, and include bacterial operons.; Binding to DNA of a specif…	IBA; IBA; IEA	GO:0005634	nucleus	A membrane-bounded organelle of eukaryotic cells in which chromosomes are housed and replicated. In most cells, the nucleus contains all of the cell's chromosomes except the organellar chromosomes, and is the site of RNA synthesis and processing. In some species, or in specialized cell types, RNA metabolism or DNA replication may be absent.	IEA	715.1	0.874983	0.946493	0.977486	16	0	KQK13407 0.934 -0.5 1	HORVU.MOREX.r3.4HG0339300.1 0.938 -0.3 1	LPERR03G27440.1 0.947 0.0 1	cds.KYUSt_chr4.11512 0.900 -1.7 1	ORUFI03G34210.1 0.952 0.2 1	genblast_Os03t0728900-00_Oryza_sativa_3 0.875 -2.6 1	SECCE4Rv1G0221160.1 0.977 1.1 1	TraesCS4B02G059000.1 0.975 1.0 1	scaffold3.1265.cds 0.973 1.0 1	TVU45255 0.942 -0.2 1	PUZ37211 0.952 0.2 1	Sspon.01G0046480-1P-mRNA-1:cds 0.943 -0.1 1	KQK87306 0.975 1.0 1	TKV91579 0.971 0.9 1	EER90943 0.947 0.0 1	Zm00001eb055990_P001 0.944 -0.1 1
Os03t0638900-01	ok	0.346794	Musa_acuminata	0.487695	Dioscorea_rotundata	0.557366	Actinidia_chinensis	grass specific						Cyclin-like F-box domain containing protein	GO:0016567; GO:0031146	protein ubiquitination; SCF-dependent proteasomal ubiquitin-dependent protein catabolic process	The process in which one or more ubiquitin groups are added to a protein.; The chemical reactions and pathways resulting in the breakdown of a protein or peptide by hydrolysis of its peptide bonds, initiated by the covalent attachment of ubiquitin, with ubiquitin-protein ligation catalyzed by an SCF (Skp1/Cul1/F-box protein) complex, and mediated by the proteasome.	IEA; IBA	GO:0005515	protein binding	Binding to a protein.	IEA	GO:0019005	SCF ubiquitin ligase complex	A ubiquitin ligase complex in which a cullin from the Cul1 subfamily and a RING domain protein form the catalytic core; substrate specificity is conferred by a Skp1 adaptor and an F-box protein. SCF complexes are involved in targeting proteins for degradation by the proteasome. The best characterized complexes are those from yeast and mammals (with core subunits named Cdc53/Cul1, Rbx1/Hrt1/Roc1).	IBA	577	0.859792	0.938377	0.971577	16	0	KQK14035 0.882 -1.6 1	HORVU.MOREX.r3.5HG0508730.1.CDS1 0.971 0.9 1	LPERR03G22420.1 0.860 -2.2 1	cds.KYUSt_chr4.17330 0.926 -0.3 1	ORUFI03G28100.1 0.894 -1.2 1	Os03t0638900-01 0.898 -1.1 1	SECCE5Rv1G0351260.1.CDS.1 0.970 0.9 1	TraesCS5D02G386700.1.cds1 0.972 0.9 1	scaffold25.633.cds 0.938 -0.0 1	TVU46020 0.962 0.6 1	PUZ37857 0.965 0.7 1	Sspon.01G0024020-3P-mRNA-1:cds 0.959 0.6 1	KQK87993 0.971 0.9 1	TKV92363 0.967 0.8 1	EER91191 0.944 0.2 1	genblast_Os03t0638900-01_Zea_mays_5 0.935 -0.1 1
Os02t0534700-00	ok	0.487103	Musa_acuminata	0.556689	Malus_domestica_golden	0.556689	Malus_domestica_golden	grass specific						Pectinesterase inhibitor domain containing protein					GO:0004857	enzyme inhibitor activity	Binds to and stops, prevents or reduces the activity of an enzyme.	IEA					333.4	0.807439	0.903026	0.961908	16	1	KQJ99760 0.900 -0.1 1	HORVU.MOREX.r3.5HG0424570.1.CDS1 0.959 1.2 1	LPERR03G20170.1 0.807 -2.1 1	cds.KYUSt_chr2.35439 0.927 0.5 1	ORUFI02G20320.1 0.869 -0.7 1	Os02t0534700-00 0.869 -0.7 1	SECCE5Rv1G0298800.1.CDS.1 0.962 1.3 1	TraesCS5D02G030100.1.cds1 0.959 1.2 1	scaffold5.346.cds 0.941 0.8 1	TVU29848 0.820 -1.8 2	PUZ75964 0.912 0.2 1	Sspon.04G0010720-2B-mRNA-1:cds 0.901 -0.0 1	KQL29911 0.916 0.3 1	TKW39546 0.913 0.2 1	EES05195 0.917 0.3 1	Zm00001eb242990_P001 0.875 -0.6 1
Os03t0183100-01	ok	0.510667	Ananas_comosus	0.556686	Prunus_dulcis	0.556686	Prunus_dulcis	grass specific	RAP-DB	[Os] "DNA-binding protein with a SAP-like domain, Regulation of cell proliferation (Os03t0183100-01);SAP-like protein BP-73 (OsBP-73) (Riaa1). (Os03t0183100-02)"	[Os] "Chen J et al. Plant Mol Biol, 52(3):579-90 (2003)"	[Os] OsBP-73		SAP-like protein BP-7	GO:0006353; GO:0040008	DNA-templated transcription termination; regulation of growth	The completion of transcription: the RNA polymerase pauses, the RNA-DNA hybrid dissociates, followed by the release of the RNA polymerase from its DNA template.; Any process that modulates the frequency, rate or extent of the growth of all or part of an organism so that it occurs at its proper speed, either globally or in a specific part of the organism's development.	IEA; IEA	GO:0003677	DNA binding	Any molecular function by which a gene product interacts selectively and non-covalently with DNA (deoxyribonucleic acid).	IEA					806.2	0.872116	0.912871	0.968866	16	0	KQK01268 0.882 -1.0 1	HORVU.MOREX.r3.6HG0627690.1 0.898 -0.5 1	LPERR08G18640.1 0.873 -1.3 1	cds.KYUSt_chr6.2730 0.872 -1.3 1	ORUFI03G05910.1 0.885 -0.9 1	Os03t0183100-01 0.885 -0.9 1	SECCE6Rv1G0420140.1 0.916 0.1 1	TraesCS6B02G414800.1 0.922 0.3 1	genblast_Os03t0183100-01_Echinochloa_crus-galli_AH07 0.918 0.2 1	TVU27789 0.913 0.0 1	PUZ78159 0.950 1.2 1	genblast_Os03t0183100-01_Saccharum_spontaneum_4C 0.890 -0.7 1	KQL32027 0.969 1.8 1	TKW42170 0.969 1.8 1	KXG31320 0.944 1.0 1	Zm00001eb258380_P001 0.920 0.2 1
Os07t0556000-01	ok	0.487029	Musa_acuminata	0.487632	Dioscorea_rotundata	0.556561	Vitis_vinifera	grass specific						Cyclin D domain containing protein	GO:0000079; GO:0000278; GO:0006468; GO:0007049; GO:0007088; GO:0008284; GO:0044772; GO:0045787; GO:0051301	regulation of cyclin-dependent protein serine/threonine kinase activity; mitotic cell cycle; protein phosphorylation; cell cycle; regulation of mitotic nuclear division; positive regulation of cell population proliferation; mitotic cell cycle phase transition; positive regulation of cell cycle; cell division	Any process that modulates the frequency, rate or extent of cyclin-dependent protein serine/threonine kinase activity.; Progression through the phases of the mitotic cell cycle, the most common eukaryotic cell cycle, which canonically comprises four successive phases called G1, S, G2, and M and includes replication of the genome and the subsequent segregation of chromosomes into daughter cells. I…	IBA; IBA; IEA; IEA; IBA; IBA; IBA; IBA; IEA	GO:0016538; GO:0019901	cyclin-dependent protein serine/threonine kinase regulator activity; protein kinase binding	Modulates the activity of a cyclin-dependent protein serine/threonine kinase, enzymes of the protein kinase family that are regulated through association with cyclins and other proteins.; Binding to a protein kinase, any enzyme that catalyzes the transfer of a phosphate group, usually from ATP, to a protein substrate.	IBA; IBA	GO:0000307; GO:0005634; GO:0005737	cyclin-dependent protein kinase holoenzyme complex; nucleus; cytoplasm	Cyclin-dependent protein kinases (CDKs) are enzyme complexes that contain a kinase catalytic subunit associated with a regulatory cyclin partner.; A membrane-bounded organelle of eukaryotic cells in which chromosomes are housed and replicated. In most cells, the nucleus contains all of the cell's chromosomes except the organellar chromosomes, and is the site of RNA synthesis and processing. In so…	IBA; IBA; IBA	663	0.906184	0.950321	0.986425	16	0	KQK15809 0.947 -0.1 1	HORVU.MOREX.r3.2HG0136030.1 0.973 0.9 1	LPERR07G15830.1 0.908 -1.7 1	cds.KYUSt_chr2.17489 0.918 -1.3 1	ORUFI07G19090.1 0.931 -0.8 1	Os07t0556000-01 0.947 -0.1 1	SECCE2Rv1G0088360.1 0.952 0.1 1	TraesCS2B02G234800.3 0.957 0.3 1	scaffold96.262.cds 0.947 -0.1 1	TVU38445 0.906 -1.8 1	PUZ72445 0.980 1.2 1	Sspon.02G0035130-1B-mRNA-1:cds 0.955 0.2 1	KQL26209 0.985 1.4 1	TKW35256 0.986 1.4 1	EER99528 0.965 0.6 1	Zm00001eb323840_P002 0.947 -0.1 1
Os07t0616000-01	ok	0.428176	Ananas_comosus	0.556534	Pistacia_vera	0.556534	Pistacia_vera	grass specific	RAP-DB	[Os] "Transcriptional regulator, Regulation of panicle erectness, panicle length and grain size, Regulation of leaf inclination (Os07t0616000-01);Hypothetical conserved gene. (Os07t0616000-02)"	[Os] "Abe Y et al. Genes Genet Syst, 85(5):327-39 (2010) | Zhu K et al. Genetics, 184(2):343-50 (2010) | Zhu CL et al. Front Plant Sci, 12:760041 (2021)"	[Os] "EP2, SRS1, DEP2, SRS1/DEP2, OsRELA"	[Os] secondary branch number (TO:0000557) | spikelet fertility (TO:0000180) | grain width (TO:0000402) | 1000-seed weight (TO:0000382) | inflorescence branching (TO:0000050) | stem strength (TO:0000051) | grain number (TO:0002759) | vascular bundle number (TO:0000472) | plant height (TO:0000207) | stem thickness (TO:0000339) | leaf angle (TO:0000206) | panicle length (TO:0000040) | grain size (TO…														2962.8	0.883725	0.919194	0.941407	16	0	KQK15129 0.917 -0.1 1	HORVU.MOREX.r3.2HG0125030.1 0.913 -0.4 1	LPERR07G19260.1 0.907 -0.7 1	cds.KYUSt_chr2.13406 0.891 -1.7 1	ORUFI07G23210.1 0.919 -0.0 1	Os07t0616000-01 0.919 -0.0 1	SECCE2Rv1G0082470.1 0.918 -0.1 1	TraesCS2A02G168600.1 0.921 0.1 1	scaffold67.338.cds 0.937 1.1 1	TVU37929 0.884 -2.2 1	PUZ72904 0.939 1.2 1	genblast_Os07t0616000-01_Saccharum_spontaneum_2C 0.914 -0.3 1	KQL26655 0.941 1.3 1	TKW35807 0.941 1.4 1	KXG36684 0.926 0.4 1	Zm00001eb327470_P001 0.922 0.2 1
Os02t0329800-01	ok	0.247109	Ananas_comosus	0.534487	Dioscorea_rotundata	0.556481	Actinidia_chinensis	commelinid specific	publication_with_specificity_evidence	responsible for commelinid/grass specific feature of cell wall	Feijao, C., Morreel, K., Anders, N., Tryfona, T., Busse-Wicher, M., Kotake, T., . . . Dupree, P. (2022). Hydroxycinnamic acid-modified xylan side chains and their cross-linking products in rice cell walls are reduced in the Xylosyl arabinosyl substitution of xylan 1 mutant. The Plant lournal, 109(5), 1152-1167. doi:https://doi.org/10.1111/tpj.15620	XAX1	[Os] pesticide sensitivity (TO:0002649)	Glycosyltransferase, Xylan biosynthesi					GO:0016757	glycosyltransferase activity	Catalysis of the transfer of a glycosyl group from one compound (donor) to another (acceptor).	IEA	GO:0016021	integral component of membrane	The component of a membrane consisting of the gene products and protein complexes having at least some part of their peptide sequence embedded in the hydrophobic region of the membrane.	IEA	1236.7	0.875556	0.931259	0.967332	16	1	KQJ94584 0.934 0.1 1	HORVU.MOREX.r3.2HG0199260.1 0.938 0.3 1	LPERR02G11750.1 0.926 -0.2 1	cds.KYUSt_chr3.32438 0.897 -1.4 1	ORUFI02G15140.1 0.948 0.7 1	Os02t0329800-01 0.951 0.8 1	SECCE2Rv1G0125830.1 0.929 -0.1 1	TraesCS2D02G481000.1 0.932 0.0 1	scaffold130.286.cds 0.931 -0.0 1	TVU30244 0.876 -2.2 2	PUZ75992 0.967 1.4 1	Sspon.04G0020600-3C-mRNA-1:cds 0.923 -0.3 1	KQL29936 0.965 1.3 1	TKW39590 0.963 1.3 1	EES04344 0.918 -0.5 1	Zm00001eb209740_P002 0.902 -1.1 1
Os07t0586700-01	ok	0.473058	Ananas_comosus	0.552203	Dioscorea_rotundata	0.556255	Cucumis_sativus	grass specific						Similar to HRT transcription factor (Fragment)	GO:0006355	regulation of DNA-templated transcription	Any process that modulates the frequency, rate or extent of cellular DNA-templated transcription.	IEA	GO:0003677	DNA binding	Any molecular function by which a gene product interacts selectively and non-covalently with DNA (deoxyribonucleic acid).	IEA					1159.9	0.833865	0.890519	0.93258	16	2	KQK15475 0.872 -0.7 1	HORVU.MOREX.r3.2HG0130000.1 0.897 0.2 1	LPERR07G17720.1 0.854 -1.3 1	cds.KYUSt_chr2.14813 0.848 -1.5 1	ORUFI07G21290.1 0.890 -0.0 3	Os07t0586700-01 0.891 0.0 3	SECCE2Rv1G0085330.1 0.902 0.4 1	TraesCS2A02G192400.1 0.912 0.8 1	scaffold2.624.cds 0.902 0.4 1	TVU38172 0.884 -0.2 1	PUZ72716 0.933 1.5 1	genblast_Os07t0586700-01_Saccharum_spontaneum_2A 0.882 -0.3 1	KQL26465 0.923 1.2 1	TKW35574 0.918 1.0 1	EER99622 0.905 0.5 1	Zm00001eb325970_P002 0.834 -2.1 1
Os01t0572100-01Zm00001eb160100_P001	ok	0.413783	Ananas_comosus	0.556149	Gossypium_raimondii	0.556149	Gossypium_raimondii	grass specific						Zinc finger, CCCH-type domain containing protein	GO:0016070; GO:0045892	RNA metabolic process; negative regulation of DNA-templated transcription	The cellular chemical reactions and pathways involving RNA, ribonucleic acid, one of the two main type of nucleic acid, consisting of a long, unbranched macromolecule formed from ribonucleotides joined in 3',5'-phosphodiester linkage.; Any process that stops, prevents, or reduces the frequency, rate or extent of cellular DNA-templated transcription.	IEA; IEA	GO:0001162; GO:0003677; GO:0003700; GO:0003723; GO:0046872	RNA polymerase II intronic transcription regulatory region sequence-specific DNA binding; DNA binding; DNA-binding transcription factor activity; RNA binding; metal ion binding	Binding to an RNA polymerase II intronic DNA sequence that regulates the transcription of the transcript it is contained within.; Any molecular function by which a gene product interacts selectively and non-covalently with DNA (deoxyribonucleic acid).; A transcription regulator activity that modulates transcription of gene sets via selective and non-covalent binding to a specific double-stranded …	IBA; IEA; IBA; IEA; IEA	GO:0005634	nucleus	A membrane-bounded organelle of eukaryotic cells in which chromosomes are housed and replicated. In most cells, the nucleus contains all of the cell's chromosomes except the organellar chromosomes, and is the site of RNA synthesis and processing. In some species, or in specialized cell types, RNA metabolism or DNA replication may be absent.	IBA	1366.9	0.702465	0.847328	0.912869	16	2	KQK08376 0.842 -0.1 1	HORVU.MOREX.r3.3HG0267080.1 0.835 -0.2 1	LPERR01G17280.1 0.832 -0.3 1	cds.KYUSt_chr3.21340 0.702 -2.8 2	ORUFI01G22700.1 0.784 -1.2 2	genblast_Os01t0572100-01Zm00001eb160100_P001_Oryza_sativa_1 0.835 -0.2 1	SECCE3Rv1G0178030.1 0.874 0.5 1	TraesCS3D02G209700.1 0.889 0.8 1	scaffold128.163.cds 0.857 0.2 1	TVU34183 0.824 -0.4 1	PUZ56153 0.895 0.9 1	Sspon.03G0012850-2B-mRNA-1:cds 0.856 0.2 1	KQL05639 0.913 1.3 1	TKW15088 0.913 1.3 1	EES00943 0.858 0.2 1	Zm00001eb160100_P001 0.849 0.0 1
Os12t0182500-01	no match Phragmites_australis (Arundinoideae)	0.393224	Ananas_comosus	0.555959	Theobroma_cacao_matina	0.555959	Theobroma_cacao_matina	grass specific																			330.6	0.711434	0.801459	0.879008	16	0	KQJ91985 0.752 -0.9 1	HORVU.MOREX.r3.5HG0456440.1.CDS1 0.839 0.7 1	LPERR12G04520.1 0.723 -1.4 1	cds.KYUSt_chr5.11653 0.727 -1.4 1	ORUFI12G05670.1 0.797 -0.1 1	Os12t0182500-01 0.797 -0.1 1	SECCE7Rv1G0509830.1.CDS.1 0.815 0.2 1	TraesCS5B02G121100.1.cds1 0.808 0.1 1	scaffold70.369.cds 0.865 1.2 1	genblast_Os12t0182500-01_Eragrostis_curvula_6 0.753 -0.9 1	PUZ63186 0.852 0.9 1	Sspon.07G0019740-2B-mRNA-1:cds 0.863 1.1 1	KQK99446 0.810 0.2 1	TKW07207 0.879 1.4 1	EES15769 0.833 0.6 1	Zm00001eb138480_P001 0.711 -1.7 1
Os07t0557500-01	ok	0.526744	Ananas_comosus	0.555809	Prunus_persica	0.555809	Prunus_persica	grass specific						WRC domain containing protein	GO:0033169	histone H3-K9 demethylation	The modification of histone H3 by the removal of a methyl group from lysine at position 9 of the histone.	IEA	GO:0000976; GO:0031490; GO:0032454	transcription cis-regulatory region binding; chromatin DNA binding; histone H3-methyl-lysine-9 demethylase activity	Binding to a specific sequence of DNA that is part of a regulatory region that controls transcription of that section of the DNA. The transcribed region might be described as a gene, cistron, or operon.; Binding to DNA that is assembled into chromatin.; Catalysis of the removal of a methyl group from a modified lysine residue at position 9 of the histone H3 protein.	IBA; IBA; IEA	GO:0000785; GO:0005634	chromatin; nucleus	The ordered and organized complex of DNA, protein, and sometimes RNA, that forms the chromosome.; A membrane-bounded organelle of eukaryotic cells in which chromosomes are housed and replicated. In most cells, the nucleus contains all of the cell's chromosomes except the organellar chromosomes, and is the site of RNA synthesis and processing. In some species, or in specialized cell types, RNA met…	IBA; IBA	1314.3	0.734612	0.872118	0.954044	16	3	KQK15789 0.786 -1.1 2	HORVU.MOREX.r3.2HG0135860.1 0.888 0.2 1	LPERR07G15880.1 0.849 -0.3 1	genblast_Os07t0557500-01_Lolium_perenne_2 0.777 -1.3 1	ORUFI07G19160.1 0.735 -1.8 2	Os07t0557500-01 0.737 -1.8 2	SECCE2Rv1G0088270.1 0.896 0.3 1	TraesCS2B02G234100.1 0.899 0.4 1	scaffold96.270.cds 0.926 0.7 1	TVU38444 0.872 -0.0 1	PUZ72464 0.947 1.0 1	Sspon.02G0005420-4D-mRNA-1:cds 0.927 0.7 1	KQL26223 0.954 1.1 1	TKW35273 0.954 1.1 1	EER97371 0.925 0.7 1	Zm00001eb106740_P001 0.882 0.1 1
Os04t0471400-01	ok	0.386891	Ananas_comosus	0.515842	Dioscorea_rotundata	0.555704	Pistacia_vera	grass specific																			2616.5	0.69184	0.874162	0.950736	16	3	KQJ83106 0.857 -0.2 2	HORVU.MOREX.r3.2HG0174680.1 0.856 -0.2 1	LPERR04G12470.1 0.903 0.3 1	cds.KYUSt_chr2.40374 0.707 -2.0 1	ORUFI04G17080.1 0.918 0.5 1	Os04t0471400-01 0.922 0.6 1	SECCE2Rv1G0106980.1 0.886 0.1 1	TraesCS2A02G330900.1 0.888 0.2 1	scaffold140.79.cds 0.942 0.8 1	TVU15636 0.692 -2.2 2	PUZ47589 0.951 0.9 1	Sspon.05G0009320-3D-mRNA-1:cds 0.889 0.2 2	KQK97673 0.760 -1.4 1	TKW04911 0.947 0.9 1	EES10973 0.945 0.8 1	Zm00001eb079970_P001 0.925 0.6 1
Os07t0568900-01	ok	0.372311	Ananas_comosus	0.418771	Dioscorea_rotundata	0.555659	Prunus_dulcis	grass specific						Conserved hypothetical protein									GO:0009535; GO:0016020; GO:0016021	chloroplast thylakoid membrane; membrane; integral component of membrane	The pigmented membrane of a chloroplast thylakoid. An example of this component is found in Arabidopsis thaliana.; A lipid bilayer along with all the proteins and protein complexes embedded in it an attached to it.; The component of a membrane consisting of the gene products and protein complexes having at least some part of their peptide sequence embedded in the hydrophobic region of the membran…	IBA; IEA; IEA	320.7	0.747116	0.884218	0.975055	16	0	KQK15657 0.875 -0.1 1	HORVU.MOREX.r3.2HG0133430.1 0.873 -0.2 1	LPERR07G16520.1 0.785 -1.7 1	cds.KYUSt_chr2.16356 0.747 -2.3 1	ORUFI07G19970.2 0.877 -0.1 1	Os07t0568900-01 0.884 -0.0 1	SECCE2Rv1G0087360.1 0.884 -0.0 1	TraesCS2D02G207100.1 0.889 0.1 1	scaffold2.717.cds 0.940 0.9 1	TVU38368 0.841 -0.7 1	PUZ72549 0.944 1.0 1	Sspon.02G0034910-1B-mRNA-1:cds 0.908 0.4 1	KQL26301 0.975 1.5 1	TKW35400 0.973 1.5 1	EER99570 0.887 0.0 1	Zm00001eb107210_P001 0.867 -0.3 1
Os03t0734100-01Zm00001eb056330_P001	ok	0.544561	Ananas_comosus	0.555624	Vitis_vinifera	0.555624	Vitis_vinifera	grass specific																			162.7	0.820529	0.895283	0.950215	16	0	KQK13358 0.821 -2.1 1	HORVU.MOREX.r3.4HG0339960.1 0.894 -0.0 1	LPERR03G27680.2 0.919 0.7 1	cds.KYUSt_chr4.11055 0.870 -0.7 1	ORUFI03G34540.1 0.950 1.5 1	Os03t0734100-01 0.950 1.5 1	SECCE4Rv1G0221810.1 0.889 -0.2 1	TraesCS4D02G063200.1 0.904 0.2 1	scaffold20.884.cds 0.899 0.1 1	TVU45231 0.874 -0.6 1	PUZ37167 0.831 -1.8 1	Sspon.02G0035630-1P-mRNA-1:cds 0.920 0.7 1	KQK87254 0.916 0.6 1	TKV91521 0.916 0.6 1	EER93510 0.893 -0.1 1	Zm00001eb056330_P001 0.879 -0.5 1
Os09t0482700-00	ok	0.555377	Corchorus_capsularis	0.555377	Corchorus_capsularis	0.555377	Corchorus_capsularis	grass specific																			311.5	0.669663	0.872051	0.981059	16	2	KQJ90712 0.929 0.6 1	HORVU.MOREX.r3.5HG0490200.1 0.800 -0.7 2	LPERR09G10460.1 0.875 0.0 1	genblast_Os09t0482700-00_Lolium_perenne_5 0.709 -1.6 1	ORUFI09G15360.1 0.917 0.4 1	Os09t0482700-00 0.915 0.4 1	SECCE5Rv1G0333580.1.CDS.1 0.903 0.3 2	TraesCS5A02G260900.1 0.911 0.4 1	scaffold53.306.cds 0.723 -1.5 1	TVU05267 0.670 -2.0 1	PUZ71233 0.952 0.8 1	genblast_Os09t0482700-00_Saccharum_spontaneum_2D 0.958 0.9 1	KQL25006 0.980 1.1 1	TKW33754 0.981 1.1 1	genblast_Os09t0482700-00_Sorghum_bicolor_2 0.936 0.6 1	Zm00001eb316430_P001 0.793 -0.8 1
Os03t0105800-01	ok	0.343932	Ananas_comosus	0.555307	Vitis_vinifera	0.555307	Vitis_vinifera	grass specific																			1563.1	0.869234	0.929403	0.971403	16	0	KQK24102 0.932 0.1 1	HORVU.MOREX.r3.4HG0415160.1 0.877 -1.5 1	LPERR03G00380.1 0.931 0.0 1	cds.KYUSt_chr4.52784 0.922 -0.2 1	ORUFI03G12480.1 0.942 0.3 1	genblast_Os03t0105800-01_Oryza_sativa_3 0.942 0.3 1	SECCE5Rv1G0372660.1 0.874 -1.5 1	TraesCS5A02G532700.1 0.874 -1.5 1	scaffold109.284.cds 0.936 0.2 1	TVU48679 0.946 0.5 1	PUZ57238 0.953 0.6 1	Sspon.01G0000330-1A-mRNA-1:cds 0.962 0.9 1	KQL03666 0.970 1.1 1	TKW12501 0.970 1.1 1	EER93025 0.971 1.2 1	Zm00001eb000500_P001 0.869 -1.7 1
Os10t0437900-00	ok	0.485714	Dioscorea_rotundata	0.485714	Dioscorea_rotundata	0.55522	Vitis_vinifera	grass specific						Heat shock protein Hsp20 domain containing protein	GO:0009408	response to heat	Any process that results in a change in state or activity of a cell or an organism (in terms of movement, secretion, enzyme production, gene expression, etc.) as a result of a heat stimulus, a temperature stimulus above the optimal temperature for that organism.	IEA					GO:0016020; GO:0016021	membrane; integral component of membrane	A lipid bilayer along with all the proteins and protein complexes embedded in it an attached to it.; The component of a membrane consisting of the gene products and protein complexes having at least some part of their peptide sequence embedded in the hydrophobic region of the membrane.	IEA; IEA	364	0.79011	0.853674	0.931868	16	1	KQJ96845 0.876 0.5 1	HORVU.MOREX.r3.1HG0037960.1 0.876 0.5 1	LPERR10G07990.1 0.846 -0.2 1	cds.KYUSt_chr1.1833 0.850 -0.1 1	ORUFI10G11690.1 0.804 -1.1 1	Os10t0437900-00 0.790 -1.4 1	SECCE6Rv1G0447160.1 0.816 -0.8 2	TraesCS1D02G138300.1 0.874 0.5 1	scaffold57.254.cds 0.801 -1.2 1	TVU30594 0.876 0.5 1	PUZ38935 0.929 1.7 1	Sspon.01G0018520-1A-mRNA-1:cds 0.803 -1.1 1	KQK88962 0.910 1.2 1	TKV93704 0.932 1.7 1	EER94186 0.850 -0.1 1	Zm00001eb222770_P001 0.825 -0.6 1
Zm00001eb223400_P001	no match Phragmites_australis (Arundinoideae)	0.55518	Cucumis_melo	0.55518	Cucumis_melo	0.55518	Cucumis_melo	grass specific											GO:0004869	cysteine-type endopeptidase inhibitor activity	Binds to and stops, prevents or reduces the activity of a cysteine-type endopeptidase, any enzyme that hydrolyzes peptide bonds in polypeptides by a mechanism in which the sulfhydryl group of a cysteine residue at the active center acts as a nucleophile.	IEA					236.5	0.700211	0.877167	0.962791	16	0	KQJ96632 0.815 -0.9 1	HORVU.MOREX.r3.4HG0404010.1.CDS1 0.876 -0.0 1	LPERR10G06480.1 0.912 0.5 1	cds.KYUSt_contig_824.96 0.830 -0.7 1	ORUFI10G09490.1 0.822 -0.8 1	genblast_Zm00001eb223400_P001_Oryza_sativa_10 0.885 0.1 1	SECCE7Rv1G0466990.1.CDS.1 0.852 -0.4 1	TraesCS4D02G288500.1.cds1 0.868 -0.1 1	scaffold57.437.cds 0.908 0.5 1	genblast_Zm00001eb223400_P001_Eragrostis_curvula_1 0.869 -0.1 1	PUZ39444 0.920 0.6 1	genblast_Zm00001eb223400_P001_Saccharum_spontaneum_1A 0.700 -2.7 1	KQK89102 0.962 1.3 1	TKV93874 0.963 1.3 1	KXG38593 0.929 0.8 1	Zm00001eb223400_P001 0.926 0.7 1
Os02t0538900-01	ok	0.304416	Ananas_comosus	0.541389	Dioscorea_rotundata	0.555161	Pistacia_vera	grass specific						Basic-leucine zipper (bZIP) transcription factor domain containing protein	GO:0006355	regulation of DNA-templated transcription	Any process that modulates the frequency, rate or extent of cellular DNA-templated transcription.	IEA	GO:0003700	DNA-binding transcription factor activity	A transcription regulator activity that modulates transcription of gene sets via selective and non-covalent binding to a specific double-stranded genomic DNA sequence (sometimes referred to as a motif) within a cis-regulatory region. Regulatory regions include promoters (proximal and distal) and enhancers. Genes are transcriptional units, and include bacterial operons.	IEA					704.3	0.873491	0.963687	0.99858	16	0	KQJ99776 0.971 0.2 1	HORVU.MOREX.r3.6HG0588750.2 0.951 -0.4 1	LPERR02G15670.1 0.946 -0.6 1	genblast_Os02t0538900-01_Lolium_perenne_2 0.970 0.2 1	ORUFI02G20570.1 0.873 -3.0 1	Os02t0538900-01 0.957 -0.2 1	SECCE6Rv1G0394190.1 0.973 0.3 1	TraesCS6D02G187300.1 0.982 0.6 1	scaffold5.324.cds 0.984 0.7 1	TVU29808 0.961 -0.1 1	PUZ75978 0.991 0.9 1	Sspon.04G0025660-2C-mRNA-1:cds 0.999 1.2 1	KQL29927 0.974 0.3 1	TKW39581 0.976 0.4 1	EES06922 0.986 0.7 1	Zm00001eb243050_P001 0.927 -1.2 1
Os10t0520100-00	ok	0.555076	Cannabis_sativa_female	0.555076	Cannabis_sativa_female	0.555076	Cannabis_sativa_female	grass specific						Cyclin-like F-box domain containing protein					GO:0005515	protein binding	Binding to a protein.	IEA					787.1	0.681108	0.875246	0.949308	16	1	KQJ97488 0.783 -1.2 1	HORVU.MOREX.r3.1HG0050830.1.CDS1 0.939 0.8 1	LPERR10G12230.1 0.776 -1.3 1	cds.KYUSt_chr1.23000 0.877 0.0 1	ORUFI10G17040.1 0.834 -0.6 5	Os10t0520100-00 0.867 -0.1 1	SECCE1Rv1G0028460.1.CDS.1 0.928 0.7 1	TraesCS1A02G182600.1.cds1 0.940 0.9 1	scaffold61.40.cds 0.936 0.8 1	genblast_Os10t0520100-00_Eragrostis_curvula_1 0.681 -2.6 1	PUZ38254 0.916 0.5 1	Sspon.01G0021520-3C-mRNA-1:cds 0.918 0.6 1	KQK88336 0.853 -0.3 1	TKV92867 0.949 1.0 1	EER93931 0.925 0.7 1	Zm00001eb043360_P001 0.881 0.1 1
Os11t0490600-01	ok	0.48357	Musa_acuminata	0.487003	Dioscorea_rotundata	0.554929	Manihot_esculenta	grass specific	RAP-DB; Knetminer-rice; Maizemine	[Os] "Regulation of shoot gravitropism and tiller angle, Regulation of polar auxin transport (Os11t0490600-01);Hypothetical conserved gene. (Os11t0490600-02)"	[Os] "Li P et al. Cell Res, 17(5):402-10 (2007)"; [Os] PMID:32913047| PMID:"25028496; [Zm] PMID:24987012	[Os] "LA1, LAZY1, OsLAZY1, OsLazy1"; [Os] LA1| LA1	[Os] tiller angle (TO:0000567) | plant height (TO:0000207) | gravity response trait (TO:0002693); [Os] auxin content TO:0002672| tiller angle TO:0000567	Regulation of shoot gravitropism and tiller angle, Regulation of polar auxin transpor	GO:0009630; GO:0040008; GO:2000012	gravitropism; regulation of growth; regulation of auxin polar transport	The orientation of plant parts under the stimulation of gravity.; Any process that modulates the frequency, rate or extent of the growth of all or part of an organism so that it occurs at its proper speed, either globally or in a specific part of the organism's development.; Any process that modulates the frequency, rate or extent of auxin polar transport.	IEA; IEA; IEA					GO:0005634; GO:0005886; GO:0016020; GO:0016021	nucleus; plasma membrane; membrane; integral component of membrane	A membrane-bounded organelle of eukaryotic cells in which chromosomes are housed and replicated. In most cells, the nucleus contains all of the cell's chromosomes except the organellar chromosomes, and is the site of RNA synthesis and processing. In some species, or in specialized cell types, RNA metabolism or DNA replication may be absent.; The membrane surrounding a cell that separates the cell…	IEA; IEA; IEA; IEA	815.6	0.738475	0.838554	0.930848	16	0	KQJ88511 0.738 -1.7 1	HORVU.MOREX.r3.6HG0632820.1 0.818 -0.3 1	LPERR11G11040.1 0.744 -1.6 1	cds.KYUSt_chr4.48922 0.795 -0.7 1	ORUFI11G14750.1 0.811 -0.5 1	Os11t0490600-01 0.841 0.0 1	SECCE3Rv1G0212680.1 0.802 -0.6 1	TraesCS6B02G461400.1 0.822 -0.3 1	scaffold91.75.cds 0.885 0.8 1	TVT97664 0.786 -0.9 1	PUZ44865 0.906 1.1 1	Sspon.06G0032590-1T-mRNA-1:cds 0.856 0.3 1	KQK94612 0.931 1.5 1	TKW00712 0.931 1.5 1	EES08500 0.891 0.9 1	Zm00001eb169480_P001 0.860 0.4 1
Os11t0162000-01	ok	0.490007	Ananas_comosus	0.55475	Pistacia_vera	0.55475	Pistacia_vera	grass specific						Autophagy-related protein 13 domain containing protein	GO:0000045; GO:0000422; GO:0000423; GO:0006914; GO:0016236; GO:0032147; GO:0034497; GO:0034727	autophagosome assembly; autophagy of mitochondrion; mitophagy; autophagy; macroautophagy; activation of protein kinase activity; protein localization to phagophore assembly site; piecemeal microautophagy of the nucleus	The formation of a double membrane-bounded structure, the autophagosome, that occurs when a specialized membrane sac, called the isolation membrane, starts to enclose a portion of the cytoplasm.; The autophagic process in which mitochondria are delivered to a type of vacuole and degraded in response to changing cellular conditions.; The selective autophagy process in which a mitochondrion is degr…	IEA; IBA; IBA; IEA; IBA; IBA; IBA; IBA	GO:0019887; GO:0019901	protein kinase regulator activity; protein kinase binding	Modulates the activity of a protein kinase, an enzyme which phosphorylates a protein.; Binding to a protein kinase, any enzyme that catalyzes the transfer of a phosphate group, usually from ATP, to a protein substrate.	IBA; IBA	GO:0000407; GO:0005829; GO:0019898; GO:1990316	phagophore assembly site; cytosol; extrinsic component of membrane; Atg1/ULK1 kinase complex	Punctate structures proximal to the endoplasmic reticulum which are the sites where the Atg machinery assembles upon autophagy induction.; The part of the cytoplasm that does not contain organelles but which does contain other particulate matter, such as protein complexes.; The component of a membrane consisting of gene products and protein complexes that are loosely bound to one of its surfaces,…	IBA; IBA; IBA; IEA	1295.9	0.886642	0.923393	0.941585	16	0	KQJ89305 0.908 -1.1 1	HORVU.MOREX.r3.4HG0349570.1 0.908 -1.0 1	LPERR11G03450.1 0.921 -0.2 1	cds.KYUSt_chr4.22599 0.887 -2.5 1	ORUFI11G03940.1 0.930 0.5 1	Os11t0162000-01 0.930 0.5 1	SECCE4Rv1G0228720.1 0.914 -0.6 1	TraesCS4D02G110500.2 0.918 -0.4 1	scaffold14.517.cds 0.939 1.1 1	TVU26764 0.922 -0.1 1	PUZ43733 0.939 1.1 1	Sspon.05G0018840-2B-mRNA-1:cds 0.934 0.7 1	KQK93703 0.922 -0.1 1	TKV99415 0.922 -0.1 1	EES09317 0.938 1.0 1	Zm00001eb202370_P001 0.942 1.3 1
Os02t0697200-01	ok	0.455855	Ananas_comosus	0.554739	Malus_domestica_golden	0.554739	Malus_domestica_golden	grass specific						Conserved hypothetical protein	GO:0006397	mRNA processing	Any process involved in the conversion of a primary mRNA transcript into one or more mature mRNA(s) prior to translation into polypeptide.	IEA	GO:0003723	RNA binding	Binding to an RNA molecule or a portion thereof.	IEA	GO:0005634; GO:0005737	nucleus; cytoplasm	A membrane-bounded organelle of eukaryotic cells in which chromosomes are housed and replicated. In most cells, the nucleus contains all of the cell's chromosomes except the organellar chromosomes, and is the site of RNA synthesis and processing. In some species, or in specialized cell types, RNA metabolism or DNA replication may be absent.; The contents of a cell excluding the plasma membrane an…	IEA; IEA	707.9	0.808871	0.910307	0.954937	16	0	KQK00869 0.900 -0.3 1	HORVU.MOREX.r3.6HG0606040.1 0.931 0.5 1	LPERR02G23490.2 0.889 -0.6 1	genblast_Os02t0697200-01_Lolium_perenne_6 0.872 -1.0 1	ORUFI02G30470.1 0.895 -0.4 1	Os02t0697200-01 0.926 0.4 1	SECCE6Rv1G0406090.1 0.920 0.3 1	TraesCS6D02G248200.1 0.945 0.9 1	scaffold2.967.cds 0.921 0.3 1	TVU28097 0.809 -2.7 1	PUZ77207 0.953 1.1 1	Sspon.04G0031690-1C-mRNA-1:cds 0.917 0.2 1	KQL31062 0.948 1.0 1	TKW41052 0.955 1.2 1	KXG30955 0.915 0.1 1	Zm00001eb251400_P003 0.870 -1.1 1
Os07t0656300-00	ok	0.554582	Citrus_clementina	0.554582	Citrus_clementina	0.554582	Citrus_clementina	grass specific																			468.1	0.750267	0.914682	0.959197	16	0	KQK14890 0.903 -0.2 1	HORVU.MOREX.r3.2HG0117650.1 0.889 -0.5 1	LPERR07G21610.1 0.921 0.1 1	genblast_Os07t0656300-00_Lolium_perenne_2 0.856 -1.1 1	ORUFI07G25790.1 0.942 0.5 1	Os07t0656300-00 0.938 0.4 1	SECCE2Rv1G0077180.1 0.905 -0.2 1	TraesCS2A02G134200.1 0.909 -0.1 1	scaffold2.234.cds 0.955 0.8 1	TVU37450 0.750 -3.2 1	PUZ73245 0.959 0.9 1	Sspon.02G0001960-3C-mRNA-1:cds 0.944 0.6 1	KQL26973 0.950 0.7 1	TKW36241 0.944 0.6 1	OQU90393 0.950 0.7 1	Zm00001eb329530_P002 0.920 0.1 1
Os06t0702800-01	ok	0.383806	Ananas_comosus	0.498335	Dioscorea_rotundata	0.554535	Populus_trichocarpa	grass specific						Conserved hypothetical protein	GO:0015919	peroxisomal membrane transport	The directed movement of substances to, from or across the peroxisomal membrane.	IEA	GO:0016301	kinase activity	Catalysis of the transfer of a phosphate group, usually from ATP, to a substrate molecule.	IEA	GO:0005623; GO:0016020; GO:0016021	obsolete cell; membrane; integral component of membrane	OBSOLETE. The basic structural and functional unit of all organisms. Includes the plasma membrane and any external encapsulating structures such as the cell wall and cell envelope.; A lipid bilayer along with all the proteins and protein complexes embedded in it an attached to it.; The component of a membrane consisting of the gene products and protein complexes having at least some part of their…	IEA; IEA; IEA	750.9	0.917699	0.953356	0.971235	16	0	KQK17419 0.953 -0.1 1	HORVU.MOREX.r3.7HG0726910.1 0.956 0.2 1	LPERR06G22150.1 0.918 -2.7 1	cds.KYUSt_chr7.8076 0.934 -1.5 1	ORUFI06G28530.1 0.948 -0.4 1	Os06t0702800-01 0.950 -0.3 1	SECCE7Rv1G0506760.1 0.953 -0.1 1	TraesCS7B02G316200.1 0.958 0.4 1	scaffold60.202.cds 0.971 1.4 1	TVU07694 0.957 0.3 1	PUZ59224 0.969 1.2 1	Sspon.08G0017840-1B-mRNA-1:cds 0.955 0.1 1	KQL11737 0.962 0.7 1	TKW22814 0.962 0.7 1	EER88914 0.962 0.7 1	Zm00001eb227160_P003 0.946 -0.6 1
Os06t0622700-01	ok	0.403705	Ananas_comosus	0.554296	Corchorus_capsularis	0.554296	Corchorus_capsularis	grass specific	RAP-DB; Knetminer-rice; Knetminer-wheat	[Os] "bZIP transcription factor, Endoplasmic reticulum stress response (Os06t0622700-01);Active form of bZIP transcription factor, Endoplasmic reticulum stress response (Os06t0622700-02)"	[Os] "Hayashi S et al. Plant J, 69(6):946-56 (2012) | Lu SJ et al. Mol Plant, 5(2):504-14 (2012)"; [Os] PMID:23275191; [Ta] PMID:30080611| PMID:30811829	[Os] "BZIP50, OsbZIP60, bZIP50, OsbZIP50, OsbZIP74, OsbZIP50-S"; [Os] BZIP50; [Ta] BZIP60| BZIP60	[Os] blast disease (TO:0000074) | temperature response trait (TO:0000432) | heat tolerance (TO:0000259); [Os] cold tolerance TO:0000303; [Ta] heat tolerance TO:0000259| root branching TO:0000257	bZIP transcription factor, Endoplasmic reticulum stress respons	GO:0006355; GO:0006986; GO:0010200; GO:0030968; GO:0034976	regulation of DNA-templated transcription; response to unfolded protein; response to chitin; endoplasmic reticulum unfolded protein response; response to endoplasmic reticulum stress	Any process that modulates the frequency, rate or extent of cellular DNA-templated transcription.; Any process that results in a change in state or activity of a cell or an organism (in terms of movement, secretion, enzyme production, gene expression, etc.) as a result of an unfolded protein stimulus.; A process that results in a change in state or activity of a cell or an organism (in terms of m…	IEA; IEA; IEA; IEA; IMP	GO:0003677; GO:0003700	DNA binding; DNA-binding transcription factor activity	Any molecular function by which a gene product interacts selectively and non-covalently with DNA (deoxyribonucleic acid).; A transcription regulator activity that modulates transcription of gene sets via selective and non-covalent binding to a specific double-stranded genomic DNA sequence (sometimes referred to as a motif) within a cis-regulatory region. Regulatory regions include promoters (prox…	IEA; IEA	GO:0005634; GO:0005783; GO:0005789; GO:0016020; GO:0016021	nucleus; endoplasmic reticulum; endoplasmic reticulum membrane; membrane; integral component of membrane	A membrane-bounded organelle of eukaryotic cells in which chromosomes are housed and replicated. In most cells, the nucleus contains all of the cell's chromosomes except the organellar chromosomes, and is the site of RNA synthesis and processing. In some species, or in specialized cell types, RNA metabolism or DNA replication may be absent.; The irregular network of unit membranes, visible only b…	IEA; IEA; IEA; IEA; IEA	626.2	0.850846	0.90613	0.978282	16	0	KQK17637 0.885 -0.5 1	HORVU.MOREX.r3.7HG0723770.1 0.868 -0.9 1	LPERR06G17810.1 0.869 -0.9 1	cds.KYUSt_chr7.8864 0.851 -1.3 1	ORUFI06G22890.1 0.851 -1.2 1	Os06t0622700-01 0.853 -1.2 1	SECCE7Rv1G0504470.1 0.894 -0.3 1	TraesCS7D02G392800.1 0.900 -0.1 1	scaffold25.356.cds 0.971 1.5 1	TVU08205 0.911 0.1 1	PUZ59907 0.900 -0.1 1	Sspon.04G0016030-1P-mRNA-1:cds 0.929 0.5 1	KQL11377 0.978 1.6 1	TKW22341 0.978 1.6 1	OQU76718 0.945 0.9 1	Zm00001eb388050_P002 0.915 0.2 1
Os03t0125900-01	ok	0.368727	Musa_acuminata	0.400242	Dioscorea_rotundata	0.554182	Helianthus_annuus	grass specific																			412.5	0.682909	0.808636	0.915636	16	2	KQK23889 0.719 -1.2 2	HORVU.MOREX.r3.4HG0411110.1 0.791 -0.2 1	LPERR03G01870.1 0.816 0.1 1	cds.KYUSt_chr4.51516 0.683 -1.7 1	ORUFI03G01780.1 0.869 0.8 1	Os03t0125900-01 0.869 0.8 1	SECCE5Rv1G0366700.1 0.812 0.0 1	TraesCS4B02G318800.1 0.841 0.4 1	scaffold254.19.cds 0.816 0.1 1	TVU48550 0.818 0.1 1	PUZ43082 0.883 1.0 1	Sspon.01G0034380-1P-mRNA-1:cds 0.699 -1.5 1	KQK92823 0.916 1.5 1	TKV98476 0.910 1.4 1	genblast_Os03t0125900-01_Sorghum_bicolor_1 0.735 -1.0 2	Zm00001eb403650_P001 0.763 -0.6 1
Os04t0504200-01	ok	0.479099	Ananas_comosus	0.511401	Dioscorea_rotundata	0.554017	Ipomoea_triloba	grass specific																			368.4	0.774701	0.899142	0.968784	16	0	KQJ83435 0.955 1.0 1	HORVU.MOREX.r3.2HG0179700.1 0.894 -0.1 1	LPERR04G14390.1 0.775 -2.2 1	cds.KYUSt_chr2.42151 0.841 -1.0 1	ORUFI04G19370.1 0.814 -1.5 1	Os04t0504200-01 0.828 -1.3 1	SECCE2Rv1G0110320.1 0.912 0.2 1	TraesCS2A02G358200.1 0.899 -0.0 1	scaffold56.273.cds 0.917 0.3 1	TVU15323 0.917 0.3 1	PUZ47897 0.945 0.8 1	Sspon.05G0007560-3C-mRNA-1:cds 0.923 0.4 1	KQK97982 0.967 1.2 1	TKW05305 0.969 1.2 1	OQU81905 0.913 0.2 1	Zm00001eb078060_P001 0.919 0.3 1
Os07t0589600-00	ok	0.454191	Dioscorea_rotundata	0.454191	Dioscorea_rotundata	0.553986	Vigna_angularis	grass specific																			538.1	0.731091	0.87421	0.965062	16	0	KQK15455 0.731 -2.0 1	HORVU.MOREX.r3.2HG0129330.1.CDS1 0.862 -0.2 1	LPERR07G17930.1 0.751 -1.7 1	cds.KYUSt_chr2.14556 0.791 -1.2 1	ORUFI07G21490.1 0.867 -0.1 1	Os07t0589600-00 0.866 -0.1 1	SECCE2Rv1G0085050.1.CDS.1 0.877 0.0 1	TraesCS2B02G212100.1.cds1 0.914 0.6 1	scaffold65.637.cds 0.940 0.9 1	TVU38127 0.825 -0.7 1	PUZ72745 0.931 0.8 1	Sspon.02G0004280-2C-mRNA-1:cds 0.931 0.8 1	KQL26490 0.965 1.3 1	TKW35602 0.965 1.3 1	OQU90181 0.893 0.3 1	Zm00001eb326290_P001 0.877 0.0 1
Os01t0246500-01	ok	0.36849	Ananas_comosus	0.527837	Dioscorea_rotundata	0.553959	Vitis_vinifera	grass specific						Similar to Minus dominance protein	GO:0006351; GO:0006355	DNA-templated transcription; regulation of DNA-templated transcription	The synthesis of an RNA transcript from a DNA template.; Any process that modulates the frequency, rate or extent of cellular DNA-templated transcription.	IEA; IEA	GO:0003677; GO:0003700	DNA binding; DNA-binding transcription factor activity	Any molecular function by which a gene product interacts selectively and non-covalently with DNA (deoxyribonucleic acid).; A transcription regulator activity that modulates transcription of gene sets via selective and non-covalent binding to a specific double-stranded genomic DNA sequence (sometimes referred to as a motif) within a cis-regulatory region. Regulatory regions include promoters (prox…	IEA; IEA	GO:0005634	nucleus	A membrane-bounded organelle of eukaryotic cells in which chromosomes are housed and replicated. In most cells, the nucleus contains all of the cell's chromosomes except the organellar chromosomes, and is the site of RNA synthesis and processing. In some species, or in specialized cell types, RNA metabolism or DNA replication may be absent.	IEA	612.5	0.84898	0.915735	0.951673	16	0	KQK03563 0.849 -2.2 1	HORVU.MOREX.r3.3HG0251830.1 0.915 -0.0 1	LPERR01G08830.1 0.933 0.6 1	cds.KYUSt_chr3.14927 0.858 -1.9 1	ORUFI01G10030.1 0.944 0.9 1	Os01t0246500-01 0.952 1.2 1	SECCE3Rv1G0170440.1 0.920 0.1 1	TraesCS3B02G198700.1 0.912 -0.1 1	scaffold34.42.cds 0.894 -0.7 1	TVU23171 0.888 -0.9 1	PUZ37348 0.929 0.5 1	Sspon.03G0025240-1A-mRNA-1:cds 0.951 1.1 1	KQL03160 0.915 -0.0 1	TKW11875 0.921 0.2 1	EER99981 0.947 1.0 1	Zm00001eb118790_P001 0.923 0.2 1
Os07t0105900-01	ok	0.283106	Ananas_comosus	0.553883	Prunus_dulcis	0.553883	Prunus_dulcis	grass specific						NB-ARC domain containing protein	GO:0006952	defense response	Reactions, triggered in response to the presence of a foreign body or the occurrence of an injury, which result in restriction of damage to the organism attacked or prevention/recovery from the infection caused by the attack.	IEA	GO:0043531	ADP binding	Binding to ADP, adenosine 5'-diphosphate.	IEA					843.5	0.724718	0.83464	0.890812	16	0	PNT77221 0.839 0.1 1	HORVU.MOREX.r3.2HG0157300.1.CDS1 0.859 0.5 1	LPERR07G00330.1 0.736 -1.9 1	cds.KYUSt_chr2.31326 0.835 0.0 1	ORUFI07G00400.1 0.783 -1.0 1	Os07t0105900-01 0.782 -1.0 1	SECCE2Rv1G0097910.1.CDS.1 0.853 0.4 1	TraesCS2B02G284500.1.cds1 0.874 0.8 1	scaffold366.11.cds 0.839 0.1 1	genblast_Os07t0105900-01_Eragrostis_curvula_4 0.725 -2.1 1	PUZ68173 0.884 1.0 1	Sspon.02G0026220-2B-mRNA-1:cds 0.849 0.3 1	KQK85885 0.891 1.1 1	TKW29977 0.891 1.1 1	EER97827 0.862 0.5 1	Zm00001eb118300_P001 0.854 0.4 1
Os09t0363500-01	ok	0.435956	Ananas_comosus	0.436055	Dioscorea_rotundata	0.553825	Actinidia_chinensis	grass specific						Conserved hypothetical protein									GO:0016020; GO:0016021	membrane; integral component of membrane	A lipid bilayer along with all the proteins and protein complexes embedded in it an attached to it.; The component of a membrane consisting of the gene products and protein complexes having at least some part of their peptide sequence embedded in the hydrophobic region of the membrane.	IEA; IEA	1007.9	0.90892	0.941835	0.977974	16	0	KQJ89976 0.925 -0.8 1	HORVU.MOREX.r3.5HG0475680.1 0.909 -1.6 1	LPERR09G05070.1 0.938 -0.2 1	genblast_Os09t0363500-01_Lolium_perenne_5 0.931 -0.5 1	ORUFI09G07920.1 0.941 -0.0 1	Os09t0363500-01 0.941 -0.0 1	SECCE5Rv1G0324810.1 0.918 -1.1 1	TraesCS5D02G198100.1 0.933 -0.4 1	scaffold197.117.cds 0.951 0.4 1	genblast_Os09t0363500-01_Eragrostis_curvula_3 0.937 -0.2 1	PUZ70473 0.958 0.8 1	Sspon.02G0015960-4D-mRNA-1:cds 0.963 1.0 1	KQL24255 0.978 1.8 1	TKW32845 0.977 1.7 1	KXG35486 0.953 0.5 1	Zm00001eb098610_P001 0.915 -1.3 1
Os05t0478700-00	ok	0.553542	Theobroma_cacao_matina	0.553542	Theobroma_cacao_matina	0.553542	Theobroma_cacao_matina	grass specific	RAP-DB	[Os] Hypothetical conserved gene. (Os05t0478700-00)	[Os] "Rice WRKY Working Group. Rice (N Y), 5(1):3 (2012)"		[Os] drought sensitivity (TO:0000188) | abscisic acid sensitivity (TO:0000615) | white-backed planthopper resistance (TO:0000205) | bacterial blight disease resistance (TO:0000175) | jasmonic acid sensitivity (TO:0000172) | plant growth hormone sensitivity (TO:0000401)	Hypothetical conserved gene	GO:0006355; GO:0050896	regulation of DNA-templated transcription; response to stimulus	Any process that modulates the frequency, rate or extent of cellular DNA-templated transcription.; Any process that results in a change in state or activity of a cell or an organism (in terms of movement, secretion, enzyme production, gene expression, etc.) as a result of a stimulus. The process begins with detection of the stimulus and ends with a change in state or activity or the cell or organ…	IEA; IEA	GO:0003677; GO:0003700; GO:0043565	DNA binding; DNA-binding transcription factor activity; sequence-specific DNA binding	Any molecular function by which a gene product interacts selectively and non-covalently with DNA (deoxyribonucleic acid).; A transcription regulator activity that modulates transcription of gene sets via selective and non-covalent binding to a specific double-stranded genomic DNA sequence (sometimes referred to as a motif) within a cis-regulatory region. Regulatory regions include promoters (prox…	IEA; IEA; IEA	GO:0005634	nucleus	A membrane-bounded organelle of eukaryotic cells in which chromosomes are housed and replicated. In most cells, the nucleus contains all of the cell's chromosomes except the organellar chromosomes, and is the site of RNA synthesis and processing. In some species, or in specialized cell types, RNA metabolism or DNA replication may be absent.	IEA	540.7	0.750878	0.848345	0.938598	16	0	KQK05745 0.907 0.9 1	HORVU.MOREX.r3.1HG0070870.1 0.876 0.4 1	LPERR05G16160.1 0.772 -1.1 1	cds.KYUSt_chr1.31751 0.837 -0.2 1	ORUFI05G21590.1 0.764 -1.3 1	Os05t0478700-00 0.765 -1.3 1	SECCE1Rv1G0042830.1 0.897 0.7 1	TraesCS1A02G301200.1 0.900 0.8 1	scaffold75.172.cds 0.901 0.8 1	TVU19879 0.837 -0.2 1	PUZ65515 0.924 1.1 1	Sspon.07G0005660-2C-mRNA-1:cds 0.789 -0.9 1	KQL15016 0.920 1.1 1	TKW26724 0.939 1.4 1	EES19695 0.797 -0.8 1	Zm00001eb352050_P002 0.751 -1.5 1
Os04t0379600-01	ok	0.553155	Daucus_carota	0.553155	Daucus_carota	0.553155	Daucus_carota	grass specific						Defence response, Rin4 domain containing protein									GO:0005886	plasma membrane	The membrane surrounding a cell that separates the cell from its external environment. It consists of a phospholipid bilayer and associated proteins.	IBA	462.8	0.805964	0.894082	0.94879	16	0	KQJ82213 0.928 0.8 1	genblast_Os04t0379600-01_Hordeum_vulgare_2H 0.864 -0.7 1	LPERR04G06800.1 0.823 -1.7 1	genblast_Os04t0379600-01_Lolium_perenne_2 0.806 -2.2 1	ORUFI04G10970.1 0.860 -0.8 1	Os04t0379600-01 0.886 -0.2 1	SECCE2Rv1G0100290.1 0.896 0.1 1	TraesCS2D02G279200.1 0.918 0.6 1	scaffold81.196.cds 0.924 0.7 1	TVU13899 0.878 -0.4 1	PUZ46772 0.949 1.3 1	Sspon.05G0033620-1C-mRNA-1:cds 0.915 0.5 1	KQK96890 0.890 -0.1 1	TKW03899 0.895 0.0 1	KXG26087 0.943 1.2 1	Zm00001eb085850_P001 0.930 0.9 1
Os03t0281201-01	ok	0.52412	Ananas_comosus	0.552275	Citrus_clementina	0.552275	Citrus_clementina	grass specific						Conserved hypothetical protein	GO:0043086	negative regulation of catalytic activity	Any process that stops or reduces the activity of an enzyme.	IEA	GO:0019210	kinase inhibitor activity	Binds to and stops, prevents or reduces the activity of a kinase.	IEA	GO:0005886	plasma membrane	The membrane surrounding a cell that separates the cell from its external environment. It consists of a phospholipid bilayer and associated proteins.	IEA	582.5	0.71897	0.840215	0.961373	16	0	KQK22274 0.818 -0.3 1	HORVU.MOREX.r3.4HG0386680.1.CDS1 0.742 -1.1 1	LPERR03G11310.1 0.762 -0.9 1	cds.KYUSt_chr4.40345 0.719 -1.4 1	ORUFI03G13410.1 0.813 -0.3 1	Os03t0281201-01 0.820 -0.2 1	SECCE7Rv1G0478460.1.CDS.1 0.734 -1.2 1	TraesCS4D02G203000.1.cds1 0.735 -1.2 1	scaffold22.141.cds 0.923 1.0 1	TVU47495 0.806 -0.4 1	PUZ41630 0.918 0.9 1	genblast_Os03t0281201-01_Saccharum_spontaneum_1B 0.900 0.7 1	KQK91417 0.961 1.4 1	TKV96784 0.961 1.4 1	KXG39648 0.918 0.9 1	Zm00001eb012830_P001 0.912 0.8 1
Os01t0725900-01	ok	0.366978	Ananas_comosus	0.521587	Dioscorea_rotundata	0.551925	Amborella_trichopoda	grass specific						Similar to arabinogalactan protein									GO:0071944	cell periphery	The part of a cell encompassing the cell cortex, the plasma membrane, and any external encapsulating structures.	IBA	342.8	0.796674	0.907544	0.949533	16	0	KQK09549 0.797 -3.0 1	HORVU.MOREX.r3.3HG0286140.1 0.926 0.5 1	LPERR01G25320.1 0.912 0.1 1	genblast_Os01t0725900-01_Lolium_perenne_3 0.855 -1.4 1	ORUFI01G32580.1 0.905 -0.1 1	Os01t0725900-01 0.905 -0.1 1	SECCE3Rv1G0188710.1 0.950 1.1 1	TraesCS3D02G284400.1 0.945 1.0 1	scaffold143.345.cds 0.929 0.6 1	TVU35237 0.914 0.2 1	PUZ54970 0.913 0.1 1	genblast_Os01t0725900-01_Saccharum_spontaneum_3C 0.927 0.5 1	KQL06800 0.913 0.1 1	TKW16538 0.942 0.9 1	EES03545 0.889 -0.5 1	Zm00001eb361780_P001 0.899 -0.2 1
Os07t0530700-01	ok	0.33501	Ananas_comosus	0.55183	Gossypium_raimondii	0.55183	Gossypium_raimondii	grass specific						Conserved hypothetical protein									GO:0016020; GO:0016021	membrane; integral component of membrane	A lipid bilayer along with all the proteins and protein complexes embedded in it an attached to it.; The component of a membrane consisting of the gene products and protein complexes having at least some part of their peptide sequence embedded in the hydrophobic region of the membrane.	IEA; IEA	357.9	0.737077	0.84189	0.952501	16	0	KQK15922 0.786 -0.8 1	HORVU.MOREX.r3.2HG0139290.1 0.813 -0.4 1	LPERR07G14420.1 0.787 -0.7 1	cds.KYUSt_chr2.18852 0.816 -0.4 1	ORUFI07G17600.1 0.814 -0.4 1	Os07t0530700-01 0.814 -0.4 1	SECCE2Rv1G0089490.1 0.776 -0.9 1	TraesCS2D02G224900.1 0.820 -0.3 1	scaffold58.138.cds 0.953 1.5 1	TVU38609 0.880 0.5 1	PUZ72306 0.944 1.4 1	Sspon.02G0006460-1A-mRNA-1:cds 0.737 -1.4 1	KQL26080 0.948 1.4 1	TKW35095 0.953 1.5 1	genblast_Os07t0530700-01_Sorghum_bicolor_2 0.753 -1.2 1	Zm00001eb106250_P004 0.878 0.5 1
Os11t0269500-00	ok	0.517879	Musa_acuminata	0.550642	Gossypium_raimondii	0.550642	Gossypium_raimondii	grass specific						Similar to HAT family dimerisation domain containing protein									GO:0016020; GO:0016021	membrane; integral component of membrane	A lipid bilayer along with all the proteins and protein complexes embedded in it an attached to it.; The component of a membrane consisting of the gene products and protein complexes having at least some part of their peptide sequence embedded in the hydrophobic region of the membrane.	IEA; IEA	1169	0.817793	0.911473	0.965697	16	4	KQK11766 0.911 -0.0 1	HORVU.MOREX.r3.3HG0329130.1 0.904 -0.2 1	LPERR11G07520.2 0.818 -2.7 2	cds.KYUSt_chr4.19887 0.884 -0.8 1	ORUFI11G08840.2 0.920 0.3 1	Os11t0252400-01 0.915 0.1 1	SECCE1Rv1G0053420.1 0.929 0.5 1	TraesCS3B02G599400.1 0.907 -0.1 1	scaffold216.58.cds 0.936 0.7 3	TVU00417 0.888 -0.7 2	PUZ44133 0.945 1.0 1	Sspon.05G0017060-3D-mRNA-1:cds 0.924 0.4 2	KQK94058 0.943 0.9 1	TKV99954 0.966 1.6 1	KXG28091 0.921 0.3 1	Zm00001eb201350_P002 0.873 -1.1 1
Os06t0683950-01	ok	0.458236	Ananas_comosus	0.550624	Lupinus_angustifolius	0.550624	Lupinus_angustifolius	grass specific						Armadillo-like helical domain containing protein					GO:0005515	protein binding	Binding to a protein.	IEA					1241.5	0.926702	0.968808	1.00411	16	0	KQK17224 0.948 -0.8 1	HORVU.MOREX.r3.7HG0731950.1.CDS1 0.941 -1.1 1	LPERR06G20920.1 0.927 -1.6 1	cds.KYUSt_chr7.6651 0.947 -0.9 1	ORUFI06G27010.1 0.957 -0.5 1	Os06t0683950-01 0.965 -0.2 1	SECCE7Rv1G0511420.1.CDS.1 0.943 -1.0 1	TraesCS7B02G348700.1.cds1 0.945 -0.9 1	scaffold296.39.cds 0.993 0.9 1	TVU08590 0.969 0.0 1	PUZ59421 1.001 1.2 1	Sspon.08G0003440-4D-mRNA-1:cds 0.985 0.6 1	KQL11917 1.004 1.4 1	TKW23079 1.004 1.4 1	EER90247 0.990 0.8 1	Zm00001eb225480_P001 0.982 0.5 1
Zm00001eb079340_P001	ok	0.304189	Ananas_comosus	0.508766	Dioscorea_rotundata	0.550564	Vitis_vinifera	grass specific							GO:0006260; GO:0006261; GO:0006281; GO:0071897	DNA replication; DNA-templated DNA replication; DNA repair; DNA biosynthetic process	The cellular metabolic process in which a cell duplicates one or more molecules of DNA. DNA replication begins when specific sequences, known as origins of replication, are recognized and bound by initiation proteins, and ends when the original DNA molecule has been completely duplicated and the copies topologically separated. The unit of replication usually corresponds to the genome of the cell,…	IEA; IBA; IBA; IEA	GO:0000166; GO:0003677; GO:0003689; GO:0003887; GO:0005524	nucleotide binding; DNA binding; DNA clamp loader activity; DNA-directed DNA polymerase activity; ATP binding	Binding to a nucleotide, any compound consisting of a nucleoside that is esterified with (ortho)phosphate or an oligophosphate at any hydroxyl group on the ribose or deoxyribose.; Any molecular function by which a gene product interacts selectively and non-covalently with DNA (deoxyribonucleic acid).; Facilitating the opening of the ring structure of the PCNA complex, or any of the related slidin…	IEA; IEA; IBA; IEA; IEA	GO:0005634; GO:0005663; GO:0009360	nucleus; DNA replication factor C complex; DNA polymerase III complex	A membrane-bounded organelle of eukaryotic cells in which chromosomes are housed and replicated. In most cells, the nucleus contains all of the cell's chromosomes except the organellar chromosomes, and is the site of RNA synthesis and processing. In some species, or in specialized cell types, RNA metabolism or DNA replication may be absent.; A complex that loads the DNA polymerase processivity fa…	IBA; IBA; IEA	2241.7	0.919392	0.978381	1.00741	16	1	KQJ83208 0.983 0.2 1	HORVU.MOREX.r3.2HG0176310.1 0.971 -0.3 1	LPERR12G07930.1 0.919 -2.6 2	genblast_Zm00001eb079340_P001_Lolium_perenne_2 0.984 0.3 1	ORUFI12G09950.1 0.957 -1.0 1	genblast_Zm00001eb079340_P001_Oryza_sativa_12 0.981 0.1 1	SECCE2Rv1G0108070.1 0.960 -0.8 1	TraesCS2D02G340400.1 0.978 -0.0 1	scaffold56.388.cds 0.990 0.5 1	TVU15530 0.963 -0.7 1	PUZ47690 1.000 1.0 1	Sspon.05G0008500-1A-mRNA-1:cds 0.980 0.1 1	KQK97769 1.007 1.3 1	TKW05039 1.007 1.3 1	KXG26579 1.002 1.1 1	Zm00001eb079340_P001 0.972 -0.3 1
Os07t0106100-01	ok	0.459811	Ananas_comosus	0.543133	Dioscorea_rotundata	0.550557	Rosa_chinensis	grass specific						Leucine-rich repeat, SDS22 containing protein					GO:0005200; GO:0005515; GO:0019901	structural constituent of cytoskeleton; protein binding; protein kinase binding	The action of a molecule that contributes to the structural integrity of a cytoskeletal structure.; Binding to a protein.; Binding to a protein kinase, any enzyme that catalyzes the transfer of a phosphate group, usually from ATP, to a protein substrate.	IBA; IEA; IBA	GO:0005737	cytoplasm	The contents of a cell excluding the plasma membrane and nucleus, but including other subcellular structures.	IBA	1562.6	0.84961	0.916773	0.958531	16	3	KQK21215 0.850 -2.1 1	HORVU.MOREX.r3.2HG0157250.1 0.911 -0.2 1	LPERR07G00350.1 0.862 -1.7 1	cds.KYUSt_chr2.31036 0.896 -0.7 4	ORUFI07G00420.1 0.911 -0.2 2	Os07t0106100-01 0.911 -0.2 2	SECCE2Rv1G0097880.1 0.923 0.2 1	TraesCS2D02G264300.2 0.924 0.2 1	scaffold366.8.cds 0.916 -0.0 1	TVU40214 0.913 -0.1 1	PUZ68178 0.950 1.1 1	Sspon.02G0026180-2B-mRNA-1:cds 0.949 1.0 1	KQL22109 0.958 1.3 1	TKW29982 0.959 1.3 1	KXG34255 0.941 0.8 1	Zm00001eb298300_P001 0.895 -0.7 1
Zm00001eb015850_P001	ok	0.516813	Ananas_comosus	0.55044	Pistacia_vera	0.55044	Pistacia_vera	grass specific											GO:0003677; GO:0005515	DNA binding; protein binding	Any molecular function by which a gene product interacts selectively and non-covalently with DNA (deoxyribonucleic acid).; Binding to a protein.	IEA; IEA					1023	0.672825	0.820778	0.917889	16	3	PNT77476 0.831 0.2 1	genblast_Zm00001eb015850_P001_Hordeum_vulgare_4H 0.673 -2.1 1	LPERR03G14130.1 0.765 -0.8 1	cds.KYUSt_chr4.28607 0.759 -0.9 1	ORUFI03G16760.1 0.832 0.2 1	genblast_Zm00001eb015850_P001_Oryza_sativa_3 0.767 -0.8 1	SECCE4Rv1G0242230.1 0.814 -0.1 1	TraesCS4D02G173900.4 0.786 -0.5 1	scaffold22.469.cds 0.898 1.1 1	TVU47190 0.765 -0.8 2	PUZ41240 0.918 1.4 1	Sspon.01G0038050-1B-mRNA-1 0.796 -0.4 2	KQK91028 0.834 0.2 2	TKV96284 0.916 1.4 1	OQU92657 0.901 1.2 1	Zm00001eb015850_P001 0.878 0.8 1
Os01t0736500-01	ok	0.295169	Musa_acuminata	0.345378	Dioscorea_rotundata	0.550399	Coffea_canephora	grass specific						Similar to harpin-induced protein									GO:0016020; GO:0016021	membrane; integral component of membrane	A lipid bilayer along with all the proteins and protein complexes embedded in it an attached to it.; The component of a membrane consisting of the gene products and protein complexes having at least some part of their peptide sequence embedded in the hydrophobic region of the membrane.	IEA; IEA	525.8	0.881894	0.929072	0.968049	16	0	KQK09615 0.898 -1.3 1	HORVU.MOREX.r3.3HG0287240.1.CDS1 0.936 0.3 1	LPERR01G25770.1 0.895 -1.5 1	cds.KYUSt_chr3.30096 0.882 -2.0 1	ORUFI01G33170.1 0.922 -0.3 1	Os01t0736500-01 0.922 -0.3 1	SECCE3Rv1G0188050.1.CDS.1 0.940 0.5 1	TraesCS3A02G279000.1.cds1 0.928 -0.0 1	scaffold15.535.cds 0.949 0.9 1	TVU01678 0.929 -0.0 1	PUZ54894 0.929 0.0 1	genblast_Os01t0736500-01_Saccharum_spontaneum_3D 0.942 0.6 1	KQL06870 0.968 1.7 1	TKW16635 0.968 1.7 1	EES01438 0.932 0.1 1	Zm00001eb153970_P001 0.924 -0.2 1
Os02t0330200-01	ok	0.255593	Ananas_comosus	0.474487	Dioscorea_rotundata	0.550184	Actinidia_chinensis	grass specific	publication_with_specificity_evidence	responsible for commelinid/grass specific feature of cell wall	Anders, N., Wilkinson, M. D., Lovegrove, A., Freeman, J., Tryfona, T., Pellny, T. K., . . . Mitchell, R. A. C. (2012). Glycosyl transferases in family 61 mediate arabinofuranosyl transfer onto xylan in grasses. Proceedings of the National Academy of Sciences of the United States of America, 109(3), 989-993. doi:10.1073/pnas.1115858109	OsXAT2	[Os] lodging incidence (TO:0000068) | pesticide sensitivity (TO:0002649)	Glycosyltransferase AER61, uncharacterized domain containing protein					GO:0016757	glycosyltransferase activity	Catalysis of the transfer of a glycosyl group from one compound (donor) to another (acceptor).	IEA	GO:0016021	integral component of membrane	The component of a membrane consisting of the gene products and protein complexes having at least some part of their peptide sequence embedded in the hydrophobic region of the membrane.	IEA	1305.2	0.894882	0.934364	0.965446	16	0	KQJ94580 0.927 -0.4 1	HORVU.MOREX.r3.1HG0081410.1 0.921 -0.7 1	LPERR02G11740.1 0.920 -0.7 1	cds.KYUSt_chr1.35595 0.932 -0.1 1	ORUFI02G15180.1 0.955 1.0 1	Os02t0330200-01 0.955 1.0 1	SECCE1Rv1G0050610.1 0.903 -1.5 1	TraesCS1D02G358500.1 0.895 -2.0 1	scaffold341.15.cds 0.932 -0.1 1	TVU30246 0.925 -0.5 1	PUZ75682 0.952 0.9 1	genblast_Os02t0330200-01_Saccharum_spontaneum_4B 0.923 -0.6 1	KQL29395 0.965 1.5 1	TKW38813 0.958 1.2 1	OQU84860 0.946 0.6 1	Zm00001eb203240_P002 0.942 0.4 1
Os01t0935300-02	ok	0.550095	Coffea_canephora	0.550095	Coffea_canephora	0.550095	Coffea_canephora	grass specific						Similar to cullin-1	GO:0006511	ubiquitin-dependent protein catabolic process	The chemical reactions and pathways resulting in the breakdown of a protein or peptide by hydrolysis of its peptide bonds, initiated by the covalent attachment of a ubiquitin group, or multiple ubiquitin groups, to the protein.	IEA	GO:0031625	ubiquitin protein ligase binding	Binding to a ubiquitin protein ligase enzyme, any of the E3 proteins.	IEA					630.8	0.863665	0.944089	0.972416	16	0	KQK11407 0.944 0.0 1	HORVU.MOREX.r3.3HG0314170.1 0.964 0.7 1	LPERR01G37550.1 0.938 -0.2 1	cds.KYUSt_chr3.42962 0.960 0.6 1	ORUFI01G46560.1 0.957 0.5 1	Os01t0935300-02 0.955 0.4 1	SECCE3Rv1G0211390.1 0.972 1.0 1	TraesCS3D02G450200.1 0.972 1.0 1	scaffold184.252.cds 0.940 -0.1 1	TVU34681 0.933 -0.4 1	PUZ53094 0.962 0.7 1	genblast_Os01t0935300-02_Saccharum_spontaneum_3C 0.864 -2.9 1	KQL08511 0.958 0.5 1	TKW18728 0.958 0.5 1	EES04173 0.916 -1.0 1	Zm00001eb142010_P003 0.913 -1.1 1
Os10t0553900-01	ok	0.475879	Ananas_comosus	0.519012	Dioscorea_rotundata	0.550084	Actinidia_chinensis	grass specific																			1194	0.654606	0.744457	0.820603	16	10	KQK24128 0.760 0.3 2	HORVU.MOREX.r3.4HG0415630.1 0.768 0.5 1	LPERR10G13930.1 0.709 -0.7 1	cds.KYUSt_chr4.53018 0.727 -0.4 2	ORUFI10G19240.1 0.749 0.1 1	Os10t0553900-01 0.744 -0.0 1	SECCE5Rv1G0373340.1 0.804 1.2 1	TraesCS4D02G361100.1 0.799 1.1 1	scaffold85.14.cds 0.763 0.4 2	TVU31746 0.655 -1.9 3	PUZ40203 0.801 1.2 2	Sspon.01G0041090-1B-mRNA-1:cds 0.724 -0.4 2	KQK89991 0.674 -1.5 2	TKV95016 0.821 1.6 2	KXG38948 0.705 -0.8 2	Zm00001eb023120_P002 0.710 -0.7 2
Os12t0116700-01	ok	0.539989	Musa_acuminata	0.549463	Theobroma_cacao_matina	0.549463	Theobroma_cacao_matina	grass specific	RAP-DB	[Os] "WRKY transcription factor 64, Specific role in defense signaling in rice during M. grisea interactions, Response to the rice pathogens, Regulation of root elongation under iron excess, Iron stress tolerance (Os12t0116700-01)"	[Os] " Rice (N Y), 5(1):3 (2012) | Ryu HS et al. Plant Cell Rep, 25(8):836-47 (2006) | Viana VE et al. Genet Mol Res, 16(3): (2017)"	[Os] OsWRKY64	[Os] salt tolerance (TO:0006001) | drought tolerance (TO:0000276) | iron sensitivity (TO:0000224) | cold tolerance (TO:0000303) | bacterial blight disease resistance (TO:0000175) | heat tolerance (TO:0000259) | viral disease resistance (TO:0000148)	Similar to WRKY transcription factor 64	GO:0006355; GO:0050896	regulation of DNA-templated transcription; response to stimulus	Any process that modulates the frequency, rate or extent of cellular DNA-templated transcription.; Any process that results in a change in state or activity of a cell or an organism (in terms of movement, secretion, enzyme production, gene expression, etc.) as a result of a stimulus. The process begins with detection of the stimulus and ends with a change in state or activity or the cell or organ…	IEA; IEA	GO:0003677; GO:0003700; GO:0043565	DNA binding; DNA-binding transcription factor activity; sequence-specific DNA binding	Any molecular function by which a gene product interacts selectively and non-covalently with DNA (deoxyribonucleic acid).; A transcription regulator activity that modulates transcription of gene sets via selective and non-covalent binding to a specific double-stranded genomic DNA sequence (sometimes referred to as a motif) within a cis-regulatory region. Regulatory regions include promoters (prox…	IEA; IEA; IEA	GO:0005634	nucleus	A membrane-bounded organelle of eukaryotic cells in which chromosomes are housed and replicated. In most cells, the nucleus contains all of the cell's chromosomes except the organellar chromosomes, and is the site of RNA synthesis and processing. In some species, or in specialized cell types, RNA metabolism or DNA replication may be absent.	IEA	548.9	0.76462	0.838825	0.928584	16	1	KQJ92547 0.781 -1.0 1	HORVU.MOREX.r3.5HG0464260.1 0.831 -0.1 1	LPERR12G01080.1 0.788 -0.9 1	cds.KYUSt_chr5.15743 0.798 -0.7 1	ORUFI12G01180.1 0.769 -1.2 2	Os12t0116700-01 0.827 -0.2 1	genblast_Os12t0116700-01_Secale_cereale_5R 0.765 -1.3 1	TraesCS5B02G145500.1 0.857 0.3 1	scaffold471.47.cds 0.908 1.2 1	TVU27307 0.791 -0.8 1	PUZ62739 0.898 1.0 1	Sspon.05G0021130-1A-mRNA-1:cds 0.895 0.9 1	KQK99681 0.914 1.3 1	TKW07534 0.929 1.5 1	EES09138 0.893 0.9 1	Zm00001eb195440_P001 0.778 -1.0 1
Os07t0446000-01	ok	0.410182	Ananas_comosus	0.549462	Theobroma_cacao_matina	0.549462	Theobroma_cacao_matina	grass specific																			483.2	0.765522	0.892048	0.943502	16	1	KQK16454 0.841 -1.1 1	HORVU.MOREX.r3.2HG0148570.1 0.926 0.7 1	LPERR07G10640.1 0.859 -0.7 1	genblast_Os07t0446000-01_Lolium_perenne_2 0.890 -0.0 1	ORUFI07G12860.1 0.886 -0.1 1	Os07t0446000-01 0.886 -0.1 1	SECCEUnv1G0546410.1 0.925 0.7 1	TraesCS2A02G240300.1 0.929 0.8 1	scaffold3.453.cds 0.933 0.9 1	TVU00986 0.867 -0.5 1	PUZ69458 0.944 1.1 1	Sspon.02G0050710-2D-mRNA-1:cds 0.936 1.0 1	KQL23428 0.917 0.5 1	genblast_Os07t0446000-01_Setaria_viridis_2 0.766 -2.8 2	EER96307 0.901 0.2 1	Zm00001eb096710_P001 0.869 -0.5 1
Os03t0819700-01	ok	0.392916	Ananas_comosus	0.54028	Dioscorea_rotundata	0.549094	Corchorus_capsularis	grass specific																			1214	0.671334	0.856734	0.946129	16	0	KQK12451 0.812 -0.6 1	HORVU.MOREX.r3.5HG0525850.1 0.891 0.4 1	LPERR03G33190.1 0.806 -0.7 1	genblast_Os03t0819700-01_Lolium_perenne_4 0.671 -2.4 1	ORUFI03G40700.1 0.863 0.1 1	Os03t0819700-01 0.805 -0.7 1	SECCE5Rv1G0364640.1 0.833 -0.3 1	TraesCS5A02G475700.1 0.892 0.5 1	scaffold176.250.cds 0.918 0.8 1	TVU44383 0.845 -0.2 1	PUZ36344 0.946 1.2 1	Sspon.01G0031240-3D-mRNA-1:cds 0.743 -1.5 1	KQK86444 0.943 1.1 1	TKV90506 0.945 1.2 1	OQU90727 0.915 0.8 1	Zm00001eb211790_P001 0.878 0.3 1
Os02t0572300-00	ok	0.534968	Ananas_comosus	0.548522	Manihot_esculenta	0.548522	Manihot_esculenta	grass specific						Similar to RING-H2 finger protein ATL3B	GO:0006511; GO:0006623; GO:0006896; GO:0016567	ubiquitin-dependent protein catabolic process; protein targeting to vacuole; Golgi to vacuole transport; protein ubiquitination	The chemical reactions and pathways resulting in the breakdown of a protein or peptide by hydrolysis of its peptide bonds, initiated by the covalent attachment of a ubiquitin group, or multiple ubiquitin groups, to the protein.; The process of directing proteins towards the vacuole, usually using signals contained within the protein.; The directed movement of substances from the Golgi to the vacu…	IBA; IBA; IBA; IEA	GO:0061630	ubiquitin protein ligase activity	Catalysis of the transfer of ubiquitin to a substrate protein via the reaction X-ubiquitin + S -> X + S-ubiquitin, where X is either an E2 or E3 enzyme, the X-ubiquitin linkage is a thioester bond, and the S-ubiquitin linkage is an amide bond: an isopeptide bond between the C-terminal glycine of ubiquitin and the epsilon-amino group of lysine residues in the substrate or, in the linear extension …	IBA	GO:0005768; GO:0005802; GO:0016020; GO:0016021; GO:0017119	endosome; trans-Golgi network; membrane; integral component of membrane; Golgi transport complex	A vacuole to which materials ingested by endocytosis are delivered.; The network of interconnected tubular and cisternal structures located within the Golgi apparatus on the side distal to the endoplasmic reticulum, from which secretory vesicles emerge. The trans-Golgi network is important in the later stages of protein secretion where it is thought to play a key role in the sorting and targeting…	IBA; IBA; IBA; IEA; IBA	693.5	0.784715	0.85776	0.932372	16	0	KQJ99986 0.820 -0.8 1	HORVU.MOREX.r3.5HG0519250.1.CDS1 0.844 -0.3 1	LPERR02G17340.1 0.785 -1.6 1	cds.KYUSt_chr2.33733 0.814 -1.0 1	ORUFI02G22490.1 0.848 -0.2 1	Os02t0572300-00 0.826 -0.7 1	SECCE5Rv1G0359220.1.CDS.1 0.852 -0.1 1	TraesCS5B02G442500.1.cds1 0.850 -0.2 1	scaffold5.134.cds 0.932 1.7 1	TVU29584 0.851 -0.1 1	PUZ76213 0.898 0.9 1	genblast_Os02t0572300-00_Saccharum_spontaneum_4C 0.802 -1.2 1	KQL30135 0.859 0.0 1	TKW39853 0.924 1.5 1	genblast_Os02t0572300-00_Sorghum_bicolor_4 0.890 0.7 1	Zm00001eb244640_P001 0.927 1.5 1
Os01t0631800-01	ok	0.548422	Rosa_chinensis	0.548422	Rosa_chinensis	0.548422	Rosa_chinensis	grass specific						Conserved hypothetical protein									GO:0016020; GO:0016021	membrane; integral component of membrane	A lipid bilayer along with all the proteins and protein complexes embedded in it an attached to it.; The component of a membrane consisting of the gene products and protein complexes having at least some part of their peptide sequence embedded in the hydrophobic region of the membrane.	IEA; IEA	183.8	0.774755	0.851775	0.926551	16	0	KQK08866 0.829 -0.6 1	HORVU.MOREX.r3.3HG0274050.1.CDS1 0.844 -0.2 1	LPERR01G20340.1 0.927 1.8 1	genblast_Os01t0631800-01_Lolium_perenne_3 0.826 -0.6 1	ORUFI01G26470.1 0.885 0.8 1	Os01t0631800-01 0.887 0.8 1	SECCE4Rv1G0290160.1.CDS.1 0.817 -0.8 1	TraesCS6A02G037200.1 0.851 -0.0 1	scaffold257.110.cds 0.896 1.1 1	TVU02560 0.791 -1.5 1	PUZ55683 0.812 -1.0 1	Sspon.03G0032230-2C-mRNA-1:cds 0.856 0.1 1	genblast_Os01t0631800-01_Setaria_italica_V 0.879 0.6 1	TKW15546 0.876 0.6 1	EES01130 0.775 -1.9 1	Zm00001eb358990_P001 0.879 0.6 1
Os05t0560200-00	no match Phragmites_australis (Arundinoideae)	0.379581	Ananas_comosus	0.484219	Dioscorea_rotundata	0.548401	Vitis_vinifera	grass specific	RAP-DB	[Os] Similar to tumor-related protein-like. (Os05t0560200-00)	[Os] "Wang Q et al. Plant Sci, 298:110570 (2020)"	[Os] OsDOG1L-2		Similar to tumor-related protein-like	GO:0006351; GO:0080167	DNA-templated transcription; response to karrikin	The synthesis of an RNA transcript from a DNA template.; Any process that results in a change in state or activity of a cell or an organism (in terms of movement, secretion, enzyme production, gene expression, etc.) as a result of a karrikin stimulus. Karrikins are signaling molecules in smoke from burning vegetation that trigger seed germination for many angiosperms (flowering plants).	IEA; IEA	GO:0043565	sequence-specific DNA binding	Binding to DNA of a specific nucleotide composition, e.g. GC-rich DNA binding, or with a specific sequence motif or type of DNA e.g. promotor binding or rDNA binding.	IEA					472.1	0.936454	0.962826	0.989409	16	0	KQK04919 0.936 -1.5 1	HORVU.MOREX.r3.1HG0086840.1.CDS1 0.949 -0.8 1	LPERR05G21250.1 0.981 1.1 1	cds.KYUSt_chr1.39624 0.948 -0.8 1	ORUFI05G27440.1 0.965 0.1 1	Os05t0560200-00 0.963 0.0 1	SECCE1Rv1G0056550.1.CDS.1 0.960 -0.2 1	TraesCS1B02G420300.1.cds1 0.960 -0.2 1	scaffold80.275.cds 0.977 0.8 1	TVU20329 0.977 0.8 1	PUZ64814 0.985 1.2 1	Sspon.07G0002250-1P-mRNA-1:cds 0.939 -1.4 1	genblast_Os05t0560200-00_Setaria_italica_III 0.983 1.2 1	TKW25915 0.989 1.5 1	EES19938 0.947 -0.9 1	Zm00001eb295650_P001 0.946 -1.0 1
Os01t0182400-01Zm00001eb122120_P001	ok	0.410815	Ananas_comosus	0.526875	Dioscorea_rotundata	0.548331	Corchorus_capsularis	grass specific						Conserved hypothetical protein	GO:0007389	pattern specification process	Any developmental process that results in the creation of defined areas or spaces within an organism to which cells respond and eventually are instructed to differentiate.	IBA	GO:0003682	chromatin binding	Binding to chromatin, the network of fibers of DNA, protein, and sometimes RNA, that make up the chromosomes of the eukaryotic nucleus during interphase.	IBA	GO:0005634	nucleus	A membrane-bounded organelle of eukaryotic cells in which chromosomes are housed and replicated. In most cells, the nucleus contains all of the cell's chromosomes except the organellar chromosomes, and is the site of RNA synthesis and processing. In some species, or in specialized cell types, RNA metabolism or DNA replication may be absent.	IBA	922.8	0.809818	0.90455	0.946901	16	2	PNT70088 0.851 -1.5 1	HORVU.MOREX.r3.3HG0238350.1 0.907 0.1 1	LPERR01G05010.1 0.881 -0.7 1	genblast_Os01t0182400-01Zm00001eb122120_P001_Lolium_perenne_3 0.884 -0.6 1	ORUFI01G05730.1 0.810 -2.6 3	Os01t0182400-01 0.901 -0.1 2	SECCE3Rv1G0162780.1 0.923 0.5 1	TraesCS3D02G118700.1 0.920 0.4 1	scaffold4.27.cds 0.927 0.6 1	TVU21496 0.919 0.4 1	PUZ58363 0.930 0.7 1	Sspon.03G0022280-1A-mRNA-1:cds 0.931 0.8 1	KQL04699 0.947 1.2 1	TKW13831 0.947 1.2 1	EES00175 0.900 -0.1 1	Zm00001eb122120_P001 0.896 -0.2 1
Os03t0312100-00	ok	0.546958	Ananas_comosus	0.548139	Daucus_carota	0.548139	Daucus_carota	grass specific						Hypothetical conserved gene	GO:0006355	regulation of DNA-templated transcription	Any process that modulates the frequency, rate or extent of cellular DNA-templated transcription.	IEA									169.3	0.815121	0.894344	0.984643	16	0	KQK21964 0.890 -0.1 1	HORVU.MOREX.r3.4HG0381620.1.CDS1 0.856 -0.7 1	LPERR03G13140.1 0.853 -0.7 1	cds.KYUSt_chr4.37429 0.815 -1.4 1	ORUFI03G15570.1 0.876 -0.3 1	Os03t0312100-00 0.876 -0.3 1	SECCE7Rv1G0481740.1.CDS.1 0.823 -1.2 1	TraesCS4D02G182400.1.cds1 0.853 -0.7 1	scaffold22.360.cds 0.963 1.2 1	genblast_Os03t0312100-00_Eragrostis_curvula_5 0.818 -1.3 1	PUZ41369 0.933 0.7 1	genblast_Os03t0312100-00_Saccharum_spontaneum_1B 0.985 1.6 1	KQK91159 0.963 1.2 1	TKV96475 0.973 1.4 1	KXG39511 0.945 0.9 1	Zm00001eb015000_P001 0.888 -0.1 1
Os02t0833500-01	ok	0.441862	Ananas_comosus	0.496637	Dioscorea_rotundata	0.547868	Vitis_vinifera	grass specific						Cation/H+ exchanger domain containing protein	GO:0006812; GO:0006885; GO:0055085; GO:1902600	cation transport; regulation of pH; transmembrane transport; proton transmembrane transport	The directed movement of cations, atoms or small molecules with a net positive charge, into, out of or within a cell, or between cells, by means of some agent such as a transporter or pore.; Any process involved in the maintenance of an internal equilibrium of hydrogen ions, thereby modulating the internal pH, within an organism or cell.; The process in which a solute is transported across a lipi…	IEA; IBA; IEA; IEA	GO:0015299	solute:proton antiporter activity	Enables the transfer of a solute or solutes from one side of a membrane to the other according to the reaction: solute(out) + H+(in) = solute(in) + H+(out).	IEA	GO:0009536; GO:0009941; GO:0012505; GO:0016020; GO:0016021	plastid; chloroplast envelope; endomembrane system; membrane; integral component of membrane	Any member of a family of organelles found in the cytoplasm of plants and some protists, which are membrane-bounded and contain DNA. Plant plastids develop from a common type, the proplastid.; The double lipid bilayer enclosing the chloroplast and separating its contents from the rest of the cytoplasm; includes the intermembrane space.; A collection of membranous structures involved in transport …	IEA; IEA; IBA; IEA; IEA	1665	0.87958	0.928998	0.967808	16	0	KQK02189 0.905 -1.0 1	HORVU.MOREX.r3.6HG0634270.1.CDS1 0.926 -0.1 1	LPERR02G31950.1 0.880 -2.0 1	cds.KYUSt_chr1.7902 0.920 -0.4 1	ORUFI02G40220.1 0.924 -0.2 1	Os02t0833500-01 0.924 -0.2 1	SECCE3Rv1G0214160.1.CDS.1 0.919 -0.4 1	TraesCS6A02G418500.1.cds1 0.923 -0.3 1	scaffold122.38.cds 0.951 0.9 1	TVU19450 0.893 -1.5 1	PUZ77308 0.944 0.6 1	Sspon.04G0023130-2C-mRNA-1:cds 0.964 1.4 1	KQL31179 0.928 -0.0 1	TKW41190 0.952 1.0 1	EES07380 0.968 1.6 1	Zm00001eb252370_P004 0.945 0.6 1
[truncated: 4,251 more rows]
