# Supplementary material for: Identification of universal grass genes and estimates of their monocot-/commelinid-/grass-specificity
Source: Bioinform Adv. 2025 Apr 7;5(1):vbaf079. doi: 10.1093/bioadv/vbaf079 (PMC12098945; doi:10.1093/bioadv/vbaf079)
Supplement: vbaf079_Supplementary_Data [file vbaf079_supplementary_data.zip › Table S9 GO terms.xlsx]

## Sheet: GO enrichment
Table S9. GO terms that are enriched in Ensembl annotation for rice and maize members of the monocot-/ commelinid-/ grass-specific universal groups. All GO term names that occur in > 5 groups and are enriched relative to rice, maize peps and to universal peps >2-fold are shown.
	number of monocot-/commelinid-/grass-specific groups	enrichment relative to all Os, Zm peps	enrichment relative to all grass_universal peps
GO Domain: biological_process
positive regulation of DNA-templated transcription	60	2.9	2.6
regulation of gene expression	50	2.7	2.1
negative regulation of catalytic activity	27	3.4	2.7
developmental process	20	2.2	2.4
regulation of cyclin-dependent protein serine/threonine kinase activity	18	3	2.4
positive regulation of cell population proliferation	16	6.1	2.6
positive regulation of transcription from RNA polymerase II promoter in response to heat stress	12	9.7	3.1
cellular response to nitrate	12	7.1	3.1
mitotic cell cycle phase transition	12	2.9	3.1
regulation of jasmonic acid mediated signaling pathway	11	2.9	3.3
nuclear-transcribed mRNA catabolic process, nonsense-mediated decay	11	2.4	2.2
regulation of mitotic nuclear division	11	6.8	2.4
regulation of primary metabolic process	11	2.6	3.3
DNA-templated transcription termination	11	2.4	2.8
regulation of nitrogen compound metabolic process	11	7	3.3
negative regulation of endopeptidase activity	11	2.7	3
positive regulation of cell cycle	11	6.6	2.2
regulation of leaf development	10	7.2	2.8
xylan biosynthetic process	10	3.2	2.3
interstrand cross-link repair	10	3.5	2.4
response to endoplasmic reticulum stress	10	2.5	2.3
autophagy of mitochondrion	10	3.1	2.3
regulation of defense response	9	2.3	2.9
chloroplast fission	9	3	2.2
chloroplast avoidance movement	8	4.3	3.9
pectin biosynthetic process	8	2.2	2.2
chloroplast accumulation movement	8	4	3.4
gene silencing by RNA-directed DNA methylation	8	2.7	2.8
negative regulation of abscisic acid-activated signaling pathway	7	3.5	2.5
piecemeal microautophagy of the nucleus	7	5.3	3.9
positive regulation of helicase activity	6	6.1	2.6
abaxial cell fate specification	6	2.1	2.9
plastid transcription	6	3.3	2.3
mRNA destabilization	6	3.4	3.3
ribosomal small subunit biogenesis	6	2	2.3
poly(A)+ mRNA export from nucleus	6	4.5	2.6
regulation of macromolecule metabolic process	6	2.6	2.1
GO Domain: cellular_component
kinesin complex	11	4	2.4
ubiquitin ligase complex	10	2.2	2.2
nuclear envelope	10	2.1	2.1
cell periphery	8	5.1	3.2
chromosome, telomeric region	8	2.9	2.6
RNA polymerase II transcription regulator complex	7	4.4	3.1
phagophore assembly site membrane	6	2.9	2.2
chromosome, centromeric region	6	2.1	2.2
phagophore assembly site	6	2.6	2.2
GO Domain: molecular_function
sequence-specific DNA binding	177	2.6	2.5
RNA polymerase II cis-regulatory region sequence-specific DNA binding	65	2.7	2.3
DNA-binding transcription factor activity, RNA polymerase II-specific	65	2.2	2.1
hydroxycinnamoyltransferase activity	32	5.8	2.6
DNA-binding transcription activator activity, RNA polymerase II-specific	30	4	2.9
protein kinase binding	27	4.6	2.2
enzyme inhibitor activity	22	2.9	3
pentosyltransferase activity	14	2.9	2.6
DNA-binding transcription repressor activity, RNA polymerase II-specific	11	13	3
ubiquitin conjugating enzyme binding	11	3.5	2.5
pectinesterase inhibitor activity	10	3.3	2.6
histone acetyltransferase activity	10	3.6	2.4
adenyl-nucleotide exchange factor activity	9	4.5	2.7
N-acyltransferase activity	9	3.9	2.7
structural constituent of nuclear pore	9	2.2	2.5
myosin XI tail binding	7	3.4	3.9
double-stranded RNA binding	7	3	3
galactosylgalactosylxylosylprotein 3-beta-glucuronosyltransferase activity	7	2.7	3
xylosyltransferase activity	6	4.2	2.6
